# Supplementary material for: Neuraminidase as a novel therapeutic management strategy for Alzheimer’s disease: evidenced through molecular docking, molecular dynamic simulation and gene expression analysis
Source: Front Chem. 2025 May 30;13:1574702. doi: 10.3389/fchem.2025.1574702 (PMC12163420; doi:10.3389/fchem.2025.1574702)
Supplement: Supplementary file 1 [file DataSheet1.zip]

Archive with 24 entries (22 files):
- supplementary files/
- supplementary files/1. FINAL_DECOMP_MMPBSA_random_seed_post_simulaiton_ analysis.dat
- supplementary files/1. FINAL_RESULTS_MMPBSA_random seed_pre simulaiton.dat
- supplementary files/2. FINAL_DECOMP_MMPBSA_random_seed_pre_simulation_analysis.dat
- supplementary files/2. FINAL_RESULTS_MMPBSA_random seed_Post simulation.dat
- supplementary files/3. FINAL_DECOMP_MMPBSA_seed_1234_pre_simulation_analysis.dat
- supplementary files/3. FINAL_RESULTS_MMPBSA_Seed_1234_pre simulation.dat
- supplementary files/4. FINAL_DECOMP_MMPBSA_seed_1234_post_simulation _ analysis.dat
- supplementary files/4. FINAL_RESULTS_MMPBSA_Seed_1234_post simulation.dat
- supplementary files/Annexure I, predictive activity of oseltamivir.txt
- supplementary files/Annexure II, Gene expression analysis GSE5281 all genes.xlsx
- supplementary files/RMSD, RMSF, Gyration results/
- supplementary files/RMSD, RMSF, Gyration results/gyrate_l.xvg
- supplementary files/RMSD, RMSF, Gyration results/gyrate_l_1234.xvg
- supplementary files/RMSD, RMSF, Gyration results/gyrate_p.xvg
- supplementary files/RMSD, RMSF, Gyration results/gyrate_p_1234.xvg
- supplementary files/RMSD, RMSF, Gyration results/rmsd_l.xvg
- supplementary files/RMSD, RMSF, Gyration results/rmsd_l_1234.xvg
- supplementary files/RMSD, RMSF, Gyration results/rmsd_p.xvg
- supplementary files/RMSD, RMSF, Gyration results/rmsd_p_1234.xvg
- supplementary files/RMSD, RMSF, Gyration results/rmsf_l.xvg
- supplementary files/RMSD, RMSF, Gyration results/rmsf_l_1234.xvg
- supplementary files/RMSD, RMSF, Gyration results/rmsf_p.xvg
- supplementary files/RMSD, RMSF, Gyration results/rmsf_p_1234.xvg
