# Supplementary material for: Neuraminidase as a novel therapeutic management strategy for Alzheimer’s disease: evidenced through molecular docking, molecular dynamic simulation and gene expression analysis
Source: Front Chem. 2025 May 30;13:1574702. doi: 10.3389/fchem.2025.1574702 (PMC12163420; doi:10.3389/fchem.2025.1574702)
Supplement: Supplementary file 1 [file DataSheet1.zip › supplementary files/1. FINAL_DECOMP_MMPBSA_random_seed_post_simulaiton_ analysis.dat]

| Run on Mon Apr 21 23:02:59 2025
| GB non-polar solvation energies calculated with gbsa=2
idecomp = 1: Per-residue decomp adding 1-4 interactions to Internal.
Energy Decomposition Analysis (All units kcal/mol): Generalized Born model

DELTAS:
Total Energy Decomposition:
Residue,Internal,,,van der Waals,,,Electrostatic,,,Polar Solvation,,,Non-Polar Solv.,,,TOTAL,,
,Avg.,Std. Dev.,Std. Err. of Mean,Avg.,Std. Dev.,Std. Err. of Mean,Avg.,Std. Dev.,Std. Err. of Mean,Avg.,Std. Dev.,Std. Err. of Mean,Avg.,Std. Dev.,Std. Err. of Mean,Avg.,Std. Dev.,Std. Err. of Mean
R:B:ARG:118,0.0,6.445839544854998,1.3742576084764073,-0.05031818181818195,2.25720929550607,0.48123863876643685,12.763727272727273,7.515352855960042,1.6022786125558637,-12.640272727272729,3.8684948762326186,0.8247658788308028,0.0,0.06699581317882655,0.014283555362552467,0.07313636363636146,10.867111430262588,2.316875941648226
R:B:GLU:119,0.0,3.8156873691608384,0.8135072804941452,-0.08849999999999997,1.9858069830592657,0.423375471332209,-16.39127272727273,15.238450157088899,3.2488484896406176,16.7985909090909,11.408808919459727,2.4323662343930916,-0.006154036363636364,0.03852834098401456,0.008214269897785129,0.31266414545453974,19.516036176873264,4.1608328933313885
R:B:LEU:134,0.0,3.8550438726855725,0.8218981152388707,-0.02436363636363602,1.572020964625835,0.33515599578426575,0.12781818181818172,2.755807807804042,0.5875401987622062,-0.1535454545454546,1.5519863505299927,0.33088460170712397,0.0,0.030174381906478493,0.006433199838048985,-0.05009090909090929,5.22844737686651,1.1147087261755522
R:B:GLN:136,0.0,3.3256042165234687,0.7090212012780421,-0.011363636363636525,1.4949458045954995,0.3187235164525749,0.4931818181818166,3.7707374391106487,0.8039239232073102,-0.47731818181818186,1.7245104281917663,0.36766685865320503,0.0,0.06664803819305666,0.014209409486455764,0.004500000000000817,5.521896900186043,1.177272374761489
R:B:ASP:151,0.0,2.989859893342526,0.6374402710635356,-0.37427272727272737,1.473568425611338,0.31416584393934627,-13.336272727272728,5.591990634857195,1.1922164092054188,14.095636363636366,4.170176698200552,0.8890846593858319,-0.16917643636363636,0.09587540152110476,0.020440704285181317,0.21591447272727102,7.731790939616716,1.648423367038102
R:B:ARG:152,0.0,6.957064398244582,1.4832511134378588,-0.7253181818181816,1.4380479631134966,0.3065928558895239,15.157590909090903,9.783907527475836,2.0859360936148974,-13.704090909090912,8.772063136660254,1.8702101446526092,-0.19991585454545457,0.06813021113243922,0.014525409818895026,0.5282659636363692,14.938115908338577,3.184817012660925
R:B:ARG:156,0.0,7.938871499003246,1.6925730906426308,-0.10013636363636345,2.3401435628243195,0.49892028396911536,13.588136363636362,12.393526026678886,2.642308627059841,-13.36740909090909,8.773636027001434,1.8705454860000974,-0.020388763636363636,0.05993410907393177,0.012777994988697545,0.10020214545454952,17.293979333224875,3.6870887824826655
R:B:TRP:178,0.0,3.775570135918497,0.804954257628673,-0.2670454545454545,1.8668452778209328,0.3980127505565114,-0.5357272727272747,2.378225243730575,0.5070393256183547,0.5128636363636364,1.0280836230338528,0.21918816490428877,-0.026872690909090904,0.020513518519654262,0.00437349684336437,-0.31678178181818384,4.945035206434,1.0542850484154427
R:B:SER:179,0.0,4.224420028656291,0.9006493762965095,-0.28259090909090906,1.1879002596428305,0.2532611863148671,0.6505454545454548,5.44366795741424,1.1605939081227985,-0.5682272727272727,1.2861413018588228,0.2742062468908384,-0.05243694545454546,0.015306629333259008,0.00326338433884062,-0.25270967272727257,7.109482834721462,1.5157468332805315
R:B:ALA:180,0.0,3.26441254634387,0.6959750933607554,-0.025636363636363638,0.5148585900697348,0.10976822022470703,-0.5889999999999986,2.4684985792050176,0.5262856654093163,0.5561818181818182,0.6862575565225475,0.14631060265505794,0.0,0.006209333509329537,0.0013238343522799538,-0.05845454545454431,4.181619526659495,0.891524278610413
R:B:ILE:194,0.0,3.1881122267335456,0.6797078105616722,-0.04609090909090894,1.8627621064669682,0.3971422154988435,0.055045454545455126,2.174673307373238,0.4636419069713989,-0.13709090909090907,0.32798334466884943,0.06992628403610777,0.0,0.0,0.0,-0.12813636363636036,4.297757473813407,0.916284972139697
R:B:ILE:222,0.0,4.021392718022201,0.8573638082295686,-0.7942272727272727,1.9679955113375203,0.4195780528017852,-1.3442272727272724,2.5417630834352067,0.5419057101946313,0.9405,0.8898199941003947,0.18971026016974918,-0.13603843636363638,0.06222669943555825,0.013266776896106279,-1.3339929818181797,5.225018380976677,1.1139776617954593
R:B:LEU:223,0.0,2.7285926836114354,0.5817379147886355,-0.10236363636363623,1.0239520161633353,0.21830730335979467,-0.1450909090909094,1.7431951961084386,0.3716504645579779,0.3099090909090909,0.5816022184413224,0.12399800960570216,0.0,0.0018629629101590025,0.00039718502698983207,0.06245454545454399,3.4453867514874186,0.7345589235392471
R:B:ARG:224,0.0,5.562311755938157,1.1858888509592482,-1.6002272727272726,1.8878400186325148,0.4024888443372411,30.17286363636363,8.134211117123398,1.7342196371584786,-26.03904545454545,4.137082759916302,0.8820290080366014,-0.11328087272727276,0.01986901177855932,0.0042360875444669085,2.42031003636364,10.85285635416584,2.3138367492126957
R:B:THR:225,0.0,4.41198438937244,0.9406382323639747,-0.1928181818181819,1.1493061705018897,0.2450328988629262,-1.8419545454545463,2.8562476095438214,0.6089540364437426,1.9386818181818186,1.4037401022957874,0.2992783953865597,-0.00037832727272727287,0.007118069190331541,0.0015175774504474844,-0.09646923636363737,5.560143727849758,1.1854266258177226
R:B:GLU:227,0.0,3.1974260929433083,0.6816935335096339,-0.4155,1.354900927273752,0.28886584828564477,-24.36631818181818,8.697453628614575,1.8543033440903307,25.11690909090909,8.583438688005163,1.8299952770771617,-0.08397589090909091,0.04480664156957608,0.009552808080122693,0.2511150181818145,12.70363794786105,2.708424710806293
R:B:SER:246,0.0,3.9695258585027884,0.8463057566249139,-1.203090909090909,1.1676889674880842,0.24895212434900263,1.3095454545454521,5.768509710932622,1.2298504026751302,0.16872727272727264,1.5669761953182997,0.3340804473540504,-0.1883503636363636,0.04928513343093558,0.01050762575315731,0.08683145454545245,7.270088085595055,1.5499879878172542
R:B:HIS:274,0.0,4.9287677000770005,1.050816804406811,-0.07900000000000014,1.1250155738132313,0.23985412624819902,-0.3464545454545448,2.8822535246166807,0.6144985161667593,0.4097272727272728,1.385181956899168,0.29532178549376886,0.0,0.06817190487886166,0.014534298955499838,-0.01572727272727257,5.982405279245442,1.275453091064714
R:B:GLU:276,0.0,3.2084620636762398,0.6840464103755745,0.9755454545454547,2.5015430205117553,0.5333307639674837,-50.867227272727284,6.651792383968509,1.4181669013108797,37.99704545454545,5.20516891640868,1.1097457417302872,-0.05718829090909092,0.015787200529940763,0.003365842462233043,-11.951824654545453,9.375090447616481,1.9987759993304741
R:B:GLU:277,0.0,2.0194508551084738,0.43054836895407667,1.3103181818181817,2.1368801179359016,0.4555843719099955,-68.67963636363638,10.495715518626342,2.237694067235833,51.880272727272725,7.519019377332009,1.6030603175389002,-0.12341814545454545,0.017644819640790697,0.0037618881873821212,-15.612463599999996,13.241617966808901,2.8231224362309795
R:B:ARG:292,0.0,6.4521125776660195,1.3755950235654395,-1.3559090909090907,2.0525528400401836,0.4376057358543098,36.264,9.548900713850532,2.035832472601533,-30.802772727272725,5.717278971396871,1.2189279723066804,-0.23120672727272726,0.06419333190028513,0.013686064346394248,3.874111454545451,13.027495321037177,2.7774713347644893
R:B:ASN:294,0.0,7.699286027057722,1.641493296395448,-0.9412727272727271,1.288125800732365,0.2746293434722845,-2.32881818181818,6.7490657749580985,1.4389056579521997,2.967363636363636,3.033344083094808,0.6467111314688654,-0.16787552727272728,0.11322004755457621,0.024138595244451926,-0.47060279999999916,10.756493729151892,2.2932921685298147
R:B:TYR:347,0.0,4.0646225953924935,0.8665804490528801,-0.3703636363636362,1.8575661751445958,0.3960344392187791,0.38863636363636156,4.976476241377199,1.0609882995882944,-0.1681818181818181,3.883122567732451,0.8278845131371959,-0.07664694545454546,0.19600588488350368,0.0417885950670783,-0.22655603636363827,7.736542115309028,1.6494363210992344
R:B:GLY:348,0.0,2.518189606157962,0.53687982795213,-0.08799999999999997,1.5446341271566089,0.32931710241711204,-1.153454545454547,2.571674186977607,0.5482827788968578,1.071409090909091,1.2188224375591061,0.2598538167978927,-0.002105672727272727,0.026047365008352516,0.005553316878956817,-0.17215112727272716,4.102059019910268,0.8745619215778623
R:B:LYS:350,0.0,5.570068247426752,1.187542540501023,-0.07368181818181828,1.4020531646290308,0.29891873906756,18.86854545454546,5.5676502321390515,1.1870270179095264,-18.64331818181818,3.4806535356343584,0.7420778271829335,0.0,0.004136274451625951,0.0008818566761300624,0.15154545454545565,8.723824196346825,1.8599255680215505
R:B:ARG:371,0.0,6.109828734191903,1.3026198629398063,-0.05495454545454576,1.2720367063223472,0.2711991370185557,15.721318181818184,12.72467304951063,2.712909409546596,-15.392681818181819,10.528167918544725,2.244612942145891,-0.0082836,0.13855998897114555,0.02954108890687371,0.2653982181818073,17.6557896269736,3.7642269962947275
R:B:TYR:406,0.0,4.916926349587996,1.0482922199999374,-0.21327272727272728,1.0630630234071439,0.22664579812156413,-0.3062272727272731,3.074118419956744,0.6554042492967551,0.10395454545454545,1.4848864225982166,0.31657884900465944,-0.008745381818181817,0.04629715888862239,0.00987058744028381,-0.4242908363636379,6.079761746471923,1.296209559619251
R:B:ILE:427,0.0,3.6804808525225527,0.784681154290916,-0.006318181818181667,1.3279478987900188,0.2831194433049597,0.21463636363636465,2.6386557050422605,0.5625632865308282,-0.22327272727272726,0.9689333105691943,0.2065772759141654,0.0,0.051881514616758495,0.011061176081906984,-0.014954545454542577,4.818029919928636,1.0272074303515495
R:B:THR:439,0.0,7.373034650021199,1.571936269099257,-0.005999999999999945,0.7156794783298452,0.15258337746093256,0.07509090909090882,5.79783937776938,1.2361035086551984,-0.049999999999999926,1.5435282594119573,0.32908133062175776,0.0,0.045657024983693936,0.00973411043318955,0.019090909090907354,9.53275104930694,2.0323893525519368
L:E:LIG:469,0.0,8.047698767631989,1.7157751422733032,-9.388818181818182,2.902098485550536,0.6187294760539064,-133.09877272727275,8.496151440480968,1.8113855733762938,131.23527272727276,5.538630017529099,1.180839887365891,-2.881234472727273,0.12116895530943353,0.025833308072032175,-14.133552654545452,13.268885588502606,2.828935912709391

Sidechain Energy Decomposition:
Residue,Internal,,,van der Waals,,,Electrostatic,,,Polar Solvation,,,Non-Polar Solv.,,,TOTAL,,
,Avg.,Std. Dev.,Std. Err. of Mean,Avg.,Std. Dev.,Std. Err. of Mean,Avg.,Std. Dev.,Std. Err. of Mean,Avg.,Std. Dev.,Std. Err. of Mean,Avg.,Std. Dev.,Std. Err. of Mean,Avg.,Std. Dev.,Std. Err. of Mean
R:B:ARG:118,0.0,5.995030586705737,1.2781448156594586,-0.04568181818181822,2.1671636340946083,0.4620408392487985,12.665681818181817,7.3627480234360565,1.569743152942422,-12.576636363636363,3.854950999249091,0.8218783145556825,0.0,0.06699581317882655,0.014283555362552467,0.043363636363632836,10.474358407782603,2.233140715904662
R:B:GLU:119,0.0,3.258382682652785,0.6946895221022894,-0.08518181818181825,2.287112186337295,0.48761395651275763,-16.204318181818188,14.849865902015791,3.1660020480945197,16.579136363636366,10.980653799367788,2.341083256078168,-0.006154036363636362,0.03786670637830145,0.008073208925881432,0.2834823272727298,18.892925896122538,4.027985335106788
R:B:LEU:134,0.0,3.4624272722618272,0.7381919747754238,-0.022499999999999923,1.3912833550240373,0.2966226079447618,0.18713636363636385,1.3160124476602393,0.2805747965740633,-0.24068181818181822,0.6587973468486922,0.1404560662813167,0.0,0.026772172545869066,0.005707846365175291,-0.0760454545454541,4.01132041172278,0.8552163853111788
R:B:GLN:136,0.0,2.724401377116882,0.5808443252415308,-0.010772727272727439,1.046894112629282,0.223198574761034,0.3515454545454546,2.873870115740926,0.6127111673889465,-0.3449545454545455,1.3809113120156893,0.2944112809453108,0.0,0.06664803819305666,0.014209409486455764,-0.00418181818181974,4.323058824662331,0.9216792382654522
R:B:ASP:151,0.0,3.0770410662096297,0.6560273595715244,-0.332,1.1231217838339322,0.2394503688679854,-13.463136363636362,4.5933377745553425,0.9793029039984844,14.051136363636363,4.05749293217229,0.8650603997469585,-0.16872185454545455,0.09314440650802155,0.019858454192028377,0.08727814545454683,6.949838915450607,1.481710635330168
R:B:ARG:152,0.0,5.9467809533067255,1.2678579592548938,-0.716863636363636,1.5484372720705188,0.33012793563716186,14.948772727272727,10.409484258645657,2.2193095008357044,-13.599136363636363,8.795164156000258,1.8751352985244427,-0.19991618181818183,0.07280710269571777,0.015522526450503525,0.43285654545455027,14.949228663323577,3.187186259984411
R:B:ARG:156,0.0,7.507530933327952,1.6006109730474238,-0.0988636363636362,2.035845141478753,0.43404364255235917,13.551636363636364,11.450222182152675,2.441195571665851,-13.357000000000005,8.356522789795026,1.7816166450262836,-0.020388763636363636,0.06040503928569301,0.012878397647198541,0.0753839636363745,16.16942782168728,3.4473335946440655
R:B:TRP:178,0.0,3.703986572454824,0.7896925906189306,-0.21422727272727268,1.4960898104974778,0.31896741933039174,0.09886363636363688,1.1916751916511035,0.2540660045232246,-0.2833181818181818,0.5540680974497361,0.1181277152860739,-0.017090836363636366,0.014365942402688217,0.0030628292113765673,-0.4157726545454525,4.2053642944826315,0.8965866801200033
R:B:SER:179,0.0,2.3394265702701467,0.49876742064294405,-0.2640909090909091,1.0152193428267544,0.2164454911487361,0.04727272727272788,3.6883410283381215,0.7863569494054763,-0.10990909090909091,1.0696131590053273,0.22804229172332321,-0.05243694545454546,0.015306629333259008,0.00326338433884062,-0.37916421818181606,4.609962379008829,0.9828472815770964
R:B:ALA:180,0.0,2.599276276419462,0.554167564138773,-0.01850000000000014,0.2967416614436936,0.0632655347923495,-0.036454545454545434,1.744769715321805,0.37198615318218325,-0.057545454545454545,0.3051620488085926,0.06506076741053769,0.0,0.006132135509168884,0.0013073756833444819,-0.11249999999999959,3.1593789917350024,0.6735818642767687
R:B:ILE:194,0.0,2.781571650543528,0.5930330684903379,-0.0403181818181818,1.5971512817958569,0.3405137974071581,0.22368181818181865,1.736167797737542,0.3701522181911865,-0.35050000000000003,0.3724785561524159,0.07941269499879852,0.0,0.0,0.0,-0.1671363636363629,3.666204026066173,0.7816373246631311
R:B:ILE:222,0.0,3.7372150174664642,0.7967769188987953,-0.7155000000000001,1.4308560064370643,0.30505952557411004,-0.1839545454545463,1.4684727244869016,0.31307943680928235,-0.19268181818181818,0.568341528462602,0.1211708210028693,-0.13603843636363638,0.06222669943555825,0.013266776896106279,-1.2281748000000017,4.300862866401778,0.9169470440641031
R:B:LEU:223,0.0,3.190138816638155,0.680139880981094,-0.044454545454545684,0.7441664258897248,0.1586568150874836,-0.4054545454545455,1.0523547916164095,0.22436279543287765,0.19254545454545455,0.3912566531000352,0.08341619871982607,0.0,0.0018629629101590025,0.00039718502698983207,-0.2573636363636367,3.4628463993522494,0.7382813329713458
R:B:ARG:224,0.0,5.658063203141497,1.2063031280950869,-1.542909090909091,1.8593317214561857,0.3964108549571691,29.47418181818182,8.280043117326949,1.7653111240694472,-25.795409090909093,4.096152201953712,0.8733025837581425,-0.11328054545454545,0.019431981213938097,0.004142912315020367,2.0225830909090905,10.991303296216266,2.3433537364350903
R:B:THR:225,0.0,3.5926235930016,0.7659499236240082,-0.11759090909090912,1.0258379370741249,0.21870938304896503,-0.003818181818181317,2.7036601943071528,0.5764222902084338,-0.154,1.1056504910072003,0.2357254767216675,0.0,0.007763565319496105,0.0016551976875901432,-0.2754090909090903,4.7425298609101185,1.0111107636839107
R:B:GLU:227,0.0,3.1543692464540674,0.6725137829941142,-0.4087272727272726,1.1989443255913799,0.2556157890865764,-24.542454545454543,8.562397997462051,1.8255093867807535,25.187954545454545,8.384547315135867,1.787591493904477,-0.08397589090909091,0.04480023017492523,0.009551441166190293,0.1527968363636399,12.450092893073565,2.6543687234971785
R:B:SER:246,0.0,3.8736340066345143,0.8258615451139318,-0.9729545454545456,1.202618208653571,0.2563990635872423,1.4746363636363646,5.02765924414201,1.0719005524429832,-0.6335454545454545,1.610480268185511,0.34335554685372655,-0.186066,0.05033143451516538,0.010730697893838754,-0.31792963636363597,6.65769242274396,1.4194247938043318
R:B:HIS:274,0.0,4.562688275748508,0.9727684088969268,-0.0715454545454547,1.0141660112363788,0.216220920099108,-0.7715454545454542,2.3267459293688924,0.49606389891894836,0.5903181818181819,1.1792198753679526,0.25141052216922116,0.0,0.06817190487886166,0.014534298955499838,-0.2527727272727272,5.353093548866144,1.1412833793368589
R:B:GLU:276,0.0,2.9698724685310736,0.63317893777563,1.0371363636363637,2.2959748631712085,0.4895034855625763,-52.920181818181824,6.204634229135138,1.322832462376152,38.8624090909091,5.436993809819589,1.159170975074556,-0.05718829090909092,0.015787200529940763,0.003365842462233043,-13.077824654545452,9.06367915874814,1.9323828894625201
R:B:GLU:277,0.0,2.3518246933880405,0.501410709373144,1.3298636363636367,1.72548993940612,0.3678756911457836,-69.38672727272727,9.964014734645438,2.124335079204265,52.059045454545455,7.568602934639351,1.613631567476285,-0.12341847272727273,0.01814694823154425,0.003868942362633412,-16.12123665454546,12.848115202068138,2.7392273649003354
R:B:ARG:292,0.0,6.413615233519734,1.367387362215663,-1.327409090909091,2.0681407913013636,0.4409290982297097,36.8915,9.732943162971637,2.0750704545939938,-31.81581818181818,5.993275129759332,1.2777705509809536,-0.23120672727272726,0.06419333190028513,0.013686064346394248,3.5170660000000074,13.268960655408153,2.828951917027428
R:B:ASN:294,0.0,6.331830469217342,1.3499507918794182,-0.8347272727272727,1.0242706657393907,0.2183752396776761,-2.5829545454545455,4.927547231744652,1.050556599684065,2.8542727272727277,2.315772511808161,0.49372435843413126,-0.15786883636363636,0.09305206868022205,0.0198387677009948,-0.7212779272727264,8.413880806299176,1.7938454152337053
R:B:TYR:347,0.0,3.764858550458262,0.8026705399352465,-0.32786363636363625,1.5498350012152053,0.33042593249208013,0.06859090909090879,3.241324789418035,0.6910527670451232,-0.12218181818181813,2.3342910722352848,0.49767252878306867,-0.07509207272727268,0.21959474271528387,0.046817756454824486,-0.45654661818181785,5.707842980267751,1.2169162122384267
R:B:GLY:348,0.0,2.435798838876288,0.5193140573465888,-0.044454545454545455,1.3293584623748416,0.28342017647170903,-0.11909090909090801,1.626289640829015,0.3467261164264544,-0.03131818181818183,1.0064475708202179,0.2145753430732344,-0.001997672727272727,0.017640997613213985,0.0037610733283648355,-0.1968613090909078,3.3702189570461374,0.7185330959174947
R:B:LYS:350,0.0,5.364574127960222,1.1437310470238935,-0.06809090909090898,1.3581951106809675,0.2895681705478699,18.199681818181816,5.151582244505162,1.098321024893344,-18.230909090909094,3.317478475270683,0.7072887874220278,0.0,0.0019940955282703406,0.00042514259510875605,-0.09931818181818257,8.25638035492915,1.7602662061752836
R:B:ARG:371,0.0,6.382966818412786,1.3608530981596976,-0.054363636363636274,0.9459434946344957,0.20167583068800402,15.66840909090909,13.280662936893943,2.831446851823194,-15.353227272727274,10.706362649945534,2.2826041865313393,-0.0082836,0.13855998897114555,0.02954108890687371,0.2525345818181935,18.238927671496505,3.8885524451212206
R:B:TYR:406,0.0,3.7383276435122608,0.7970141315687951,-0.21068181818181808,1.1289249045364553,0.2406875983588614,-0.8740454545454548,2.6692284307060072,0.5690814135432826,0.5918181818181818,1.1756693609518756,0.2506535499522826,-0.008745381818181817,0.04629715888862239,0.00987058744028381,-0.5016544727272737,4.874288388967355,1.0392017762516743
R:B:ILE:427,0.0,3.825383977918087,0.8155746044274107,-0.005772727272727182,1.2212455680997603,0.26037042996498333,0.06995454545454455,2.1609903783425914,0.4607246967002221,-0.08422727272727275,0.7448811888732257,0.15880920306759047,0.0,0.05198109930690559,0.011082407609184396,-0.02004545454545579,4.620869263637235,0.9851726371930805
R:B:THR:439,0.0,6.899831558909414,1.4710490310925353,-0.005136363636363676,0.6397609267440687,0.13639748787816466,0.16631818181818145,5.700685978912125,1.2153903344224493,-0.15236363636363637,1.44214661225538,0.30746669082266376,0.0,0.03849352177097547,0.008206846416622256,0.008818181818181009,9.08823738781806,1.937618721492652
L:E:LIG:469,0.0,8.047698767631989,1.7157751422733032,-9.388818181818182,2.902098485550536,0.6187294760539064,-133.09877272727275,8.496151440480968,1.8113855733762938,131.23527272727276,5.538630017529099,1.180839887365891,-2.881234472727273,0.12116895530943353,0.025833308072032175,-14.133552654545452,13.268885588502606,2.828935912709391

Backbone Energy Decomposition:
Residue,Internal,,,van der Waals,,,Electrostatic,,,Polar Solvation,,,Non-Polar Solv.,,,TOTAL,,
,Avg.,Std. Dev.,Std. Err. of Mean,Avg.,Std. Dev.,Std. Err. of Mean,Avg.,Std. Dev.,Std. Err. of Mean,Avg.,Std. Dev.,Std. Err. of Mean,Avg.,Std. Dev.,Std. Err. of Mean,Avg.,Std. Dev.,Std. Err. of Mean
R:B:ARG:118,0.0,2.040544787287361,0.4350456104053721,-0.004772727272727257,0.6816303453382562,0.14532407791583835,0.09790909090909204,1.3356875284113872,0.2847695378845625,-0.06368181818181815,0.8449320783010602,0.18014012436562077,0.0,0.0,0.0,0.029454545454547076,2.669534481348282,0.5691466637594567
R:B:GLU:119,0.0,1.7536577971261915,0.37388109858990576,-0.003409090909090902,0.7242625103402064,0.1544132860340447,-0.18709090909090842,1.1742704029902327,0.25035529111270893,0.21940909090909086,0.872659311984573,0.1860515904495051,0.0,0.007544884156316211,0.0016085747069467114,0.028909090909090714,2.395907767990026,0.5108092524574452
R:B:LEU:134,0.0,2.013429626161325,0.4292646386292034,-0.0019545454545454514,0.32360491739462716,0.06899280020473264,-0.059363636363635924,1.844350987777463,0.39321695180533284,0.08713636363636362,1.1942779424066277,0.25462091284879745,0.0,0.007542335424009227,0.0016080313153930639,0.025818181818182327,2.997766878648918,0.6391260459950716
R:B:GLN:136,0.0,1.4418949595515502,0.3074130382859344,-0.0003181818181818235,0.8699857662462498,0.1854815885828851,0.14168181818181805,1.8422174727599756,0.39276208487524905,-0.13218181818181818,0.6567864383647356,0.1400273391520116,0.0,0.0,0.0,0.009181818181817413,2.580904870469508,0.550250767229783
R:B:ASP:151,0.0,1.416465744948168,0.3019915115161328,-0.04245454545454544,0.6940719411589351,0.14797663505741404,0.1268181818181821,2.939882933240204,0.6267851473684447,0.04449999999999999,1.260945179564825,0.2688344155683745,-0.00045523636363636356,0.005020276942477731,0.001070326640439806,0.12840839999999998,3.5666553907436973,0.7604134843001559
R:B:ARG:152,0.0,2.214338829179767,0.47209862463517005,-0.008818181818181796,0.4757246277917545,0.1014248314332082,0.2090000000000006,2.3626378529023313,0.5037160827276583,-0.10499999999999998,1.1291403718487987,0.2407335361442042,0.0,0.02188947599036034,0.00466685196179376,0.09518181818181964,3.4622398998864505,0.7381520268507682
R:B:ARG:156,0.0,1.8911672518262808,0.4031982128376342,-0.0012727272727272839,0.6010611862254764,0.12814667547682454,0.03649999999999923,2.020833855897238,0.4308432257129616,-0.010499999999999999,0.6601204326008929,0.14073814911148583,0.0,0.0016555352851360733,0.00035296130874300056,0.024727272727271408,2.908147060147013,0.6200190364908057
R:B:TRP:178,0.0,0.9155948795570426,0.1952054842130903,-0.053045454545454514,0.5432742428024376,0.11582645774303153,-0.6346818181818179,1.8192220280081486,0.38785943958124364,0.7963636363636362,1.0214329304486705,0.21777023248086694,-0.0097812,0.016984186486560016,0.0036210407256518735,0.09885516363636487,2.342358505342273,0.4993925113006295
R:B:SER:179,0.0,2.6002284228966634,0.5543705624497878,-0.018499999999999992,0.7680099552234425,0.16374027262187824,0.6033181818181818,2.1094836473090903,0.4497434247467439,-0.4582727272727272,0.3975190779766072,0.08475135218963441,0.0,0.0,0.0,0.12654545454545404,3.458174347568644,0.7372852481842307
R:B:ALA:180,0.0,1.6069783975672893,0.342608945529337,-0.007272727272727249,0.46303981675534817,0.09872042063341081,-0.552636363636364,1.15090077549775,0.2453728697903479,0.6134545454545455,0.7100630719279116,0.1513859555926961,0.0,0.001751920958253237,0.00037351080329799764,0.05354545454545394,2.1507093417132936,0.45853277232597756
R:B:ILE:194,0.0,1.3484155455463558,0.2874831602555243,-0.005727272727272702,0.9425509105657182,0.200952529334244,-0.16863636363636464,0.9568723780807371,0.20400587646770965,0.21340909090909088,0.39141274372510315,0.08344947735290695,0.0,0.0,0.0,0.03904545454545299,1.9430479629601631,0.4142592176164164
R:B:ILE:222,0.0,1.9096175085408125,0.4071318207861172,-0.07881818181818182,1.2571824295451415,0.2680321945687109,-1.1601363636363642,1.630974984100103,0.3477250349682223,1.1331363636363634,0.44360079263132574,0.09457600676491523,0.0,0.0,0.0,-0.10581818181818287,2.8432389544437022,0.6061805818575741
R:B:LEU:223,0.0,2.1355498217841498,0.4553007518174769,-0.0579545454545455,0.8575346570352296,0.18282700317967365,0.26027272727272754,1.2793899840959195,0.2727668611074431,0.11722727272727274,0.4366694312048421,0.09309823554346927,0.0,0.0,0.0,0.31954545454545324,2.668980639287696,0.5690285842353918
R:B:ARG:224,0.0,1.321977732023858,0.2818465994736517,-0.057318181818181775,0.402198917214187,0.08574909726751552,0.698681818181818,0.9975921020467811,0.21268735078707293,-0.24359090909090908,0.5252722808299183,0.11198842655468395,0.0,0.00408969619546974,0.000871926158550963,0.3977727272727281,1.783397541117672,0.38022163331312187
R:B:THR:225,0.0,1.758700986852803,0.3749563102523366,-0.07504545454545454,0.3930106958147493,0.08379016188312145,-1.8380000000000003,1.3057406941389929,0.27838485136510527,2.0928181818181812,0.7127063772447173,0.15194951017978567,-0.000378,0.008572607812297905,0.0018276861266176157,0.17939472727272718,2.3367646861167657,0.4981999050345876
R:B:GLU:227,0.0,1.29278408007136,0.27562249196434274,-0.006772727272727264,0.6183672198581045,0.13183633424457514,0.17631818181818237,1.2718921976318183,0.27116832766221527,-0.07127272727272722,0.7950583844666653,0.16950701711282737,0.0,0.00034995999771402457,7.461172220843782e-05,0.09827272727272808,2.0744870247510425,0.4422821197473412
R:B:SER:246,0.0,2.7045662222273696,0.5766154560100623,-0.23004545454545464,0.6123040637860618,0.13054366502663978,-0.1651818181818185,1.7424795717170516,0.37149789292509267,0.8023181818181819,0.8906550669855909,0.18988829830708218,-0.002285672727272727,0.00676873306386929,0.0014430987380368383,0.40480523636363563,3.393986157733674,0.7236002801298451
R:B:HIS:274,0.0,1.3377728886671656,0.285214138184954,-0.007227272727272729,0.3520572273399796,0.07505885306705364,0.42522727272727323,1.412720197858732,0.3011929581935214,-0.1805454545454546,0.7068392601358682,0.15069863660923677,0.0,0.0,0.0,0.2374545454545457,2.099757293137148,0.4476697590697575
R:B:GLU:276,0.0,1.3752531983253613,0.2932049670533114,-0.06140909090909092,0.9114234360340236,0.19431612946574572,2.0530909090909097,1.2433795322253876,0.26508940697235645,-0.8651818181818183,0.4897001570365818,0.10440442427965416,0.0,0.0,0.0,1.1265000000000003,2.1231610735445576,0.45265946181804656
R:B:GLU:277,0.0,1.0053971214902235,0.21435138652358435,-0.019545454545454543,0.9272586295719779,0.1976922040716673,0.7071363636363647,1.4937092779469483,0.318459888085311,-0.1785909090909091,0.335739030023308,0.07157980170950706,0.0,0.0025545654221154268,0.0005446351779722814,0.509000000000001,2.052931213442577,0.43768640533475
R:B:ARG:292,0.0,1.3420201144555564,0.2861196497655629,-0.028500000000000022,0.35830580745069224,0.076391054822863,-0.6277727272727276,1.4932948656528362,0.31837153508733973,1.0129545454545457,0.6344030984494906,0.13525519504765024,0.0,0.0,0.0,0.35668181818181754,2.1358365776350103,0.45536188837029956
R:B:ASN:294,0.0,2.322133096035298,0.495080439547797,-0.10681818181818183,0.4430587661337194,0.09446044632734185,0.2540909090909102,2.5141368899988117,0.5360157859638132,0.11313636363636359,1.8605904204875177,0.3966792104923252,-0.010006690909090909,0.041917694591076256,0.008936882514793154,0.250402400000002,3.9208470122580725,0.835927391734176
R:B:TYR:347,0.0,1.6553425315306234,0.35292021353623854,-0.04268181818181818,0.6908118307739018,0.1472815771879266,0.31999999999999995,2.860017062741681,0.6097576865657952,-0.04599999999999999,2.768738299044357,0.5902969887574713,-0.0015542181818181814,0.05206279064620984,0.011099824261244113,0.22976396363636375,4.366428721984348,0.9309257314427755
R:B:GLY:348,0.0,1.4112941192072932,0.3008889172034552,-0.04377272727272724,0.9791007606915526,0.20874498356376212,-1.0344545454545453,2.2516839428553004,0.4800606296231754,1.1027272727272728,1.1146881211522872,0.2376523059427571,-0.00010800000000000001,0.015298094201966183,0.0032615646427348005,0.02439200000000116,3.0435560793473946,0.6488883363853376
R:B:LYS:350,0.0,1.6819290823386497,0.3585884852139346,-0.005909090909090905,0.5114744687972265,0.109046723145174,0.6688636363636374,1.037611036575431,0.22121941629636938,-0.4123636363636363,0.6510266558379697,0.13879934939125257,0.0,0.003039816382884481,0.0006480910304204919,0.25059090909091025,2.142655637419669,0.4568157168012605
R:B:ARG:371,0.0,1.7735564832205237,0.3781235127197528,-0.0004545454545454701,0.828513796849665,0.17663973499885527,0.05295454545454574,1.4792113217175964,0.31536891343152085,-0.0395,0.7762530698891932,0.1654977105736177,0.0,0.0,0.0,0.013000000000000324,2.5734359664762816,0.5486583915480359
R:B:TYR:406,0.0,2.043350841426166,0.4356438631578979,-0.0023636363636363508,0.6705095940420833,0.1429531257730817,0.5679090909090913,1.3322403054272753,0.28403458747491234,-0.4879545454545454,0.6042789518532748,0.12883270541373562,0.0,0.0,0.0,0.07759090909090943,2.6009388804655433,0.5545220325124133
R:B:ILE:427,0.0,1.4753042507331846,0.3145359230987921,-0.0005909090909090763,0.7651779690896524,0.16313649114944503,0.14481818181818198,1.4497588015406662,0.30908961503132126,-0.1391363636363637,0.7707202344249606,0.1643181060891656,0.0,0.006579493985818474,0.0014027528310339291,0.005090909090908974,2.3362092176749436,0.4980814787648782
R:B:THR:439,0.0,1.4582893706085058,0.3109083384675057,-0.001000000000000011,0.3322093771222207,0.07082727718250859,-0.09140909090909055,1.5244934621426567,0.3250230982082591,0.10213636363636364,0.602377591213928,0.1284273339633765,0.0,0.015149911985081052,0.003229972087943728,0.009727272727272786,2.2190402333043084,0.4731009673623994
L:E:LIG:469,0.0,0.0,0.0,0.0,0.0,0.0,0.0,0.0,0.0,0.0,0.0,0.0,0.0,0.0,0.0,0.0,0.0,0.0
