# Supplementary material for: Neuraminidase as a novel therapeutic management strategy for Alzheimer’s disease: evidenced through molecular docking, molecular dynamic simulation and gene expression analysis
Source: Front Chem. 2025 May 30;13:1574702. doi: 10.3389/fchem.2025.1574702 (PMC12163420; doi:10.3389/fchem.2025.1574702)
Supplement: Supplementary file 1 [file DataSheet1.zip › supplementary files/1. FINAL_RESULTS_MMPBSA_random seed_pre simulaiton.dat]

| Run on Mon Apr 21 07:37:52 2025
|
|gmx_MMPBSA Version=1.6.4 based on MMPBSA.py v.16.0
|Complex Structure file:                                           em_mmpbsa.tpr
|Complex (GROMACS) topology file:                                      topol.top
|Complex (AMBER) topology file:                                       COM.prmtop
|Receptor (AMBER) topology file:                                      REC.prmtop
|Ligand (AMBER) topology file:                                        LIG.prmtop
|Initial trajectories:                                            COM_traj_0.xtc
|
|Receptor mask:                  ":1-1540"
|Ligand mask:                    ":1541"
|Ligand residue name is:         "LIG"
|
|Calculations performed using 4 complex frames
|Poisson Boltzmann calculations performed using internal PBSA solver in sander
|
|Using temperature = 298.15 K
|All units are reported in kcal/mol
|
|SD - Sample standard deviation, SEM - Sample standard error of the mean
|SD(Prop.), SEM(Prop.) - SD and SEM obtained with propagation of uncertainty formula
|https://en.wikipedia.org/wiki/Propagation_of_uncertainty#Example_formulae
|
-------------------------------------------------------------------------------
-------------------------------------------------------------------------------

POISSON BOLTZMANN:

Complex:
Energy Component       Average     SD(Prop.)         SD   SEM(Prop.)        SEM
-------------------------------------------------------------------------------
BOND                   4687.54         58.96      58.96        29.48      29.48
ANGLE                 11137.01         82.11      82.11        41.05      41.05
DIHED                  8887.72         42.80      42.80        21.40      21.40
UB                     1317.13         13.41      13.41         6.70       6.70
IMP                     782.66         10.04      10.04         5.02       5.02
CMAP                  -2066.12         17.26      17.26         8.63       8.63
VDWAALS              -11619.96        111.23     111.23        55.61      55.61
EEL                  -99074.04        269.34     269.34       134.67     134.67
1-4 VDW                4152.61         51.89      51.89        25.94      25.94
1-4 EEL               71305.35         99.01      99.01        49.50      49.50
EPB                  -12419.85        287.13     287.13       143.56     143.56
ENPOLAR                 226.03          6.31       6.31         3.16       3.16
EDISPER                   0.00          0.00       0.00         0.00       0.00

GGAS                 -10490.09        331.72     379.08       165.86     189.54
GSOLV                -12193.83        287.20     280.85       143.60     140.42

TOTAL                -22683.92        438.77     128.01       219.38      64.00

-------------------------------------------------------------------------------
-------------------------------------------------------------------------------
Receptor:
Energy Component       Average     SD(Prop.)         SD   SEM(Prop.)        SEM
-------------------------------------------------------------------------------
BOND                   4678.03         59.30      59.30        29.65      29.65
ANGLE                 11104.39         83.40      83.40        41.70      41.70
DIHED                  8890.62         44.09      44.09        22.04      22.04
UB                     1317.13         13.41      13.41         6.70       6.70
IMP                     782.47          9.92       9.92         4.96       4.96
CMAP                  -2066.12         17.26      17.26         8.63       8.63
VDWAALS              -11596.55        109.33     109.33        54.66      54.66
EEL                  -98666.29        244.98     244.98       122.49     122.49
1-4 VDW                4140.12         51.08      51.08        25.54      25.54
1-4 EEL               71070.18         99.06      99.06        49.53      49.53
EPB                  -12577.76        268.29     268.29       134.14     134.14
ENPOLAR                 226.63          6.37       6.37         3.18       3.18
EDISPER                   0.00          0.00       0.00         0.00       0.00

GGAS                 -10346.02        312.06     357.21       156.03     178.61
GSOLV                -12351.13        268.36     261.96       134.18     130.98

TOTAL                -22697.15        411.58     123.90       205.79      61.95

-------------------------------------------------------------------------------
-------------------------------------------------------------------------------
Ligand:
Energy Component       Average     SD(Prop.)         SD   SEM(Prop.)        SEM
-------------------------------------------------------------------------------
BOND                      9.52          1.33       1.33         0.66       0.66
ANGLE                    32.62          2.27       2.27         1.14       1.14
DIHED                    -2.90          1.33       1.33         0.66       0.66
UB                        0.00          0.00       0.00         0.00       0.00
IMP                       0.19          0.16       0.16         0.08       0.08
CMAP                      0.00          0.00       0.00         0.00       0.00
VDWAALS                  -2.11          0.86       0.86         0.43       0.43
EEL                    -199.41          3.94       3.94         1.97       1.97
1-4 VDW                  12.49          2.06       2.06         1.03       1.03
1-4 EEL                 235.17          2.27       2.27         1.13       1.13
EPB                     -88.13          1.81       1.81         0.91       0.91
ENPOLAR                   2.96          0.02       0.02         0.01       0.01
EDISPER                   0.00          0.00       0.00         0.00       0.00

GGAS                     85.56          5.86       4.34         2.93       2.17
GSOLV                   -85.17          1.81       1.81         0.91       0.91

TOTAL                     0.39          6.14       3.81         3.07       1.91

-------------------------------------------------------------------------------
-------------------------------------------------------------------------------
Delta (Complex - Receptor - Ligand):
Energy Component       Average     SD(Prop.)         SD   SEM(Prop.)        SEM
-------------------------------------------------------------------------------
ΔBOND                    -0.00          0.98       0.00         0.49       0.00
ΔANGLE                    0.00          0.98       0.00         0.49       0.00
ΔDIHED                    0.00          0.04       0.00         0.02       0.00
ΔUB                       0.00          0.00       0.00         0.00       0.00
ΔIMP                      0.00          0.03       0.00         0.02       0.00
ΔCMAP                     0.00          0.00       0.00         0.00       0.00
ΔVDWAALS                -21.30          1.04       1.62         0.52       0.81
ΔEEL                   -208.33         20.41      22.84        10.21      11.42
Δ1-4 VDW                 -0.00          1.26       0.00         0.63       0.00
Δ1-4 EEL                 -0.00          2.22       0.00         1.11       0.00
ΔEPB                    246.03         17.02      17.96         8.51       8.98
ΔENPOLAR                 -3.56          0.03       0.08         0.02       0.04
ΔEDISPER                  0.00          0.00       0.00         0.00       0.00

ΔGGAS                  -229.62         20.44      23.92        10.22      11.96
ΔGSOLV                  242.47         17.02      18.03         8.51       9.01

ΔTOTAL                   12.84         26.60       8.25        13.30       4.12
-------------------------------------------------------------------------------
-------------------------------------------------------------------------------
