# Supplementary material for: Neuraminidase as a novel therapeutic management strategy for Alzheimer’s disease: evidenced through molecular docking, molecular dynamic simulation and gene expression analysis
Source: Front Chem. 2025 May 30;13:1574702. doi: 10.3389/fchem.2025.1574702 (PMC12163420; doi:10.3389/fchem.2025.1574702)
Supplement: Supplementary file 1 [file DataSheet1.zip › supplementary files/2. FINAL_DECOMP_MMPBSA_random_seed_pre_simulation_analysis.dat]

| Run on Mon Apr 21 22:15:09 2025
| GB non-polar solvation energies calculated with gbsa=2
idecomp = 1: Per-residue decomp adding 1-4 interactions to Internal.
Energy Decomposition Analysis (All units kcal/mol): Generalized Born model

DELTAS:
Total Energy Decomposition:
Residue,Internal,,,van der Waals,,,Electrostatic,,,Polar Solvation,,,Non-Polar Solv.,,,TOTAL,,
,Avg.,Std. Dev.,Std. Err. of Mean,Avg.,Std. Dev.,Std. Err. of Mean,Avg.,Std. Dev.,Std. Err. of Mean,Avg.,Std. Dev.,Std. Err. of Mean,Avg.,Std. Dev.,Std. Err. of Mean,Avg.,Std. Dev.,Std. Err. of Mean
R:B:ARG:118,0.0,10.965811962641006,7.754000000000018,-0.44999999999999973,2.690504134915983,1.9024737186095373,15.853499999999999,13.557312058442854,9.586467291187093,-15.238000000000003,12.198815721208348,8.625865318911487,-0.12190679999999997,0.10805252952522677,0.0764046763516475,0.04359320000000366,21.45020594537818,15.167586081824908
R:B:GLU:119,0.0,1.0712667734976198,0.7575000000000002,-0.31499999999999984,3.490180654350144,2.467930408257088,-18.588500000000003,17.387559812981234,12.294861452045728,20.619500000000002,7.595327593329993,5.370707646576938,-0.0426024,0.020832886778360794,0.014731075512670484,1.6733975999999942,19.322154253839592,13.66282630002247
R:B:LEU:134,0.0,0.8160012254892733,0.5769999999999982,-0.07050000000000001,0.9462786323277089,0.6691200378108547,0.11200000000000188,0.5397962578603156,0.38169359439215134,-0.107,0.5319718037640717,0.37616086984161445,0.0,0.002851054541744159,0.0020159999999999996,-0.06550000000000078,1.4613977482232534,1.0333642577794133
R:B:GLN:136,0.0,0.13505739520662732,0.0954999999999977,-0.03850000000000087,2.678939575653023,1.8942963403332647,0.6280000000000001,3.0371661956501503,2.14760081253477,-0.5599999999999999,0.635423087399254,0.4493119740225047,-0.0027863999999999944,0.023278895540811254,0.01646066489544092,0.02671359999999723,4.101663157424999,2.900313832758242
R:B:ASP:151,0.0,1.8851466786433335,1.3329999999999984,-1.0915,0.924419953267994,0.6536636176199498,-16.517499999999995,4.892874027603818,3.459784404410194,18.054500000000004,2.4350542601757423,1.7218433799274588,-0.3175488000000001,0.03388531587103771,0.02396053663505891,0.12795120000001958,5.854842778814109,4.139999031680546
R:B:ARG:152,0.0,3.150867816967268,2.2280000000000086,-0.8195000000000001,2.2095572520303706,1.5623929163305883,17.183,2.102122379881819,1.4864249896984378,-15.873499999999998,2.5498169051914292,1.8029928244449556,-0.211122,0.0562827234095863,0.039797895386565314,0.27887799999997753,5.072845724537115,3.5870436117333786
R:B:ARG:156,0.0,3.419568393818153,2.4180000000000064,-0.5145,2.5490759600294375,1.802468897096424,15.5095,6.480105882622599,4.582126812409277,-15.373000000000001,3.714748039907955,2.62672352941835,-0.0461484,0.03468903007003799,0.02452884839530792,-0.4241484000000071,8.601369939074083,6.082087011413405
R:B:TRP:178,0.0,1.3618876605653019,0.963000000000008,-0.46999999999999886,0.0647340713998441,0.04577390086064391,-0.6674999999999969,2.4727598447888104,1.7485052544959625,0.5880000000000001,1.1575026997808688,0.8184780082567887,-0.037652399999999996,0.029569684943874526,0.02090892474136343,-0.5871523999999955,3.0519103224484976,2.1580264845765553
R:B:SER:179,0.0,0.6243752877877183,0.4414999999999978,-0.45650000000000013,1.6358979949862396,1.1567545655842466,1.0144999999999982,2.009992101974529,1.4212790454375919,-0.9995000000000002,0.67582782570711,0.4778824384720576,-0.0472644,0.004919356201780881,0.0034785101293513584,-0.4887644000000009,2.7500622629434077,1.9445876748125057
R:B:ALA:180,0.0,1.6242242763854975,1.1484999999999983,-0.043500000000000316,0.775344600806635,0.5482514249867483,-0.5660000000000025,0.4879308352625416,0.34501920236415934,0.543,0.14297727092094048,0.10110019782374317,0.0,0.0,0.0,-0.0665000000000111,1.8702360145179524,1.3224565682849465
R:B:ILE:194,0.0,0.6844793641885705,0.48399999999999466,-0.05799999999999983,1.1391861129771557,0.8055262255196911,0.038000000000000256,0.11430004374452202,0.08082233602167053,-0.11249999999999999,0.5503755535995399,0.3891742861495348,0.0,0.0,0.0,-0.1324999999999985,1.4429950623616115,1.0203515938146004
R:B:ILE:222,0.0,2.184959953866424,1.5449999999999944,-0.5775000000000001,0.5867846708972555,0.41491941988776593,-1.2165,0.279098996773545,0.197352793240936,0.8405000000000001,0.8219247228305034,0.5811885451383225,-0.1208304,0.06378374018760583,0.04510191521609699,-1.074330400000001,2.4240237448326054,1.7140436277283444
R:B:LEU:223,0.0,0.6328605691619623,0.44750000000000156,-0.1194999999999995,0.6340309535030612,0.4483275867041871,-0.2684999999999995,0.4962552266727285,0.35090543597955354,0.5105,0.19212560995348846,0.13585332163771333,0.0,0.0,0.0,0.12250000000000183,1.0419641308605612,0.73677990268465
R:B:ARG:224,0.0,0.45254833995942095,0.32000000000002154,-1.4580000000000002,1.094361000767114,0.7738300847085229,30.320499999999996,4.941802429276184,3.494382009025344,-26.329000000000004,2.196133420354967,1.5529008339234036,-0.10450799999999999,0.014746234556658853,0.010427162451980877,2.4289920000000222,5.5359783870092585,3.914527857956412
R:B:THR:225,0.0,2.8326697654333097,2.003,-0.22849999999999948,0.6453923225449771,0.4563612877972888,-1.8919999999999995,5.363977721803105,3.7929050212205433,1.9654999999999998,2.0394909291291294,1.4421378661556596,0.0,0.0011353306478731223,0.0008028000000000011,-0.15500000000000047,6.432132678122842,4.54820463419225
R:B:GLU:227,0.0,2.8482261146194174,2.014000000000003,-0.5294999999999996,2.574390073396026,1.8203686783176636,-23.278,6.5718409140818315,4.646993275226461,24.298999999999992,7.128878242753206,5.0408781477040305,-0.07347959999999999,0.032041749997152154,0.022656938704070328,0.4180203999999961,10.428370003204858,7.373971145988532
R:B:SER:246,0.0,1.0436896090313534,0.7380000000000065,-0.31000000000000005,0.4887642581040475,0.34560852130698394,1.3249999999999993,3.9540491903869865,2.795934995667816,-0.5154999999999998,0.4614718301261738,0.326309860408784,-0.1753632,0.12154702151447398,0.08594672314591173,0.324136799999998,4.146132345745736,2.9317582973736966
R:B:HIS:274,0.0,2.1672822843367765,1.5325000000000057,-0.051000000000000156,0.055068139609033735,0.03893905494487526,-0.2710000000000008,2.054366082274527,1.4526561878159587,0.13850000000000007,0.7668580377097186,0.5422505186719512,0.0,0.0,0.0,-0.18350000000000222,3.083607667975942,2.1804398925446242
R:B:GLU:276,0.0,11.126325201970324,7.867499999999999,-0.07850000000000046,1.6922666013367986,1.196613189380762,-48.352,2.4549627288413176,1.735920793123927,38.65299999999999,2.9405717981372237,2.07929825902875,-0.0808812,0.009784816556277387,0.0069189101396101415,-9.858381199999997,11.888346352316415,8.406330322817293
R:B:GLU:277,0.0,3.2569338341452343,2.3029999999999973,2.0645,0.3469254242629098,0.2453133200623235,-67.13550000000001,3.9803575530346476,2.814537817297892,48.306,3.1523794980934645,2.229068919975334,-0.15352559999999998,0.028802315156945285,0.020366312361348088,-16.91852560000001,6.0423130979251924,4.272560565595199
R:B:ARG:292,0.0,4.084248768133466,2.887999999999977,-0.9084999999999992,2.1844024926739123,1.5446058154105209,32.8625,10.955373487471798,7.746618883422624,-27.8785,13.476348216412337,9.529217209456398,-0.06417360000000001,0.051951812417277615,0.036735478855188484,4.011326399999973,17.97463687368435,12.709987622747967
R:B:ASN:294,0.0,1.6263455967290599,1.1500000000000004,-0.3450000000000002,0.3703599600388788,0.2618840392234699,-0.1355000000000004,5.466323833253942,3.865274650655505,0.0034999999999999476,2.1057353228741738,1.4889797261883724,-0.07933679999999999,0.06149276433532647,0.04348195065541563,-0.556336800000004,6.091039760177704,4.307015518898536
R:B:TYR:347,0.0,7.79938779648762,5.515000000000001,-0.4574999999999996,0.207287843348326,0.1465746396891361,0.22650000000000148,6.780068675905869,4.794232537643536,-0.1280000000000001,0.473802701554139,0.33502910321343765,-0.08366759999999995,0.08380451165420624,0.05925873848471628,-0.4426675999999947,10.34766938475392,7.316907191435926
R:B:GLY:348,0.0,3.647963884141403,2.579500000000003,-0.05700000000000027,3.0979174456398932,2.190558433368076,-0.19899999999999807,4.300624140749804,3.041000493258755,0.121,0.12322743201089605,0.08713495280310883,0.0,0.0,0.0,-0.13500000000000023,6.435470922939519,4.550565129739383
R:B:LYS:350,0.0,1.0804591616530488,0.7640000000000029,-0.08149999999999924,1.8403407972438148,1.3013174574253585,18.203000000000003,6.108350022714813,4.319255722922645,-18.154999999999998,7.844717267053032,5.547052776024399,0.0,0.011770782322343744,0.0083232,-0.03349999999999298,10.168869838940635,7.190476820118278
R:B:ARG:371,0.0,3.128947506750481,2.2125000000000057,-0.11699999999999999,2.6692355647263506,1.8874345684023062,17.512,5.276651447651248,3.73115602059201,-16.579,8.118019278124436,5.740306481364909,-0.002390399999999973,0.26253156175606773,0.18563784759321036,0.8136096000000066,10.52280102068447,7.440743958802712
R:B:TYR:406,0.0,0.013435028842548262,0.009500000000002728,-0.8415000000000008,1.5266634370417078,1.0795140689217533,1.5929999999999964,6.078913718749429,4.298441112775654,-1.149,1.7500847122353824,1.2374967676725466,-0.1240524,0.041638667131405634,0.02944298388818633,-0.5215524000000076,6.507580504964998,4.601554304178126
R:B:ILE:427,0.0,3.4223968209428826,2.4199999999999946,-0.02499999999999991,0.4944906470298505,0.3496576897481308,0.3494999999999955,1.8184227368794084,1.2858190483112306,-0.37549999999999994,0.07108621526006294,0.05026554485927714,0.0,0.0949401162400805,0.06713279999999999,-0.05100000000000371,3.9087145106379446,2.763878536194348
R:B:THR:439,0.0,4.801962151037842,3.3954999999999984,-0.024499999999999744,0.5308815781320725,0.37538996390420437,0.0765000000000029,6.916565712114648,4.890750517558629,-0.02900000000000036,0.5095017173670764,0.3602721193764514,0.0,0.02487545087671779,0.017589599999999997,0.023000000000002796,8.452204906890055,5.976611405640169
L:E:LIG:469,0.0,1.750089283436681,1.237499999999983,-10.027000000000001,1.5436231729279006,1.091506413174013,-125.12099999999997,6.037901829278111,4.2694413276212115,125.8735,5.421191312802013,3.833361139391905,-2.9740751999999997,0.12818254301737023,0.09063874539731882,-12.248575199999948,8.444382127446287,5.971079865247754

Sidechain Energy Decomposition:
Residue,Internal,,,van der Waals,,,Electrostatic,,,Polar Solvation,,,Non-Polar Solv.,,,TOTAL,,
,Avg.,Std. Dev.,Std. Err. of Mean,Avg.,Std. Dev.,Std. Err. of Mean,Avg.,Std. Dev.,Std. Err. of Mean,Avg.,Std. Dev.,Std. Err. of Mean,Avg.,Std. Dev.,Std. Err. of Mean,Avg.,Std. Dev.,Std. Err. of Mean
R:B:ARG:118,0.0,12.591450452588823,8.90349999999998,-0.4330000000000003,2.893294748206619,2.0458683364283248,15.663000000000004,12.599829780596243,8.909425079655813,-15.074500000000004,11.53530980294851,8.156695784752548,-0.12190679999999997,0.10805252952522677,0.0764046763516475,0.033593199999955914,21.418369151248097,15.145074068804286
R:B:GLU:119,0.0,0.4228498551495547,0.2989999999999995,-0.3085,3.5547114158536135,2.5135605473113234,-18.597499999999997,17.411841150492958,12.312030950456547,20.615499999999997,7.341586017339856,5.19128525752535,-0.0426024,0.020520869034229523,0.014510445649944732,1.6668976000000058,19.232428184087052,13.599380387651232
R:B:LEU:134,0.0,1.2819845942912123,0.9065000000000011,-0.0649999999999995,1.0136986731766002,0.7167932058829798,0.1980000000000004,0.23713498265755767,0.16767975429371337,-0.21849999999999992,0.040549352645880776,0.02867272222862697,0.0,0.0013491597385039327,0.0009539999999999999,-0.08549999999999902,1.6519529564221869,1.1681071376872936
R:B:GLN:136,0.0,0.6434671708797584,0.45500000000000007,-0.03699999999999992,1.6646308900173636,1.1770717905038757,0.5069999999999943,2.0791926317683993,1.4702112093165394,-0.4610000000000001,1.070745768144801,0.7571315935819874,-0.0027863999999999944,0.023278895540811254,0.01646066489544092,0.006213599999991715,2.941959620215343,2.080279597431269
R:B:ASP:151,0.0,1.4432049404017424,1.020499999999999,-0.9724999999999999,0.5629362752568002,0.3980560576099803,-16.668,2.814269532223238,1.9899890703217444,17.860999999999997,2.3061011469577792,1.6306597591159206,-0.3169548,0.03331125986929942,0.023554617743448924,-0.09645480000001783,3.954625505662207,2.796342512107026
R:B:ARG:152,0.0,3.199658184869152,2.262500000000017,-0.8054999999999999,2.28168386285217,1.6133941319466856,16.851,4.76656632178762,3.3704713691114447,-15.733500000000001,4.303456314405897,3.0430031424564765,-0.211122,0.0562827234095863,0.039797895386565314,0.1008780000000229,7.529073797284397,5.323859138113746
R:B:ARG:156,0.0,2.515178820680561,1.778500000000008,-0.5124999999999997,1.7309552998272373,1.2239702304386328,15.496500000000001,7.048805306575005,4.984258031542907,-15.396499999999993,4.339088181864942,3.0681986775631076,-0.0461484,0.03468903007003799,0.02452884839530792,-0.4586484000000013,8.822520987722683,6.238464417579346
R:B:TRP:178,0.0,0.22768838354206017,0.16099999999999423,-0.32449999999999957,0.16195446891024648,0.11451910320990116,0.14849999999999497,0.9039796734440437,0.6392101571470841,-0.3369999999999999,0.846903182187905,0.5988509831335337,-0.0214056,0.011268660172354119,0.007968146022758367,-0.5344056000000066,1.2698907365210899,0.8979483511600419
R:B:SER:179,0.0,0.8690342340782664,0.6144999999999996,-0.4245000000000001,1.3226455496466163,0.9352516372613308,0.2579999999999991,1.5266022730233302,1.0794708194295939,-0.34750000000000003,0.40964771450601306,0.28966467682477265,-0.0472644,0.004919356201780881,0.0034785101293513584,-0.5612644000000042,2.236730135726131,1.581607046656254
R:B:ALA:180,0.0,1.3788582233137696,0.9750000000000013,-0.03300000000000014,0.4787159909591492,0.33850332346965234,0.032000000000001805,0.7950710660060525,0.5622001422980968,-0.13250000000000006,0.20063461814951075,0.1418700990342926,0.0,0.0,0.0,-0.13349999999999995,1.674159863931759,1.1838097925764943
R:B:ILE:194,0.0,0.20930360723121763,0.1479999999999997,-0.049999999999998934,0.8408002140817997,0.5945355330003415,0.26950000000000074,0.4705807582126565,0.3327508452280765,-0.3869999999999999,0.740229694081506,0.5234214363206764,0.0,0.0,0.0,-0.1675000000000031,1.2329392726326784,0.8718197204697764
R:B:ILE:222,0.0,0.004949747468304346,0.0034999999999989484,-0.5259999999999998,0.26840268254993277,0.18978935691971768,-0.10449999999999982,0.5956645448572523,0.4211984389809615,-0.277,0.3179072191693671,0.22479435046281745,-0.1208304,0.06378374018760583,0.04510191521609699,-1.0283303999999998,0.7293929774218542,0.5157587204848394
R:B:LEU:223,0.0,0.10040916292848936,0.07099999999999973,-0.04600000000000026,0.12918978287774885,0.09135097153287393,-0.4604999999999997,0.5109033665968544,0.3612632350516724,0.2195,0.6268494635875507,0.44324950648590683,0.0,0.0,0.0,-0.287,0.825066360967407,0.5834100187689613
R:B:ARG:224,0.0,1.2537003230437258,0.8864999999999837,-1.3924999999999992,1.0133164609340957,0.7165229410144522,29.4655,7.14570635066961,5.052777416926259,-25.984,2.1439618699967595,1.5160099768800999,-0.10450799999999999,0.014746234556658853,0.010427162451980877,1.9844920000000172,7.632593527198573,5.39705864112266
R:B:THR:225,0.0,0.8082230508962243,0.5715000000000002,-0.13149999999999995,0.2440414923737357,0.17256339414835362,-0.11749999999999616,4.95034455871508,3.50042220667736,-0.1325,1.513268069444406,1.0700421136572147,0.0,0.01312503322967222,0.009280799999999999,-0.3814999999999951,5.2448874646170704,3.7086954927910485
R:B:GLU:227,0.0,2.225265040394059,1.5734999999999957,-0.5169999999999999,2.908274832267405,2.056460855450451,-23.4945,5.7219588647595145,4.046035914941932,24.439999999999998,7.375395074163825,5.2151918708711,-0.07347959999999999,0.032041749997152154,0.022656938704070328,0.35502039999999724,10.02737051393549,7.09042168787382
R:B:SER:246,0.0,0.028284271247456274,0.01999999999999602,-0.19500000000000006,0.4526726190084839,0.3200878785583734,1.918499999999998,2.4028895625891766,1.6990995041491836,-1.391,0.4015252171408418,0.28392120385769015,-0.171792,0.12200104549978251,0.08626776658474473,0.16070799999999608,2.48106781549861,1.754379876922761
R:B:HIS:274,0.0,0.10323759005323399,0.07299999999999862,-0.04750000000000032,0.2982737836283967,0.2109114150538083,-0.6144999999999978,0.27673317473696635,0.19567990443579067,0.325,0.5034843592406819,0.35601720464044995,0.0,0.0,0.0,-0.33699999999999797,0.6555173529358316,0.4635207654463819
R:B:GLU:276,0.0,7.834036028765755,5.539499999999996,-0.035000000000000586,1.2171133883085834,0.8606291303459349,-50.4795,3.6099911703493155,2.5526492365775617,39.787499999999994,2.3321962288795506,1.6491117684984236,-0.0808812,0.01018853235358263,0.007204380317556812,-10.807881200000004,9.018024440319037,6.37670623465561
R:B:GLU:277,0.0,3.829690326906339,2.7079999999999984,2.0835,0.8554964932715974,0.6049273716736581,-67.99199999999999,5.139241432351666,3.633992466970728,48.656499999999994,3.6417766611916242,2.5751249726955012,-0.15352559999999998,0.028082889082143955,0.019857601305293647,-17.405525600000004,7.42115426659891,5.247548506143568
R:B:ARG:292,0.0,3.486743538030854,2.465499999999991,-0.8955000000000002,3.1639028509105653,2.237217160894311,33.494,10.21024475710548,7.219733305323678,-28.795,13.414273610598524,9.48532383474597,-0.06417360000000001,0.051951812417277615,0.036735478855188484,3.7393263999999533,17.503205284770363,12.376635149361338
R:B:ASN:294,0.0,1.9141380566719848,1.3535000000000004,-0.32600000000000007,0.2889221348391294,0.2042988007796424,-0.37899999999999956,4.189789314512128,2.962628436034462,-0.033499999999999974,2.0813760472341367,1.4717551171985097,-0.07933679999999999,0.04471581085209122,0.03161885307976871,-0.817836800000002,5.063186817977406,3.5802137334061612
R:B:TYR:347,0.0,4.652762620207482,3.289999999999999,-0.4460000000000002,0.20925104539762762,0.1479628331710366,-0.5350000000000019,4.497061540606266,3.179902710775913,0.32450000000000045,0.289506908380439,0.20471229811616093,-0.08366759999999995,0.08203889799844943,0.05801026109577507,-0.7401676000000057,6.481210776605308,4.582908090436943
R:B:GLY:348,0.0,1.7359471478129729,1.227499999999999,-0.02849999999999997,0.8249128741873288,0.5833014872259455,0.4435000000000002,0.9946965617714789,0.7033566840515563,-0.5075,0.21604686991484048,0.1527682067709116,0.0,0.0,0.0,-0.09250000000000114,2.1748772953893276,1.5378704838184514
R:B:LYS:350,0.0,2.2973899320750943,1.624500000000001,-0.0754999999999999,1.9824495579963697,1.4018035258195067,17.6515,5.046820806210585,3.5686412155048632,-17.772,6.6592805166924744,4.708822411176705,0.0,0.0,0.0,-0.19600000000000506,8.88957389305022,6.285877981634708
R:B:ARG:371,0.0,0.35143207024968387,0.2484999999999786,-0.11549999999999994,2.3960004695325083,1.6942281797325884,17.484,4.798162252362883,3.392813065879113,-16.575499999999998,7.439783078154899,5.260721065120254,-0.002390399999999973,0.2583263448864633,0.182664310228353,0.7906095999999962,9.1817094541519,6.492449017915441
R:B:TYR:406,0.0,1.0231835123769313,0.7234999999999978,-0.838000000000001,0.5566888718126128,0.3936384762697872,1.0300000000000011,4.033992377285808,2.8524633652336364,-0.6490000000000001,1.4896617065629365,1.0533498943845772,-0.1240524,0.041638667131405634,0.02944298388818633,-0.5810524000000001,4.45541550010776,3.15045451312985
R:B:ILE:427,0.0,2.500329578275633,1.7680000000000005,-0.024499999999999744,0.21509590884068414,0.1520957757467312,0.20599999999999952,1.2364141700902638,0.8742768440259628,-0.251,0.4108004381691918,0.2904797755438405,0.0,0.10166045908847748,0.07188480000000001,-0.06950000000000323,2.829439184527931,2.000715634334635
R:B:THR:439,0.0,4.910856595340573,3.4725,-0.020999999999999464,0.37778631526300704,0.26713526536195115,0.1590000000000007,6.180822356288844,4.370501401441256,-0.13900000000000023,0.38256110623010275,0.2705115524335328,0.0,0.014922215824735961,0.010551600000000006,-0.001000000000000334,7.912545461008429,5.595014551925897
L:E:LIG:469,0.0,1.750089283436681,1.237499999999983,-10.027000000000001,1.5436231729279006,1.091506413174013,-125.12099999999997,6.037901829278111,4.2694413276212115,125.8735,5.421191312802013,3.833361139391905,-2.9740751999999997,0.12818254301737023,0.09063874539731882,-12.248575199999948,8.444382127446287,5.971079865247754

Backbone Energy Decomposition:
Residue,Internal,,,van der Waals,,,Electrostatic,,,Polar Solvation,,,Non-Polar Solv.,,,TOTAL,,
,Avg.,Std. Dev.,Std. Err. of Mean,Avg.,Std. Dev.,Std. Err. of Mean,Avg.,Std. Dev.,Std. Err. of Mean,Avg.,Std. Dev.,Std. Err. of Mean,Avg.,Std. Dev.,Std. Err. of Mean,Avg.,Std. Dev.,Std. Err. of Mean
R:B:ARG:118,0.0,1.6256384899478724,1.1494999999999997,-0.016999999999999904,0.20456050449683594,0.14464611989265394,0.19049999999999656,0.9593024809725018,0.6783292895047349,-0.16349999999999976,0.6635512414275179,0.4692015824781498,0.0,0.0,0.0,0.009999999999993792,2.011245136725008,1.422165074806718
R:B:GLU:119,0.0,1.4941166286471745,1.0564999999999996,-0.006499999999999839,0.06474758682761854,0.045783457711273845,0.009000000000000341,0.06928564064797446,0.04899234634103704,0.0044999999999999485,0.33390155734886895,0.2361040554501341,0.0,0.0008400428560496185,0.000594,0.0070000000000014495,1.5339061919400414,1.084635470024837
R:B:LEU:134,0.0,0.466690475583124,0.33000000000000185,-0.006000000000000005,0.06720863039818618,0.047523678308817784,-0.08600000000000207,0.7708634768880932,0.5450827918766101,0.11149999999999999,0.5619174761475212,0.3973356578511423,0.0,0.004205305449072635,0.0029736,0.01949999999999774,1.0641035826431195,0.7524348591718496
R:B:GLN:136,0.0,0.5084097756731285,0.35950000000000054,-0.0015000000000000013,1.014344739228237,0.7172500435691865,0.12099999999999866,0.9602825105144843,0.679022275039634,-0.09849999999999999,0.44300592546827183,0.3132524940044373,0.0,0.0,0.0,0.020999999999998575,1.5510552859263276,1.0967617106737455
R:B:ASP:151,0.0,0.4419417382415922,0.3125,-0.11949999999999997,0.3717421821639293,0.2628614178611992,0.1504999999999974,2.4787483232470384,1.7527397482227651,0.19400000000000006,0.25454469155729803,0.17999027751520355,-0.000594,0.000594,0.0004200214280248092,0.22440599999999433,2.5578294221538704,1.80865852952347
R:B:ARG:152,0.0,0.048790367901873626,0.0345000000000013,-0.013500000000000068,0.07248620558423516,0.05125548751109486,0.3324999999999996,2.6736952425435474,1.890588036828753,-0.13950000000000012,1.7540639241487181,1.2403104954002444,0.0,0.0,0.0,0.1794999999999991,3.1989093844621483,2.26197051815447
R:B:ARG:156,0.0,0.9043895731375967,0.6395000000000016,-0.0025000000000000577,0.8262549545993657,0.5842504813861944,0.013500000000004064,0.5978287798358339,0.42272878421039767,0.024500000000000077,0.7002972583124969,0.49518494019911385,0.0,0.0,0.0,0.035500000000002974,1.5324598689688438,1.0836127652441174
R:B:TRP:178,0.0,1.590283150888547,1.1245000000000012,-0.14500000000000002,0.17445486522307135,0.12335821821021895,-0.815999999999999,1.5789479092104353,1.11648477374302,0.9250000000000002,0.35714492856542146,0.2525396008549946,-0.016250400000000005,0.02161856861866668,0.015286636469805904,-0.05225040000000192,2.276078065996228,1.609430234975895
R:B:SER:179,0.0,0.2446589462905455,0.17300000000000001,-0.03200000000000014,0.31325548678355175,0.22150507894854235,0.7559999999999985,0.48334925261140055,0.34177953420297086,-0.653,0.27075542469173175,0.19145299684256709,0.0,0.0,0.0,0.07099999999999662,0.681851890075843,0.48214209523749296
R:B:ALA:180,0.0,0.24536605307173293,0.17350000000000065,-0.010999999999999677,0.29627774131716345,0.20950000000000002,-0.5980000000000025,0.30872722588071416,0.21830311495716398,0.6759999999999999,0.34028370516379425,0.2406169154486027,0.0,0.0,0.0,0.0669999999999944,0.5992416040296284,0.4237278017784542
R:B:ILE:194,0.0,0.8930758646386132,0.6315000000000026,-0.008500000000000063,0.2987528242544328,0.21125014792894228,-0.23150000000000048,0.5649595118236351,0.39948670190633384,0.2739999999999999,0.20686348155244802,0.14627457058559426,0.0,0.0,0.0,0.034000000000001473,1.1175014541377595,0.7901928562066373
R:B:ILE:222,0.0,2.180010206398125,1.5414999999999992,-0.051000000000000045,0.33405388786840967,0.236211769393483,-1.112,0.7844759397202689,0.5547082566538913,1.1165,0.5123341194962522,0.3622749301290389,0.0,0.0,0.0,-0.04650000000000021,2.396231468368612,1.6943915205760436
R:B:LEU:223,0.0,0.7332697320904491,0.5184999999999995,-0.07300000000000018,0.5045839870626097,0.3567947589301164,0.19199999999999662,0.14534097839219454,0.10277159140540823,0.29100000000000015,0.7832665574375047,0.553853094240702,0.0,0.0,0.0,0.40999999999999637,1.1945375674293377,0.8446656143113674
R:B:ARG:224,0.0,0.8011519830843602,0.5665000000000012,-0.06549999999999989,0.08143248737451163,0.057581464031405086,0.8550000000000004,2.294762950720619,1.622642443670201,-0.34600000000000003,0.19483326204732088,0.13776792079435618,0.0,0.0,0.0,0.4435000000000039,2.4397485013828795,1.7251627097175508
R:B:THR:225,0.0,2.0251538213182725,1.4320000000000002,-0.0970000000000002,0.4021075726717914,0.28433299140268614,-1.7750000000000004,0.4907647094076757,0.3470230539892129,2.0985,0.5926451299049036,0.41906339019293964,0.0,0.0119897025817991,0.008478,0.2264999999999997,2.203442874904635,1.5580693988022487
R:B:GLU:227,0.0,0.6222539674441636,0.4400000000000012,-0.013000000000000123,0.3344644973685548,0.23650211415545527,0.21649999999999991,0.8530265236204552,0.6031808393840105,-0.14100000000000001,0.26807181873520386,0.1895554008726736,0.0,0.0,0.0,0.062499999999998224,1.1395539697618542,0.805786339546657
R:B:SER:246,0.0,1.0719738802788075,0.758000000000001,-0.11399999999999999,0.0635963835449784,0.04496943406359479,-0.5940000000000003,1.553942083862845,1.0988029850705723,0.8754999999999997,0.07678704317786948,0.05429663893833573,-0.0035675999999999998,0.003032347763697297,0.002144193666626221,0.16393239999999865,1.8904533702614736,1.3367523976288511
R:B:HIS:274,0.0,2.0654589078459047,1.4604999999999995,-0.0040000000000000036,0.3521398869767523,0.24900050200752594,0.34399999999999764,2.3272693226182466,1.645627919670785,-0.18699999999999983,0.3068892308309302,0.21700345619367445,0.0,0.0,0.0,0.15300000000000002,3.1465038534856413,2.2249142118293
R:B:GLU:276,0.0,3.2922891732045696,2.328000000000003,-0.04349999999999998,0.47561144855858967,0.33630808048573557,2.1275000000000013,1.2800801732704066,0.9051533709819551,-1.1345,0.6093473968107191,0.4308736763832295,0.0,0.0009622309078386538,0.0006803999999999998,0.9495000000000036,3.6159763101945708,2.5568813695484915
R:B:GLU:277,0.0,0.5727564927611051,0.4050000000000011,-0.018500000000000183,1.1444528168517913,0.8092503475439475,0.8570000000000029,1.8471829903937493,1.3061556185998653,-0.3504999999999999,0.9270713295103027,0.6555384237403633,0.0,0.0008400428560496185,0.000594,0.4880000000000033,2.4309194157092078,1.7189196033660206
R:B:ARG:292,0.0,0.5975052301026319,0.42249999999999943,-0.012499999999999956,0.9867675764839459,0.6977500447868132,-0.6315000000000026,0.7456817350585969,0.5272766114668843,0.9160000000000001,0.16072958657322553,0.11365298060323803,0.0,0.0,0.0,0.27199999999999847,1.3829671001148216,0.9779054146490852
R:B:ASN:294,0.0,0.28708535316173744,0.20299999999999938,-0.019500000000000073,0.08170832270950137,0.057776509067267195,0.24349999999999739,1.2943941633057534,0.9152748904017856,0.03700000000000003,0.028398943642325952,0.02008108562802327,0.0,0.018236566729513536,0.012895199999999999,0.26099999999999657,1.3287925241985976,0.9395982046508179
R:B:TYR:347,0.0,3.1466251762801387,2.2250000000000014,-0.01200000000000001,0.040527768258318865,0.02865745976181418,0.7615000000000016,2.293482777349764,1.6217372243985748,-0.4530000000000003,0.22238367745857607,0.1572490063561611,0.0,0.002520128568148855,0.0017819999999999997,0.2965,3.900309808341896,2.757935514206958
R:B:GLY:348,0.0,1.9127238431096099,1.3524999999999991,-0.02899999999999997,2.2733764536477454,1.6075199065641457,-0.6419999999999995,3.306760423738011,2.338232719384449,0.6285000000000003,0.10364000192975673,0.07328454816671785,0.0,0.0,0.0,-0.04249999999999954,4.446589563924242,3.1442136338041644
R:B:LYS:350,0.0,1.2176378772032357,0.8610000000000005,-0.006000000000000005,0.14213549873272324,0.10050497500124053,0.5519999999999996,1.0637748822001767,0.7522024328596657,-0.38300000000000006,1.194202662867572,0.8444288010246925,0.0,0.011770782322343744,0.0083232,0.16299999999999937,2.0151228377735393,1.4249070235135486
R:B:ARG:371,0.0,2.777515436500762,1.9640000000000022,-0.0014999999999999458,0.2732969996176321,0.19325016170756493,0.02850000000000108,0.5137229311603688,0.3632569682745267,-0.0035000000000002807,0.6905296879932101,0.48827822499062973,0.0,0.004205305449072635,0.0029736,0.023500000000001187,2.920623809153438,2.065192900747281
R:B:TYR:406,0.0,1.009041376753208,0.7135000000000032,-0.003500000000000114,1.0737421711006792,0.7592503704312563,0.5630000000000024,2.0787762024806806,1.4699167493433087,-0.49949999999999994,0.2798271788086354,0.19786769569588664,0.0,0.0,0.0,0.060000000000003384,2.5633377654924856,1.8125535164513085
R:B:ILE:427,0.0,0.9220672426672544,0.6519999999999974,-0.0010000000000000009,0.2800151781600419,0.19800063131212486,0.14250000000000007,0.5820216920356146,0.41155148523605145,-0.12449999999999983,0.4050077159758813,0.28638370239942085,0.0,0.006725434017221491,0.0047556000000000005,0.016999999999999016,1.1964289496090912,0.8460030234764865
R:B:THR:439,0.0,0.10818733752154336,0.07650000000000112,-0.0035000000000000586,0.15310862157305197,0.10826414457242996,-0.08299999999999841,0.7360995177284118,0.5205009606139072,0.10999999999999988,0.12761269529321906,0.09023580220732781,0.0,0.009948143883157297,0.007034399999999997,0.02350000000000163,0.7703072215465209,0.544689459952513
L:E:LIG:469,0.0,0.0,0.0,0.0,0.0,0.0,0.0,0.0,0.0,0.0,0.0,0.0,0.0,0.0,0.0,0.0,0.0,0.0
