# Supplementary material for: Neuraminidase as a novel therapeutic management strategy for Alzheimer’s disease: evidenced through molecular docking, molecular dynamic simulation and gene expression analysis
Source: Front Chem. 2025 May 30;13:1574702. doi: 10.3389/fchem.2025.1574702 (PMC12163420; doi:10.3389/fchem.2025.1574702)
Supplement: Supplementary file 1 [file DataSheet1.zip › supplementary files/2. FINAL_RESULTS_MMPBSA_random seed_Post simulation.dat]

| Run on Mon Apr 21 17:07:19 2025
|
|gmx_MMPBSA Version=1.6.4 based on MMPBSA.py v.16.0
|Complex Structure file:                                           em_mmpbsa.tpr
|Complex (GROMACS) topology file:                                      topol.top
|Complex (AMBER) topology file:                                       COM.prmtop
|Receptor (AMBER) topology file:                                      REC.prmtop
|Ligand (AMBER) topology file:                                        LIG.prmtop
|Initial trajectories:                                            COM_traj_0.xtc
|
|Receptor mask:                  ":1-1540"
|Ligand mask:                    ":1541"
|Ligand residue name is:         "LIG"
|
|Calculations performed using 31 complex frames
|Poisson Boltzmann calculations performed using internal PBSA solver in sander
|
|Using temperature = 298.15 K
|All units are reported in kcal/mol
|
|SD - Sample standard deviation, SEM - Sample standard error of the mean
|SD(Prop.), SEM(Prop.) - SD and SEM obtained with propagation of uncertainty formula
|https://en.wikipedia.org/wiki/Propagation_of_uncertainty#Example_formulae
|
-------------------------------------------------------------------------------
-------------------------------------------------------------------------------

POISSON BOLTZMANN:

Complex:
Energy Component       Average     SD(Prop.)         SD   SEM(Prop.)        SEM
-------------------------------------------------------------------------------
BOND               17711669.08    5768415.17 5768415.17   1036037.95 1036037.95
ANGLE                 12997.84        762.53     762.53       136.95     136.95
DIHED                  8751.91         38.68      38.68         6.95       6.95
UB                  2225771.35     834253.93  834253.93    149836.43  149836.43
IMP                    1223.95        499.31     499.31        89.68      89.68
CMAP                  -2250.01         20.47      20.47         3.68       3.68
VDWAALS              -11360.07         51.13      51.13         9.18       9.18
EEL                  -97834.27        131.61     131.61        23.64      23.64
1-4 VDW                4101.02         25.53      25.53         4.58       4.58
1-4 EEL               70453.80        141.44     141.44        25.40      25.40
EPB                  -13159.14         92.49      92.49        16.61      16.61
ENPOLAR                 244.21          1.65       1.65         0.30       0.30
EDISPER                   0.00          0.00       0.00         0.00       0.00

GGAS               19923524.60    5828429.81 6402519.37   1046816.90 1149926.42
GSOLV                -12914.93         92.51      91.46        16.61      16.43

TOTAL              19910609.67    5828429.82 6402481.33   1046816.90 1149919.59

-------------------------------------------------------------------------------
-------------------------------------------------------------------------------
Receptor:
Energy Component       Average     SD(Prop.)         SD   SEM(Prop.)        SEM
-------------------------------------------------------------------------------
BOND               17711659.45    5768415.19 5768415.19   1036037.95 1036037.95
ANGLE                 12966.77        762.59     762.59       136.97     136.97
DIHED                  8755.06         38.08      38.08         6.84       6.84
UB                  2225771.35     834253.93  834253.93    149836.43  149836.43
IMP                    1223.83        499.33     499.33        89.68      89.68
CMAP                  -2250.01         20.47      20.47         3.68       3.68
VDWAALS              -11336.28         50.39      50.39         9.05       9.05
EEL                  -97352.70        129.89     129.89        23.33      23.33
1-4 VDW                4089.61         25.91      25.91         4.65       4.65
1-4 EEL               70218.17        140.81     140.81        25.29      25.29
EPB                  -13358.84         89.53      89.53        16.08      16.08
ENPOLAR                 244.57          1.64       1.64         0.29       0.29
EDISPER                   0.00          0.00       0.00         0.00       0.00

GGAS               19923745.26    5828429.83 6402518.23   1046816.90 1149926.22
GSOLV                -13114.26         89.55      88.50        16.08      15.90

TOTAL              19910630.99    5828429.83 6402481.82   1046816.90 1149919.68

-------------------------------------------------------------------------------
-------------------------------------------------------------------------------
Ligand:
Energy Component       Average     SD(Prop.)         SD   SEM(Prop.)        SEM
-------------------------------------------------------------------------------
BOND                      9.63          2.76       2.76         0.50       0.50
ANGLE                    31.07          5.02       5.02         0.90       0.90
DIHED                    -3.15          1.85       1.85         0.33       0.33
UB                        0.00          0.00       0.00         0.00       0.00
IMP                       0.13          0.13       0.13         0.02       0.02
CMAP                      0.00          0.00       0.00         0.00       0.00
VDWAALS                  -3.58          1.46       1.46         0.26       0.26
EEL                    -197.20          2.66       2.66         0.48       0.48
1-4 VDW                  11.40          1.32       1.32         0.24       0.24
1-4 EEL                 235.63          3.26       3.26         0.59       0.59
EPB                     -89.49          1.63       1.63         0.29       0.29
ENPOLAR                   2.89          0.05       0.05         0.01       0.01
EDISPER                   0.00          0.00       0.00         0.00       0.00

GGAS                     83.93          7.61       5.78         1.37       1.04
GSOLV                   -86.61          1.63       1.64         0.29       0.29

TOTAL                    -2.68          7.78       5.70         1.40       1.02

-------------------------------------------------------------------------------
-------------------------------------------------------------------------------
Delta (Complex - Receptor - Ligand):
Energy Component       Average     SD(Prop.)         SD   SEM(Prop.)        SEM
-------------------------------------------------------------------------------
ΔBOND                     0.00          0.00       0.00         0.00       0.00
ΔANGLE                    0.00          4.96       0.00         0.89       0.00
ΔDIHED                   -0.00          1.25       0.00         0.22       0.00
ΔUB                       0.00          0.00       0.00         0.00       0.00
ΔIMP                     -0.00          0.12       0.00         0.02       0.00
ΔCMAP                     0.00          0.00       0.00         0.00       0.00
ΔVDWAALS                -20.22          0.73       2.81         0.13       0.51
ΔEEL                   -284.37          0.95       9.91         0.17       1.78
Δ1-4 VDW                  0.00          0.94       0.00         0.17       0.00
Δ1-4 EEL                  0.00          2.63       0.00         0.47       0.00
ΔEPB                    289.19          1.33       9.17         0.24       1.65
ΔENPOLAR                 -3.25          0.04       0.10         0.01       0.02
ΔEDISPER                  0.00          0.00       0.00         0.00       0.00

ΔGGAS                  -304.59          1.20       9.16         0.22       1.65
ΔGSOLV                  285.95          1.33       9.19         0.24       1.65

ΔTOTAL                  -18.65          1.79       3.72         0.32       0.67
-------------------------------------------------------------------------------
-------------------------------------------------------------------------------
