# Supplementary material for: Neuraminidase as a novel therapeutic management strategy for Alzheimer’s disease: evidenced through molecular docking, molecular dynamic simulation and gene expression analysis
Source: Front Chem. 2025 May 30;13:1574702. doi: 10.3389/fchem.2025.1574702 (PMC12163420; doi:10.3389/fchem.2025.1574702)
Supplement: Supplementary file 1 [file DataSheet1.zip › supplementary files/3. FINAL_DECOMP_MMPBSA_seed_1234_pre_simulation_analysis.dat]

| Run on Tue Apr 22 00:09:10 2025
| GB non-polar solvation energies calculated with gbsa=2
idecomp = 1: Per-residue decomp adding 1-4 interactions to Internal.
Energy Decomposition Analysis (All units kcal/mol): Generalized Born model

DELTAS:
Total Energy Decomposition:
Residue,Internal,,,van der Waals,,,Electrostatic,,,Polar Solvation,,,Non-Polar Solv.,,,TOTAL,,
,Avg.,Std. Dev.,Std. Err. of Mean,Avg.,Std. Dev.,Std. Err. of Mean,Avg.,Std. Dev.,Std. Err. of Mean,Avg.,Std. Dev.,Std. Err. of Mean,Avg.,Std. Dev.,Std. Err. of Mean,Avg.,Std. Dev.,Std. Err. of Mean
R:B:ARG:118,0.0,1.6404877323527856,1.1599999999999966,-0.26600000000000046,0.839085812059768,0.5933232677048829,18.1025,6.34962961518229,4.489866158918326,-17.2605,10.33869867294719,7.310563940285317,-0.08973719999999998,0.06549696791882813,0.04631335016256112,0.4862628000000484,12.272165308241513,8.67773130929987
R:B:GLU:119,0.0,4.681753998236138,3.3105000000000047,-0.17800000000000016,2.53014228848893,1.7890807695573725,-21.351499999999994,11.626851992263425,8.221425887581788,21.6475,5.303904717281415,3.7504269923570064,-0.0217944,0.012250638670697948,0.008662509677916671,0.09620560000001177,13.843254063916763,9.788658822283775
R:B:LEU:134,0.0,4.139403097066059,2.9270000000000067,-0.05750000000000011,1.1296044661738913,0.7987509780901685,0.1255000000000024,2.4415896973078817,1.726464631841613,-0.16250000000000003,0.291964467016108,0.20645005449260603,0.0,0.00487733973391233,0.0034487999999999997,-0.09449999999999847,4.945431380420009,3.496948064987737
R:B:GLN:136,0.0,2.815699202684832,1.9909999999999997,-0.028499999999999304,0.49110716753067224,0.34726520845025616,0.5825000000000031,1.7751087994824464,1.2551914694579491,-0.536,0.13800362314084377,0.09758329775120338,0.0,0.04761770201595199,0.03367079999999998,0.018000000000007788,3.367739886859627,2.381351711270858
R:B:ASP:151,0.0,0.24536605307173293,0.17350000000000065,-0.9330000000000003,0.07930952023559325,0.056080299571239695,-17.636499999999998,3.758720028147882,2.657816420485058,19.909999999999997,3.275255715207591,2.315955526343283,-0.2960604,0.0669135885284895,0.0473150522020213,1.044439599999997,4.992619370463741,3.530315012738223
R:B:ARG:152,0.0,3.44007449047256,2.432500000000004,-1.3729999999999993,0.40269901911973904,0.28475120719673863,13.722499999999998,1.421434574646333,1.0051060267454377,-13.785999999999998,1.866284008397435,1.3196620779578379,-0.32934240000000004,0.06274588994731047,0.04436804427332805,-1.7658423999999968,4.1837433354240705,2.9583532832223844
R:B:ARG:156,0.0,4.227791444714356,2.9894999999999916,-0.46199999999999974,0.44974937465215004,0.31802083265094444,18.017,8.86917414419178,6.271453180882401,-17.5135,4.086659301923762,2.8897045047893744,-0.09469799999999999,0.017713914408735296,0.012525628999774819,-0.05319799999996633,10.65081419576755,7.531262942985179
R:B:TRP:178,0.0,1.590990257669732,1.125,-0.7259999999999991,0.8087351235107823,0.5718620900182142,-0.8989999999999938,0.6119191123016156,0.43269215384612486,0.878,0.28058866691297424,0.19840614909825752,-0.032633999999999996,0.010995237492660175,0.007774806991816581,-0.7796339999999926,1.9075110472150658,1.3488139966740256
R:B:SER:179,0.0,4.794891083225983,3.390500000000003,-0.3584999999999998,0.6756672627854633,0.4777689033413541,1.4354999999999976,4.805838142301504,3.398240739706354,-1.254,0.0929004843905564,0.06569056248807743,-0.0262008,0.0013536,0.0009571397390141106,-0.20320079999999408,6.822918681344002,4.82453206706272
R:B:ALA:180,0.0,4.268803638023192,3.018500000000003,-0.03600000000000003,0.9319710295926585,0.6590030348943774,-0.6190000000000069,3.101025153074381,2.1927559143689463,0.537,0.03952847075210472,0.027950849718747357,0.0,0.0,0.0,-0.11800000000000832,5.358094250757449,3.7887447789472457
R:B:ILE:194,0.0,3.588566914521731,2.5375000000000014,-0.061499999999999666,0.012619429464123373,0.008923284148786957,-0.010000000000001563,1.835845854095599,1.2981390526442071,-0.07950000000000002,0.004272001872658769,0.003020761493398645,0.0,0.0,0.0,-0.15099999999999714,4.030920490409109,2.8502912131920843
R:B:ILE:222,0.0,2.8560042892124664,2.0195000000000007,-0.47750000000000004,1.0786942337845327,0.76275200753587,-1.0820000000000007,3.074985040614023,2.1743427742653667,0.8564999999999999,0.919109487493193,0.649908551259329,-0.02122560000000001,0.05451665845078913,0.0385490988781839,-0.7242256000000058,4.429854293997566,3.1323800109540243
R:B:LEU:223,0.0,0.023334523779156954,0.016500000000000625,-0.11549999999999994,0.0391567363297808,0.027687993787921646,-0.5675000000000026,0.8978074682246752,0.6348457489815935,0.749,0.4404565812880993,0.3114498354470588,0.0,0.0,0.0,0.06599999999999662,1.0010684292294914,0.7078622747399387
R:B:ARG:224,0.0,0.6335676759431572,0.4480000000000075,-1.085,1.1910594023809227,0.8422061802195471,27.4705,4.726371890784728,3.3420496143833653,-25.304,0.8209558453412689,0.5805034452955458,-0.1050084,0.014249138803450554,0.010075662673988253,0.9764916000000312,4.983251276822859,3.5236907701979647
R:B:THR:225,0.0,3.2109718933681153,2.270500000000002,-0.08850000000000025,0.6212779168777852,0.4393098280257341,-1.2669999999999995,0.71842362154929,0.5080022145621008,1.3165,1.5410292826549403,1.089672255772349,0.0,0.0020211940233436265,0.0014291999999999992,-0.038999999999999396,3.686086622045838,2.606456846489626
R:B:GLU:227,0.0,1.797465437776205,1.2710000000000008,-0.48750000000000027,2.129955692027419,1.5061061134594735,-28.656,3.9226170473295,2.773709114164642,28.61,1.6528039811181496,1.168708903020766,-0.08909639999999999,0.018397931992482193,0.013009302471693088,-0.6225964000000097,5.087889270994567,3.5976810054465376
R:B:SER:246,0.0,0.21071782079359247,0.1490000000000009,-0.8194999999999997,1.4005664032811866,0.9903500012621799,1.7869999999999955,1.0456034143020005,0.7393532646847516,-0.7214999999999998,1.531515344356693,1.0829448854858679,-0.1572948,0.04423634487070557,0.03127981943298265,0.08870519999998905,2.333831796468529,1.6502682894316791
R:B:ASN:247,0.0,1.6355379848844849,1.1565000000000003,-0.1485000000000003,1.4199310722707637,1.0040428900201426,-1.4840000000000053,9.836555698007306,6.955495237580139,1.717,8.311550066022582,5.877153413856064,-0.0767736,0.13865405201608783,0.09804322041956799,0.007726399999995692,13.05948338167098,9.234449257972575
R:B:HIS:274,0.0,3.237134844272017,2.2890000000000015,-0.06250000000000089,0.297884625316581,0.21063623857256833,0.2674999999999983,1.1510765613111942,0.8139340421680381,-0.2565000000000002,0.6776365176110272,0.4791613767823946,0.0,0.007596023886218367,0.005371199999999999,-0.05149999999999899,3.5145417125962384,2.485156277739782
R:B:GLU:276,0.0,0.9609581156325143,0.6794999999999973,0.6930000000000001,1.0843846181129648,0.766775716882062,-53.0275,2.830696954815194,2.001605012233934,41.88249999999999,1.88045134209849,1.3296798956891867,-0.11805839999999998,0.047959593993277295,0.03391255413559999,-10.570058400000008,3.6946682019710533,2.6125249398480404
R:B:GLU:277,0.0,2.471338200246987,1.747500000000002,1.3074999999999997,0.5689844022466695,0.40233272921799423,-54.385999999999996,8.740459741912892,6.180438354194626,41.992999999999995,8.907791926173402,6.298760076395991,-0.11797559999999999,0.028461622084484214,0.020125405979507585,-11.203475599999997,12.734852151239595,9.00490031354961
R:B:ARG:292,0.0,1.7734238072158481,1.2539999999999907,-1.2590000000000003,1.5189312031820268,1.0740465539258528,29.634999999999998,9.468068255985484,6.694935268544424,-25.786999999999995,10.43643813760231,7.379676178532496,-0.0859392,0.023074535242123516,0.016316160342433512,2.5030608,14.283426547372189,10.09990777022683
R:B:ASN:294,0.0,1.8031222920256966,1.2750000000000001,-0.8345000000000002,0.5132984024911826,0.36295678117373703,-0.4385000000000048,2.20755662441533,1.5609782589773642,0.22299999999999998,1.3849830323870398,0.9793308940291835,-0.08764199999999998,0.026115887054434885,0.018466720832892875,-1.1376419999999996,3.210434789799763,2.2701202104246208
R:B:TYR:347,0.0,5.644126327431032,3.9910000000000063,-0.9805000000000001,0.831547503153007,0.5879928783582332,-0.14849999999999852,2.53211102639675,1.7904728774823708,0.3785000000000007,0.9026069188744342,0.6382394730820083,-0.203544,0.10811638528918731,0.07644982919536183,-0.954044000000005,6.307583364710142,4.460134970086002
R:B:GLY:348,0.0,2.042831490847933,1.444499999999998,-0.07250000000000023,0.7046575409374398,0.4982681256111009,-0.12599999999999767,3.2739047023393963,2.3150002159827126,0.17300000000000004,0.31678699468254684,0.22400223213173562,0.0,0.0,0.0,-0.025500000000002743,3.935544276208819,2.7828500453671587
R:B:ARG:371,0.0,0.1944543648262845,0.13749999999998863,-0.13000000000000078,0.21873842826535964,0.15467142593252298,18.381999999999998,5.1676038934887485,3.654047755571899,-17.5685,2.4464466579102013,1.7298990216194692,-0.0205452,0.13516186384331935,0.09557387048142393,0.6629548000000227,5.726531147163844,4.049269006835533
R:B:TYR:406,0.0,3.242791698521516,2.2930000000000064,-0.575499999999999,3.192321921423339,2.257312478368912,3.219000000000001,2.2358806989640527,1.5810064041615992,-2.3550000000000004,1.4077393224599501,0.9954220210543866,-0.0855288,0.057267350069651383,0.0404941315748344,0.2029712000000038,5.26220384433975,3.7209400223185565
R:B:PRO:431,0.0,1.338553136786135,0.9465000000000003,-0.024499999999999744,0.2623456689179372,0.18550640150679426,0.42950000000000266,0.7064299328312755,0.4995213959381522,-0.45199999999999996,0.09192388155425117,0.06499999999999999,0.0,0.022823709840426917,0.016138800000000005,-0.04699999999999527,1.539013944618723,1.0882471965805567
L:E:LIG:469,0.0,2.9549992385786035,2.089500000000015,-10.963999999999999,2.2097249828881425,1.562511519957533,-128.9665,2.402358476580894,1.6987239696313337,128.822,2.078648238639717,1.4698262652436167,-3.0742488000000003,0.06788253798673051,0.048000202934570545,-14.182748799999992,4.869457648338645,3.4432265238409543

Sidechain Energy Decomposition:
Residue,Internal,,,van der Waals,,,Electrostatic,,,Polar Solvation,,,Non-Polar Solv.,,,TOTAL,,
,Avg.,Std. Dev.,Std. Err. of Mean,Avg.,Std. Dev.,Std. Err. of Mean,Avg.,Std. Dev.,Std. Err. of Mean,Avg.,Std. Dev.,Std. Err. of Mean,Avg.,Std. Dev.,Std. Err. of Mean,Avg.,Std. Dev.,Std. Err. of Mean
R:B:ARG:118,0.0,0.009192388155408718,0.006499999999988403,-0.2570000000000001,0.675074070010099,0.4773494527073431,17.9345,6.501609666075011,4.597332283509645,-17.181,9.52685094876581,6.736500909225798,-0.08973719999999998,0.06549696791882813,0.04631335016256112,0.4067628000000383,11.553870200188621,8.169819967502546
R:B:GLU:119,0.0,5.175314531504343,3.659500000000001,-0.1735,2.492310424084448,1.762329601692033,-21.290499999999994,11.594120546639145,8.19828126042282,21.524499999999996,5.408402744803678,3.8243182562386173,-0.0217944,0.012250638670697948,0.008662509677916671,0.03870560000000367,14.023911484608988,9.916402909526917
R:B:LEU:134,0.0,3.2222856018670987,2.278500000000001,-0.05250000000000021,0.9386848512679858,0.6637504237286785,0.23050000000000015,1.3375171961511372,0.9457674793520866,-0.30700000000000016,0.4858981374732775,0.3435818679732678,0.0,0.0006771254536642379,0.0004788,-0.12900000000000045,3.6454496922189024,2.577722197842398
R:B:GLN:136,0.0,2.8008499602799155,1.9805000000000004,-0.027499999999999858,0.4451474474822922,0.31476677874261133,0.4364999999999988,2.880368943382081,2.0367284121846003,-0.41900000000000004,0.15608491278787964,0.11036870027322056,0.0,0.04761770201595199,0.03367079999999998,-0.00999999999999801,4.045500209559418,2.8606006314710637
R:B:ASP:151,0.0,0.9680291834443834,0.6844999999999998,-0.7925,0.19680256604018168,0.1391604290019258,-17.751,3.5465070844423816,2.5077592089353398,19.641,3.829878979811244,2.708133397748347,-0.2960604,0.06645457256321792,0.046990478900304875,0.8014396000000019,5.312806552116742,3.756721540134069
R:B:ARG:152,0.0,4.150716805565037,2.935000000000002,-1.3479999999999994,0.24078621222985314,0.17026156348395236,13.350999999999999,0.5692538976590306,0.40252329125157343,-13.668999999999997,0.7522772095444609,0.5319403162009816,-0.329346,0.06607573856113903,0.04672260280849085,-1.9953460000000263,4.263890829187168,3.015026119557377
R:B:ARG:156,0.0,2.1913239148971035,1.5494999999999948,-0.45950000000000024,0.6436413986063979,0.4551231976069776,17.897000000000002,7.659449131628204,5.416048421127716,-17.452,4.326516670486778,3.059309276617844,-0.0946944,0.019848373345944494,0.014034919388439674,-0.10919440000000691,9.088590441202886,6.426603932401796
R:B:TRP:178,0.0,1.827163922586041,1.2920000000000014,-0.5265000000000004,0.73340115216708,0.5185929280273692,0.3904999999999994,0.3386107647432354,0.23943396793270447,-0.593,0.433226268824964,0.30633723247427824,-0.012423599999999998,0.010995237492660171,0.007774806991816578,-0.7414235999999992,2.0442280683053755,1.4454875293906078
R:B:SER:179,0.0,2.0880863248438772,1.4765000000000017,-0.3290000000000002,0.21795412361320401,0.15411683879446758,0.4180000000000028,2.1884973155112637,1.5475012924065696,-0.5135000000000002,0.2752839443193154,0.19465514377996787,-0.0262008,0.0013536,0.0009571397390141106,-0.4507008000000017,3.045145658623406,2.1532431449133855
R:B:ALA:180,0.0,2.2698127676088182,1.6050000000000004,-0.027999999999999803,0.22345581218666033,0.15800712009273507,0.032999999999999474,1.7198517377960232,1.216118826431036,-0.19499999999999995,0.46887951544080064,0.33154788492765264,0.0,0.0,0.0,-0.19000000000000128,2.8947746889870376,2.0469148125899133
R:B:ILE:194,0.0,3.831104540468719,2.709000000000003,-0.05150000000000032,0.5343044544077843,0.37781030292992274,0.31700000000000017,1.3553348294794172,0.9583664487032089,-0.4645,0.3014635135468305,0.21316689470928646,0.0,0.0,0.0,-0.19900000000000073,4.109824327145874,2.906084651210287
R:B:ILE:222,0.0,3.5001785668734122,2.4750000000000014,-0.43199999999999994,0.6024553925395638,0.4260002934271289,-0.025500000000002743,2.345364630499913,1.65842323458157,-0.25350000000000006,0.8575145771355726,0.6063543724588781,-0.02122560000000001,0.05451665845078913,0.0385490988781839,-0.7322256000000014,4.342031905231542,3.0702802043175677
R:B:LEU:223,0.0,0.8322646814565662,0.5884999999999998,-0.041999999999999815,0.1613459017142981,0.11408878121883839,-0.45599999999999996,0.6682791332968581,0.47254470687967703,0.24550000000000005,0.35077806373831305,0.24803754756084814,0.0,0.0,0.0,-0.25249999999999995,1.1350503292806005,0.8026017848223362
R:B:ARG:224,0.0,1.2310729060458092,0.8705000000000211,-1.0515000000000003,1.4219139390272535,1.005444988549846,26.361,3.2433662297064147,2.2934062548968512,-24.74,0.931002148225229,0.6583179323093026,-0.1050084,0.014890232336669574,0.010528984258702266,0.46449160000003076,3.863132274336346,2.73164702780384
R:B:THR:225,0.0,3.8035273760024424,2.689500000000002,-0.05999999999999961,1.009061445106293,0.7135141904685569,0.3810000000000002,2.3289793902050753,1.646837120057719,-0.5569999999999999,0.36373685543260525,0.25720079704386606,0.0,0.006083946745329055,0.004302,-0.23599999999999488,4.587102790913676,3.243571489454798
R:B:GLU:227,0.0,0.8096372644585941,0.5724999999999979,-0.48,2.094954534112853,1.4813565573487026,-28.782500000000002,5.075966041060562,3.5892500087065566,28.5785,1.8777109069289655,1.3277421153974136,-0.08909639999999999,0.018397931992482193,0.013009302471693088,-0.7730963999999929,5.859685570395533,4.143423402447644
R:B:SER:246,0.0,2.0965716062181157,1.4825000000000015,-0.6695,0.29856364480626235,0.21111637785827983,2.2605000000000004,2.412443004508083,1.7058548077137141,-1.5390000000000001,0.6044009430833145,0.4273760054097562,-0.15313320000000002,0.04011729339823413,0.02836721020474167,-0.10113320000000314,3.2667329087682693,2.309928992115298
R:B:ASN:247,0.0,1.1440987719598354,0.809000000000001,-0.1309999999999999,1.2653301940600328,0.8947235606599393,-1.6644999999999999,8.450843996311848,5.97564909654173,1.7895000000000003,6.84921398775071,4.843125656536282,-0.07677360000000005,0.1519071399485883,0.10741456876830066,-0.0827735999999959,11.011884251987366,7.786578028221618
R:B:HIS:274,0.0,0.7360981592151963,0.5205000000000002,-0.05850000000000044,0.47233806748980156,0.3339934505345878,-0.009500000000000952,0.5960589316502198,0.42147731255667925,-0.099,0.7034408290680887,0.49740778039753253,0.0,0.007596023886218367,0.005371199999999999,-0.1670000000000016,1.270872416719665,0.8986425038854109
R:B:GLU:276,0.0,2.186374167428804,1.5459999999999992,0.7250000000000001,0.883730728219858,0.6248919906671874,-54.504,3.380474892674105,2.390356720240726,42.53,1.8048124556307752,1.276195126146466,-0.11805479999999999,0.05076061186865264,0.03589317286950263,-11.367054799999998,4.499860791148684,3.181882079816697
R:B:GLU:277,0.0,0.7056925676241778,0.49900000000000233,1.3209999999999997,0.8203511443278424,0.5800758571083615,-55.1005,8.933162891719821,6.316700058179113,42.179500000000004,8.172867504737862,5.77909003433932,-0.11797559999999999,0.0316483567649254,0.022378767681889896,-11.717975599999995,12.15603315718109,8.595613477771264
R:B:ARG:292,0.0,0.13788582233137195,0.09749999999999659,-1.2460000000000004,0.7708894213828594,0.5451011374047938,30.4145,7.991337137801155,5.650728680887092,-26.812,9.721770029166498,6.87432951275977,-0.0859392,0.023074535242123516,0.016316160342433512,2.270560799999984,12.609048226736883,8.915943505433862
R:B:ASN:294,0.0,2.8284271247461903,2.0,-0.7975000000000003,1.1375993363218881,0.804404204986523,-0.45200000000000173,3.1276963567456475,2.2116153033473065,0.049000000000000044,0.8671300363843938,0.6131535288979425,-0.08764559999999999,0.019202198874087306,0.01357800503755982,-1.288145600000007,4.452965301284258,3.1487219609264963
R:B:TYR:347,0.0,3.2222856018670987,2.278500000000001,-0.9649999999999999,0.715671013804527,0.5060558269598323,-0.8540000000000028,4.132301114391351,2.921978139890851,0.8589999999999995,0.7593302970381202,0.5369276021960502,-0.203544,0.10740607390646019,0.0759475631998815,-1.1635440000000035,5.344093989135296,3.7788450990158355
R:B:GLY:348,0.0,1.3668374080335963,0.9664999999999999,-0.037000000000000144,0.06514982732133667,0.04606788469204976,0.32200000000000273,0.06554769256045558,0.046349217900629146,-0.371,0.3186424328302808,0.22531422502807052,0.0,0.0,0.0,-0.08599999999999675,1.4065271060310214,0.9945648545972253
R:B:ARG:371,0.0,0.442648845022762,0.3129999999999882,-0.12850000000000072,0.06404880951274587,0.04528934753338806,18.367500000000007,4.759121058556924,3.365206772993301,-17.573999999999998,2.16385997698557,1.5300800632646632,-0.0205452,0.13516186384331935,0.09557387048142393,0.6444548000000054,5.248793407006753,3.711457411141717
R:B:TYR:406,0.0,3.602001943364274,2.547,-0.5729999999999995,2.50859213504308,1.773842509920201,2.6024999999999974,1.4736459038724323,1.042025011695976,-1.816,1.4830085974127054,1.0486454357884745,-0.0855288,0.057267350069651383,0.0404941315748344,0.12797119999999818,4.862270950840153,3.438144761305434
R:B:PRO:431,0.0,1.8978746007046943,1.3420000000000003,-0.019499999999999962,0.104169333299201,0.07365884196754666,3.2625,1.096454399416592,0.7753103410892955,-3.2535,1.0148419827736732,0.7176016478520657,0.0,0.003237983372409442,0.0022896000000000023,-0.010499999999998622,2.417624088756629,1.70951838751976
L:E:LIG:469,0.0,2.9549992385786035,2.089500000000015,-10.963999999999999,2.2097249828881425,1.562511519957533,-128.9665,2.402358476580894,1.6987239696313337,128.822,2.078648238639717,1.4698262652436167,-3.0742488000000003,0.06788253798673051,0.048000202934570545,-14.182748799999992,4.869457648338645,3.4432265238409543

Backbone Energy Decomposition:
Residue,Internal,,,van der Waals,,,Electrostatic,,,Polar Solvation,,,Non-Polar Solv.,,,TOTAL,,
,Avg.,Std. Dev.,Std. Err. of Mean,Avg.,Std. Dev.,Std. Err. of Mean,Avg.,Std. Dev.,Std. Err. of Mean,Avg.,Std. Dev.,Std. Err. of Mean,Avg.,Std. Dev.,Std. Err. of Mean,Avg.,Std. Dev.,Std. Err. of Mean
R:B:ARG:118,0.0,1.6503872272893991,1.166999999999998,-0.008999999999999897,0.16546903033498442,0.11700427342623002,0.1684999999999981,0.17218957575880942,0.12175641666868889,-0.07899999999999996,0.8160860861453283,0.5770600055453506,0.0,0.0,0.0,0.08049999999999802,1.8565569611514723,1.3127840168892957
R:B:GLU:119,0.0,0.4935605332682054,0.34899999999999665,-0.0044999999999999485,0.037124789561693135,0.02625119044919677,-0.06049999999999933,0.11140578979568307,0.07877578942797057,0.12250000000000005,0.17252608498427138,0.12199436462394488,0.0,0.0,0.0,0.057500000000000995,0.5358700868680722,0.37891737225943817
R:B:LEU:134,0.0,0.917117495198955,0.648500000000002,-0.004999999999999893,0.19092014037287947,0.13500092592275062,-0.10549999999999926,1.1065587422274532,0.782455190410289,0.14400000000000002,0.23730254950168575,0.16779824194549836,0.0,0.004205305449072635,0.0029736,0.033499999999997865,1.4691349272935856,1.0388352695672998
R:B:GLN:136,0.0,0.014849242404918061,0.010500000000000398,-0.0014999999999998348,0.9372701051457898,0.6627500471520164,0.1454999999999984,1.1063933522938412,0.7823382420666919,-0.11750000000000002,0.19959020517049428,0.1411315875344708,0.0,0.0,0.0,0.02649999999999819,1.4637753413690242,1.0350454700156904
R:B:ASP:151,0.0,0.7240773439350203,0.5119999999999969,-0.14100000000000001,0.21512786895239758,0.15211837495845126,0.11399999999999721,0.2488664300382847,0.1759751402897586,0.26849999999999996,0.7777250478157433,0.549934655209144,0.0,0.0008400428560496185,0.000594,0.24149999999999938,1.1123666012929343,0.7865619669396664
R:B:ARG:152,0.0,0.7120565286548569,0.5035000000000025,-0.02499999999999991,0.38608613028701255,0.27300412084801945,0.3719999999999999,0.8552710096805596,0.604767930697389,-0.118,1.1335353986532577,0.801530567102715,0.0,0.01583353504432917,0.011196,0.22899999999999743,1.6348482195090799,1.1560122622256237
R:B:ARG:156,0.0,2.0371746365984436,1.4405,-0.0029999999999998916,0.1958685783886736,0.13849999999999996,0.12099999999999866,1.2098894577605028,0.8555210400685664,-0.062000000000000055,0.24068236329236928,0.17018813119603848,0.0,0.005045348305122254,0.0035675999999999998,0.055999999999998495,2.3896089545236316,1.689708696127756
R:B:TRP:178,0.0,0.23688077169749402,0.16750000000000043,-0.19900000000000007,0.0770778826901725,0.05450229352972218,-1.2905000000000015,0.9495642421658477,0.6714433148077358,1.4705,0.23471312276905187,0.16596724074346722,-0.0202104,0.0,0.0,-0.039210400000002865,1.0093641562885027,0.7137282395982384
R:B:SER:179,0.0,2.7068047583821033,1.9139999999999995,-0.02950000000000008,0.893432845825583,0.631752423818065,1.017999999999999,2.6176478945801716,1.850956577016328,-0.74,0.3678505131164017,0.2601095922875587,0.0,0.0,0.0,0.24849999999999994,3.8874681670722397,2.748855102583619
R:B:ALA:180,0.0,1.9989908704143686,1.413499999999999,-0.007499999999999951,1.1557660879260994,0.8172500382379924,-0.6519999999999975,1.382825007005586,0.977804939647985,0.7324999999999998,0.49871158999967113,0.3526423471450926,0.0,0.0,0.0,0.07299999999999907,2.7372756529074658,1.9355461761477033
R:B:ILE:194,0.0,0.24183051916579837,0.17099999999999937,-0.011500000000000066,0.5370533027549501,0.37975403223665716,-0.3265000000000029,0.4848156866274012,0.3428164596398476,0.385,0.3040764706451324,0.21501453439244525,0.0,0.0,0.0,0.04699999999999893,0.8212289571124476,0.5806965644809681
R:B:ILE:222,0.0,0.6441742776609407,0.4554999999999971,-0.04599999999999997,0.4758912690941072,0.33650594348391527,-1.0564999999999998,0.7304144371519493,0.5164810015866986,1.1105,0.06638712224520657,0.04694278432304586,0.0,0.0,0.0,0.007999999999999119,1.0859767492906989,0.7679015236343764
R:B:LEU:223,0.0,0.8096372644585992,0.5725000000000016,-0.07299999999999995,0.1925058440671347,0.13612218775791105,-0.1110000000000042,0.25144581921360143,0.17779904386694423,0.5034999999999998,0.7880712214007056,0.5572505047104039,0.0,0.0,0.0,0.31949999999999545,1.1733934762048077,0.8297144840244752
R:B:ARG:224,0.0,0.5967981233214469,0.42200000000000054,-0.03349999999999986,0.2322977615044968,0.164259322414285,1.1099999999999994,1.5138910132502934,1.070482601446656,-0.5640000000000001,0.16942992651831024,0.11980504997703562,0.0,0.0008400428560496185,0.000594,0.5124999999999994,1.6524840258447282,1.1684826604772534
R:B:THR:225,0.0,0.5918483758531401,0.4184999999999998,-0.02849999999999986,0.38786756760523305,0.27426378725599193,-1.6485000000000003,1.6219683258313033,1.1469048020651063,1.8730000000000002,1.8374974829914736,1.2993069306364837,0.0,0.004062752721985427,0.0028727999999999996,0.1959999999999984,2.551062622900442,1.8038736798844426
R:B:GLU:227,0.0,0.9885352800987907,0.698999999999998,-0.008000000000000007,0.03465544690232687,0.024505101509685663,0.12650000000000006,1.2691513897088869,0.8974255540154845,0.032500000000000084,0.6758448416611612,0.47789447056855555,0.0,0.0,0.0,0.1510000000000009,1.7452548524499203,1.234081541066066
R:B:SER:246,0.0,1.8858537854245208,1.3334999999999988,-0.15099999999999994,1.114054980689912,0.787755831460485,-0.47299999999999986,3.1119950192762205,2.200512781148976,0.8174999999999999,1.1869339703622943,0.8392890592638509,-0.0041616,0.0041616,0.0029426955805859356,0.18933840000000024,3.98633987122455,2.818767955057188
R:B:ASN:247,0.0,0.4914392129246457,0.3474999999999966,-0.017499999999999905,0.15391312484645361,0.10883301429253904,0.18049999999999855,1.4065227513268348,0.9945617753563649,-0.07249999999999979,1.4870612798402087,1.0515111150149576,0.0,0.0142909108904926,0.0101052,0.09050000000000047,2.1107021296559316,1.4924917889445966
R:B:HIS:274,0.0,2.501036685056818,1.7684999999999995,-0.0035000000000000586,0.17430218013553356,0.1232502535494349,0.27699999999999747,1.5324376006872176,1.0835970191911741,-0.15849999999999986,0.05214642844912777,0.03687309317103735,0.0,0.0,0.0,0.11499999999999866,2.9388177895201317,2.078057987641345
R:B:GLU:276,0.0,1.2240018382339148,0.8655000000000007,-0.032500000000000084,0.22097794007547458,0.1562549999200026,1.476499999999998,0.7002080048099998,0.4951218284422535,-0.648,0.12717114452579245,0.08992357866544233,0.0,0.003843832462530072,0.0027179999999999995,0.7959999999999994,1.4330004448875804,1.0132843320233476
R:B:GLU:277,0.0,1.7656456326228092,1.2485,-0.013999999999999957,0.6866010486446988,0.4855002574664611,0.7144999999999975,0.20071434926282652,0.14192647744518974,-0.18650000000000003,0.7693219417123107,0.5439927619003767,0.0,0.004205305449072635,0.0029736,0.5139999999999978,2.0545280929191305,1.4527707466413824
R:B:ARG:292,0.0,1.636245091665671,1.157,-0.013499999999999845,0.7477655046871311,0.5287500591016514,-0.7800000000000011,1.5469145095964436,1.0938337396515079,1.0245000000000002,0.7367497879198881,0.5209607710759036,0.0,0.0,0.0,0.23100000000000187,2.484390468505304,1.7567293473953243
R:B:ASN:294,0.0,1.026011939501681,0.7255000000000003,-0.036499999999999866,0.6240386606613407,0.4412619686762048,0.013499999999996959,0.9207639491205117,0.651078432295219,0.17399999999999982,2.244634157273741,1.5871960338912137,0.0,0.007565476873271109,0.0053495999999999995,0.15100000000000025,2.7070963663010446,1.9142061979369305
R:B:TYR:347,0.0,2.421840725563923,1.7124999999999984,-0.016000000000000236,0.11810588469674153,0.08351347196710242,0.7044999999999995,1.6016835673752783,1.1325613118061197,-0.48050000000000026,1.6381407906526229,1.158340461608762,0.0,0.0008400428560496184,0.0005939999999999999,0.20799999999999352,3.335889342540005,2.3588299753979713
R:B:GLY:348,0.0,0.6752869760331517,0.4774999999999991,-0.03499999999999992,0.6399351529647358,0.45250248618101524,-0.44849999999999923,3.2293770684142795,2.28351442408407,0.5445,0.04920619879649304,0.03479403684541356,0.0,0.0,0.0,0.06100000000000394,3.3610752743727725,2.376639118587423
R:B:ARG:371,0.0,0.24819448019647755,0.17549999999999955,-0.0010000000000000009,0.17041273426595793,0.12049999999999998,0.014500000000001734,0.41011248456978344,0.28999331888855717,0.00550000000000006,0.28770861996123787,0.20344071618041457,0.0,0.0,0.0,0.01900000000000457,0.5844736948742865,0.413285313070765
R:B:TYR:406,0.0,0.35921024484276803,0.25400000000000134,-0.0025000000000000577,0.6834187954687813,0.48325006466631737,0.616500000000002,0.7993248713758383,0.5652080369209201,-0.5385000000000001,0.09620940702446933,0.06803032412093891,0.0,0.0,0.0,0.07550000000000101,1.1154683993731072,0.788755269396028
R:B:PRO:431,0.0,0.5593214639185619,0.3955000000000019,-0.0044999999999999485,0.15805774261326164,0.11176370162087523,-2.8324999999999996,1.7873497838979369,1.2638471525465413,2.8019999999999987,0.9278752610130306,0.6561068891575517,0.0,0.026061693212836343,0.018428399999999998,-0.03500000000000103,2.0962045968495353,1.4822404851867192
L:E:LIG:469,0.0,0.0,0.0,0.0,0.0,0.0,0.0,0.0,0.0,0.0,0.0,0.0,0.0,0.0,0.0,0.0,0.0,0.0
