# Supplementary material for: Neuraminidase as a novel therapeutic management strategy for Alzheimer’s disease: evidenced through molecular docking, molecular dynamic simulation and gene expression analysis
Source: Front Chem. 2025 May 30;13:1574702. doi: 10.3389/fchem.2025.1574702 (PMC12163420; doi:10.3389/fchem.2025.1574702)
Supplement: Supplementary file 1 [file DataSheet1.zip › supplementary files/3. FINAL_RESULTS_MMPBSA_Seed_1234_pre simulation.dat]

| Run on Mon Apr 21 09:55:13 2025
|
|gmx_MMPBSA Version=1.6.4 based on MMPBSA.py v.16.0
|Complex Structure file:                                           em_mmpbsa.tpr
|Complex (GROMACS) topology file:                                      topol.top
|Complex (AMBER) topology file:                                       COM.prmtop
|Receptor (AMBER) topology file:                                      REC.prmtop
|Ligand (AMBER) topology file:                                        LIG.prmtop
|Initial trajectories:                                            COM_traj_0.xtc
|
|Receptor mask:                  ":1-1540"
|Ligand mask:                    ":1541"
|Ligand residue name is:         "LIG"
|
|Calculations performed using 4 complex frames
|Poisson Boltzmann calculations performed using internal PBSA solver in sander
|
|Using temperature = 298.15 K
|All units are reported in kcal/mol
|
|SD - Sample standard deviation, SEM - Sample standard error of the mean
|SD(Prop.), SEM(Prop.) - SD and SEM obtained with propagation of uncertainty formula
|https://en.wikipedia.org/wiki/Propagation_of_uncertainty#Example_formulae
|
-------------------------------------------------------------------------------
-------------------------------------------------------------------------------

POISSON BOLTZMANN:

Complex:
Energy Component       Average     SD(Prop.)         SD   SEM(Prop.)        SEM
-------------------------------------------------------------------------------
BOND                   4688.65         74.82      74.82        37.41      37.41
ANGLE                 11109.39         21.09      21.09        10.55      10.55
DIHED                  8838.86         45.65      45.65        22.82      22.82
UB                     1308.46         11.17      11.17         5.59       5.59
IMP                     784.20         21.13      21.13        10.57      10.57
CMAP                  -2062.88          8.91       8.91         4.46       4.46
VDWAALS              -11526.84        163.40     163.40        81.70      81.70
EEL                  -99077.69        311.39     311.39       155.70     155.70
1-4 VDW                4147.93         61.30      61.30        30.65      30.65
1-4 EEL               71196.47        110.50     110.50        55.25      55.25
EPB                  -12456.07        339.72     339.72       169.86     169.86
ENPOLAR                 226.94          6.58       6.58         3.29       3.29
EDISPER                   0.00          0.00       0.00         0.00       0.00

GGAS                 -10593.45        385.24     334.39       192.62     167.19
GSOLV                -12229.13        339.79     333.16       169.89     166.58

TOTAL                -22822.58        513.68      29.10       256.84      14.55

-------------------------------------------------------------------------------
-------------------------------------------------------------------------------
Receptor:
Energy Component       Average     SD(Prop.)         SD   SEM(Prop.)        SEM
-------------------------------------------------------------------------------
BOND                   4679.13         76.53      76.53        38.26      38.26
ANGLE                 11076.12         22.65      22.65        11.33      11.33
DIHED                  8842.19         43.47      43.47        21.74      21.74
UB                     1308.46         11.17      11.17         5.59       5.59
IMP                     784.00         21.00      21.00        10.50      10.50
CMAP                  -2062.88          8.91       8.91         4.46       4.46
VDWAALS              -11502.56        163.07     163.07        81.54      81.54
EEL                  -98629.37        302.75     302.75       151.38     151.38
1-4 VDW                4132.63         61.91      61.91        30.96      30.96
1-4 EEL               70959.09        110.29     110.29        55.15      55.15
EPB                  -12634.27        326.58     326.58       163.29     163.29
ENPOLAR                 227.63          6.59       6.59         3.30       3.30
EDISPER                   0.00          0.00       0.00         0.00       0.00

GGAS                 -10413.18        378.36     323.88       189.18     161.94
GSOLV                -12406.64        326.64     320.01       163.32     160.00

TOTAL                -22819.83        499.85      25.50       249.92      12.75

-------------------------------------------------------------------------------
-------------------------------------------------------------------------------
Ligand:
Energy Component       Average     SD(Prop.)         SD   SEM(Prop.)        SEM
-------------------------------------------------------------------------------
BOND                      9.52          2.21       2.21         1.10       1.10
ANGLE                    33.27          2.94       2.94         1.47       1.47
DIHED                    -3.33          2.86       2.86         1.43       1.43
UB                        0.00          0.00       0.00         0.00       0.00
IMP                       0.20          0.19       0.19         0.09       0.09
CMAP                      0.00          0.00       0.00         0.00       0.00
VDWAALS                  -4.54          0.78       0.78         0.39       0.39
EEL                    -198.43          2.53       2.53         1.26       1.26
1-4 VDW                  15.30          1.01       1.01         0.51       0.51
1-4 EEL                 237.38          3.41       3.41         1.70       1.70
EPB                     -88.96          1.78       1.78         0.89       0.89
ENPOLAR                   2.88          0.04       0.04         0.02       0.02
EDISPER                   0.00          0.00       0.00         0.00       0.00

GGAS                     89.35          6.43       2.38         3.22       1.19
GSOLV                   -86.08          1.79       1.80         0.89       0.90

TOTAL                     3.28          6.68       1.89         3.34       0.94

-------------------------------------------------------------------------------
-------------------------------------------------------------------------------
Delta (Complex - Receptor - Ligand):
Energy Component       Average     SD(Prop.)         SD   SEM(Prop.)        SEM
-------------------------------------------------------------------------------
ΔBOND                    -0.00          0.50       0.00         0.25       0.00
ΔANGLE                    0.00          1.38       0.00         0.69       0.00
ΔDIHED                   -0.00          0.69       0.00         0.34       0.00
ΔUB                       0.00          0.00       0.00         0.00       0.00
ΔIMP                     -0.00          0.05       0.00         0.03       0.00
ΔCMAP                     0.00          0.00       0.00         0.00       0.00
ΔVDWAALS                -19.74          0.46       3.23         0.23       1.62
ΔEEL                   -249.89          6.11      11.98         3.05       5.99
Δ1-4 VDW                  0.00          0.40       0.00         0.20       0.00
Δ1-4 EEL                  0.00          3.20       0.00         1.60       0.00
ΔEPB                    267.15         11.36      13.73         5.68       6.87
ΔENPOLAR                 -3.57          0.03       0.19         0.02       0.09
ΔEDISPER                  0.00          0.00       0.00         0.00       0.00

ΔGGAS                  -269.62          6.13      11.87         3.06       5.93
ΔGSOLV                  263.58         11.36      13.71         5.68       6.85

ΔTOTAL                   -6.04         12.91       9.68         6.45       4.84
-------------------------------------------------------------------------------
-------------------------------------------------------------------------------
