# Supplementary material for: Neuraminidase as a novel therapeutic management strategy for Alzheimer’s disease: evidenced through molecular docking, molecular dynamic simulation and gene expression analysis
Source: Front Chem. 2025 May 30;13:1574702. doi: 10.3389/fchem.2025.1574702 (PMC12163420; doi:10.3389/fchem.2025.1574702)
Supplement: Supplementary file 1 [file DataSheet1.zip › supplementary files/4. FINAL_DECOMP_MMPBSA_seed_1234_post_simulation _ analysis.dat]

| Run on Mon Apr 21 23:46:43 2025
| GB non-polar solvation energies calculated with gbsa=2
idecomp = 1: Per-residue decomp adding 1-4 interactions to Internal.
Energy Decomposition Analysis (All units kcal/mol): Generalized Born model

DELTAS:
Total Energy Decomposition:
Residue,Internal,,,van der Waals,,,Electrostatic,,,Polar Solvation,,,Non-Polar Solv.,,,TOTAL,,
,Avg.,Std. Dev.,Std. Err. of Mean,Avg.,Std. Dev.,Std. Err. of Mean,Avg.,Std. Dev.,Std. Err. of Mean,Avg.,Std. Dev.,Std. Err. of Mean,Avg.,Std. Dev.,Std. Err. of Mean,Avg.,Std. Dev.,Std. Err. of Mean
R:B:ARG:118,0.0,7.86084391432971,1.6759375536947347,-0.08931818181818173,2.2103357907456593,0.4712451739734192,15.385863636363636,14.272215348448166,3.042846536270687,-15.124045454545454,12.569335100217922,2.6797912474801793,-0.011790327272727262,0.07244453359709412,0.015445226458948552,0.1607096727272583,20.697053301806115,4.412626590395316
R:B:GLU:119,0.0,4.194082886678636,0.8941814758946917,-0.11013636363636346,1.8790958289287751,0.4006245768284544,-20.130045454545453,13.10684976847243,2.7943897598036886,20.395318181818183,9.755311813600757,2.0798394669320306,-0.009919309090909089,0.04433303462614504,0.009451834740512205,0.14521705454545658,16.972887710889726,3.6186318185850266
R:B:LEU:134,0.0,3.937643307112718,0.8395083738293063,-0.04904545454545417,0.8856940839424065,0.1888306131684472,0.278318181818182,2.7451335683079683,0.5852644432550919,-0.32963636363636367,1.1052053920777287,0.23563058131105505,0.0,0.005192434646453044,0.0011070307862534798,-0.10036363636363589,5.0046731214222815,1.0669998946128993
R:B:GLN:136,0.0,4.084079005901609,0.8707285697111323,-0.016000000000000136,2.0241913445061352,0.43155904468953427,0.5976363636363615,5.763029425313115,1.228682001855218,-0.582590909090909,2.5047167244689987,0.5340073999246686,0.0,0.06629254003800314,0.014133617025135254,-0.0009545454545477515,7.763218446839175,1.6551237340912015
R:B:ASP:151,0.0,3.0961474861831686,0.660100861996874,-0.8296818181818182,0.9698983982317747,0.20678303329517347,-15.3265,5.55077356700386,1.1834289008130099,16.70990909090909,6.224786938834477,1.3271290345205577,-0.25563338181818185,0.16530471875360442,0.03524308445523117,0.2980938909090938,8.950598719368786,1.9082740587810345
R:B:ARG:152,0.0,5.572656163345809,1.1880942860288342,-1.4337272727272725,1.2830900798044391,0.27355572416308377,13.784590909090907,9.323168117873465,1.987706121434411,-13.373909090909091,7.601509587189392,1.620647289372819,-0.2858390181818181,0.06602954481984587,0.014077546256226025,-1.3088844727272624,13.319519080162848,2.8397310094029407
R:B:ARG:156,0.0,5.991837192560291,1.2774639817400437,-0.39859090909090894,1.9615873826871326,0.41821183518302363,18.017954545454547,8.010046879924927,1.7077477328420165,-17.357954545454547,4.902732006344326,1.0452659758521896,-0.08428974545454544,0.07441505671659611,0.01586534339962167,0.17711934545456065,11.311635944785369,2.4116488865821126
R:B:TRP:178,0.0,5.328604196005363,1.1360622317638551,-0.6784090909090914,1.1898712002315612,0.2536813922602788,-1.1523181818181811,2.7860359917848623,0.5939848692410462,1.0965909090909092,1.5477450172524387,0.32998034641404655,-0.047795563636363635,0.013748574495266803,0.0029312059312593575,-0.7819319272727242,6.321986741529717,1.3478521020848069
R:B:SER:179,0.0,3.705803280605362,0.7900799140980344,-0.24454545454545445,1.3399370560028507,0.2856755402112355,1.4861363636363647,3.048878305118373,0.6500230387323165,-1.394,0.9258738289353674,0.19739696358393224,-0.025582909090909097,0.010139892192492575,0.0021618322792080783,-0.17799200000000123,5.0676832332474815,1.0804336955916791
R:B:ALA:180,0.0,2.8913931191419633,0.6164470842667494,-0.03299999999999988,0.8471689192162036,0.18061702045110287,-0.6712272727272738,2.037327063593273,0.43435958940875813,0.5776818181818183,0.5124695133040752,0.10925886734683986,0.0,0.0005620569660255545,0.0001198309477893092,-0.12654545454545635,3.673033654777911,0.7830934063969166
R:B:ILE:194,0.0,4.7321517810969285,1.008898149633343,-0.0946818181818181,1.394489637528208,0.2973061896714895,0.02709090909090861,2.6022040491135856,0.5547917673744865,-0.15013636363636362,0.6168884883224791,0.13152106762188218,0.0,0.0,0.0,-0.2177272727272741,5.611584370635473,1.19639380770943
R:B:ILE:222,0.0,4.064144255936034,0.8664784667381017,-0.5347727272727273,1.2454138820501826,0.2655231318123206,-1.1927727272727269,1.94756431109932,0.41522210627499595,0.9455000000000001,0.6380112647649273,0.13602445869083155,-0.02403229090909091,0.057178189800281574,0.01219043102533709,-0.8060777454545449,4.719285829008952,1.0061551194315894
R:B:LEU:223,0.0,3.5950524571167923,0.7664677591932976,-0.2002727272727272,1.0773311587528853,0.22968777479833502,-0.49572727272727235,1.805008046959009,0.38482900863930203,0.7335909090909092,0.6592550218878105,0.14055364292751482,0.0,0.0026955820913560895,0.0005747000328724728,0.03759090909091049,4.216363728934591,0.8989317674246676
R:B:ARG:224,0.0,6.418439438558735,1.3684158861858244,-1.629272727272727,2.285156352138516,0.48719697126050515,30.844636363636365,8.487154237896897,1.8094673633401734,-27.091590909090908,4.94548601782265,1.054381161726444,-0.13930527272727272,0.02097211223413111,0.004471269351807014,1.9844674545454628,11.954428602822777,2.548692741743815
R:B:THR:225,0.0,4.075751606901116,0.8689531622788483,-0.15686363636363646,1.0192860864512268,0.2173125238027082,-3.050272727272727,2.825219998747409,0.6023389275951444,2.8923181818181813,1.2479069526197433,0.2660546562436761,-0.00021599999999999996,0.004928003003648328,0.0010506537705804234,-0.3150341818181825,5.214389645598294,1.1117116077988338
R:B:GLU:227,0.0,4.369568205401182,0.9315950715562311,-0.3969999999999999,1.845973085456937,0.39356278419259544,-32.07986363636364,10.820699886183865,2.3069809672034722,31.434454545454546,11.375672382270876,2.425301500926884,-0.0872518909090909,0.029088757874301745,0.0062017440166960355,-1.1296609818181793,16.401068784238994,3.496719613797394
R:B:SER:246,0.0,10.104708260251426,2.154331039650058,-0.5551818181818181,0.8980631753624847,0.19146771231987592,-1.1954999999999993,12.127429992932184,2.585576762045657,1.9341818181818184,4.196160974702929,0.894624525750121,-0.16563501818181822,0.1236062454926453,0.02635294008505942,0.017864981818182878,16.358766767539393,3.4877007935337523
R:B:ASN:247,0.0,4.712338291063311,1.0046738993646709,-0.3613636363636362,0.9296495118462836,0.1982019418852712,0.4264090909090919,3.4498380801025457,0.7355079499887265,-0.011454545454545445,3.1326503716884315,0.6678833033356428,-0.06099381818181817,0.10492850695789913,0.022370832849548748,-0.007402909090907754,6.693001681311251,1.4269527530248636
R:B:HIS:274,0.0,5.0927510791043975,1.0857781782858655,-0.06604545454545403,1.9322755592246308,0.41196253342312905,2.1724090909090905,3.772532065322213,0.8043065388012063,-2.1433181818181817,1.1546707278135278,0.2461766263246982,0.0,0.00384822564448982,0.0008204444641032602,-0.036954545454545726,6.725702927790535,1.4339246821999685
R:B:GLU:276,0.0,5.178907506686127,1.1041467903649307,0.8126818181818183,1.6405655300122768,0.3497697462269391,-51.7084090909091,7.1049415659073984,1.5147786315162097,40.63954545454546,4.752756868082716,1.0132911689392825,-0.10116163636363637,0.03236750573038663,0.0069007754083627556,-10.357343454545454,10.128300863351548,2.1593609995316974
R:B:GLU:277,0.0,4.052197149144795,0.8639313350118326,1.6634090909090906,2.052762165034797,0.4376503640931125,-55.14731818181818,6.900381877832369,1.4711663594811333,41.602636363636364,5.5651687803443135,1.1864979706092864,-0.09708152727272729,0.017254809382481893,0.0036787377209246477,-11.978354254545453,9.960964089073846,2.123684679383054
R:B:ARG:292,0.0,6.644189842658722,1.41654603405751,-1.0433181818181816,1.51200462757283,0.3223604697315253,31.788863636363637,7.726788473730117,1.6473568377275347,-26.99609090909091,6.649781688456565,1.4177382195873602,-0.13460432727272728,0.11425568213550079,0.02435939327898769,3.6148502181818234,12.262435632527987,2.61436006111953
R:B:ASN:294,0.0,5.511705356603937,1.1750995303690146,-0.8025454545454545,1.370542107861516,0.29220055919160354,2.332545454545454,5.882187829820572,1.2540866590559996,-1.368681818181818,2.2507451608135516,0.4798604806193728,-0.1352552727272727,0.06596602653777284,0.014064004112986377,0.02606290909090929,8.481015302916866,1.8081585380047702
R:B:TYR:347,0.0,4.410285237022749,0.9402759718658232,-0.6167727272727275,1.6848406434442555,0.3592092321273629,-0.00413636363636207,4.055600867782767,0.8646570102637211,0.15259090909090905,2.3022315391631127,0.49083741336605524,-0.14942029090909092,0.2838416639471106,0.060515246085092414,-0.6177384727272699,6.642141101675905,1.4161092410123464
R:B:GLY:348,0.0,3.5126538671042815,0.748900320775938,-0.06795454545454552,1.376503350210415,0.29347150033075814,-0.6645909090909069,4.7102538194229435,1.0042294885177216,0.6142272727272728,1.0082673102943804,0.21496331283270645,0.0,0.006356642976179452,0.0013552408361383187,-0.11831818181817912,6.118548282274952,1.3044788768374096
R:B:ARG:371,0.0,5.126430555029221,1.0929586666795195,-0.02640909090909097,1.7841041302347407,0.38037227861905,13.789272727272726,7.258637604961779,1.5475467371436236,-13.600181818181818,6.707745127712226,1.430096066359102,0.0,0.11502096730683929,0.024522552625733385,0.1626818181818056,11.276445015362352,2.4041461552199057
R:B:TYR:406,0.0,4.284209118214826,0.913396453020639,-0.20631818181818165,2.0280755732939872,0.4323871650495934,1.701363636363638,2.675374924679401,0.5703918504614857,-1.5306818181818185,2.161771683592759,0.46089127153925025,-0.013272545454545455,0.05538018330390587,0.011807094752297747,-0.04890890909090883,5.856747652398585,1.248662795005418
R:B:PRO:431,0.0,3.9231132439420313,0.8364105539526238,-0.003681818181818099,0.5948061511433927,0.12681309751649483,0.27672727272727327,1.6044846254243577,0.3420772715220363,-0.2815454545454546,0.8960225909379039,0.1910326582587712,0.0,0.09868009670716552,0.021038667308008602,-0.008500000000002313,4.373965825245064,0.9325326472572064
L:E:LIG:469,0.0,8.704281731585318,1.8557591005350431,-9.592227272727271,2.5462649996312456,0.5428655219525997,-129.92872727272723,5.7523921578061845,1.2264141288026742,130.17754545454548,3.358707311717578,0.7160788048870141,-3.0503444727272724,0.14708609310542195,0.031358860416023975,-12.39375356363636,11.253468379700424,2.399247520037341

Sidechain Energy Decomposition:
Residue,Internal,,,van der Waals,,,Electrostatic,,,Polar Solvation,,,Non-Polar Solv.,,,TOTAL,,
,Avg.,Std. Dev.,Std. Err. of Mean,Avg.,Std. Dev.,Std. Err. of Mean,Avg.,Std. Dev.,Std. Err. of Mean,Avg.,Std. Dev.,Std. Err. of Mean,Avg.,Std. Dev.,Std. Err. of Mean,Avg.,Std. Dev.,Std. Err. of Mean
R:B:ARG:118,0.0,6.261301019980584,1.3349138627779746,-0.08359090909090909,2.170824749484676,0.4628213916726215,15.29418181818182,13.909612983666076,2.965539452346907,-15.096454545454549,12.1921384486239,2.5993726511533963,-0.011790327272727262,0.07244453359709412,0.015445226458948552,0.10234603636363783,19.64808367429298,4.188985514374237
R:B:GLU:119,0.0,3.6460718021971097,0.7773451201124153,-0.10654545454545455,1.6668549367492327,0.3553746665758221,-19.93281818181818,13.12350589795726,2.7979408585415664,20.154500000000002,9.629059555295186,2.052922395019769,-0.009919309090909089,0.04432572543793659,0.009450276416350186,0.10521705454545582,16.763633398223018,3.574018649223983
R:B:LEU:134,0.0,3.4496271381936316,0.7354629770226366,-0.045181818181818253,0.8345539314285264,0.17792749601795282,0.2746363636363636,1.2146884595315002,0.25897244972100875,-0.3678181818181818,0.4825065023327545,0.10287073194358327,0.0,0.0013378173347497874,0.00028522361412160814,-0.13836363636363655,3.782154151444969,0.8063579744554132
R:B:GLN:136,0.0,3.1336575071154193,0.6680980253301437,-0.015000000000000003,1.0465086681733617,0.22311639772691652,0.4324090909090908,4.775950458173288,1.0182360589614508,-0.43604545454545457,2.7117402348380772,0.5781449606378093,0.0,0.06629254003800314,0.014133617025135254,-0.018636363636363805,6.409572711616025,1.366525493649909
R:B:ASP:151,0.0,2.51775724103683,0.5367876473985774,-0.6188636363636365,0.6428526896408792,0.13705665394256633,-15.348590909090905,5.665818367978771,1.2079565347938495,16.262454545454545,6.293226039438842,1.3417202997961422,-0.24962923636363635,0.15918355651985983,0.033938048282067916,0.045370763636368334,8.859113515043981,1.8887693476830467
R:B:ARG:152,0.0,5.2384941865936305,1.1168507132064627,-1.4037727272727272,1.3651999558385164,0.2910616085534194,13.375818181818182,6.996773917756549,1.4917172114439472,-13.243545454545453,6.427847495195231,1.3704216906002396,-0.2858399999999999,0.06574407790491554,0.014016684505467053,-1.5573400000000133,10.935354736992407,2.331425463529499
R:B:ARG:156,0.0,6.043173388144142,1.2884088954134925,-0.3949545454545454,1.8841445594949395,0.40170096980184716,17.979954545454547,7.330595947975808,1.5628883074219773,-17.37468181818182,4.7163346421359424,1.0055259242761645,-0.0842890909090909,0.0753765076169641,0.016070325420320872,0.12602909090909586,10.77297899131152,2.2968068382315576
R:B:TRP:178,0.0,5.307183243818803,1.131495269412661,-0.42200000000000004,0.8015550485573458,0.17089211055088224,0.28200000000000003,1.457735228314034,0.31079019493336135,-0.6543636363636364,0.5458745769121404,0.11638085083798408,-0.013550072727272728,0.008585238787400978,0.0018303790595578606,-0.8079137090909114,5.588535517937652,1.1914797758030797
R:B:SER:179,0.0,2.895765675448801,0.6173793164036724,-0.21245454545454542,1.2390116712475325,0.264158175882936,0.4591818181818174,1.7089350303673134,0.3643461726795081,-0.6972727272727274,0.7203051723556579,0.1535695787408777,-0.025582909090909097,0.010139892192492575,0.0021618322792080783,-0.47612836363636596,3.6551347533774416,0.779277347796358
R:B:ALA:180,0.0,1.9859664341790746,0.42340946642517596,-0.025727272727272658,0.5895713669219484,0.12569703777051586,-0.0654545454545452,1.7806948639076567,0.37964542059586864,-0.09645454545454545,0.5761066533490633,0.12282635119125362,0.0,0.0005620569660255545,0.0001198309477893092,-0.18763636363636324,2.791850723922818,0.5952245742982744
R:B:ILE:194,0.0,4.138939295987291,0.8824248228568764,-0.07931818181818194,1.1898615283349445,0.2536793302049916,0.36209090909090896,1.5898401122894805,0.33895505083100136,-0.5755454545454547,0.5154299376842182,0.10989003194540296,0.0,0.0,0.0,-0.29277272727272713,4.619507393195201,0.9848822854392555
R:B:ILE:222,0.0,3.87820887185296,0.8268369096557349,-0.46872727272727294,0.782916744040625,0.16691841067626334,-0.13118181818181782,1.0342454330102113,0.22050186720529555,-0.1790909090909091,0.3841485325252751,0.08190074232134516,-0.02403229090909091,0.057178189800281574,0.01219043102533709,-0.8030322909090898,4.107793292992093,0.8757844727066861
R:B:LEU:223,0.0,3.0438223468755274,0.6489451048130778,-0.06745454545454561,1.058740981988583,0.2257243357950083,-0.43331818181818177,1.099788395311939,0.23447567372009265,0.18759090909090909,0.48354376463154763,0.10309187700873464,0.0,0.0026955820913560895,0.0005747000328724728,-0.3131818181818183,3.4393521627220234,0.7332723448915534
R:B:ARG:224,0.0,5.921847447383518,1.2625421179308092,-1.5554545454545454,2.4046342061297508,0.5126697353200674,29.647227272727275,8.477887338309845,1.8074916537098182,-26.83672727272727,5.127257764726717,1.093135028379602,-0.13930625454545456,0.02139138933185751,0.004560659529393784,1.1157391999999944,11.790434527782864,2.51372908746723
R:B:THR:225,0.0,3.445292920171682,0.7345389186355156,-0.10027272727272725,1.0378920766678572,0.2212793342453993,-0.40627272727272784,1.8938671334093802,0.4037738295252263,0.03668181818181819,0.5650998174827242,0.1204796858997415,0.0,0.004746986498804764,0.0010120609220755866,-0.46986363636363654,4.105283951836112,0.8752494793746504
R:B:GLU:227,0.0,3.65699373667534,0.779673684367163,-0.39009090909090904,1.588704602514132,0.3387129593334683,-32.38863636363636,9.982664468802616,2.128311215886417,31.58968181818182,11.155403639007131,2.378340047072304,-0.0872518909090909,0.029088757874301745,0.0062017440166960355,-1.2762973454545412,15.491773684954047,3.3028572472511977
R:B:SER:246,0.0,9.215783143181527,1.9648115679042606,-0.4183636363636365,0.6039418073056131,0.12876082595465874,-0.14813636363636318,10.679400759819952,2.276855892242264,0.5353181818181819,3.677158001637714,0.7839727201019255,-0.15877080000000002,0.11925355771920435,0.025424943933689503,-0.1899526181818182,14.590432399954443,3.1106906396083955
R:B:ASN:247,0.0,4.407590483688431,0.9397014485245451,-0.35127272727272724,0.8832029310160673,0.18829949758000034,-0.2318181818181818,4.1149983641783,0.8773205990449786,0.5513181818181819,3.4329719039012256,0.7319120691404251,-0.06099447272727272,0.11136788803895488,0.0237437135089166,-0.0927672000000018,6.995556570131339,1.4914576720581987
R:B:HIS:274,0.0,4.39713277729443,0.9374718580299072,-0.06181818181818171,1.9179981579460126,0.4089185812428311,2.011681818181818,2.906751410491908,0.6197214829845558,-2.0807727272727274,0.7804704835032743,0.1663968661773077,0.0,0.00384822564448982,0.0008204444641032602,-0.1309090909090904,5.66320106846812,1.2073985246632615
R:B:GLU:276,0.0,3.620248419059456,0.7718395563287422,0.8513636363636362,1.5894599360882777,0.3388739969925636,-53.11599999999999,6.694447838283912,1.4272610747273977,41.10690909090909,4.818009321526271,1.0272030387574096,-0.10116163636363637,0.03236750573038663,0.0069007754083627556,-11.258888909090913,9.14671934856305,1.9500871174173644
R:B:GLU:277,0.0,3.103933726501323,0.6617608940104215,1.6781818181818182,1.8304147364567454,0.39024573304044397,-55.96045454545454,6.702040633793919,1.4288798641692728,41.80190909090909,5.531806307972617,1.1793850676002464,-0.0970825090909091,0.016942320865339915,0.0036121149452170752,-12.577446145454546,9.407621347298006,2.005711610446268
R:B:ARG:292,0.0,6.762724096590931,1.4418176219085348,-1.0262727272727274,1.3969291438930793,0.2978262941760341,32.189499999999995,7.096696460675112,1.513020769174259,-27.677999999999997,6.227828758188708,1.3277775525859041,-0.13460465454545453,0.11432675503165231,0.02437454607136066,3.3506226181818075,11.698199457303954,2.494064504368016
R:B:ASN:294,0.0,4.639676216349798,0.9891822929838652,-0.7449999999999999,1.3107078965515713,0.2794438624777503,1.9446363636363642,5.070491746328631,1.0810324725924743,-1.2327727272727276,2.2503172728556295,0.47976925460022385,-0.1348848,0.060414774144351965,0.01288047312603825,-0.1680211636363625,7.349967000312226,1.5670182296566637
R:B:TYR:347,0.0,3.45776780812073,0.7371985736827085,-0.5897727272727273,1.30836157476845,0.2789436249927881,-0.45963636363636357,3.4039275941352956,0.7257198014922746,0.414681818181818,1.8082556620279662,0.38552140249845096,-0.14942061818181818,0.2850544034250977,0.060773803010552,-0.7841478909090914,5.348433026923918,1.1402897527201852
R:B:GLY:348,0.0,2.8050058057422866,0.5980292471659018,-0.03595454545454547,1.0135990300911168,0.21610003931277805,0.09349999999999978,1.546354497995552,0.32968388671237203,-0.1568636363636364,0.638513622951159,0.13613156181600322,0.0,0.004067317777943698,0.0008671550639035061,-0.09931818181818204,3.4197030554258334,0.7290831411402574
R:B:ARG:371,0.0,5.269424321671021,1.1234450401619382,-0.026045454545454764,1.4653055960001728,0.31240420274712155,13.827272727272726,7.021072956370533,1.4968977838832012,-13.644772727272727,6.627532618205051,1.4129947018714912,0.0,0.11502096730683929,0.024522552625733385,0.15645454545455095,11.097154457718306,2.3659212798943985
R:B:TYR:406,0.0,4.032493763220623,0.8597305590181682,-0.2043181818181818,1.7640969858882007,0.3761067411121376,1.1704090909090903,2.5936500832094196,0.5529680557160368,-1.0503181818181817,1.9725889169119768,0.42055737016077116,-0.013272545454545455,0.05538018330390587,0.011807094752297747,-0.09749981818181865,5.4766996339028875,1.167636285212605
R:B:PRO:431,0.0,3.028283009144138,0.6456321068770537,-0.0027727272727272752,0.4408639175546723,0.09399250303799692,2.6710454545454545,1.5933222431953797,0.3396974436345831,-2.6644545454545447,1.435015794539737,0.3059463953774874,0.0,0.09759282892367122,0.02080686103769724,0.0038181818181821244,3.7379579236221643,0.7969353070233756
L:E:LIG:469,0.0,8.704281731585318,1.8557591005350431,-9.592227272727271,2.5462649996312456,0.5428655219525997,-129.92872727272723,5.7523921578061845,1.2264141288026742,130.17754545454548,3.358707311717578,0.7160788048870141,-3.0503444727272724,0.14708609310542195,0.031358860416023975,-12.39375356363636,11.253468379700424,2.399247520037341

Backbone Energy Decomposition:
Residue,Internal,,,van der Waals,,,Electrostatic,,,Polar Solvation,,,Non-Polar Solv.,,,TOTAL,,
,Avg.,Std. Dev.,Std. Err. of Mean,Avg.,Std. Dev.,Std. Err. of Mean,Avg.,Std. Dev.,Std. Err. of Mean,Avg.,Std. Dev.,Std. Err. of Mean,Avg.,Std. Dev.,Std. Err. of Mean,Avg.,Std. Dev.,Std. Err. of Mean
R:B:ARG:118,0.0,2.300336691130667,0.4904334304081528,-0.005818181818181778,0.6211024023579977,0.13241947711291568,0.09172727272727212,2.026045817076347,0.4319544195699652,-0.02745454545454549,0.7657067415463878,0.16324922581601015,0.0,0.0,0.0,0.058454545454545113,3.2200132847115723,0.6865091389750894
R:B:GLU:119,0.0,1.5804132737048502,0.33694524209178944,-0.0035454545454545587,0.7233230591747261,0.15421299437258318,-0.19686363636363666,0.9023645762730251,0.19238477407533583,0.24081818181818182,0.7103750871636828,0.15145247746447638,0.0,0.00034995999771402457,7.461172220843782e-05,0.040409090909091526,2.0832179624522182,0.44414356191968807
R:B:LEU:134,0.0,1.3758289176870064,0.29332771083363396,-0.0035909090909091194,0.38843048507491945,0.08281365767233007,0.0037727272727281695,1.799733410584344,0.3837044523857081,0.03786363636363637,0.9042920944853827,0.19279572233899894,0.0,0.0055201488963030135,0.0011768996990814348,0.03804545454545472,2.469938959943239,0.5265927556145299
R:B:GLN:136,0.0,1.8311816218582475,0.3904092335574069,-0.0012272727272727435,1.2464179626446763,0.26573720251434546,0.16513636363636278,1.8959529478809631,0.40421852666475266,-0.1463181818181818,0.5255817261154028,0.1120544005112221,0.0,0.0,0.0,0.0175909090909079,2.96271119099376,0.6316521482746533
R:B:ASP:151,0.0,1.4289205036618118,0.3046468749959179,-0.21059090909090905,0.7047200267593526,0.15024681453523894,0.021999999999999756,2.10252031564167,0.44825883744702816,0.4476818181818182,0.8814882009120186,0.18793391589346062,-0.006005127272727271,0.01200580880019238,0.002559647036629507,0.2530857818181816,2.7814027733104085,0.5929970637432607
R:B:ARG:152,0.0,1.7840538386420834,0.3803615564154688,-0.030181818181818153,0.6547854105615805,0.13960071859093143,0.40868181818181787,4.187033490234716,0.8926785395229733,-0.13054545454545458,1.976185677151444,0.42132420202038495,0.0,0.011956469609351202,0.002549127885797762,0.24795454545454462,5.004827096828519,1.0670327222798104
R:B:ARG:156,0.0,1.206648243470762,0.25725826989720546,-0.0034090909090908968,0.6419818504295832,0.13687099039888748,0.038045454545455666,1.7268296519038042,0.36816131881000047,0.01668181818181819,0.7757341617264393,0.1653870789815958,0.0,0.0027959243333853887,0.0005960930707538475,0.051318181818182554,2.33492026273031,0.49780667264733214
R:B:TRP:178,0.0,1.724635293821339,0.3676934800948781,-0.2564545454545455,0.6992970910046767,0.14909064074759157,-1.4339545454545446,2.579858997764627,0.5500277864198857,1.7511363636363635,1.4105310888028448,0.30072623857462566,-0.034245163636363644,0.010792471948217326,0.0023009627506077645,0.026482109090910644,3.479765824945555,0.7418885666281639
R:B:SER:179,0.0,1.4857559627986479,0.3167642355982914,-0.03186363636363638,0.6577570028463311,0.14023426419475707,1.0269545454545455,1.650099401588876,0.3518023744767124,-0.697,0.5549824209858414,0.11832264971895234,0.0,0.0,0.0,0.2980909090909094,2.3813753543934224,0.5077109314682733
R:B:ALA:180,0.0,1.419224674843963,0.3025797173462912,-0.007045454545454507,0.7390480600907948,0.15756557583258168,-0.6055454545454553,1.6397780980193022,0.34960186516195557,0.6744999999999999,0.6484668775830529,0.1382536028335928,0.0,0.0,0.0,0.06190909090909029,2.3811283490975517,0.50765826976225
R:B:ILE:194,0.0,1.9422609311813357,0.41409142187737574,-0.015318181818181826,0.8200798703794973,0.17484161583372496,-0.3349545454545451,1.480334617773466,0.3156084009553117,0.4254545454545454,0.4628819128992363,0.09868675541817246,0.0,0.0,0.0,0.07518181818181835,2.617357209947242,0.5580224321192738
R:B:ILE:222,0.0,1.76754964160478,0.3768428497842416,-0.06604545454545455,1.1309510268825134,0.24111956909446508,-1.0615000000000003,1.4090241340483056,0.3004049547414424,1.1245454545454545,0.40066003911314735,0.0854210073539899,0.0,0.0,0.0,-0.003000000000000699,2.559132555772859,0.5456088941397377
R:B:LEU:223,0.0,1.6508795852389346,0.35196871018979387,-0.13277272727272724,0.38793399849727356,0.08270780637831503,-0.06231818181818192,1.1642013906962894,0.24820857047864678,0.5459545454545455,0.5152543883469056,0.10985260470093217,0.0,0.0,0.0,0.3508636363636383,2.1205537378144124,0.45210357597260004
R:B:ARG:224,0.0,1.362240286870696,0.2904306050093046,-0.0737272727272727,0.563303904882789,0.12009679604692326,1.197409090909091,1.251099431376293,0.26673529500152254,-0.25499999999999995,0.44106468201275,0.09403530616427783,0.0,0.0028169049771420997,0.0006005661590323801,0.868681818181818,1.9831302691181172,0.42280479400247706
R:B:THR:225,0.0,1.7670962138281041,0.37674617865743876,-0.05636363636363637,0.19806960960211406,0.04222858265544681,-2.6441363636363637,1.478757129042567,0.3152720792278411,2.855909090909091,1.0082200029657045,0.21495322687634386,-0.00021600000000000002,0.0013639406496866965,0.0002907931235797404,0.1551930909090912,2.5229135301436774,0.537886971929894
R:B:GLU:227,0.0,1.5035514651199882,0.32055824944110906,-0.006818181818181784,0.4452352103798435,0.09492446579972355,0.30872727272727246,1.4625756842746307,0.3118221836116484,-0.1551363636363636,0.8804778907591618,0.1877185170451302,0.0,0.0,0.0,0.14677272727272783,2.3180315677689878,0.49420599078326694
R:B:SER:246,0.0,1.8756382539029568,0.39988741935609673,-0.13650000000000004,0.6450613479057502,0.13752754146682158,-1.0473636363636365,2.902772727628614,0.6188732249479497,1.3988636363636366,1.3646098774992783,0.29093580342878794,-0.006862581818181817,0.011558718486146443,0.0024643270613992586,0.2081374181818184,3.7712738208823047,0.8040382801852674
R:B:ASN:247,0.0,1.8834798208468273,0.40155924704588036,-0.009954545454545438,0.33959406065633396,0.07240169700204102,0.6582272727272728,1.8911784013856994,0.4032005899316893,-0.5627272727272726,0.8567100896370665,0.1826512048197018,0.0,0.030246571219913875,0.0064485906513866275,0.0855454545454555,2.8238702413876133,0.6020511583591297
R:B:HIS:274,0.0,1.3998385163656644,0.29844657447133455,-0.004272727272727256,0.3305649496701264,0.07047668407172726,0.16090909090909056,1.573261711611625,0.33542052393045224,-0.06259090909090904,0.8019443688069372,0.17097511390698686,0.0,0.0,0.0,0.09404545454545418,2.2775180003098843,0.4855684691788647
R:B:GLU:276,0.0,2.2322860581597834,0.47592498671030764,-0.03840909090909087,0.6222911495380506,0.13267291886326868,1.4078636363636363,1.562792153843787,0.33318840671442274,-0.4671818181818182,0.4125535878039571,0.08795672045488089,0.0,0.0,0.0,0.9022727272727267,2.8253968038442943,0.6023766225684557
R:B:GLU:277,0.0,1.7459832544424332,0.37224488059202676,-0.014727272727272705,0.902207966533234,0.19235138476662408,0.8136363636363639,2.067853896080956,0.44086793196319984,-0.19913636363636364,0.37613432023614135,0.0801921065202759,0.0,0.002411351184476461,0.0005141017999153312,0.5997727272727276,2.877488369512665,0.6134825816850376
R:B:ARG:292,0.0,1.475723282533541,0.3146252609788038,-0.017136363636363606,0.3075525789893091,0.06557043015753616,-0.40068181818181875,1.3856364359544782,0.29541868075392963,0.6820454545454545,0.7663777807925815,0.16339229186400134,0.0,0.0010498799931420734,0.00022383516662531343,0.26422727272727253,2.186246128238935,0.4661092406702207
R:B:ASN:294,0.0,1.8188889409028914,0.387788425171794,-0.05768181818181817,0.35848084253249846,0.07642837242769145,0.38790909090909054,1.859321866071846,0.39640875378216794,-0.13604545454545455,1.2813746500542507,0.27318999331148586,-0.00036916363636363636,0.028402694412378825,0.006055474795148659,0.1938126545454545,2.921758203942633,0.6229209420984511
R:B:TYR:347,0.0,2.047651236606678,0.43656071049099526,-0.026954545454545432,0.5028108450180531,0.10719963234921873,0.4554090909090908,2.5449217449690917,0.5425791390963804,-0.26227272727272727,2.171897362421291,0.4630500735190801,0.0,0.029840652934562135,0.006362048582167795,0.16618181818181788,3.9547881913095266,0.8431636754219
R:B:GLY:348,0.0,1.7626131907853695,0.37579039493328903,-0.03195454545454545,1.103032249103345,0.2351672656721733,-0.7580000000000005,3.7235435235674132,0.7938621466058663,0.7709545454545453,0.8617717251095832,0.18373034912837333,0.0,0.005839300866336938,0.0012449431277189718,-0.019000000000001016,4.350970739780531,0.9276300785635095
R:B:ARG:371,0.0,1.6435608452582817,0.35040834958309824,-0.0005000000000000055,0.6444918444816085,0.1374061229288276,-0.03790909090909073,1.3270673595788212,0.2829317117143531,0.04477272727272727,0.6100348875675774,0.13005987503132177,0.0,0.0,0.0,0.006363636363637096,2.2912687163618575,0.488500131691548
R:B:TYR:406,0.0,1.8081746937562468,0.38550414000491834,-0.0018181818181818197,0.5599363821597197,0.11937883779002109,0.5308636363636361,1.0885341734158895,0.2320762655498299,-0.48027272727272724,0.5357232463634698,0.11421657989304493,0.0,0.0,0.0,0.04877272727272579,2.2483172637764097,0.47934285123181647
R:B:PRO:431,0.0,1.8574214431182208,0.3960035822470764,-0.0009090909090909098,0.4166568836317072,0.0888315460647762,-2.394363636363637,2.1201156759334716,0.4520101808657754,2.382863636363637,1.7705195722682996,0.37747604112923044,0.0,0.02737611284219199,0.005836606868987359,-0.01240909090909041,3.3546977304537253,0.7152239592892747
L:E:LIG:469,0.0,0.0,0.0,0.0,0.0,0.0,0.0,0.0,0.0,0.0,0.0,0.0,0.0,0.0,0.0,0.0,0.0,0.0
