# Supplementary material for: Neuraminidase as a novel therapeutic management strategy for Alzheimer’s disease: evidenced through molecular docking, molecular dynamic simulation and gene expression analysis
Source: Front Chem. 2025 May 30;13:1574702. doi: 10.3389/fchem.2025.1574702 (PMC12163420; doi:10.3389/fchem.2025.1574702)
Supplement: Supplementary file 1 [file DataSheet1.zip › supplementary files/4. FINAL_RESULTS_MMPBSA_Seed_1234_post simulation.dat]

| Run on Mon Apr 21 15:32:31 2025
|
|gmx_MMPBSA Version=1.6.4 based on MMPBSA.py v.16.0
|Complex Structure file:                                           em_mmpbsa.tpr
|Complex (GROMACS) topology file:                                      topol.top
|Complex (AMBER) topology file:                                       COM.prmtop
|Receptor (AMBER) topology file:                                      REC.prmtop
|Ligand (AMBER) topology file:                                        LIG.prmtop
|Initial trajectories:                                            COM_traj_0.xtc
|
|Receptor mask:                  ":1-1540"
|Ligand mask:                    ":1541"
|Ligand residue name is:         "LIG"
|
|Calculations performed using 31 complex frames
|Poisson Boltzmann calculations performed using internal PBSA solver in sander
|
|Using temperature = 298.15 K
|All units are reported in kcal/mol
|
|SD - Sample standard deviation, SEM - Sample standard error of the mean
|SD(Prop.), SEM(Prop.) - SD and SEM obtained with propagation of uncertainty formula
|https://en.wikipedia.org/wiki/Propagation_of_uncertainty#Example_formulae
|
-------------------------------------------------------------------------------
-------------------------------------------------------------------------------

POISSON BOLTZMANN:

Complex:
Energy Component       Average     SD(Prop.)         SD   SEM(Prop.)        SEM
-------------------------------------------------------------------------------
BOND               67071027.39   13578010.38 13578010.38   2438682.66 2438682.66
ANGLE                 18293.48       1990.84    1990.84       357.57     357.57
DIHED                  8845.69         56.08      56.08        10.07      10.07
UB                  7122379.76    1133007.20 1133007.20    203494.10  203494.10
IMP                    2277.18        845.06     845.06       151.78     151.78
CMAP                  -2213.70         26.47      26.47         4.75       4.75
VDWAALS              -11422.71         39.36      39.36         7.07       7.07
EEL                  -97415.67        221.62     221.62        39.80      39.80
1-4 VDW                4078.08         33.71      33.71         6.05       6.05
1-4 EEL               70334.28        247.23     247.23        44.40      44.40
EPB                  -13363.86        132.55     132.55        23.81      23.81
ENPOLAR                 247.07          1.67       1.67         0.30       0.30
EDISPER                   0.00          0.00       0.00         0.00       0.00

GGAS               74186183.78   13625200.04 13819832.46   2447158.17 2482115.18
GSOLV                -13116.79        132.56     132.21        23.81      23.75

TOTAL              74173066.98   13625200.04 13819785.26   2447158.17 2482106.70

-------------------------------------------------------------------------------
-------------------------------------------------------------------------------
Receptor:
Energy Component       Average     SD(Prop.)         SD   SEM(Prop.)        SEM
-------------------------------------------------------------------------------
BOND               67071017.52   13578010.11 13578010.11   2438682.61 2438682.61
ANGLE                 18265.51       1991.76    1991.76       357.73     357.73
DIHED                  8846.51         56.39      56.39        10.13      10.13
UB                  7122379.76    1133007.20 1133007.20    203494.10  203494.10
IMP                    2276.89        845.02     845.02       151.77     151.77
CMAP                  -2213.70         26.47      26.47         4.75       4.75
VDWAALS              -11399.92         38.37      38.37         6.89       6.89
EEL                  -96960.40        223.25     223.25        40.10      40.10
1-4 VDW                4066.42         33.17      33.17         5.96       5.96
1-4 EEL               70096.37        246.94     246.94        44.35      44.35
EPB                  -13538.28        131.21     131.21        23.57      23.57
ENPOLAR                 247.51          1.67       1.67         0.30       0.30
EDISPER                   0.00          0.00       0.00         0.00       0.00

GGAS               74186374.98   13625199.77 13819834.85   2447158.12 2482115.61
GSOLV                -13290.77        131.22     130.87        23.57      23.51

TOTAL              74173084.21   13625199.77 13819786.69   2447158.12 2482106.96

-------------------------------------------------------------------------------
-------------------------------------------------------------------------------
Ligand:
Energy Component       Average     SD(Prop.)         SD   SEM(Prop.)        SEM
-------------------------------------------------------------------------------
BOND                      9.87          2.56       2.56         0.46       0.46
ANGLE                    27.96          3.18       3.18         0.57       0.57
DIHED                    -0.82          3.58       3.58         0.64       0.64
UB                        0.00          0.00       0.00         0.00       0.00
IMP                       0.29          0.26       0.26         0.05       0.05
CMAP                      0.00          0.00       0.00         0.00       0.00
VDWAALS                  -3.74          1.50       1.50         0.27       0.27
EEL                    -199.93          3.09       3.09         0.56       0.56
1-4 VDW                  11.66          1.76       1.76         0.32       0.32
1-4 EEL                 237.91          3.37       3.37         0.61       0.61
EPB                     -89.05          1.65       1.65         0.30       0.30
ENPOLAR                   2.88          0.05       0.05         0.01       0.01
EDISPER                   0.00          0.00       0.00         0.00       0.00

GGAS                     83.20          7.47       4.99         1.34       0.90
GSOLV                   -86.18          1.65       1.66         0.30       0.30

TOTAL                    -2.98          7.65       5.07         1.37       0.91

-------------------------------------------------------------------------------
-------------------------------------------------------------------------------
Delta (Complex - Receptor - Ligand):
Energy Component       Average     SD(Prop.)         SD   SEM(Prop.)        SEM
-------------------------------------------------------------------------------
ΔBOND                     0.00          2.31       0.00         0.41       0.00
ΔANGLE                    0.00          2.27       0.00         0.41       0.00
ΔDIHED                   -0.00          3.26       0.00         0.59       0.00
ΔUB                       0.00          0.00       0.00         0.00       0.00
ΔIMP                      0.00          0.22       0.00         0.04       0.00
ΔCMAP                     0.00          0.00       0.00         0.00       0.00
ΔVDWAALS                -19.05          0.50       3.31         0.09       0.59
ΔEEL                   -255.35          1.46       5.52         0.26       0.99
Δ1-4 VDW                  0.00          1.22       0.00         0.22       0.00
Δ1-4 EEL                  0.00          3.08       0.00         0.55       0.00
ΔEPB                    263.47          0.31       6.66         0.06       1.20
ΔENPOLAR                 -3.31          0.05       0.09         0.01       0.02
ΔEDISPER                  0.00          0.00       0.00         0.00       0.00

ΔGGAS                  -274.40          1.56       6.40         0.28       1.15
ΔGSOLV                  260.16          0.31       6.64         0.06       1.19

ΔTOTAL                  -14.24          1.59       3.78         0.29       0.68
-------------------------------------------------------------------------------
-------------------------------------------------------------------------------
