# Supplementary material for: Neuraminidase as a novel therapeutic management strategy for Alzheimer’s disease: evidenced through molecular docking, molecular dynamic simulation and gene expression analysis
Source: Front Chem. 2025 May 30;13:1574702. doi: 10.3389/fchem.2025.1574702 (PMC12163420; doi:10.3389/fchem.2025.1574702)
Supplement: Supplementary file 1 [file DataSheet1.zip › supplementary files/Annexure I, predictive activity of oseltamivir.txt]

Pa		Pi		Activity
0,931	0,000	Neuraminidase (Influenza B) inhibitor
0,932	0,001	Antiviral (Influenza)
0,920	0,001	Antiviral (Influenza A)
0,685	0,000	Neuraminidase (influenza) inhibitor
0,652	0,005	Macrophage stimulant
0,455	0,013	Alpha-N-acetylglucosaminidase inhibitor
0,473	0,048	Muramoyltetrapeptide carboxypeptidase inhibitor
0,461	0,042	Antiviral (Rhinovirus)
0,447	0,034	Peptide-N4-(N-acetyl-beta-glucosaminyl)asparagine amidase inhibitor
0,434	0,034	Antimyopathies
0,428	0,039	Chitinase inhibitor
0,406	0,025	MAP3K5 inhibitor
0,462	0,082	Mannotetraose 2-alpha-N-acetylglucosaminyltransferase inhibitor
0,404	0,027	Immunomodulator
0,416	0,041	CYP2E1 inducer
0,373	0,001	Neuraminidase inhibitor
0,393	0,032	Antiviral (Adenovirus)
0,451	0,092	Protein-disulfide reductase (glutathione) inhibitor
0,440	0,082	Antiviral (Picornavirus)
0,423	0,086	UDP-N-acetylglucosamine 4-epimerase inhibitor
0,385	0,048	Leukopoiesis inhibitor
0,386	0,057	Mucinaminylserine mucinaminidase inhibitor
0,330	0,016	Ganglioside galactosyltransferase inhibitor
0,419	0,107	Macrophage colony stimulating factor agonist
0,398	0,087	Cyclic AMP agonist
0,361	0,067	GABA aminotransferase inhibitor
0,328	0,035	Hyaluronic acid agonist
0,340	0,047	Cyclomaltodextrinase inhibitor
0,351	0,066	CDP-diacylglycerol-serine O-phosphatidyltransferase inhibitor
0,295	0,012	Lysozyme inhibitor
0,372	0,103	Histamine release stimulant
0,375	0,109	Leukopoiesis stimulant
0,291	0,030	ATPase stimulant
0,349	0,096	Alcohol O-acetyltransferase inhibitor
0,423	0,173	CDP-glycerol glycerophosphotransferase inhibitor
0,335	0,086	N-acetylneuraminate 7-O(or 9-O)-acetyltransferase inhibitor
0,344	0,096	Lactase inhibitor
0,408	0,164	Calcium channel (voltage-sensitive) activator
0,332	0,096	Lipoprotein lipase inhibitor
0,269	0,043	Antiviral (Hepatitis B)
0,326	0,100	Membrane integrity antagonist
0,330	0,105	Interleukin 2 agonist
0,337	0,114	Fibrinogen receptor antagonist
0,260	0,054	Antiviral
0,240	0,034	Ketol-acid reductoisomerase inhibitor
0,224	0,019	Heparan-alpha-glucosaminide N-acetyltransferase inhibitor
0,249	0,047	Cellulose 1,4-beta-cellobiosidase inhibitor
0,313	0,112	CYP2C9 inducer
0,372	0,171	General pump inhibitor
0,249	0,053	Phospholipase A1 inhibitor
0,246	0,051	N-acetyllactosaminide beta-1,3-N-acetylglucosaminyltransferase inhibitor
0,301	0,109	Respiratory analeptic
0,257	0,066	Xenobiotic-transporting ATPase inhibitor
0,392	0,204	Ubiquinol-cytochrome-c reductase inhibitor
0,191	0,005	N-acetylmuramoyl-L-alanine amidase inhibitor
0,227	0,041	Lymphocytopoiesis inhibitor
0,370	0,185	Chymosin inhibitor
0,370	0,185	Acrocylindropepsin inhibitor
0,370	0,185	Saccharopepsin inhibitor
0,215	0,033	Glucosamine-6-phosphate deaminase inhibitor
0,355	0,177	5-O-(4-coumaroyl)-D-quinate 3'-monooxygenase inhibitor
0,238	0,065	Ceramide glucosyltransferase inhibitor
0,268	0,097	N-acylmannosamine kinase inhibitor
0,281	0,109	HCV IRES inhibitor
0,288	0,117	Membrane permeability enhancer
0,333	0,162	Sugar-phosphatase inhibitor
0,210	0,045	Mannosyl-glycoprotein endo-beta-N-acetylglucosaminidase inhibitor
0,184	0,019	N-acetylneuraminate lyase inhibitor
0,290	0,127	Peptide agonist
0,316	0,160	Aspartyltransferase inhibitor
0,235	0,082	Hepatic disorders treatment
0,289	0,140	Benzoate-CoA ligase inhibitor
0,315	0,169	1,4-Lactonase inhibitor
0,209	0,064	Protein-synthesizing GTPase inhibitor
0,290	0,146	Fragilysin inhibitor
0,230	0,088	Peptidyltransferase inhibitor
0,169	0,029	Glycosylphosphatidylinositol diacylglycerol-lyase inhibitor
0,200	0,062	4-Chlorobenzoyl-CoA dehalogenase inhibitor
0,292	0,156	Lysine 2,3-aminomutase inhibitor
0,226	0,091	Renal tissue kallikrein inhibitor
0,284	0,152	Mycothiol-S-conjugate amidase inhibitor
0,148	0,018	Beta-N-acetylhexosaminidase inhibitor
0,200	0,071	Blasticidin-S deaminase inhibitor
0,270	0,141	Sphinganine kinase inhibitor
0,225	0,098	H+-exporting ATPase inhibitor
0,188	0,061	Acylaminoacyl-peptidase inhibitor
0,173	0,048	Phosphoinositide phospholipase C inhibitor
0,208	0,083	Interleukin 10 agonist
0,123	0,000	Neuraminidase (Influenza A) inhibitor
0,254	0,134	Analeptic
0,128	0,011	Peptidoglycan beta-N-acetylmuramidase inhibitor
0,292	0,177	Glutamate-5-semialdehyde dehydrogenase inhibitor
0,191	0,077	Septic shock treatment
0,234	0,121	Prostate disorders treatment
0,162	0,051	(N-acetylneuraminyl)-galactosylglucosylceramide N-acetylgalactosaminyltransferase inhibitor
0,177	0,067	Protein synthesis inhibitor
0,189	0,079	Mucolytic
0,267	0,158	Arginine 2-monooxygenase inhibitor
0,261	0,152	Antiinflammatory, ophthalmic
0,367	0,260	CYP2H substrate
0,153	0,047	N4-(beta-N-acetylglucosaminyl)-L-asparaginase inhibitor
0,152	0,047	Radical formation agonist
0,127	0,024	UDP-N-acetylmuramate-L-alanine ligase inhibitor
0,190	0,089	Cyclopropane-fatty-acyl-phospholipid synthase inhibitor
0,237	0,137	Phosphoinositide 5-phosphatase inhibitor
0,154	0,055	Endoglycosylceramidase inhibitor
0,163	0,064	Lipotropic
0,222	0,125	Methylenetetrahydrofolate reductase (NADPH) inhibitor
0,223	0,126	Radioprotector
0,183	0,086	D-threo-aldose 1-dehydrogenase inhibitor
0,224	0,128	CYP2A5 substrate
0,183	0,090	Expectorant
0,137	0,044	Toll-Like receptor antagonist
0,117	0,024	N-acetylglucosamine kinase inhibitor
0,119	0,027	Neolactotetraosylceramide alpha-2,3-sialyltransferase inhibitor
0,339	0,248	Antieczematic
0,117	0,026	N-acetylglucosamine-6-phosphate deacetylase inhibitor
0,216	0,125	DNA synthesis inhibitor
0,179	0,090	Mucorpepsin inhibitor
0,313	0,224	Proteasome ATPase inhibitor
0,092	0,005	Antiviral (Parainfluenza)
0,240	0,153	Acetylesterase inhibitor
0,157	0,071	Cystinyl aminopeptidase inhibitor
0,166	0,082	Arylamine N-acetyltransferase inhibitor
0,286	0,204	Limulus clotting factor B inhibitor
0,183	0,102	Pediculicide
0,252	0,173	Centromere associated protein inhibitor
0,259	0,181	Acylcarnitine hydrolase inhibitor
0,173	0,095	Levanase inhibitor
0,204	0,128	Immunostimulant
0,171	0,096	Urate-ribonucleotide phosphorylase inhibitor
0,214	0,139	Mannose isomerase inhibitor
0,100	0,026	Alpha-1,6-mannosyl-glycoprotein 6-beta-N-acetylglucosaminyltransferase inhibitor
0,173	0,099	Coenzyme-B sulfoethylthiotransferase inhibitor
0,081	0,008	Alpha-amino-acid esterase inhibitor
0,141	0,069	Galactose oxidase inhibitor
0,217	0,145	RNA synthesis inhibitor
0,255	0,187	Beta-adrenergic receptor kinase inhibitor
0,255	0,187	G-protein-coupled receptor kinase inhibitor
0,308	0,243	Membrane permeability inhibitor
0,316	0,253	Polyporopepsin inhibitor
0,144	0,081	Glucosyl transferase inhibitor
0,151	0,089	Lactate 2-monooxygenase inhibitor
0,120	0,059	Beta-mannosidase inhibitor
0,162	0,101	Rhodotorulapepsin inhibitor
0,233	0,174	Beta glucuronidase inhibitor
0,153	0,094	Acaricide
0,152	0,093	Sweetener
0,084	0,027	Protein 30S ribosomal subunit inhibitor
0,132	0,076	Gaucher disease treatment
0,150	0,094	Glyoxylate reductase (NADP+) inhibitor
0,121	0,066	5 Hydroxytryptamine 4C antagonist
0,121	0,066	5 Hydroxytryptamine 4D antagonist
0,096	0,041	Galactosylgalactosylglucosylceramidase inhibitor
0,197	0,143	Undecaprenyl-phosphate mannosyltransferase inhibitor
0,088	0,035	ZAP-70 protein tyrosine kinase inhibitor
0,135	0,082	Chitin synthase inhibitor
0,167	0,115	Lipocortins synthesis antagonist
0,126	0,075	Alcohol dehydrogenase substrate
0,255	0,204	Alkylacetylglycerophosphatase inhibitor
0,108	0,059	Antispirochetal
0,106	0,060	Antibiotic Anthracycline-like
0,069	0,024	Antibiotic Aminoglycoside-like
0,171	0,127	Sclerosant
0,195	0,151	CYP2F1 substrate
0,125	0,082	Alpha-Methylacyl-CoA racemase inhibitor
0,075	0,032	Alpha-mannosidase inhibitor
0,182	0,139	Lipoprotein lipase stimulant
0,126	0,084	Cellulase inhibitor
0,219	0,178	H+-transporting two-sector ATPase inhibitor
0,195	0,154	Glucan 1,4-alpha-maltotriohydrolase inhibitor
0,110	0,069	Lactosylceramide alpha-2,3-sialyltransferase inhibitor
0,199	0,159	Hematopoietic inhibitor
0,242	0,202	3-Hydroxybenzoate 6-monooxygenase inhibitor
0,187	0,148	Anesthetic general
0,240	0,201	Biotinidase inhibitor
0,094	0,056	Granulocyte macrophage colony stimulating factor agonist
0,058	0,021	Galectin 3 antagonist
0,130	0,093	2-Acylglycerol O-acyltransferase inhibitor
0,115	0,078	O-acetylhomoserine aminocarboxypropyltransferase inhibitor
0,082	0,047	Aminolevulinate transaminase inhibitor
0,176	0,140	Antibacterial
0,110	0,075	Colony stimulating factor agonist
0,186	0,150	Chitosanase inhibitor
0,099	0,064	Glutamate (mGluR6) antagonist
0,194	0,159	Peptide alpha-N-acetyltransferase inhibitor
0,245	0,211	Antihypoxic
0,114	0,080	Excitatory amino acid transporter EAAC1 inhibitor
0,116	0,083	Glutamate-1-semialdehyde 2,1-aminomutase inhibitor
0,045	0,011	Cadherin antagonist
0,090	0,057	UDP-N-acetylglucosamine 2-epimerase inhibitor
0,269	0,237	Apyrase inhibitor
0,098	0,066	Antibiotic Glycopeptide-like
0,065	0,035	Mannosidase inhibitor
0,176	0,146	Levansucrase inhibitor
0,066	0,036	Cyclooxygenase 3 inhibitor
0,099	0,070	Globoside alpha-N-acetylgalactosaminyltransferase inhibitor
0,090	0,061	Beta-N-acetylgalactosaminidase inhibitor
0,192	0,163	Choline-phosphate cytidylyltransferase inhibitor
0,076	0,048	Alpha-L-fucosidase inhibitor
0,194	0,165	Biliary tract disorders treatment
0,153	0,125	Gastritis treatment
0,200	0,172	Exoribonuclease II inhibitor
0,157	0,130	Alpha-1,6-mannosyl-glycoprotein 4-beta-N-acetylglucosaminyltransferase inhibitor
0,190	0,163	CYP2C6 substrate
0,109	0,083	UDP-N-acetylglucosamine-dolichyl-phosphate N-acetylglucosaminephosphotransferase inhibitor
0,096	0,070	Cholestenone 5alpha-reductase inhibitor
0,112	0,086	Thromboxane synthase stimulant
0,283	0,257	Platelet aggregation stimulant
0,230	0,205	Transcription factor stimulant
0,230	0,205	Transcription factor NF kappa B stimulant
0,092	0,068	Agaritine gamma-glutamyltransferase inhibitor
0,115	0,093	Aspartate-tRNA ligase inhibitor
0,147	0,126	(S)-3-amino-2-methylpropionate transaminase inhibitor
0,234	0,213	Hydrogen dehydrogenase inhibitor
0,198	0,178	All-trans-retinyl-palmitate hydrolase inhibitor
0,135	0,116	D-alanine 2-hydroxymethyltransferase inhibitor
0,242	0,223	Spasmolytic, urinary
0,058	0,039	Dihydroxyacetanilide dehydrogenase inhibitor
0,058	0,039	Dihydroxyacetanilide epoxidase inhibitor
0,043	0,024	Alpha-N-acetylgalactosaminide alpha-2,6-sialyltransferase inhibitor
0,078	0,061	Ornithine decarboxylase inhibitor
0,102	0,084	Aspartate kinase inhibitor
0,151	0,134	Antirickettsial
0,099	0,083	Antibiotic
0,030	0,014	Isoleucine-tRNA ligase inhibitor
0,191	0,176	Angiogenesis stimulant
0,157	0,142	Diamine N-acetyltransferase inhibitor
0,091	0,077	Ornithine-oxo-acid transaminase inhibitor
0,092	0,078	Alpha-N-acetylgalactosaminidase inhibitor
0,226	0,213	Cl--transporting ATPase inhibitor
0,064	0,051	Lysine-tRNA ligase inhibitor
0,118	0,106	Penicillopepsin inhibitor
0,272	0,260	Ribulose-phosphate 3-epimerase inhibitor
0,157	0,146	Sorbitol-6-phosphate 2-dehydrogenase inhibitor
0,060	0,049	UDP-N-acetylmuramoylalanine-D-glutamate ligase inhibitor
0,150	0,139	Rhizopuspepsin inhibitor
0,222	0,211	Ecdysone 20-monooxygenase inhibitor
0,049	0,039	Eicosanoid agonist
0,095	0,085	NAD(P)+ transhydrogenase (AB-specific) inhibitor
0,193	0,184	CYP2B10 substrate
0,054	0,047	5 Hydroxytryptamine 4B antagonist
0,075	0,067	[acyl-carrier-protein] S-malonyltransferase inhibitor
0,098	0,091	Fructose-2,6-bisphosphate 2-phosphatase inhibitor
0,168	0,162	Antifungal
0,222	0,217	Vasodilator, coronary
0,138	0,133	Polygalacturonase inhibitor
0,138	0,134	Prenyl-diphosphatase inhibitor
0,069	0,064	Alpha glucosidase inhibitor
0,107	0,102	Ferredoxin-NADP+ reductase inhibitor
0,084	0,080	Sphingomyelinase inhibitor
0,156	0,152	Acyl-CoA oxidase inhibitor
0,097	0,094	2,2-Dialkylglycine decarboxylase (pyruvate) inhibitor
0,030	0,029	Gentamicin 3'-N-acetyltransferase inhibitor
0,145	0,143	Gastrointestinal motility stimulant
0,190	0,189	Isopenicillin-N epimerase inhibitor
0,138	0,137	Endopeptidase inhibitor
0,155	0,154	Chemoprotective
0,089	0,088	Cyclooxygenase 1 substrate
Toxicity profile
0,511	0,063	Acidosis, metabolic
0,463	0,082	Sneezing
0,517	0,190	Twitching
0,417	0,110	Weight loss
0,359	0,065	Hypocalcaemic
0,375	0,097	Dyspnea
0,333	0,127	Gastrointestinal disturbance
0,326	0,129	Ototoxicity
0,259	0,084	Sensitization
0,363	0,195	Thrombophlebitis
0,285	0,122	Pulmonary edema
0,326	0,185	Acidosis
0,308	0,179	Laryngospasm
0,329	0,202	Psychoses
0,145	0,038	Rubefacient
0,287	0,184	Respiratory failure
0,291	0,195	Cyanosis
0,267	0,181	Muscle weakness
0,242	0,162	Spermicide
0,296	0,218	Paralysis
0,292	0,221	Excitability
0,237	0,168	Apnea
0,294	0,232	Edema
0,099	0,039	Vestibular dysfunction
0,285	0,236	Bronchoconstrictor
0,254	0,210	Fasciculation
0,279	0,254	Weakness
0,234	0,214	Hematuria
0,241	0,223	Nephrotoxic
0,140	0,130	Telangiectasia
