# Supplementary material for: Neuraminidase as a novel therapeutic management strategy for Alzheimer’s disease: evidenced through molecular docking, molecular dynamic simulation and gene expression analysis
Source: Front Chem. 2025 May 30;13:1574702. doi: 10.3389/fchem.2025.1574702 (PMC12163420; doi:10.3389/fchem.2025.1574702)
Supplement: Supplementary file 1 [file DataSheet1.zip › supplementary files/Annexure II, Gene expression analysis GSE5281 all genes.xlsx]

## Sheet: GSE5281.top.table
ID	adj.P.Val	P.Value	t	B	logFC	Gene.symbol	Gene.title
213921_at	8.05e-09	4.15e-12	7.77174	17.158	2.7594	SST	somatostatin
223708_at	1.3e-08	1.14e-11	7.57297	16.188	2.63635	C1QTNF4	C1q and tumor necrosis factor related protein 4
202507_s_at	1.72e-08	1.76e-11	7.4879	15.7751	2.31919	SNAP25	synaptosome associated protein 25
210338_s_at	3.08e-06	3.55e-08	5.92464	8.51091	2.30472	SNORD14D///SNORD14C///HSPA8	small nucleolar RNA, C/D box 14D///small nucleolar RNA, C/D box 14C///heat shock protein family A (Hsp70) member 8
200950_at	1.92e-07	6.93e-10	6.75103	12.2655	2.29776	ARPC1A	actin related protein 2/3 complex subunit 1A
1568603_at	1.56e-08	1.51e-11	7.51795	15.9208	2.25051	CADPS	calcium dependent secretion activator
1556378_a_at	4.38e-05	1.23e-06	5.13137	5.14784	2.24013	LOC101929800///LOC101927424///LOC440896	putative uncharacterized protein FLJ45355///uncharacterized LOC101927424///uncharacterized LOC440896
204260_at	4.29e-08	7.77e-11	7.19317	14.3561	2.21968	CHGB	chromogranin B
202785_at	8.4e-09	4.76e-12	7.74502	17.0272	2.17285	NDUFA7	NADH:ubiquinone oxidoreductase subunit A7
230656_s_at	1e-09	2.29e-13	8.33278	19.9299	2.16385	UTP4	UTP4, small subunit processome component
215020_at	1.94e-08	2.13e-11	7.45043	15.5937	2.14718	NRXN3	neurexin 3
1568604_a_at	2.08e-08	2.37e-11	7.42956	15.4928	2.13001	CADPS	calcium dependent secretion activator
213710_s_at	2.84e-08	3.79e-11	7.33624	15.0426	2.12758	CALM1	calmodulin 1
203798_s_at	3.05e-05	7.75e-07	5.23787	5.58327	2.10335	VSNL1	visinin like 1
1556883_a_at	7.81e-06	1.25e-07	5.64893	7.31193	2.10105	LOC101929800///LOC101927424///LOC440896///PGM5	putative uncharacterized protein FLJ45355///uncharacterized LOC101927424///uncharacterized LOC440896///phosphoglucomutase 5
208846_s_at	1.46e-05	2.95e-07	5.45745	6.49751	2.07787	VDAC3	voltage dependent anion channel 3
205540_s_at	1.21e-07	3.63e-10	6.88257	12.8822	2.07218	RRAGB	Ras related GTP binding B
207791_s_at	1.02e-06	7.49e-09	6.25696	9.99381	2.05484	RAB1A	RAB1A, member RAS oncogene family
215714_s_at	5.62e-06	8.09e-08	5.7453	7.72762	2.05072	SMARCA4	SWI/SNF related, matrix associated, actin dependent regulator of chromatin, subfamily a, member 4
215021_s_at	3.44e-08	5.1e-11	7.27733	14.7594	2.03159	NRXN3	neurexin 3
205738_s_at	5.07e-09	2.22e-12	7.89346	17.7554	2.02848	FABP3	fatty acid binding protein 3
207232_s_at	1e-09	2.7e-13	8.30135	19.7735	2.02776	DZIP3	DAZ interacting zinc finger protein 3
219549_s_at	2.58e-08	3.31e-11	7.36336	15.1732	2.02746	RTN3	reticulon 3
228509_at	1.59e-06	1.41e-08	6.12353	9.39375	2.02413	SPHKAP	SPHK1 interactor, AKAP domain containing
202257_s_at	9.34e-10	1.43e-13	8.42311	20.3801	2.02265	CD2BP2	CD2 cytoplasmic tail binding protein 2
213476_x_at	6.25e-10	6.36e-14	8.57831	21.1559	1.99936	TUBB3	tubulin beta 3 class III
222614_at	3.22e-06	3.79e-08	5.91069	8.44955	1.9924	RWDD2B	RWD domain containing 2B
219408_at	3.15e-08	4.37e-11	7.3078	14.9058	1.98959	PRMT7	protein arginine methyltransferase 7
223913_s_at	8.57e-08	2.08e-10	6.99497	13.4129	1.98897	MIR7-3HG	MIR7-3 host gene
204014_at	4.96e-06	6.87e-08	5.7811	7.88299	1.98008	DUSP4	dual specificity phosphatase 4
200820_at	1.12e-06	8.62e-09	6.22734	9.86008	1.97907	PSMD8	proteasome 26S subunit, non-ATPase 8
220690_s_at	4.44e-07	2.25e-09	6.50871	11.142	1.97501	DHRS7B	dehydrogenase/reductase 7B
214359_s_at	1.16e-06	9.16e-09	6.21429	9.80127	1.96674	HSP90AB1	heat shock protein 90 alpha family class B member 1
201020_at	4.17e-08	7.28e-11	7.20629	14.4189	1.96592	YWHAH	tyrosine 3-monooxygenase/tryptophan 5-monooxygenase activation protein eta
201387_s_at	1.63e-08	1.61e-11	7.50567	15.8612	1.956	UCHL1	ubiquitin C-terminal hydrolase L1
217356_s_at	7.14e-05	2.33e-06	4.98074	4.54134	1.94973	PGK1	phosphoglycerate kinase 1
200638_s_at	3e-08	4.12e-11	7.31986	14.9638	1.94811	YWHAZ	tyrosine 3-monooxygenase/tryptophan 5-monooxygenase activation protein zeta
216602_s_at	1.27e-06	1.06e-08	6.18379	9.664	1.93245	FARSA	phenylalanyl-tRNA synthetase alpha subunit
215161_at	4.39e-06	5.83e-08	5.81684	8.03859	1.93156	CAMK1G	calcium/calmodulin dependent protein kinase IG
221772_s_at	1.44e-08	1.35e-11	7.54118	16.0335	1.92605	PPP2R2D	protein phosphatase 2 regulatory subunit Bdelta
201909_at	0.00602	0.000678	3.49641	-0.753228	1.91954	RPS4Y1	ribosomal protein S4, Y-linked 1
201341_at	1.23e-06	1.01e-08	6.19468	9.71298	1.91461	ENC1	ectodermal-neural cortex 1
224509_s_at	1.05e-06	7.89e-09	6.24606	9.94459	1.90403	RTN4IP1	reticulon 4 interacting protein 1
223010_s_at	1.2e-05	2.24e-07	5.51925	6.75866	1.90307	OCIAD1	OCIA domain containing 1
206013_s_at	1.33e-06	1.11e-08	6.17461	9.62274	1.90004	ACTL6B	actin like 6B
220261_s_at	2.11e-06	2.07e-08	6.04036	9.02282	1.89882	ZDHHC4	zinc finger DHHC-type containing 4
204338_s_at	0.000235	1.08e-05	4.61048	3.09971	1.89447	RGS4	regulator of G-protein signaling 4
209953_s_at	3.92e-08	6.32e-11	7.23447	14.5538	1.89378	CDC37	cell division cycle 37
231783_at	4.32e-08	7.99e-11	7.18766	14.3297	1.89319	CHRM1	cholinergic receptor muscarinic 1
201971_s_at	8.4e-08	2e-10	7.00356	13.4536	1.88952	ATP6V1A	ATPase H+ transporting V1 subunit A
229289_at	2.77e-07	1.19e-09	6.6406	11.7514	1.88753	FAM71E1	family with sequence similarity 71 member E1
212563_at	1.21e-07	3.76e-10	6.87569	12.8499	1.88732	MIR7112///BOP1	microRNA 7112///block of proliferation 1
208813_at	1.4e-07	4.78e-10	6.8267	12.6197	1.88376	GOT1	glutamic-oxaloacetic transaminase 1
213872_at	5e-08	9.96e-11	7.14347	14.1187	1.87883
217785_s_at	2.38e-06	2.47e-08	6.00318	8.85783	1.87745	YKT6	YKT6 v-SNARE homolog (S. cerevisiae)
219896_at	6.61e-09	3.14e-12	7.82606	17.4242	1.87607	CALY	calcyon neuron specific vesicular protein
208696_at	2.67e-07	1.12e-09	6.65304	11.8092	1.87579	CCT5	chaperonin containing TCP1 subunit 5
236302_at	1.96e-07	7.09e-10	6.7464	12.2439	1.86785	PPM1E	protein phosphatase, Mg2+/Mn2+ dependent 1E
233167_at	4.16e-06	5.4e-08	5.83364	8.11191	1.86689	SELO	selenoprotein O
213366_x_at	1e-09	2.45e-13	8.31959	19.8642	1.86464	ATP5C1	ATP synthase, H+ transporting, mitochondrial F1 complex, gamma polypeptide 1
218609_s_at	2.66e-08	3.48e-11	7.35337	15.1251	1.862	NUDT2	nudix hydrolase 2
200883_at	1.4e-07	4.75e-10	6.82823	12.6269	1.86129	UQCRC2	ubiquinol-cytochrome c reductase core protein II
203813_s_at	5.73e-06	8.29e-08	5.74002	7.70477	1.85963	SLIT3	slit guidance ligand 3
208977_x_at	9.34e-10	1.71e-13	8.38917	20.2109	1.85305	TUBB4B	tubulin beta 4B class IVb
205711_x_at	1.3e-08	1.06e-11	7.58788	16.2605	1.85172	ATP5C1	ATP synthase, H+ transporting, mitochondrial F1 complex, gamma polypeptide 1
222425_s_at	9e-09	6.42e-12	7.6866	16.7416	1.85008	POLDIP2	DNA polymerase delta interacting protein 2
211297_s_at	5.86e-07	3.39e-09	6.42339	10.7507	1.84888	CDK7	cyclin dependent kinase 7
AFFX-HSAC07/X00351_M_at	1.02e-07	2.7e-10	6.94256	13.165	1.84672	ACTB	actin beta
205924_at	5.76e-05	1.76e-06	5.04721	4.80757	1.84416	RAB3B	RAB3B, member RAS oncogene family
221504_s_at	5.44e-07	3.01e-09	6.44777	10.8623	1.83871	ATP6V1H	ATPase H+ transporting V1 subunit H
203114_at	5.78e-06	8.38e-08	5.73771	7.69474	1.83644	SSSCA1	Sjogren syndrome/scleroderma autoantigen 1
227944_at	1.27e-10	6.99e-15	8.9987	23.2684	1.83516	PTPN3	protein tyrosine phosphatase, non-receptor type 3
208870_x_at	5.07e-09	2.17e-12	7.89802	17.7778	1.83215	ATP5C1	ATP synthase, H+ transporting, mitochondrial F1 complex, gamma polypeptide 1
200640_at	9e-09	6.17e-12	7.69426	16.779	1.82992	YWHAZ	tyrosine 3-monooxygenase/tryptophan 5-monooxygenase activation protein zeta
226618_at	5.5e-05	1.65e-06	5.06185	4.86652	1.82876	UBE2QL1	ubiquitin conjugating enzyme E2 Q family like 1
221449_s_at	3.49e-06	4.24e-08	5.88634	8.34261	1.81994	ITFG1	integrin alpha FG-GAP repeat containing 1
204466_s_at	9.97e-07	7.25e-09	6.26366	10.0241	1.81955	SNCA	synuclein alpha
220744_s_at	9.93e-08	2.56e-10	6.95322	13.2154	1.81935	LOC101927266///IFT122	intraflagellar transport protein 122 homolog///intraflagellar transport 122
224163_s_at	2.35e-06	2.42e-08	6.00772	8.87796	1.81798	DMAP1	DNA methyltransferase 1 associated protein 1
210232_at	2.57e-07	1.05e-09	6.66491	11.8643	1.81772	CDC42	cell division cycle 42
242372_s_at	1.05e-06	7.88e-09	6.24627	9.94554	1.81693	MFSD4A	major facilitator superfamily domain containing 4A
209755_at	8.32e-07	5.8e-09	6.31085	10.2379	1.81534	NMNAT2	nicotinamide nucleotide adenylyltransferase 2
206710_s_at	1.06e-05	1.93e-07	5.55319	6.90278	1.81365	EPB41L3	erythrocyte membrane protein band 4.1 like 3
207877_s_at	1.31e-05	2.56e-07	5.48968	6.63349	1.81335	NVL	nuclear VCP-like
219090_at	1.83e-05	3.99e-07	5.38974	6.21328	1.8129	SLC24A3	solute carrier family 24 member 3
210425_x_at	2.66e-08	3.5e-11	7.35225	15.1197	1.81011	LOC101930583///GOLGA8B///GOLGA8A	uncharacterized LOC101930583///golgin A8 family member B///golgin A8 family member A
208906_at	6.91e-07	4.49e-09	6.36437	10.4812	1.80574	HNRNPUL2-BSCL2///BSCL2	HNRNPUL2-BSCL2 readthrough (NMD candidate)///BSCL2, seipin lipid droplet biogenesis associated
202072_at	5.68e-06	8.21e-08	5.74203	7.71344	1.80546	HNRNPL	heterogeneous nuclear ribonucleoprotein L
203816_at	3.15e-06	3.67e-08	5.91785	8.48103	1.79855	DGUOK	deoxyguanosine kinase
228062_at	9.8e-06	1.71e-07	5.57955	7.01503	1.79223	NAP1L5	nucleosome assembly protein 1 like 5
201903_at	2.77e-06	3.04e-08	5.95841	8.65979	1.78953	UQCRC1	ubiquinol-cytochrome c reductase core protein I
202395_at	8.07e-07	5.54e-09	6.32051	10.2817	1.78825	LOC101930324///NSF	uncharacterized LOC101930324///N-ethylmaleimide sensitive factor, vesicle fusing ATPase
214545_s_at	7.01e-05	2.27e-06	4.98679	4.56548	1.78304	PROSC	proline synthetase cotranscribed homolog (bacterial)
205938_at	5.62e-06	8.07e-08	5.74589	7.73018	1.77983	PPM1E	protein phosphatase, Mg2+/Mn2+ dependent 1E
209372_x_at	1.88e-05	4.12e-07	5.38243	6.18271	1.77959	TUBB2B///TUBB2A	tubulin beta 2B class IIb///tubulin beta 2A class IIa
203333_at	1.62e-06	1.46e-08	6.11596	9.35986	1.77681	KIFAP3	kinesin associated protein 3
238567_at	5.12e-06	7.14e-08	5.77269	7.84642	1.77401	SGPP2	sphingosine-1-phosphate phosphatase 2
227260_at	8.7e-08	2.13e-10	6.9904	13.3913	1.77344
229300_at	0.000209	9.32e-06	4.64644	3.23652	1.77201	RAB3C	RAB3C, member RAS oncogene family
230027_s_at	0.000127	4.91e-06	4.80277	3.83939	1.76984	MRPL43	mitochondrial ribosomal protein L43
238996_x_at	5.95e-07	3.45e-09	6.41958	10.7332	1.76799	ALDOA	aldolase, fructose-bisphosphate A
228204_at	6.65e-05	2.14e-06	5.00143	4.62396	1.76407	PSMB4	proteasome subunit beta 4
219665_at	8.63e-09	5.21e-12	7.72741	16.941	1.76257	NUDT18	nudix hydrolase 18
200637_s_at	1.16e-07	3.39e-10	6.89666	12.9486	1.76197	PTPRF	protein tyrosine phosphatase, receptor type F
209991_x_at	4.17e-08	7.23e-11	7.20773	14.4258	1.757	GABBR2	gamma-aminobutyric acid type B receptor subunit 2
224368_s_at	8.47e-06	1.4e-07	5.62513	7.20987	1.75074	NDRG3	NDRG family member 3
210550_s_at	1.69e-06	1.54e-08	6.10443	9.30834	1.74833	RASGRF1	Ras protein specific guanine nucleotide releasing factor 1
230255_at	0.00109	7.83e-05	4.10167	1.2435	1.7474	GABRD	gamma-aminobutyric acid type A receptor delta subunit
200862_at	4.19e-08	7.47e-11	7.20105	14.3938	1.74566	DHCR24	24-dehydrocholesterol reductase
207124_s_at	3.02e-06	3.46e-08	5.93051	8.53679	1.74189	GNB5	G protein subunit beta 5
200720_s_at	3.88e-09	1.28e-12	8.00115	18.2858	1.74034	ACTR1A	ARP1 actin-related protein 1 homolog A, centractin alpha
209026_x_at	2.19e-11	8.01e-16	9.40848	25.3396	1.73802	TUBB	tubulin beta class I
223229_at	2.83e-06	3.15e-08	5.95066	8.62561	1.73652	UBE2T	ubiquitin conjugating enzyme E2 T
237790_at	1.87e-06	1.76e-08	6.07495	9.17679	1.73588	SCN8A	sodium voltage-gated channel alpha subunit 8
213726_x_at	9e-09	6.05e-12	7.698	16.7973	1.73567	TUBB4B	tubulin beta 4B class IVb
203720_s_at	7.34e-07	4.83e-09	6.34906	10.4115	1.73137	ERCC1	ERCC excision repair 1, endonuclease non-catalytic subunit
229917_at	9.93e-08	2.61e-10	6.94962	13.1984	1.72751	AGAP2	ArfGAP with GTPase domain, ankyrin repeat and PH domain 2
208308_s_at	8.05e-09	4.42e-12	7.75974	17.0993	1.72729	GPI	glucose-6-phosphate isomerase
220615_s_at	1.3e-08	1.12e-11	7.57745	16.2098	1.72681	FAR2	fatty acyl-CoA reductase 2
218500_at	1.26e-06	1.04e-08	6.18824	9.68401	1.72081	THEM6	thioesterase superfamily member 6
221531_at	6.18e-06	9.12e-08	5.7191	7.61422	1.7202	WDR61	WD repeat domain 61
203861_s_at	0.000315	1.59e-05	4.51379	2.73544	1.71806	ACTN2	actinin alpha 2
209132_s_at	1.05e-07	2.92e-10	6.92704	13.0918	1.71321	COMMD4	COMM domain containing 4
210222_s_at	1.26e-06	1.04e-08	6.18734	9.67995	1.71235	RTN1	reticulon 1
1554593_s_at	7.63e-06	1.22e-07	5.65531	7.33937	1.71224	SLC1A6	solute carrier family 1 member 6
235225_at	3.46e-07	1.58e-09	6.58122	11.4764	1.70961	SCN2B	sodium voltage-gated channel beta subunit 2
225063_at	2.13e-06	2.1e-08	6.03737	9.00952	1.70912	UBL7	ubiquitin like 7
204331_s_at	6.39e-06	9.67e-08	5.70604	7.55782	1.70331	MRPS12	mitochondrial ribosomal protein S12
204355_at	1.04e-07	2.87e-10	6.93046	13.1079	1.70222	DHX30	DEAH-box helicase 30
200750_s_at	3.21e-05	8.29e-07	5.2225	5.52009	1.69934	RAN	RAN, member RAS oncogene family
221777_at	6.37e-07	3.84e-09	6.39738	10.6318	1.69834	RITA1	RBPJ interacting and tubulin associated 1
213789_at	8.99e-06	1.52e-07	5.60557	7.12618	1.69642	EBP	emopamil binding protein (sterol isomerase)
231576_at	0.000306	1.53e-05	4.52355	2.77196	1.69498
239787_at	6.89e-06	1.07e-07	5.68427	7.46394	1.69471	KCTD4	potassium channel tetramerization domain containing 4
204723_at	3.75e-06	4.66e-08	5.86567	8.25198	1.69416	SCN3B	sodium voltage-gated channel beta subunit 3
200628_s_at	1.32e-05	2.58e-07	5.48784	6.62571	1.69412	WARS	tryptophanyl-tRNA synthetase
210781_x_at	3.02e-06	3.44e-08	5.93179	8.5424	1.68999	GRIN1	glutamate ionotropic receptor NMDA type subunit 1
201532_at	7.73e-05	2.58e-06	4.95707	4.44705	1.6895	PSMA3	proteasome subunit alpha 3
AFFX-HUMGAPDH/M33197_5_at	5.84e-07	3.35e-09	6.42572	10.7613	1.68818	GAPDH	glyceraldehyde-3-phosphate dehydrogenase
241672_at	8.2e-07	5.64e-09	6.31671	10.2645	1.6863	SERTM1	serine rich and transmembrane domain containing 1
204247_s_at	1.05e-06	7.77e-09	6.24919	9.95871	1.68601	CDK5	cyclin dependent kinase 5
1553357_at	3.3e-06	3.93e-08	5.90294	8.41549	1.6821	LINC00889	long intergenic non-protein coding RNA 889
220260_at	4.77e-06	6.56e-08	5.79133	7.92749	1.682	TBC1D19	TBC1 domain family member 19
204795_at	8.93e-07	6.31e-09	6.2931	10.1574	1.6808	PRR3	proline rich 3
240005_at	2.43e-08	3.03e-11	7.38102	15.2584	1.67842	LARP4B	La ribonucleoprotein domain family member 4B
236081_at	2.9e-08	3.93e-11	7.3293	15.0092	1.67463	SNCA	synuclein alpha
209959_at	8.65e-05	2.99e-06	4.92215	4.30847	1.67288	NR4A3	nuclear receptor subfamily 4 group A member 3
229676_at	5.68e-06	8.21e-08	5.74223	7.71433	1.67146	MTPAP	mitochondrial poly(A) polymerase
201577_at	3.24e-08	4.68e-11	7.29452	14.842	1.66826	NME1	NME/NM23 nucleoside diphosphate kinase 1
200978_at	9.33e-06	1.6e-07	5.59471	7.07975	1.66771	MDH1	malate dehydrogenase 1
219463_at	1.48e-07	5.12e-10	6.81261	12.5536	1.66628	LAMP5	lysosomal associated membrane protein family member 5
229015_at	1.45e-06	1.25e-08	6.14915	9.50849	1.66505
205257_s_at	3.86e-06	4.83e-08	5.8581	8.21887	1.66465	AMPH	amphiphysin
202154_x_at	3.89e-07	1.87e-09	6.54728	11.3197	1.6631	TUBB3	tubulin beta 3 class III
233337_s_at	4.32e-07	2.16e-09	6.51709	11.1806	1.66036	SEZ6L2	seizure related 6 homolog like 2
208678_at	4.83e-07	2.52e-09	6.485	11.0331	1.65996	ATP6V1E1	ATPase H+ transporting V1 subunit E1
202243_s_at	7.37e-07	4.91e-09	6.34581	10.3967	1.6551	PSMB4	proteasome subunit beta 4
203466_at	4.19e-07	2.03e-09	6.53003	11.2402	1.65376	MPV17	MPV17, mitochondrial inner membrane protein
213512_at	2.26e-07	8.79e-10	6.70226	12.038	1.65022	C14orf79	chromosome 14 open reading frame 79
202471_s_at	1e-09	2.1e-13	8.34912	20.0113	1.64945	IDH3G	isocitrate dehydrogenase 3 (NAD(+)) gamma
229901_at	4.45e-06	5.94e-08	5.81292	8.02152	1.64873	ZNF488	zinc finger protein 488
210408_s_at	4.9e-08	9.49e-11	7.1532	14.1651	1.6485	CPNE6	copine 6
1554500_a_at	7.55e-08	1.73e-10	7.03298	13.593	1.64781	RGS7	regulator of G-protein signaling 7
200001_at	2.73e-07	1.16e-09	6.6454	11.7737	1.64667	CAPNS1	calpain small subunit 1
209279_s_at	2.41e-06	2.51e-08	5.99942	8.84114	1.64463	NSDHL	NAD(P) dependent steroid dehydrogenase-like
211714_x_at	6.25e-10	6.85e-14	8.56406	21.0845	1.64144	TUBB	tubulin beta class I
200647_x_at	1.02e-07	2.81e-10	6.93492	13.129	1.64103	EIF3CL///EIF3C	eukaryotic translation initiation factor 3 subunit C-like///eukaryotic translation initiation factor 3 subunit C
201089_at	3.57e-07	1.67e-09	6.57027	11.4258	1.64092	ATP6V1B2	ATPase H+ transporting V1 subunit B2
242705_x_at	3.03e-05	7.69e-07	5.23986	5.59144	1.63931	LRPAP1	LDL receptor related protein associated protein 1
214762_at	1.56e-08	1.48e-11	7.52175	15.9392	1.6323	ATP6V1G2	ATPase H+ transporting V1 subunit G2
232003_at	2.83e-06	3.13e-08	5.95161	8.62981	1.63169	PNMAL2	paraneoplastic Ma antigen family-like 2
207809_s_at	2.96e-06	3.37e-08	5.93589	8.56047	1.63146	ATP6AP1	ATPase H+ transporting accessory protein 1
1553410_a_at	0.000115	4.34e-06	4.83253	3.95563	1.63111	ABCC12	ATP binding cassette subfamily C member 12
227229_at	1.52e-06	1.33e-08	6.13462	9.4434	1.63078	VPS53	VPS53, GARP complex subunit
203000_at	9.75e-06	1.7e-07	5.58121	7.02213	1.6301	STMN2	stathmin 2
208742_s_at	5.53e-07	3.1e-09	6.44201	10.8359	1.62946	SAP18	Sin3A associated protein 18
206456_at	0.000214	9.66e-06	4.63764	3.20297	1.62398	GABRA5	gamma-aminobutyric acid type A receptor alpha5 subunit
201322_at	1.75e-08	1.83e-11	7.48075	15.7405	1.6224	ATP5B	ATP synthase, H+ transporting, mitochondrial F1 complex, beta polypeptide
217871_s_at	2.19e-07	8.41e-10	6.71143	12.0807	1.62093	MIF	macrophage migration inhibitory factor (glycosylation-inhibiting factor)
208682_s_at	2.74e-05	6.68e-07	5.27193	5.72362	1.61898	MAGED2	MAGE family member D2
232426_at	2.26e-07	8.94e-10	6.69874	12.0216	1.61774	SV2B	synaptic vesicle glycoprotein 2B
200650_s_at	2.59e-06	2.78e-08	5.97775	8.74525	1.61712	LDHA	lactate dehydrogenase A
205348_s_at	9.49e-07	6.86e-09	6.27552	10.0778	1.61712	DYNC1I1	dynein cytoplasmic 1 intermediate chain 1
224650_at	9.13e-06	1.56e-07	5.60072	7.10544	1.61676	MAL2	mal, T-cell differentiation protein 2 (gene/pseudogene)
203413_at	2.35e-05	5.46e-07	5.31842	5.91611	1.61674	NELL2	neural EGFL like 2
209902_at	0.00017	7.17e-06	4.71085	3.48333	1.61669	ATR	ATR serine/threonine kinase
204238_s_at	0.000114	4.24e-06	4.83841	3.97866	1.61377	DNPH1	2'-deoxynucleoside 5'-phosphate N-hydrolase 1
64432_at	3.37e-06	4.04e-08	5.89701	8.38945	1.61264	MAPKAPK5-AS1	MAPKAPK5 antisense RNA 1
212641_at	2.94e-06	3.32e-08	5.93939	8.57589	1.61244	HIVEP2	human immunodeficiency virus type I enhancer binding protein 2
205827_at	1.43e-05	2.89e-07	5.46237	6.5182	1.60958	CCK	cholecystokinin
201264_at	3.04e-05	7.73e-07	5.23869	5.58661	1.60952	COPE	coatomer protein complex subunit epsilon
226319_s_at	0.000313	1.58e-05	4.51568	2.74249	1.60915	ALYREF	Aly/REF export factor
210156_s_at	2.63e-06	2.85e-08	5.97252	8.72212	1.60743	PCMT1	protein-L-isoaspartate (D-aspartate) O-methyltransferase
204100_at	8.32e-06	1.36e-07	5.63054	7.23306	1.60677	THRA	thyroid hormone receptor, alpha
203157_s_at	3.3e-06	3.92e-08	5.90321	8.41666	1.60613	GLS	glutaminase
214890_s_at	3.14e-06	3.65e-08	5.91891	8.48571	1.60369	FAM149A	family with sequence similarity 149 member A
210949_s_at	3.47e-08	5.39e-11	7.26621	14.706	1.60262	EIF3CL///EIF3C	eukaryotic translation initiation factor 3 subunit C-like///eukaryotic translation initiation factor 3 subunit C
216977_x_at	5.78e-05	1.77e-06	5.04574	4.80166	1.59982	SNRPA1	small nuclear ribonucleoprotein polypeptide A'
229128_s_at	1.93e-05	4.27e-07	5.37398	6.1474	1.59905	ANP32E	acidic nuclear phosphoprotein 32 family member E
208928_at	4.05e-07	1.95e-09	6.53841	11.2788	1.59867	POR	cytochrome p450 oxidoreductase
200954_at	2.95e-06	3.35e-08	5.93748	8.5675	1.59633	ATP6V0C	ATPase H+ transporting V0 subunit c
212639_x_at	1.02e-07	2.79e-10	6.9362	13.135	1.59517	TUBA1B	tubulin alpha 1b
218953_s_at	9.34e-10	1.57e-13	8.40593	20.2944	1.5948	PCYOX1L	prenylcysteine oxidase 1 like
224825_at	3.44e-06	4.13e-08	5.89177	8.36646	1.5939	DNTTIP1	deoxynucleotidyltransferase terminal interacting protein 1
209583_s_at	5.42e-08	1.15e-10	7.11467	13.9814	1.59339	CD200	CD200 molecule
200613_at	9.5e-07	6.88e-09	6.27489	10.0749	1.58648	AP2M1	adaptor related protein complex 2 mu 1 subunit
222474_s_at	6.96e-07	4.56e-09	6.36116	10.4666	1.58583	TOMM22	translocase of outer mitochondrial membrane 22
219203_at	1.47e-06	1.27e-08	6.14517	9.49063	1.5821	EMC9	ER membrane protein complex subunit 9
243704_at	2.92e-07	1.27e-09	6.62737	11.6901	1.58004	GPATCH2	G-patch domain containing 2
201644_at	1.88e-07	6.72e-10	6.75727	12.2946	1.57982	TSTA3	tissue specific transplantation antigen P35B
225446_at	4.19e-07	2.04e-09	6.52908	11.2358	1.57893	BRWD1	bromodomain and WD repeat domain containing 1
211370_s_at	8.54e-06	1.41e-07	5.62209	7.19684	1.57886	MAP2K5	mitogen-activated protein kinase kinase 5
244247_at	0.000137	5.46e-06	4.77719	3.73986	1.57724
229961_x_at	5.55e-08	1.19e-10	7.10841	13.9516	1.57582	YJEFN3	YjeF N-terminal domain containing 3
231042_s_at	0.000351	1.82e-05	4.47894	2.60542	1.57568
203724_s_at	4.32e-07	2.16e-09	6.51731	11.1816	1.57555	RUFY3	RUN and FYVE domain containing 3
234603_at	8.62e-05	2.96e-06	4.92392	4.31548	1.5748
230482_at	4.05e-06	5.19e-08	5.84231	8.14978	1.57479	ST6GALNAC5	ST6 N-acetylgalactosaminide alpha-2,6-sialyltransferase 5
239367_at	8.56e-05	2.94e-06	4.92566	4.32237	1.57477	BDNF	brain derived neurotrophic factor
213276_at	1.06e-05	1.93e-07	5.55337	6.90353	1.57458	CAMK2B	calcium/calmodulin dependent protein kinase II beta
201082_s_at	3.3e-06	3.93e-08	5.90253	8.4137	1.57241	SLC4A5///DCTN1	solute carrier family 4 member 5///dynactin subunit 1
205761_s_at	8.9e-06	1.5e-07	5.60903	7.14097	1.57229	DUS4L	dihydrouridine synthase 4 like
223011_s_at	4.13e-06	5.35e-08	5.83557	8.12036	1.57136	OCIAD1	OCIA domain containing 1
211858_x_at	5.73e-06	8.3e-08	5.73968	7.70328	1.57	GNAS	GNAS complex locus
202799_at	1.35e-08	1.24e-11	7.55739	16.1123	1.56685	CLPP	caseinolytic mitochondrial matrix peptidase proteolytic subunit
227556_at	6.54e-06	9.96e-08	5.69969	7.53041	1.56555	NME7	NME/NM23 family member 7
200786_at	2.25e-08	2.67e-11	7.40564	15.3772	1.5648	PSMB7	proteasome subunit beta 7
229039_at	2.4e-05	5.64e-07	5.31098	5.88521	1.5635	SYN2	synapsin II
205279_s_at	2.96e-05	7.37e-07	5.24964	5.63169	1.55975	GLRB	glycine receptor beta
203762_s_at	2.4e-05	5.66e-07	5.31018	5.88192	1.55882	DYNC2LI1	dynein cytoplasmic 2 light intermediate chain 1
1554592_a_at	0.000134	5.28e-06	4.78514	3.77077	1.558	SLC1A6	solute carrier family 1 member 6
209228_x_at	2.34e-05	5.43e-07	5.3196	5.92101	1.55753	TUSC3	tumor suppressor candidate 3
227897_at	4.46e-06	5.98e-08	5.81141	8.0149	1.5573	RAP2B	RAP2B, member of RAS oncogene family
218377_s_at	2.03e-08	2.26e-11	7.43866	15.5368	1.55684	RWDD2B	RWD domain containing 2B
202670_at	1.07e-06	8.08e-09	6.24104	9.92191	1.55654	MAP2K1	mitogen-activated protein kinase kinase 1
200658_s_at	7.37e-07	4.9e-09	6.34617	10.3984	1.55625	PHB	prohibitin
225295_at	0.000249	1.17e-05	4.59091	3.02557	1.55582	SLC39A10	solute carrier family 39 member 10
219961_s_at	1.05e-06	7.85e-09	6.2469	9.94837	1.55564	KIZ	kizuna centrosomal protein
210415_s_at	4.12e-05	1.13e-06	5.15075	5.22668	1.55552	ODF2	outer dense fiber of sperm tails 2
218944_at	0.000213	9.57e-06	4.6398	3.21122	1.55105	PYCRL	pyrroline-5-carboxylate reductase-like
223206_s_at	2.08e-08	2.41e-11	7.42642	15.4776	1.55014	NMRAL1	NmrA like redox sensor 1
214978_s_at	1.65e-05	3.46e-07	5.42171	6.34722	1.54999	PPFIA4	PTPRF interacting protein alpha 4
223043_at	5.23e-07	2.88e-09	6.45744	10.9066	1.5476	EMC4	ER membrane protein complex subunit 4
223156_at	1.62e-06	1.45e-08	6.11628	9.36131	1.54645	MRPS23	mitochondrial ribosomal protein S23
207079_s_at	3.74e-05	1e-06	5.17861	5.34029	1.54517	MED6	mediator complex subunit 6
217077_s_at	6.04e-07	3.54e-09	6.41392	10.7074	1.54501	GABBR2	gamma-aminobutyric acid type B receptor subunit 2
200973_s_at	3.43e-05	9.06e-07	5.20199	5.43597	1.54482	TSPAN3	tetraspanin 3
204540_at	6.91e-07	4.5e-09	6.36394	10.4793	1.54466	EEF1A2	eukaryotic translation elongation factor 1 alpha 2
224462_s_at	1.33e-08	1.2e-11	7.56447	16.1467	1.54436	CHCHD6	coiled-coil-helix-coiled-coil-helix domain containing 6
224913_s_at	1.08e-06	8.16e-09	6.23878	9.9117	1.5433	TIMM50	translocase of inner mitochondrial membrane 50
223219_s_at	1.98e-07	7.19e-10	6.74342	12.23	1.541	CNOT10	CCR4-NOT transcription complex subunit 10
219425_at	5.86e-07	3.37e-09	6.42412	10.754	1.54076	SULT4A1	sulfotransferase family 4A member 1
223446_s_at	0.000297	1.47e-05	4.53331	2.80855	1.54016	DTNBP1	dystrobrevin binding protein 1
215700_x_at	1.75e-07	6.16e-10	6.77497	12.3774	1.53848	CPNE6	copine 6
232392_at	6.24e-06	9.28e-08	5.71525	7.59759	1.53841	SRSF3	serine and arginine rich splicing factor 3
201825_s_at	3.87e-06	4.86e-08	5.85649	8.21179	1.53722	SCCPDH	saccharopine dehydrogenase (putative)
218664_at	2.18e-06	2.17e-08	6.03089	8.98074	1.5366	MECR	mitochondrial trans-2-enoyl-CoA reductase
202675_at	4.52e-07	2.31e-09	6.50315	11.1164	1.53481	SDHB	succinate dehydrogenase complex iron sulfur subunit B
214333_x_at	3.25e-07	1.45e-09	6.59981	11.5624	1.53419	IDH3G	isocitrate dehydrogenase 3 (NAD(+)) gamma
231972_at	2.01e-06	1.93e-08	6.05556	9.09042	1.53256
209849_s_at	1.4e-07	4.67e-10	6.83143	12.6419	1.53041	RAD51C	RAD51 paralog C
217786_at	4.98e-05	1.45e-06	5.09312	4.99278	1.52995	PRMT5	protein arginine methyltransferase 5
1555935_s_at	1.23e-06	9.94e-09	6.19704	9.72358	1.52934	HUNK	hormonally up-regulated Neu-associated kinase
219342_at	9.64e-06	1.67e-07	5.58492	7.03794	1.52758	CASD1	CAS1 domain containing 1
228636_at	1.16e-05	2.17e-07	5.52664	6.78998	1.5231	BHLHE22	basic helix-loop-helix family member e22
213465_s_at	3.47e-08	5.43e-11	7.26486	14.6995	1.52259	PPP1R7	protein phosphatase 1 regulatory subunit 7
213486_at	5.02e-08	1.03e-10	7.13697	14.0877	1.52209	COPG2IT1	COPG2 imprinted transcript 1 (non-protein coding)
1556641_at	0.000389	2.09e-05	4.44493	2.4792	1.52158	SLC7A14	solute carrier family 7 member 14
211750_x_at	2.14e-07	7.93e-10	6.7233	12.1361	1.51896	TUBA1C	tubulin alpha 1c
208121_s_at	4.46e-06	5.98e-08	5.81154	8.01551	1.51652	PTPRO	protein tyrosine phosphatase, receptor type O
217821_s_at	0.000274	1.32e-05	4.56008	2.90919	1.51582	WBP11	WW domain binding protein 11
230326_s_at	1.08e-06	8.21e-09	6.23758	9.90629	1.51536	HIKESHI	Hikeshi, heat shock protein nuclear import factor
213646_x_at	1.83e-06	1.7e-08	6.08261	9.21093	1.51517	TUBA1B	tubulin alpha 1b
213040_s_at	1.32e-05	2.61e-07	5.48547	6.61571	1.51485	NPTXR	neuronal pentraxin receptor
200968_s_at	4.17e-08	7.32e-11	7.20503	14.4129	1.51469	PPIB	peptidylprolyl isomerase B
202201_at	1.42e-06	1.22e-08	6.15414	9.53086	1.51451	BLVRB	biliverdin reductase B
238417_at	4.01e-08	6.75e-11	7.22148	14.4916	1.51304	PGM2L1	phosphoglucomutase 2 like 1
200039_s_at	5.07e-09	1.79e-12	7.9361	17.9652	1.51286	PSMB2	proteasome subunit beta 2
230237_at	0.000693	4.36e-05	4.25584	1.78979	1.51168	ADCYAP1	adenylate cyclase activating polypeptide 1
204465_s_at	5.73e-07	3.24e-09	6.43275	10.7935	1.50967	INA	internexin neuronal intermediate filament protein alpha
209196_at	2.35e-05	5.47e-07	5.31796	5.9142	1.50935	WDR46	WD repeat domain 46
201400_at	9.34e-10	1.21e-13	8.45497	20.5391	1.50915	PSMB3	proteasome subunit beta 3
1562713_a_at	8.11e-05	2.75e-06	4.94215	4.38777	1.50838	NETO1	neuropilin and tolloid like 1
208887_at	1.15e-07	3.33e-10	6.90051	12.9667	1.50715	EIF3G	eukaryotic translation initiation factor 3 subunit G
223721_s_at	3.8e-05	1.03e-06	5.17282	5.31666	1.50699	DNAJC12	DnaJ heat shock protein family (Hsp40) member C12
206014_at	8.17e-05	2.77e-06	4.93977	4.37831	1.50527	ACTL6B	actin like 6B
221797_at	2.52e-06	2.69e-08	5.98444	8.77485	1.50281	OXLD1	oxidoreductase like domain containing 1
226034_at	0.000795	5.19e-05	4.21015	1.62637	1.50215	DUSP4	dual specificity phosphatase 4
210792_x_at	2.13e-06	2.1e-08	6.03762	9.01065	1.50121	SIVA1	SIVA1 apoptosis inducing factor
206089_at	8.91e-05	3.1e-06	4.91316	4.27288	1.49957	NELL1	neural EGFL like 1
200812_at	1.2e-05	2.25e-07	5.51877	6.75663	1.49643	CCT7	chaperonin containing TCP1 subunit 7
200802_at	1.24e-08	9.33e-12	7.61311	16.3833	1.49615	SARS	seryl-tRNA synthetase
214960_at	0.00043	2.37e-05	4.41317	2.36195	1.49509	API5	apoptosis inhibitor 5
224187_x_at	1.05e-05	1.89e-07	5.55753	6.92122	1.49232	SNORD14D///SNORD14C///HSPA8	small nucleolar RNA, C/D box 14D///small nucleolar RNA, C/D box 14C///heat shock protein family A (Hsp70) member 8
212877_at	4.06e-06	5.2e-08	5.84183	8.14767	1.4904	KLC1	kinesin light chain 1
222900_at	8.27e-07	5.72e-09	6.31384	10.2514	1.49026	NRIP3	nuclear receptor interacting protein 3
212242_at	1.76e-06	1.62e-08	6.09267	9.25581	1.49015	TUBA4A	tubulin alpha 4a
209771_x_at	0.00091	6.18e-05	4.16455	1.46454	1.48957	CD24	CD24 molecule
243887_at	1.11e-06	8.46e-09	6.23119	9.87746	1.48728	MRPL30	mitochondrial ribosomal protein L30
213787_s_at	6.09e-06	8.97e-08	5.72266	7.62962	1.48697	EBP	emopamil binding protein (sterol isomerase)
202283_at	1.44e-05	2.9e-07	5.46136	6.51395	1.48691	SERPINF1	serpin family F member 1
208002_s_at	4.32e-07	2.15e-09	6.5178	11.1839	1.48676	ACOT7	acyl-CoA thioesterase 7
1556941_a_at	2.76e-05	6.73e-07	5.27042	5.71739	1.48656	LOC283484	uncharacterized LOC283484
210130_s_at	1.75e-07	6.11e-10	6.77684	12.3861	1.48574	TM7SF2	transmembrane 7 superfamily member 2
221620_s_at	2.77e-06	3.05e-08	5.95751	8.65582	1.48475	APOO	apolipoprotein O
1555882_at	5.35e-05	1.6e-06	5.06987	4.89884	1.48378	SPIN3	spindlin family member 3
222005_s_at	4.84e-06	6.68e-08	5.78718	7.90941	1.4834	GNG3	G protein subunit gamma 3
203785_s_at	0.000149	6.07e-06	4.75143	3.63996	1.48248	DDX28	DEAD-box helicase 28
1559650_at	0.00036	1.89e-05	4.47024	2.57307	1.4814	JAZF1-AS1	JAZF1 antisense RNA 1
218623_at	2.52e-07	1.02e-09	6.67211	11.8978	1.4787	HMP19	HMP19 protein
1555679_a_at	0.000977	6.77e-05	4.14048	1.37965	1.47749	RTN4IP1	reticulon 4 interacting protein 1
209857_s_at	6.48e-06	9.85e-08	5.7021	7.54083	1.47656	SPHK2	sphingosine kinase 2
202517_at	3.47e-08	5.42e-11	7.26509	14.7007	1.47614	CRMP1	collapsin response mediator protein 1
208687_x_at	0.000187	8.08e-06	4.68137	3.3701	1.47386	SNORD14D///SNORD14C///HSPA8	small nucleolar RNA, C/D box 14D///small nucleolar RNA, C/D box 14C///heat shock protein family A (Hsp70) member 8
223628_at	9.98e-07	7.28e-09	6.26278	10.0201	1.47106	TMEM191A	transmembrane protein 191A (pseudogene)
213983_s_at	0.000234	1.07e-05	4.61137	3.1031	1.46968	PDS5A	PDS5 cohesin associated factor A
206392_s_at	0.000195	8.5e-06	4.66905	3.32292	1.4685	RARRES1	retinoic acid receptor responder 1
AFFX-HUMGAPDH/M33197_M_at	9.36e-06	1.61e-07	5.59373	7.07555	1.46763	GAPDH	glyceraldehyde-3-phosphate dehydrogenase
1555278_a_at	1.9e-05	4.18e-07	5.37908	6.16868	1.46704	CKAP5	cytoskeleton associated protein 5
215229_at	0.000163	6.78e-06	4.72439	3.53548	1.46607	LOC100129973	uncharacterized LOC100129973
206258_at	2.94e-06	3.32e-08	5.93917	8.57493	1.46379	ST8SIA5	ST8 alpha-N-acetyl-neuraminide alpha-2,8-sialyltransferase 5
209014_at	3.75e-07	1.78e-09	6.55742	11.3665	1.46278	MAGED1	MAGE family member D1
229714_at	6.95e-06	1.08e-07	5.68209	7.45455	1.46204	HS6ST3	heparan sulfate 6-O-sulfotransferase 3
205795_at	1.25e-05	2.38e-07	5.50646	6.70448	1.46196	NRXN3	neurexin 3
224410_s_at	0.000274	1.32e-05	4.55934	2.90639	1.46152	LMBR1	limb development membrane protein 1
208857_s_at	9.28e-06	1.59e-07	5.59619	7.08608	1.46137	PCMT1	protein-L-isoaspartate (D-aspartate) O-methyltransferase
202813_at	4.27e-06	5.59e-08	5.82631	8.07992	1.46095	TARBP1	TAR (HIV-1) RNA binding protein 1
235066_at	0.000241	1.11e-05	4.60268	3.07015	1.45887	MAP4	microtubule associated protein 4
218163_at	5.78e-05	1.77e-06	5.04604	4.80289	1.45795	MCTS1	MCTS1, re-initiation and release factor
212751_at	1.06e-07	2.98e-10	6.9229	13.0723	1.45743	UBE2N	ubiquitin conjugating enzyme E2 N
201090_x_at	2.94e-07	1.28e-09	6.6245	11.6768	1.45643	TUBA1B	tubulin alpha 1b
216080_s_at	2.59e-06	2.78e-08	5.97719	8.74277	1.45628	FADS3	fatty acid desaturase 3
211776_s_at	3.86e-05	1.04e-06	5.16922	5.30195	1.45599	EPB41L3	erythrocyte membrane protein band 4.1 like 3
200811_at	9.47e-06	1.63e-07	5.59016	7.06031	1.45578	CIRBP	cold inducible RNA binding protein
217398_x_at	3.07e-06	3.54e-08	5.92559	8.51513	1.45563	GAPDH	glyceraldehyde-3-phosphate dehydrogenase
201274_at	5.53e-07	3.11e-09	6.44085	10.8306	1.45433	PSMA5	proteasome subunit alpha 5
213479_at	5.38e-06	7.6e-08	5.75904	7.78718	1.45311	NPTX2	neuronal pentraxin 2
238466_at	1.28e-05	2.46e-07	5.49828	6.66986	1.45301
213456_at	0.000334	1.71e-05	4.49456	2.66361	1.45207	SOSTDC1	sclerostin domain containing 1
200982_s_at	5.13e-07	2.76e-09	6.46604	10.946	1.45159	ANXA6	annexin A6
206275_s_at	2.18e-07	8.16e-10	6.71761	12.1096	1.45155	MICAL2	microtubule associated monooxygenase, calponin and LIM domain containing 2
209793_at	4.6e-06	6.26e-08	5.80147	7.9716	1.45121	GRIA1	glutamate ionotropic receptor AMPA type subunit 1
202852_s_at	2.12e-06	2.09e-08	6.03852	9.01465	1.45007	AAGAB	alpha- and gamma-adaptin binding protein
213696_s_at	0.000178	7.59e-06	4.69684	3.42945	1.4491	MED8	mediator complex subunit 8
217717_s_at	3.96e-08	6.59e-11	7.22624	14.5144	1.44751	YWHAB	tyrosine 3-monooxygenase/tryptophan 5-monooxygenase activation protein beta
201939_at	5.03e-05	1.47e-06	5.09003	4.98026	1.44744	PLK2	polo like kinase 2
212281_s_at	1.92e-06	1.82e-08	6.06825	9.14692	1.44731	TMEM97	transmembrane protein 97
218118_s_at	5.62e-06	8.11e-08	5.74494	7.72607	1.44714	TIMM23B///TIMM23	translocase of inner mitochondrial membrane 23 homolog B///translocase of inner mitochondrial membrane 23
217890_s_at	3.8e-05	1.02e-06	5.1741	5.32189	1.44702	PARVA	parvin alpha
214687_x_at	1.66e-05	3.51e-07	5.41885	6.33522	1.44692	ALDOA	aldolase, fructose-bisphosphate A
228943_at	2.4e-07	9.52e-10	6.6859	11.9619	1.44672	MAP6	microtubule associated protein 6
203410_at	2.02e-06	1.95e-08	6.05352	9.08135	1.44637	AP3M2	adaptor related protein complex 3 mu 2 subunit
204722_at	0.00107	7.66e-05	4.10757	1.26415	1.44585	SCN3B	sodium voltage-gated channel beta subunit 3
205551_at	2e-05	4.44e-07	5.36547	6.11188	1.44576	SV2B	synaptic vesicle glycoprotein 2B
212038_s_at	4.15e-05	1.14e-06	5.14826	5.21654	1.44459	VDAC1	voltage dependent anion channel 1
228546_at	6.61e-09	3.06e-12	7.83151	17.451	1.44454	DPP6	dipeptidyl peptidase like 6
210153_s_at	0.000453	2.53e-05	4.39652	2.3007	1.44454	ME2	malic enzyme 2
211546_x_at	8.87e-08	2.19e-10	6.98497	13.3655	1.44373	SNCA	synuclein alpha
221699_s_at	2.58e-06	2.77e-08	5.97843	8.74827	1.44224	DDX50	DEAD-box helicase 50
200622_x_at	4.55e-06	6.18e-08	5.80427	7.9838	1.44115	CALM3///CALM2///CALM1	calmodulin 3///calmodulin 2///calmodulin 1
209622_at	5.72e-05	1.74e-06	5.04982	4.81808	1.44072	STK16	serine/threonine kinase 16
207035_at	5.87e-05	1.82e-06	5.03995	4.77839	1.43942	SLC30A3	solute carrier family 30 member 3
221434_s_at	1.23e-07	3.86e-10	6.87029	12.8245	1.43751	SLIRP	SRA stem-loop interacting RNA binding protein
211672_s_at	2.89e-05	7.16e-07	5.25619	5.65867	1.4344	ARPC4-TTLL3///ARPC4	ARPC4-TTLL3 readthrough///actin related protein 2/3 complex subunit 4
218788_s_at	3.13e-06	3.62e-08	5.9203	8.49182	1.43312	SMYD3	SET and MYND domain containing 3
203454_s_at	1.03e-06	7.58e-09	6.25441	9.98228	1.43235	ATOX1	antioxidant 1 copper chaperone
209251_x_at	1.11e-07	3.18e-10	6.90929	13.0081	1.43118	TUBA1C	tubulin alpha 1c
1555146_at	0.000579	3.47e-05	4.31494	2.00298	1.43092	ATF2	activating transcription factor 2
239537_at	0.00127	9.55e-05	4.04864	1.05903	1.42981	ST8SIA2	ST8 alpha-N-acetyl-neuraminide alpha-2,8-sialyltransferase 2
204875_s_at	6.22e-05	1.96e-06	5.02151	4.70439	1.42914	GMDS	GDP-mannose 4,6-dehydratase
222993_at	1.42e-05	2.87e-07	5.46434	6.52651	1.42847	MRPL37	mitochondrial ribosomal protein L37
202539_s_at	9.38e-05	3.33e-06	4.89633	4.20639	1.42789	HMGCR	3-hydroxy-3-methylglutaryl-CoA reductase
1554675_a_at	4.32e-05	1.21e-06	5.13564	5.16517	1.42757	SYCE1	synaptonemal complex central element protein 1
217782_s_at	1.02e-06	7.5e-09	6.25665	9.9924	1.42579	GPS1	G protein pathway suppressor 1
237832_at	2.66e-05	6.42e-07	5.28105	5.76131	1.42422
210418_s_at	7.15e-05	2.34e-06	4.98022	4.53925	1.42411	IDH3B	isocitrate dehydrogenase 3 (NAD(+)) beta
218557_at	1.26e-07	4.01e-10	6.86235	12.7871	1.42254	NIT2	nitrilase family member 2
244118_at	0.000195	8.51e-06	4.66879	3.32193	1.42217	GABRA1	gamma-aminobutyric acid type A receptor alpha1 subunit
200966_x_at	1.27e-05	2.44e-07	5.50019	6.67793	1.42173	ALDOA	aldolase, fructose-bisphosphate A
222759_at	1.21e-06	9.69e-09	6.20258	9.74854	1.4212	KMT5B	lysine methyltransferase 5B
203510_at	0.000614	3.75e-05	4.29525	1.93171	1.4209	MET	MET proto-oncogene, receptor tyrosine kinase
201892_s_at	3.96e-08	6.57e-11	7.22678	14.517	1.41948	IMPDH2	inosine monophosphate dehydrogenase 2
220105_at	0.000274	1.32e-05	4.55966	2.90759	1.41932	RSPH14	radial spoke head 14 homolog
207307_at	0.0161	0.00237	3.11106	-1.89183	1.41873	HTR2C	5-hydroxytryptamine receptor 2C
224539_s_at	0.000306	1.53e-05	4.52364	2.77231	1.41773	PCDHAC2	protocadherin alpha subfamily C, 2
213808_at	5.39e-06	7.65e-08	5.75776	7.78164	1.41699	ADAM23	ADAM metallopeptidase domain 23
201066_at	1.59e-05	3.33e-07	5.43057	6.3844	1.41672	CYC1	cytochrome c1
224280_s_at	5.39e-06	7.63e-08	5.75831	7.78403	1.41626	MTFR1L	mitochondrial fission regulator 1 like
229749_at	0.000115	4.28e-06	4.836	3.96922	1.41581	ANO4	anoctamin 4
1559520_at	0.00274	0.00025	3.78432	0.1662	1.41237	GYPA	glycophorin A (MNS blood group)
203266_s_at	8.32e-07	5.81e-09	6.31025	10.2352	1.40857	MAP2K4	mitogen-activated protein kinase kinase 4
200846_s_at	6.34e-06	9.54e-08	5.70924	7.57163	1.40701	PPP1CA	protein phosphatase 1 catalytic subunit alpha
223053_x_at	2.77e-05	6.76e-07	5.26928	5.7127	1.40681	SSU72	SSU72 homolog, RNA polymerase II CTD phosphatase
208611_s_at	4.05e-06	5.16e-08	5.84341	8.1546	1.40671	SPTAN1	spectrin alpha, non-erythrocytic 1
206491_s_at	2.21e-06	2.24e-08	6.02431	8.95152	1.40637	NAPA	NSF attachment protein alpha
213045_at	3.09e-06	3.57e-08	5.92347	8.50579	1.40628	MAST3	microtubule associated serine/threonine kinase 3
202104_s_at	0.000136	5.41e-06	4.77953	3.74896	1.40563	LOC101930112///SPG7	uncharacterized LOC101930112///SPG7, paraplegin matrix AAA peptidase subunit
202078_at	5.84e-07	3.35e-09	6.42552	10.7604	1.4053	COPS3	COP9 signalosome subunit 3
200064_at	9.58e-06	1.66e-07	5.58684	7.04616	1.40318	HSP90AB1	heat shock protein 90 alpha family class B member 1
209516_at	1.09e-05	1.98e-07	5.54757	6.87888	1.40197	SMYD5	SMYD family member 5
202712_s_at	2.94e-07	1.28e-09	6.6243	11.6758	1.4017	CKMT1A///CKMT1B	creatine kinase, mitochondrial 1A///creatine kinase, mitochondrial 1B
201076_at	5.13e-07	2.75e-09	6.467	10.9504	1.40149	SNU13	SNU13 homolog, small nuclear ribonucleoprotein (U4/U6.U5)
210976_s_at	3.75e-07	1.78e-09	6.55747	11.3667	1.39999	PFKM	phosphofructokinase, muscle
220999_s_at	1.81e-05	3.9e-07	5.39451	6.23322	1.39938	CYFIP2	cytoplasmic FMR1 interacting protein 2
209083_at	0.000487	2.78e-05	4.37204	2.21095	1.39869	CORO1A	coronin 1A
225934_at	0.000439	2.43e-05	4.40649	2.33737	1.3975
212361_s_at	3.76e-06	4.69e-08	5.86461	8.24736	1.39719	ATP2A2	ATPase sarcoplasmic/endoplasmic reticulum Ca2+ transporting 2
211125_x_at	7.25e-05	2.38e-06	4.97586	4.52187	1.39593	GRIN1	glutamate ionotropic receptor NMDA type subunit 1
218105_s_at	2.48e-05	5.88e-07	5.30124	5.84485	1.3943	MRPL4	mitochondrial ribosomal protein L4
242093_at	0.000205	9.1e-06	4.65228	3.25882	1.39302	SYTL5	synaptotagmin like 5
225809_at	0.00154	0.000122	3.98315	0.833592	1.39276	PARM1	prostate androgen-regulated mucin-like protein 1
213453_x_at	6.68e-07	4.18e-09	6.37932	10.5494	1.39273	GAPDH	glyceraldehyde-3-phosphate dehydrogenase
206066_s_at	2.37e-05	5.53e-07	5.31553	5.90409	1.3919	RAD51C	RAD51 paralog C
215952_s_at	9.99e-06	1.76e-07	5.57365	6.9899	1.39091	OAZ1	ornithine decarboxylase antizyme 1
217959_s_at	5.87e-05	1.81e-06	5.04037	4.78007	1.39015	MIR3656///TRAPPC4	microRNA 3656///trafficking protein particle complex 4
222304_x_at	5.2e-05	1.54e-06	5.07921	4.93654	1.38787	OR7E47P	olfactory receptor family 7 subfamily E member 47 pseudogene
203109_at	0.00055	3.24e-05	4.33303	2.06868	1.3874	UBE2M	ubiquitin conjugating enzyme E2 M
210547_x_at	7.84e-06	1.26e-07	5.64763	7.30636	1.38607	ICA1	islet cell autoantigen 1
216379_x_at	0.000346	1.79e-05	4.48371	2.62318	1.38545	CD24	CD24 molecule
1555419_a_at	6.55e-06	1e-07	5.69845	7.52508	1.38524	ASAH1	N-acylsphingosine amidohydrolase 1
1556325_at	0.000163	6.8e-06	4.72358	3.53239	1.38351	FILIP1	filamin A interacting protein 1
221573_at	0.000148	5.98e-06	4.75493	3.65354	1.38324	C7orf25///PSMA2	chromosome 7 open reading frame 25///proteasome subunit alpha 2
215543_s_at	3.84e-07	1.83e-09	6.55081	11.336	1.38306	LARGE1	LARGE xylosyl- and glucuronyltransferase 1
209314_s_at	8.34e-05	2.85e-06	4.93332	4.35272	1.38187	HBS1L	HBS1 like translational GTPase
201251_at	4.38e-05	1.23e-06	5.1307	5.14509	1.38075	PKM	pyruvate kinase, muscle
212878_s_at	5.62e-06	8.08e-08	5.74551	7.72853	1.37972	KLC1	kinesin light chain 1
202320_at	1.11e-06	8.47e-09	6.23102	9.87671	1.37897	GTF3C1	general transcription factor IIIC subunit 1
1563825_at	0.00173	0.00014	3.94432	0.701239	1.37897
204886_at	0.000239	1.1e-05	4.6056	3.08123	1.37869	PLK4	polo like kinase 4
223672_at	2.76e-05	6.72e-07	5.27064	5.71829	1.37754	SGIP1	SH3 domain GRB2 like endophilin interacting protein 1
218695_at	7.89e-05	2.66e-06	4.94982	4.41822	1.37726	EXOSC4	exosome component 4
228544_s_at	2.25e-05	5.14e-07	5.33184	5.97185	1.37724	PET117///KAT14	PET117 homolog///lysine acetyltransferase 14
201199_s_at	8.4e-08	2e-10	7.00359	13.4537	1.37707	PSMD1	proteasome 26S subunit, non-ATPase 1
227441_s_at	0.000218	9.84e-06	4.63296	3.18518	1.37673	ANKS1B	ankyrin repeat and sterile alpha motif domain containing 1B
219005_at	2.46e-05	5.84e-07	5.30296	5.852	1.37619	TMEM59L	transmembrane protein 59 like
1568612_at	3.75e-06	4.66e-08	5.8656	8.25167	1.37486	GABRG2	gamma-aminobutyric acid type A receptor gamma2 subunit
204922_at	0.000697	4.39e-05	4.25408	1.78344	1.37276	C11orf80	chromosome 11 open reading frame 80
231120_x_at	0.000641	3.95e-05	4.28145	1.8819	1.37262	PKIB	protein kinase (cAMP-dependent, catalytic) inhibitor beta
220688_s_at	4.24e-07	2.08e-09	6.52498	11.2169	1.37243	MRTO4	MRT4 homolog, ribosome maturation factor
233020_at	8.08e-05	2.73e-06	4.94344	4.39287	1.37172	SEC22B	SEC22 homolog B, vesicle trafficking protein (gene/pseudogene)
223822_at	2.37e-06	2.45e-08	6.00467	8.86443	1.37168	SUSD4	sushi domain containing 4
211500_at	1.31e-05	2.56e-07	5.48949	6.63267	1.37138	MAPK11	mitogen-activated protein kinase 11
201828_x_at	4.65e-07	2.41e-09	6.49435	11.076	1.37121	FAM127A	family with sequence similarity 127 member A
205914_s_at	0.00484	0.000514	3.57788	-0.498855	1.37076	GRIN1	glutamate ionotropic receptor NMDA type subunit 1
214728_x_at	2.43e-06	2.54e-08	5.99655	8.82844	1.37066	SMARCA4	SWI/SNF related, matrix associated, actin dependent regulator of chromatin, subfamily a, member 4
202041_s_at	1.21e-07	3.73e-10	6.87738	12.8578	1.36945	FIBP	FGF1 intracellular binding protein
215991_s_at	9e-05	3.14e-06	4.91029	4.26154	1.36915	EMC1	ER membrane protein complex subunit 1
200737_at	0.00114	8.32e-05	4.08544	1.18687	1.36913	PGK1	phosphoglycerate kinase 1
217755_at	0.000366	1.93e-05	4.46503	2.55374	1.36909	HN1	hematological and neurological expressed 1
208743_s_at	0.000247	1.15e-05	4.59435	3.03858	1.36859	YWHAB	tyrosine 3-monooxygenase/tryptophan 5-monooxygenase activation protein beta
220948_s_at	1.27e-05	2.43e-07	5.50102	6.68142	1.36758	ATP1A1	ATPase Na+/K+ transporting subunit alpha 1
221727_at	8.8e-05	3.05e-06	4.91715	4.28866	1.36758	SUB1	SUB1 homolog, transcriptional regulator
201267_s_at	4.23e-05	1.17e-06	5.14294	5.19489	1.36612	PSMC3	proteasome 26S subunit, ATPase 3
220751_s_at	8.7e-05	3.01e-06	4.9206	4.30233	1.36533	FAXDC2	fatty acid hydroxylase domain containing 2
204548_at	9.54e-05	3.4e-06	4.89089	4.18491	1.36481	STAR	steroidogenic acute regulatory protein
200708_at	1.5e-06	1.3e-08	6.14024	9.46856	1.36371	GOT2	glutamic-oxaloacetic transaminase 2
203415_at	2.25e-06	2.3e-08	6.01853	8.92591	1.36271	PDCD6	programmed cell death 6
209507_at	0.00103	7.25e-05	4.12224	1.31556	1.36232	RPA3	replication protein A3
209059_s_at	2.21e-06	2.23e-08	6.02504	8.95477	1.36206	EDF1	endothelial differentiation related factor 1
211651_s_at	3.15e-05	8.06e-07	5.22884	5.54611	1.36046	LAMB1	laminin subunit beta 1
240857_at	5.12e-06	7.12e-08	5.7733	7.8491	1.36034	DNAH9	dynein axonemal heavy chain 9
232603_at	0.00166	0.000134	3.95751	0.746086	1.35939	DCDC5///DCDC1	doublecortin domain containing 5///doublecortin domain containing 1
223272_s_at	2.18e-05	4.98e-07	5.33911	6.00209	1.35804	NTPCR	nucleoside-triphosphatase, cancer-related
213423_x_at	2.49e-06	2.64e-08	5.98849	8.79278	1.35792	TUSC3	tumor suppressor candidate 3
209300_s_at	4.37e-06	5.77e-08	5.81935	8.04955	1.35791	NECAP1	NECAP endocytosis associated 1
214432_at	3.34e-06	3.98e-08	5.90012	8.40311	1.35785	LOC101927137///ATP1A3	uncharacterized LOC101927137///ATPase Na+/K+ transporting subunit alpha 3
204415_at	1.52e-05	3.13e-07	5.4444	6.44256	1.35775	IFI6	interferon alpha inducible protein 6
224393_s_at	1.22e-06	9.78e-09	6.20049	9.73913	1.35744	CECR6	cat eye syndrome chromosome region, candidate 6
225092_at	3.59e-06	4.42e-08	5.87712	8.30218	1.35725	RABEP1	rabaptin, RAB GTPase binding effector protein 1
208714_at	3.73e-07	1.75e-09	6.56025	11.3795	1.35717	NDUFV1	NADH:ubiquinone oxidoreductase core subunit V1
209249_s_at	7.58e-07	5.09e-09	6.3382	10.3621	1.35703	GHITM	growth hormone inducible transmembrane protein
218504_at	1.21e-06	9.75e-09	6.20111	9.74189	1.35691	FAHD2A	fumarylacetoacetate hydrolase domain containing 2A
211594_s_at	3.52e-06	4.28e-08	5.88405	8.33255	1.35656	MRPL9	mitochondrial ribosomal protein L9
203771_s_at	0.000733	4.67e-05	4.23766	1.72461	1.35441	BLVRA	biliverdin reductase A
205633_s_at	1.11e-06	8.52e-09	6.22978	9.8711	1.35325	ALAS1	5'-aminolevulinate synthase 1
211071_s_at	6.45e-07	3.92e-09	6.39297	10.6117	1.35287	MLLT11	myeloid/lymphoid or mixed-lineage leukemia; translocated to, 11
205224_at	3.09e-05	7.87e-07	5.23435	5.56876	1.35203	SURF2	surfeit 2
201629_s_at	0.000487	2.78e-05	4.37215	2.21137	1.35107	ACP1	acid phosphatase 1, soluble
228715_at	4.19e-07	2.04e-09	6.52883	11.2346	1.35067	ZCCHC12	zinc finger CCHC-type containing 12
229973_at	4.14e-05	1.14e-06	5.14916	5.22017	1.35019	ERICH3	glutamate rich 3
229905_at	2.94e-05	7.3e-07	5.25165	5.63997	1.34947	RAP1GDS1	Rap1 GTPase-GDP dissociation stimulator 1
202780_at	1.9e-05	4.18e-07	5.37913	6.16892	1.3491	OXCT1	3-oxoacid CoA-transferase 1
225061_at	4.05e-06	5.17e-08	5.84327	8.15399	1.34742	DNAJA4	DnaJ heat shock protein family (Hsp40) member A4
226750_at	2.18e-06	2.18e-08	6.02987	8.97623	1.34658	LARP1B	La ribonucleoprotein domain family member 1B
206662_at	6.68e-05	2.15e-06	4.99993	4.61798	1.34647	GLRX	glutaredoxin
201313_at	6.68e-07	4.13e-09	6.38182	10.5608	1.34455	ENO2	enolase 2
215440_s_at	1.35e-05	2.67e-07	5.48011	6.59307	1.34443	BEX4	brain expressed X-linked 4
200877_at	3.03e-05	7.66e-07	5.2406	5.59448	1.34429	CCT4	chaperonin containing TCP1 subunit 4
229537_at	7.49e-06	1.19e-07	5.66093	7.3635	1.3442	LMO4	LIM domain only 4
227784_s_at	2.83e-06	3.14e-08	5.95118	8.6279	1.34259	COG1	component of oligomeric golgi complex 1
202854_at	0.000258	1.22e-05	4.579	2.98054	1.34257	HPRT1	hypoxanthine phosphoribosyltransferase 1
209421_at	0.000759	4.88e-05	4.22619	1.68357	1.34187	MSH2	mutS homolog 2
230923_at	1.11e-06	8.47e-09	6.231	9.87658	1.34166	FAM19A1	family with sequence similarity 19 member A1, C-C motif chemokine like
204488_at	5.53e-05	1.67e-06	5.06007	4.85934	1.34137	DOLK	dolichol kinase
212880_at	3.68e-05	9.81e-07	5.18346	5.36012	1.34104	WDR7	WD repeat domain 7
203517_at	2.84e-06	3.17e-08	5.94905	8.61848	1.3402	MTX2	metaxin 2
201478_s_at	0.000314	1.58e-05	4.51461	2.73851	1.33999	MIR664B///SNORA56///DKC1	microRNA 664b///small nucleolar RNA, H/ACA box 56///dyskerin pseudouridine synthase 1
204229_at	6.06e-05	1.9e-06	5.02984	4.73779	1.3398	SLC17A7	solute carrier family 17 member 7
238017_at	1.33e-05	2.61e-07	5.48508	6.61404	1.33949	SDR16C5	short chain dehydrogenase/reductase family 16C, member 5
212999_x_at	0.000926	6.31e-05	4.15884	1.44438	1.33942	LOC101060835///HLA-DQB1	HLA class II histocompatibility antigen, DQ beta 1 chain-like///major histocompatibility complex, class II, DQ beta 1
220045_at	0.00051	2.96e-05	4.35597	2.15224	1.33819	NEUROD6	neuronal differentiation 6
235070_at	5.84e-05	1.8e-06	5.04216	4.78727	1.33816	RBFOX1	RNA binding protein, fox-1 homolog 1
1554079_at	1.2e-07	3.57e-10	6.88631	12.8999	1.33815	GALNT18	polypeptide N-acetylgalactosaminyltransferase 18
213589_s_at	0.000109	4.03e-06	4.85054	4.0262	1.33757	B3GNTL1	UDP-GlcNAc:betaGal beta-1,3-N-acetylglucosaminyltransferase-like 1
220182_at	7.13e-06	1.11e-07	5.67479	7.42312	1.33703	SLC25A23	solute carrier family 25 member 23
201628_s_at	5e-08	9.91e-11	7.14451	14.1237	1.33676	RRAGA	Ras related GTP binding A
213550_s_at	0.00102	7.14e-05	4.12636	1.33002	1.33648	TMCO6///IK	transmembrane and coiled-coil domains 6///IK cytokine, down-regulator of HLA II
213190_at	4.24e-05	1.17e-06	5.14217	5.19172	1.33632	COG7	component of oligomeric golgi complex 7
227903_x_at	0.000178	7.58e-06	4.69714	3.43061	1.33626	TPGS1	tubulin polyglutamylase complex subunit 1
1553976_a_at	4.53e-07	2.33e-09	6.50121	11.1075	1.33621	DPCD	deleted in primary ciliary dyskinesia homolog (mouse)
200662_s_at	0.000128	4.99e-06	4.79882	3.82399	1.33557	TOMM20	translocase of outer mitochondrial membrane 20
203999_at	0.000368	1.95e-05	4.46276	2.5453	1.33549	SYT1	synaptotagmin 1
220415_at	0.000164	6.82e-06	4.72286	3.52961	1.33487	FPGT-TNNI3K///TNNI3K	FPGT-TNNI3K readthrough///TNNI3 interacting kinase
211995_x_at	7.44e-07	4.96e-09	6.34343	10.3859	1.33442	ACTG1///ACTB	actin gamma 1///actin beta
215230_x_at	6.84e-07	4.39e-09	6.36899	10.5023	1.33379	EIF3CL///EIF3C	eukaryotic translation initiation factor 3 subunit C-like///eukaryotic translation initiation factor 3 subunit C
243366_s_at	0.0087	0.00109	3.35493	-1.18383	1.33296	ITGA4	integrin subunit alpha 4
213195_at	1.3e-08	1.15e-11	7.57288	16.1876	1.33251	LYRM9	LYR motif containing 9
203264_s_at	7.63e-07	5.15e-09	6.33571	10.3508	1.33244	ARHGEF9	Cdc42 guanine nucleotide exchange factor 9
204559_s_at	1.13e-06	8.78e-09	6.22342	9.84241	1.33209	LSM7	LSM7 homolog, U6 small nuclear RNA and mRNA degradation associated
203030_s_at	0.000121	4.59e-06	4.81929	3.90385	1.33082	PTPRN2	protein tyrosine phosphatase, receptor type N2
208833_s_at	7.83e-07	5.34e-09	6.32814	10.3164	1.32946	ATXN10	ataxin 10
218491_s_at	6.43e-05	2.04e-06	5.0122	4.66708	1.32919	THYN1	thymocyte nuclear protein 1
208911_s_at	3.1e-05	7.92e-07	5.23284	5.56257	1.32863	PDHB	pyruvate dehydrogenase (lipoamide) beta
1552879_a_at	3.45e-05	9.11e-07	5.20077	5.43096	1.3282	ATOH7	atonal bHLH transcription factor 7
206731_at	4.45e-06	5.93e-08	5.81329	8.02313	1.32694	CNKSR2	connector enhancer of kinase suppressor of Ras 2
221893_s_at	2.09e-05	4.7e-07	5.35245	6.05762	1.32652	ADCK2	aarF domain containing kinase 2
221562_s_at	1.59e-06	1.41e-08	6.12223	9.38792	1.32638	SIRT3	sirtuin 3
219389_at	9.26e-07	6.6e-09	6.28343	10.1136	1.32607	SUSD4	sushi domain containing 4
238622_at	4.06e-05	1.11e-06	5.15531	5.24524	1.32602	RAP2B	RAP2B, member of RAS oncogene family
212791_at	2.51e-06	2.67e-08	5.9862	8.78264	1.32538	C1orf216	chromosome 1 open reading frame 216
208909_at	2.81e-06	3.1e-08	5.95374	8.63921	1.32511	UQCRFS1	ubiquinol-cytochrome c reductase, Rieske iron-sulfur polypeptide 1
201614_s_at	2.21e-06	2.23e-08	6.02522	8.95556	1.32486	RUVBL1	RuvB like AAA ATPase 1
211985_s_at	0.000139	5.56e-06	4.77265	3.72225	1.32465	CALM3///CALM2///CALM1	calmodulin 3///calmodulin 2///calmodulin 1
209876_at	0.000134	5.25e-06	4.78663	3.77656	1.32408	GIT2	GIT ArfGAP 2
205626_s_at	0.000185	7.98e-06	4.68438	3.38163	1.32398	CALB1	calbindin 1
210874_s_at	0.000326	1.66e-05	4.502	2.69136	1.32348	NAT6	N-acetyltransferase 6
204300_at	0.000164	6.83e-06	4.72256	3.52846	1.32344	GATB	glutamyl-tRNA amidotransferase subunit B
220979_s_at	3.92e-05	1.06e-06	5.16525	5.28578	1.3231	ST6GALNAC5	ST6 N-acetylgalactosaminide alpha-2,6-sialyltransferase 5
227123_at	7.73e-05	2.58e-06	4.95712	4.44725	1.32238	RAB3B	RAB3B, member RAS oncogene family
237897_at	0.000701	4.42e-05	4.25246	1.77764	1.32203	IAH1	isoamyl acetate-hydrolyzing esterase 1 homolog
232027_at	1.62e-06	1.46e-08	6.11589	9.35956	1.32156	SYNE1	spectrin repeat containing nuclear envelope protein 1
204117_at	1.51e-06	1.31e-08	6.13839	9.46028	1.32095	PREP	prolyl endopeptidase
212716_s_at	1.66e-05	3.52e-07	5.41797	6.33153	1.32075	EIF3K	eukaryotic translation initiation factor 3 subunit K
201676_x_at	1.2e-05	2.26e-07	5.51812	6.75385	1.32057	PSMA1	proteasome subunit alpha 1
210460_s_at	0.000621	3.81e-05	4.29081	1.91568	1.32024	PSMD4	proteasome 26S subunit, non-ATPase 4
207949_s_at	1.79e-05	3.86e-07	5.39701	6.24368	1.31999	ICA1	islet cell autoantigen 1
206547_s_at	0.00193	0.000161	3.90602	0.571661	1.31971	PPEF1	protein phosphatase with EF-hand domain 1
241404_at	0.000151	6.14e-06	4.74871	3.62943	1.31905
218861_at	5.98e-05	1.86e-06	5.03395	4.75429	1.318	RNF25	ring finger protein 25
228864_at	0.001	7.02e-05	4.13068	1.34518	1.31795	ZNF653	zinc finger protein 653
209384_at	6.31e-07	3.78e-09	6.40067	10.6468	1.31772	PROSC	proline synthetase cotranscribed homolog (bacterial)
206489_s_at	4.78e-05	1.37e-06	5.10601	5.04492	1.31734	DLGAP1	DLG associated protein 1
242299_at	5.09e-05	1.49e-06	5.08627	4.96506	1.31675
203841_x_at	0.0014	0.000107	4.01663	0.94849	1.31672	MAPRE3	microtubule associated protein RP/EB family member 3
205796_at	0.000368	1.94e-05	4.46335	2.54747	1.31664	TCP11L1	t-complex 11 like 1
202145_at	9.44e-05	3.36e-06	4.89431	4.19843	1.31624	LY6E	lymphocyte antigen 6 complex, locus E
225489_at	0.000125	4.82e-06	4.80716	3.85652	1.3141	TMEM18	transmembrane protein 18
204365_s_at	4.3e-06	5.63e-08	5.82467	8.07276	1.31392	REEP1	receptor accessory protein 1
222125_s_at	2.21e-09	6.47e-13	8.13267	18.9361	1.31366	P4HTM	prolyl 4-hydroxylase, transmembrane
208704_x_at	1.66e-06	1.5e-08	6.10935	9.33033	1.31338	APLP2	amyloid beta precursor like protein 2
229526_at	0.000101	3.65e-06	4.87432	4.11964	1.31304	AQP11	aquaporin 11
209820_s_at	1.01e-05	1.78e-07	5.5715	6.98074	1.31285	TBL3	transducin beta like 3
234994_at	0.000519	3.02e-05	4.35049	2.13226	1.31281	TMEM200A	transmembrane protein 200A
236982_at	2.7e-05	6.53e-07	5.27736	5.74604	1.31281
239134_at	2.78e-06	3.06e-08	5.95699	8.65352	1.31195
212581_x_at	1.07e-06	8.08e-09	6.24099	9.92166	1.31182	GAPDH	glyceraldehyde-3-phosphate dehydrogenase
222216_s_at	6.02e-05	1.88e-06	5.03147	4.74435	1.31179	MRPL17	mitochondrial ribosomal protein L17
241600_at	3.85e-06	4.8e-08	5.85913	8.22336	1.31114	WIPF3	WAS/WASL interacting protein family member 3
218625_at	1.23e-06	1.01e-08	6.19351	9.70769	1.31001	NRN1	neuritin 1
202838_at	1.68e-07	5.84e-10	6.78585	12.4283	1.30997	FUCA1	fucosidase, alpha-L- 1, tissue
211298_s_at	0.00229	0.0002	3.8468	0.373146	1.30959	ALB	albumin
1554122_a_at	0.000115	4.33e-06	4.83292	3.95718	1.30815	HSD17B12	hydroxysteroid 17-beta dehydrogenase 12
212432_at	2.03e-06	1.96e-08	6.05231	9.07598	1.30712	GRPEL1	GrpE like 1, mitochondrial
219960_s_at	3.4e-05	8.92e-07	5.20547	5.4502	1.30569	UCHL5	ubiquitin C-terminal hydrolase L5
235850_at	8.05e-09	4.38e-12	7.76124	17.1065	1.30406	FAM162A	family with sequence similarity 162 member A
220864_s_at	2.67e-05	6.44e-07	5.28056	5.75929	1.30397	NDUFA13	NADH:ubiquinone oxidoreductase subunit A13
218824_at	0.00014	5.61e-06	4.7705	3.71391	1.30363	PNMAL1	paraneoplastic Ma antigen family like 1
201648_at	1.16e-07	3.4e-10	6.89608	12.9459	1.30224	JAK1	Janus kinase 1
244111_at	4.33e-06	5.69e-08	5.82243	8.06297	1.30107	KRT222	keratin 222
226930_at	0.00653	0.000753	3.4653	-0.84916	1.30007	FNDC1	fibronectin type III domain containing 1
201386_s_at	0.000233	1.07e-05	4.61264	3.10791	1.30001	DHX15	DEAH-box helicase 15
209860_s_at	1.91e-08	2.04e-11	7.45917	15.636	1.29956	ANXA7	annexin A7
205915_x_at	0.000254	1.19e-05	4.58503	3.00332	1.29917	GRIN1	glutamate ionotropic receptor NMDA type subunit 1
206172_at	0.0042	0.000433	3.6279	-0.340383	1.29859	IL13RA2	interleukin 13 receptor subunit alpha 2
212018_s_at	2.58e-05	6.18e-07	5.28983	5.7976	1.29815	RSL1D1	ribosomal L1 domain containing 1
201118_at	0.000123	4.71e-06	4.81261	3.87777	1.29742	PGD	phosphogluconate dehydrogenase
218679_s_at	2.84e-05	6.97e-07	5.26226	5.68373	1.29693	VPS28	VPS28, ESCRT-I subunit
239483_at	0.00149	0.000116	3.9952	0.874876	1.29648	FLJ37035	uncharacterized LOC399821
239441_at	0.00031	1.56e-05	4.51893	2.75466	1.29568	ZNF780A	zinc finger protein 780A
220279_at	0.000125	4.79e-06	4.80898	3.86361	1.29559	TRIM17	tripartite motif containing 17
219170_at	2.44e-05	5.76e-07	5.3059	5.86415	1.29473	FSD1	fibronectin type III and SPRY domain containing 1
211762_s_at	1.19e-06	9.47e-09	6.20746	9.77048	1.29385	KPNA2	karyopherin subunit alpha 2
220183_s_at	0.000708	4.47e-05	4.24939	1.76661	1.29383	NUDT6	nudix hydrolase 6
231530_s_at	8.76e-05	3.03e-06	4.91845	4.29378	1.29371	C11orf1	chromosome 11 open reading frame 1
212348_s_at	2.12e-06	2.08e-08	6.03958	9.01935	1.29367	KDM1A	lysine demethylase 1A
203997_at	0.000254	1.19e-05	4.58496	3.00306	1.29277	PTPN3	protein tyrosine phosphatase, non-receptor type 3
233350_s_at	2.15e-06	2.13e-08	6.03504	8.9992	1.29156	TEX264	testis expressed 264
225101_s_at	1.06e-05	1.93e-07	5.5534	6.90365	1.2902	SNX14	sorting nexin 14
230300_at	5.23e-06	7.33e-08	5.76697	7.8216	1.29005	PSMA5	proteasome subunit alpha 5
225779_at	1.4e-06	1.19e-08	6.15952	9.55501	1.28939	SLC27A4	solute carrier family 27 member 4
227404_s_at	9.29e-07	6.66e-09	6.28162	10.1054	1.28924	EGR1	early growth response 1
220006_at	7.85e-05	2.64e-06	4.95146	4.42472	1.28898	EFCC1	EF-hand and coiled-coil domain containing 1
1557541_at	6.53e-05	2.09e-06	5.0069	4.64583	1.28877	FAM201A	family with sequence similarity 201 member A
211609_x_at	1.36e-05	2.72e-07	5.47634	6.57712	1.28847	PSMD4	proteasome 26S subunit, non-ATPase 4
221263_s_at	4.19e-08	7.51e-11	7.19997	14.3887	1.28812	SF3B5	splicing factor 3b subunit 5
205489_at	5.23e-07	2.88e-09	6.4573	10.9059	1.28655	CRYM	crystallin mu
1552381_at	0.00147	0.000115	3.99885	0.887377	1.28654	SRSF12	serine and arginine rich splicing factor 12
217829_s_at	8.22e-05	2.8e-06	4.93755	4.36948	1.28567	USP39	ubiquitin specific peptidase 39
207614_s_at	5.95e-06	8.7e-08	5.72933	7.65847	1.28563	CUL1	cullin 1
217841_s_at	2.69e-07	1.13e-09	6.65017	11.7958	1.28387	PPME1	protein phosphatase methylesterase 1
205521_at	5.69e-05	1.73e-06	5.05135	4.82425	1.28348	EXOG	endo/exonuclease (5'-3'), endonuclease G-like
209922_at	0.00226	0.000196	3.85279	0.393121	1.28297	BRAP	BRCA1 associated protein
1554633_a_at	0.000158	6.53e-06	4.73358	3.57097	1.28217	MYT1L	myelin transcription factor 1 like
208868_s_at	1.11e-05	2.03e-07	5.54133	6.85237	1.28212	GABARAPL1	GABA type A receptor associated protein like 1
213645_at	0.000547	3.22e-05	4.33454	2.07417	1.28173	ENOSF1	enolase superfamily member 1
209503_s_at	0.000709	4.48e-05	4.24869	1.76412	1.28172	PSMC5	proteasome 26S subunit, ATPase 5
203909_at	3.55e-06	4.33e-08	5.88154	8.32156	1.281	SLC9A6	solute carrier family 9 member A6
1568896_at	0.000985	6.83e-05	4.13786	1.37043	1.28073	STXBP5L	syntaxin binding protein 5 like
204545_at	0.00111	8.08e-05	4.09338	1.21454	1.2804	PEX6	peroxisomal biogenesis factor 6
208811_s_at	2.18e-06	2.18e-08	6.02962	8.9751	1.28016	TMEM135///DNAJB6	transmembrane protein 135///DnaJ heat shock protein family (Hsp40) member B6
223253_at	0.00014	5.57e-06	4.77217	3.72039	1.27999	EPDR1	ependymin related 1
243506_at	0.00058	3.48e-05	4.31445	2.00123	1.27984	AKAIN1	A kinase (PRKA) anchor inhibitor 1
223811_s_at	5.17e-05	1.52e-06	5.08173	4.94671	1.27969	GET4///SUN1	golgi to ER traffic protein 4///Sad1 and UNC84 domain containing 1
223665_at	0.000446	2.47e-05	4.40208	2.32112	1.27897	ACTRT3	actin related protein T3
218207_s_at	0.00186	0.000154	3.91845	0.613606	1.27884	STMN3	stathmin 3
202779_s_at	0.000485	2.77e-05	4.3732	2.21522	1.27882	UBE2S	ubiquitin conjugating enzyme E2 S
206857_s_at	6.91e-07	4.48e-09	6.36513	10.4847	1.27799	FKBP1B	FK506 binding protein 1B
201127_s_at	4.13e-06	5.35e-08	5.83559	8.12041	1.27796	ACLY	ATP citrate lyase
200629_at	1.3e-08	1.06e-11	7.5885	16.2635	1.27715	WARS	tryptophanyl-tRNA synthetase
202825_at	9.56e-06	1.65e-07	5.58746	7.04881	1.27705	SLC25A4	solute carrier family 25 member 4
1569140_at	0.00138	0.000106	4.02047	0.961716	1.27661	UBR2	ubiquitin protein ligase E3 component n-recognin 2
202937_x_at	0.000378	2.01e-05	4.45412	2.51323	1.27631	RRP7A	ribosomal RNA processing 7 homolog A
217457_s_at	0.000193	8.44e-06	4.67073	3.32932	1.27574	RAP1GDS1	Rap1 GTPase-GDP dissociation stimulator 1
222157_s_at	3.03e-05	7.68e-07	5.23994	5.59177	1.27453	WDR48	WD repeat domain 48
224801_at	2.19e-06	2.19e-08	6.02868	8.97094	1.2744	NDFIP2	Nedd4 family interacting protein 2
228360_at	0.00101	7.11e-05	4.1273	1.33332	1.27338	LYPD6B	LY6/PLAUR domain containing 6B
229818_at	1.75e-06	1.61e-08	6.09419	9.26261	1.27289	SVOP	SV2 related protein
1562836_at	8.92e-05	3.11e-06	4.9126	4.27067	1.27227	DDX6	DEAD-box helicase 6
227068_at	5.13e-07	2.74e-09	6.46787	10.9544	1.27213	PGK1	phosphoglycerate kinase 1
202316_x_at	0.000672	4.19e-05	4.26603	1.82637	1.27143	UBE4B	ubiquitination factor E4B
209382_at	1.71e-05	3.63e-07	5.41097	6.30218	1.27129	POLR3C	RNA polymerase III subunit C
208703_s_at	8.27e-08	1.92e-10	7.01149	13.4911	1.27101	APLP2	amyloid beta precursor like protein 2
210337_s_at	0.000353	1.84e-05	4.47695	2.598	1.27059	ACLY	ATP citrate lyase
203817_at	7.25e-05	2.38e-06	4.97584	4.52177	1.26998	GUCY1B3	guanylate cyclase 1 soluble subunit beta
201050_at	1.39e-05	2.78e-07	5.47155	6.55692	1.26994	PLD3	phospholipase D family member 3
218732_at	0.000309	1.55e-05	4.52048	2.76047	1.26929	PTRH2	peptidyl-tRNA hydrolase 2
211047_x_at	4.32e-07	2.14e-09	6.51898	11.1893	1.26899	AP2S1	adaptor related protein complex 2 sigma 1 subunit
208699_x_at	0.000227	1.03e-05	4.62081	3.13895	1.26867	TKT	transketolase
239108_at	0.000127	4.89e-06	4.80371	3.84306	1.26847	FAR2	fatty acyl-CoA reductase 2
223020_at	9.9e-05	3.56e-06	4.87982	4.14131	1.26799	CLPTM1L	CLPTM1 like
209839_at	1.98e-05	4.39e-07	5.36788	6.12194	1.26774	DNM3	dynamin 3
201481_s_at	5.96e-05	1.86e-06	5.03478	4.75765	1.26772	PYGB	phosphorylase, glycogen; brain
221437_s_at	0.000556	3.29e-05	4.32879	2.05327	1.26766	MRPS15	mitochondrial ribosomal protein S15
207170_s_at	6.24e-06	9.27e-08	5.71546	7.5985	1.26721	LETMD1	LETM1 domain containing 1
1559163_at	0.00308	0.000291	3.74135	0.025383	1.26709	INHBA-AS1	INHBA antisense RNA 1
208290_s_at	0.000116	4.37e-06	4.83087	3.94915	1.26698	EIF5	eukaryotic translation initiation factor 5
209394_at	7.46e-05	2.46e-06	4.96794	4.49029	1.26649	ASMTL	acetylserotonin O-methyltransferase-like
201523_x_at	0.000672	4.2e-05	4.26583	1.82566	1.26441	UBE2N	ubiquitin conjugating enzyme E2 N
221053_s_at	0.000392	2.11e-05	4.44241	2.46989	1.26409	TDRKH	tudor and KH domain containing
1555730_a_at	0.00398	0.000404	3.64747	-0.277926	1.26389	CFL1	cofilin 1
218111_s_at	4.43e-05	1.25e-06	5.12708	5.13041	1.26367	CMAS	cytidine monophosphate N-acetylneuraminic acid synthetase
1555800_at	0.0149	0.00214	3.14349	-1.80023	1.26337	ZNF385B	zinc finger protein 385B
1555467_a_at	0.000157	6.45e-06	4.73676	3.58325	1.26187	CELF1	CUGBP, Elav-like family member 1
218579_s_at	0.000341	1.76e-05	4.48757	2.63754	1.2614	DHX35	DEAH-box helicase 35
230411_at	8.35e-08	1.95e-10	7.00801	13.4747	1.26113	UBE2V2	ubiquitin conjugating enzyme E2 V2
202168_at	1.21e-07	3.68e-10	6.88006	12.8704	1.26033	AK6///TAF9	adenylate kinase 6///TATA-box binding protein associated factor 9
218840_s_at	4.07e-05	1.11e-06	5.15442	5.24163	1.26004	NADSYN1	NAD synthetase 1
201191_at	2.96e-05	7.41e-07	5.24835	5.6264	1.25963	PITPNA	phosphatidylinositol transfer protein alpha
203656_at	3.52e-06	4.3e-08	5.88327	8.32915	1.25944	FIG4	FIG4 phosphoinositide 5-phosphatase
209580_s_at	0.000431	2.37e-05	4.41219	2.35833	1.25859	MBD4	methyl-CpG binding domain 4, DNA glycosylase
212891_s_at	4.93e-05	1.43e-06	5.09568	5.00313	1.25799	GADD45GIP1	GADD45G interacting protein 1
219140_s_at	0.00609	0.000689	3.49183	-0.767413	1.25654	RBP4	retinol binding protein 4
203189_s_at	0.000288	1.42e-05	4.54251	2.8431	1.25627	MIR7113///MIR4691///NDUFS8	microRNA 7113///microRNA 4691///NADH:ubiquinone oxidoreductase core subunit S8
233547_x_at	0.00111	8.09e-05	4.09291	1.21291	1.25611	PDE1A	phosphodiesterase 1A
228438_at	0.0015	0.000117	3.99362	0.869444	1.25603	MSC-AS1	MSC antisense RNA 1
200078_s_at	7.46e-06	1.18e-07	5.66257	7.37056	1.25591	ATP6V0B	ATPase H+ transporting V0 subunit b
212041_at	1.11e-05	2.03e-07	5.54174	6.85409	1.25442	ATP6V0D1	ATPase H+ transporting V0 subunit d1
223002_s_at	0.000273	1.31e-05	4.56192	2.91611	1.25245	XRN2	5'-3' exoribonuclease 2
213033_s_at	0.00221	0.00019	3.86022	0.417914	1.25228	NFIB	nuclear factor I B
221598_s_at	0.00134	0.000102	4.0321	1.00183	1.25189	MED27	mediator complex subunit 27
204230_s_at	3.52e-06	4.29e-08	5.88357	8.33045	1.25142	SLC17A7	solute carrier family 17 member 7
232214_x_at	2.59e-05	6.23e-07	5.28802	5.79012	1.2503	ZNF554	zinc finger protein 554
204905_s_at	1.72e-06	1.57e-08	6.09991	9.28815	1.24886	EEF1E1	eukaryotic translation elongation factor 1 epsilon 1
212978_at	0.000126	4.87e-06	4.80501	3.84815	1.24852	LRRC8B	leucine rich repeat containing 8 family member B
207827_x_at	3.02e-07	1.33e-09	6.61713	11.6426	1.24803	SNCA	synuclein alpha
214821_at	1.02e-07	2.73e-10	6.94017	13.1538	1.24773	SLC25A4	solute carrier family 25 member 4
201459_at	3.16e-05	8.13e-07	5.22693	5.53828	1.24765	RUVBL2	RuvB like AAA ATPase 2
202929_s_at	1.78e-05	3.82e-07	5.39926	6.25312	1.24761	DDTL///DDT	D-dopachrome tautomerase-like///D-dopachrome tautomerase
218481_at	7.33e-05	2.41e-06	4.97266	4.50912	1.24756	EXOSC5	exosome component 5
229649_at	6.12e-05	1.93e-06	5.02606	4.72263	1.24703	NRXN3	neurexin 3
203036_s_at	0.000212	9.47e-06	4.64229	3.22072	1.2468	MTSS1	metastasis suppressor 1
217188_s_at	0.000352	1.83e-05	4.47793	2.60165	1.24673	C14orf1	chromosome 14 open reading frame 1
214500_at	0.00772	0.000929	3.40236	-1.04108	1.2463	H2AFY	H2A histone family member Y
213653_at	0.00115	8.4e-05	4.08303	1.17845	1.24602	METTL3	methyltransferase like 3
201167_x_at	0.000556	3.28e-05	4.3294	2.05546	1.24551	ARHGDIA	Rho GDP dissociation inhibitor alpha
210882_s_at	0.000994	6.92e-05	4.13441	1.35828	1.24502	TRO	trophinin
209265_s_at	1.17e-08	8.53e-12	7.63066	16.4688	1.24328	METTL3	methyltransferase like 3
208761_s_at	8.74e-06	1.47e-07	5.61407	7.1625	1.24287	SUMO1	small ubiquitin-like modifier 1
217840_at	2.71e-06	2.96e-08	5.96366	8.683	1.2427	DDX41	DEAD-box helicase 41
202070_s_at	2.04e-06	2e-08	6.04871	9.05997	1.24261	IDH3A	isocitrate dehydrogenase 3 (NAD(+)) alpha
206882_at	8.34e-05	2.85e-06	4.93327	4.35251	1.24222	SLC1A6	solute carrier family 1 member 6
223573_s_at	0.00016	6.63e-06	4.73001	3.55717	1.24197	PPP2R2C	protein phosphatase 2 regulatory subunit Bgamma
212271_at	6.59e-07	4.06e-09	6.38569	10.5784	1.24187	MAPK1	mitogen-activated protein kinase 1
202558_s_at	0.000551	3.24e-05	4.3324	2.06638	1.24051	HSPA13	heat shock protein family A (Hsp70) member 13
229475_at	0.000241	1.11e-05	4.60232	3.06877	1.24019	MAEL	maelstrom spermatogenic transposon silencer
225568_at	3.55e-06	4.34e-08	5.88123	8.3202	1.23985	TMEM141	transmembrane protein 141
214548_x_at	0.00012	4.57e-06	4.81996	3.90647	1.23933	GNAS	GNAS complex locus
1553192_at	0.00351	0.000343	3.69438	-0.127099	1.23923	ZNF441	zinc finger protein 441
213047_x_at	0.000659	4.09e-05	4.27269	1.85036	1.23903	SETSIP///SET	SET-like protein///SET nuclear proto-oncogene
202593_s_at	5.16e-05	1.51e-06	5.08247	4.94972	1.23873	GDE1	glycerophosphodiester phosphodiesterase 1
224888_at	7.56e-07	5.06e-09	6.33935	10.3673	1.2387	EPT1	ethanolaminephosphotransferase 1
223589_at	0.000102	3.71e-06	4.87035	4.10403	1.23869	ZNF416	zinc finger protein 416
223461_at	3.84e-06	4.79e-08	5.86002	8.22724	1.23868	TBC1D7	TBC1 domain family member 7
217716_s_at	0.000127	4.91e-06	4.80267	3.83902	1.23842	SEC61A1	Sec61 translocon alpha 1 subunit
200695_at	5.13e-07	2.74e-09	6.4673	10.9518	1.23828	PPP2R1A	protein phosphatase 2 scaffold subunit Aalpha
202254_at	9e-07	6.37e-09	6.29107	10.1482	1.23807	SIPA1L1	signal induced proliferation associated 1 like 1
229963_at	5.53e-05	1.67e-06	5.05955	4.85728	1.23793	BEX5	brain expressed X-linked 5
1556366_s_at	0.00104	7.34e-05	4.11868	1.30306	1.23603	LY86-AS1	LY86 antisense RNA 1
229256_at	0.000487	2.78e-05	4.37183	2.21021	1.23569	PGM2L1	phosphoglucomutase 2 like 1
209227_at	0.000348	1.8e-05	4.48175	2.6159	1.23535	TUSC3	tumor suppressor candidate 3
233506_at	5.26e-06	7.4e-08	5.76499	7.81301	1.235
204143_s_at	5.95e-05	1.85e-06	5.03572	4.76142	1.23475	ENOSF1	enolase superfamily member 1
206440_at	0.00121	9e-05	4.06448	1.11394	1.2347	LIN7A	lin-7 homolog A, crumbs cell polarity complex component
214671_s_at	7.38e-05	2.43e-06	4.97088	4.50199	1.23437	ABR	active BCR-related
222879_s_at	0.000958	6.61e-05	4.14678	1.40183	1.23433	POLH	DNA polymerase eta
212956_at	4e-05	1.09e-06	5.15935	5.26172	1.23426	TBC1D9	TBC1 domain family member 9
209159_s_at	1.19e-06	9.43e-09	6.20827	9.77412	1.23385	NDRG4	NDRG family member 4
202019_s_at	9.06e-05	3.17e-06	4.90775	4.25148	1.23349	LANCL1	LanC like 1
209480_at	0.025	0.00419	2.9234	-2.40616	1.233	HLA-DQB1	major histocompatibility complex, class II, DQ beta 1
212156_at	3.12e-07	1.38e-09	6.60914	11.6056	1.23279	VPS39	VPS39, HOPS complex subunit
218405_at	0.000732	4.66e-05	4.23826	1.72674	1.23269	ABT1	activator of basal transcription 1
223107_s_at	6.81e-07	4.32e-09	6.37246	10.5181	1.23257	ZCCHC17	zinc finger CCHC-type containing 17
205095_s_at	0.00034	1.75e-05	4.48893	2.64263	1.23235	ATP6V0A1	ATPase H+ transporting V0 subunit a1
204216_s_at	2.1e-05	4.75e-07	5.35009	6.04778	1.23221	ZC3H14	zinc finger CCCH-type containing 14
218653_at	4.85e-05	1.4e-06	5.10011	5.02106	1.23167	SLC25A15	solute carrier family 25 member 15
211791_s_at	0.000245	1.14e-05	4.59666	3.04734	1.23144	KCNAB2	potassium voltage-gated channel subfamily A regulatory beta subunit 2
240027_at	0.00155	0.000122	3.9824	0.831037	1.23143	LIN7A	lin-7 homolog A, crumbs cell polarity complex component
206339_at	1.18e-05	2.21e-07	5.52287	6.77399	1.23128	CARTPT	CART prepropeptide
224613_s_at	8.9e-06	1.5e-07	5.60867	7.13943	1.23121	DNAJC5	DnaJ heat shock protein family (Hsp40) member C5
202802_at	4.53e-05	1.29e-06	5.12068	5.10444	1.23118	DHPS	deoxyhypusine synthase
223060_at	6.56e-06	1e-07	5.69781	7.52232	1.23113	C14orf119	chromosome 14 open reading frame 119
203265_s_at	6.69e-07	4.21e-09	6.37794	10.5431	1.23106	MAP2K4	mitogen-activated protein kinase kinase 4
228835_at	9.32e-05	3.3e-06	4.89855	4.21513	1.23065
226248_s_at	5.78e-05	1.77e-06	5.0456	4.80112	1.23008	KIAA1324	KIAA1324
235614_at	0.00111	8.02e-05	4.09514	1.22068	1.22996	TMEM151A	transmembrane protein 151A
229080_at	6.82e-06	1.05e-07	5.68789	7.47954	1.22893	COL26A1	collagen type XXVI alpha 1 chain
200822_x_at	2.26e-07	8.85e-10	6.701	12.0321	1.22867	TPI1	triosephosphate isomerase 1
205899_at	4.82e-05	1.39e-06	5.10316	5.0334	1.22799	CCNA1	cyclin A1
218488_at	5.46e-07	3.05e-09	6.44555	10.8521	1.22736	EIF2B3	eukaryotic translation initiation factor 2B subunit gamma
222697_s_at	0.00348	0.00034	3.69733	-0.117568	1.22725	ABHD10	abhydrolase domain containing 10
203146_s_at	5.07e-09	2.06e-12	7.90848	17.8292	1.22668	GABBR1	gamma-aminobutyric acid type B receptor subunit 1
201652_at	5.98e-06	8.77e-08	5.72772	7.65149	1.22625	COPS5	COP9 signalosome subunit 5
225832_s_at	0.000136	5.37e-06	4.78113	3.75516	1.22373	DAGLB	diacylglycerol lipase beta
212363_x_at	0.000159	6.59e-06	4.73123	3.56189	1.22319	ACTG1///ACTB	actin gamma 1///actin beta
1554628_at	3.93e-05	1.07e-06	5.16387	5.28012	1.22274	ZNF57	zinc finger protein 57
241601_at	0.00189	0.000157	3.91276	0.594385	1.22272	WIPF3	WAS/WASL interacting protein family member 3
202736_s_at	0.000184	7.88e-06	4.68777	3.39463	1.22255	LSM4	LSM4 homolog, U6 small nuclear RNA and mRNA degradation associated
224025_s_at	1.32e-05	2.6e-07	5.48651	6.6201	1.22224	ATG7	autophagy related 7
213738_s_at	0.00024	1.1e-05	4.60449	3.07701	1.22189	ATP5A1	ATP synthase, H+ transporting, mitochondrial F1 complex, alpha subunit 1, cardiac muscle
202363_at	4.07e-05	1.12e-06	5.15365	5.23846	1.22183	SPOCK1	sparc/osteonectin, cwcv and kazal-like domains proteoglycan (testican) 1
202433_at	8.54e-09	5e-12	7.7355	16.9806	1.22111	SLC35B1	solute carrier family 35 member B1
224964_s_at	0.000641	3.95e-05	4.28126	1.88121	1.21971	GNG2	G protein subunit gamma 2
1560739_a_at	0.00309	0.000292	3.74089	0.023904	1.21965
217721_at	1.34e-05	2.66e-07	5.4813	6.59807	1.21847	2024-09-07	septin 7
1557721_at	5.16e-06	7.23e-08	5.76992	7.83443	1.21751
228027_at	9.67e-06	1.68e-07	5.58407	7.03432	1.21737	ARMCX5-GPRASP2///GPRASP2	ARMCX5-GPRASP2 readthrough///G protein-coupled receptor associated sorting protein 2
202868_s_at	8.46e-08	2.04e-10	6.99907	13.4323	1.21717	POP4	POP4 homolog, ribonuclease P/MRP subunit
1559065_a_at	5.55e-05	1.68e-06	5.05884	4.85442	1.21653	CLEC4G	C-type lectin domain family 4 member G
210291_s_at	0.000989	6.87e-05	4.13635	1.36513	1.21609	ZNF174	zinc finger protein 174
210482_x_at	0.000178	7.57e-06	4.69744	3.43175	1.21606	MAP2K5	mitogen-activated protein kinase kinase 5
223318_s_at	0.0048	0.000508	3.58125	-0.48823	1.21455	ALKBH7	alkB homolog 7
218908_at	0.000562	3.34e-05	4.32477	2.03865	1.21384	ASPSCR1	ASPSCR1, UBX domain containing tether for SLC2A4
205035_at	6.19e-05	1.95e-06	5.02298	4.71027	1.21378	CTDP1	CTD phosphatase subunit 1
208869_s_at	3.27e-05	8.51e-07	5.21647	5.49532	1.21377	GABARAPL1	GABA type A receptor associated protein like 1
36830_at	0.000247	1.15e-05	4.59367	3.03601	1.21346	MIPEP	mitochondrial intermediate peptidase
208669_s_at	0.00106	7.57e-05	4.11059	1.27473	1.21331	EID1	EP300 interacting inhibitor of differentiation 1
219152_at	0.000203	8.97e-06	4.65569	3.27183	1.21297	PODXL2	podocalyxin like 2
200793_s_at	0.000114	4.22e-06	4.8393	3.98215	1.21271	ACO2	aconitase 2
222165_x_at	0.000141	5.64e-06	4.76921	3.70887	1.21266	C9orf16	chromosome 9 open reading frame 16
1561042_at	0.00645	0.000742	3.46979	-0.835338	1.2126	CASC7///AGO2	cancer susceptibility candidate 7 (non-protein coding)///argonaute 2, RISC catalytic component
203405_at	3.04e-05	7.71e-07	5.23913	5.58843	1.21223	PSMG1	proteasome assembly chaperone 1
229641_at	0.0238	0.00392	2.94595	-2.34579	1.21144	CCBE1	collagen and calcium binding EGF domains 1
210364_at	6.9e-05	2.24e-06	4.99077	4.58137	1.21122	SCN2B	sodium voltage-gated channel beta subunit 2
235040_at	0.000556	3.28e-05	4.32943	2.05558	1.21119	RUNDC1	RUN domain containing 1
201394_s_at	0.000142	5.7e-06	4.76664	3.6989	1.2103	RBM5	RNA binding motif protein 5
203605_at	3.84e-07	1.83e-09	6.55126	11.3381	1.21011	SRP54	signal recognition particle 54
223109_at	1.15e-05	2.13e-07	5.5311	6.80891	1.21	TRUB2	TruB pseudouridine synthase family member 2
234602_x_at	0.006	0.000675	3.49769	-0.749272	1.20997
202166_s_at	0.000125	4.82e-06	4.80707	3.85616	1.20935	PPP1R2	protein phosphatase 1 regulatory inhibitor subunit 2
1554793_at	0.0126	0.00172	3.21295	-1.60139	1.20904	UBE3C	ubiquitin protein ligase E3C
209424_s_at	4.22e-05	1.16e-06	5.14403	5.19929	1.20899	C1QTNF3-AMACR///AMACR	C1QTNF3-AMACR readthrough (NMD candidate)///alpha-methylacyl-CoA racemase
223145_s_at	3.25e-07	1.45e-09	6.59919	11.5595	1.20893	AKIRIN2	akirin 2
210027_s_at	4.19e-06	5.45e-08	5.83157	8.10286	1.20879	APEX1	apurinic/apyrimidinic endodeoxyribonuclease 1
1555950_a_at	0.00207	0.000175	3.8829	0.49388	1.20854	CD55	CD55 molecule (Cromer blood group)
235273_at	0.000455	2.54e-05	4.39482	2.29446	1.20848	DYX1C1	dyslexia susceptibility 1 candidate 1
206326_at	0.0129	0.00178	3.20192	-1.63321	1.20842	GRP	gastrin releasing peptide
205346_at	0.000158	6.52e-06	4.73407	3.57284	1.20834	ST3GAL2	ST3 beta-galactoside alpha-2,3-sialyltransferase 2
208652_at	2.55e-05	6.08e-07	5.2935	5.81278	1.20771	PPP2CA	protein phosphatase 2 catalytic subunit alpha
216609_at	1.2e-05	2.25e-07	5.51858	6.75583	1.20769	TXN	thioredoxin
211072_x_at	4.01e-06	5.1e-08	5.84619	8.16676	1.20737	TUBA1B	tubulin alpha 1b
229190_at	0.000676	4.22e-05	4.26406	1.81931	1.2072	LOC105374366	uncharacterized LOC105374366
207120_at	0.000485	2.76e-05	4.37343	2.21606	1.20715	ZNF667	zinc finger protein 667
200955_at	1.63e-06	1.48e-08	6.11303	9.34679	1.20714	IMMT	inner membrane mitochondrial protein
225304_s_at	0.000329	1.69e-05	4.4986	2.67869	1.20656	NDUFA11	NADH:ubiquinone oxidoreductase subunit A11
206175_x_at	0.00132	0.0001	4.03598	1.01523	1.20637	ZNF222	zinc finger protein 222
213745_at	0.000265	1.26e-05	4.57088	2.9499	1.20634	ATRNL1	attractin like 1
205454_at	0.00013	5.08e-06	4.79474	3.80813	1.20587	HPCA	hippocalcin
204824_at	0.000898	6.08e-05	4.1689	1.47995	1.20543	ENDOG	endonuclease G
218220_at	6.04e-07	3.56e-09	6.41307	10.7035	1.20504	C12orf10	chromosome 12 open reading frame 10
218860_at	0.00075	4.81e-05	4.23035	1.69846	1.205	NOC4L	nucleolar complex associated 4 homolog
211752_s_at	1.63e-08	1.64e-11	7.50216	15.8442	1.20472	NDUFS7	NADH:ubiquinone oxidoreductase core subunit S7
236341_at	0.00582	0.000647	3.51016	-0.710641	1.20453	CTLA4	cytotoxic T-lymphocyte associated protein 4
208722_s_at	2.72e-07	1.15e-09	6.64704	11.7813	1.20418	ANAPC5	anaphase promoting complex subunit 5
210090_at	0.000559	3.32e-05	4.32656	2.04515	1.20359	ARC	activity regulated cytoskeleton associated protein
216088_s_at	0.000127	4.89e-06	4.80366	3.84287	1.20293	PSMA7	proteasome subunit alpha 7
226907_at	0.000115	4.33e-06	4.83292	3.95716	1.20288	PPP1R14C	protein phosphatase 1 regulatory inhibitor subunit 14C
211622_s_at	0.000211	9.45e-06	4.643	3.2234	1.2011	ARF3	ADP ribosylation factor 3
208510_s_at	0.00436	0.000453	3.61496	-0.381535	1.20105	PPARG	peroxisome proliferator activated receptor gamma
203376_at	1.09e-06	8.29e-09	6.23544	9.89663	1.20097	CDC40	cell division cycle 40
204674_at	0.000496	2.85e-05	4.3659	2.18851	1.2009	LRMP	lymphoid restricted membrane protein
238859_at	7.17e-05	2.35e-06	4.97921	4.53521	1.19989	FAM149B1	family with sequence similarity 149 member B1
206382_s_at	0.00159	0.000126	3.97284	0.798372	1.19962	BDNF	brain derived neurotrophic factor
207829_s_at	0.000203	9.01e-06	4.65461	3.26771	1.19951	BNIP1	BCL2 interacting protein 1
222230_s_at	1.59e-05	3.31e-07	5.43174	6.38934	1.19941	ACTR10	actin-related protein 10 homolog
1552299_at	0.00146	0.000113	4.00304	0.901785	1.19941	AK9	adenylate kinase 9
219417_s_at	0.000485	2.76e-05	4.37343	2.21606	1.19936	BORCS6	BLOC-1 related complex subunit 6
213416_at	0.00763	0.000916	3.40669	-1.02796	1.1992	ITGA4	integrin subunit alpha 4
222530_s_at	2.28e-05	5.25e-07	5.32712	5.9522	1.19848	MKKS	McKusick-Kaufman syndrome
202196_s_at	0.000354	1.85e-05	4.47595	2.5943	1.19825	DKK3	dickkopf WNT signaling pathway inhibitor 3
227425_at	0.00016	6.61e-06	4.73074	3.56001	1.19714	REPS2	RALBP1 associated Eps domain containing 2
209950_s_at	0.00235	0.000206	3.83807	0.344059	1.19654	VILL	villin like
230210_at	0.00106	7.61e-05	4.10939	1.27052	1.19631	SUN1	Sad1 and UNC84 domain containing 1
206348_s_at	0.00113	8.21e-05	4.08893	1.19901	1.1961	PDK3	pyruvate dehydrogenase kinase 3
201770_at	1.46e-05	2.97e-07	5.45656	6.49372	1.19595	SNRPA	small nuclear ribonucleoprotein polypeptide A
216583_x_at	2.26e-05	5.18e-07	5.33008	5.96451	1.19573
223193_x_at	1.84e-05	4.01e-07	5.38875	6.20911	1.19556	FAM162A	family with sequence similarity 162 member A
242277_at	0.00999	0.00129	3.30101	-1.34414	1.1955
227322_s_at	6.87e-06	1.06e-07	5.68598	7.47132	1.19499	BCCIP	BRCA2 and CDKN1A interacting protein
219583_s_at	4.96e-06	6.88e-08	5.78077	7.88156	1.1948	SPATA7	spermatogenesis associated 7
218628_at	1.84e-06	1.72e-08	6.08054	9.20169	1.19431	CCDC53	coiled-coil domain containing 53
229793_at	1.77e-06	1.64e-08	6.09098	9.24829	1.19429	ASAH2B	N-acylsphingosine amidohydrolase 2B
217881_s_at	0.000616	3.77e-05	4.29384	1.92664	1.19373	CDC27	cell division cycle 27
209092_s_at	1.76e-06	1.63e-08	6.09232	9.25425	1.1932	GLOD4	glyoxalase domain containing 4
215116_s_at	6.71e-06	1.03e-07	5.69238	7.49889	1.19311	DNM1	dynamin 1
209104_s_at	2.52e-08	3.17e-11	7.37148	15.2124	1.19309	NHP2	NHP2 ribonucleoprotein
201937_s_at	0.000626	3.85e-05	4.28824	1.90639	1.19232	DNPEP	aspartyl aminopeptidase
222785_x_at	9.21e-06	1.57e-07	5.59844	7.09568	1.1918	C11orf1	chromosome 11 open reading frame 1
204793_at	0.000261	1.24e-05	4.57589	2.96878	1.1917	GPRASP1	G protein-coupled receptor associated sorting protein 1
241389_at	4.53e-05	1.29e-06	5.12026	5.10271	1.19164	CHRNB2	cholinergic receptor nicotinic beta 2 subunit
211685_s_at	0.000282	1.37e-05	4.55035	2.87258	1.19082	NCALD	neurocalcin delta
226781_at	0.00788	0.000954	3.39433	-1.06536	1.19035	C7orf55-LUC7L2///FMC1///LUC7L2	C7orf55-LUC7L2 readthrough///formation of mitochondrial complex V assembly factor 1 homolog///LUC7 like 2, pre-mRNA splicing factor
200991_s_at	0.000301	1.49e-05	4.52896	2.79225	1.19023	SNX17	sorting nexin 17
209931_s_at	2.09e-05	4.71e-07	5.35214	6.0563	1.19001	MFSD2B///FKBP1B	major facilitator superfamily domain containing 2B///FK506 binding protein 1B
226086_at	4.4e-05	1.24e-06	5.12981	5.14151	1.18993	SYT13	synaptotagmin 13
1564339_a_at	0.00202	0.00017	3.89138	0.522375	1.18989	CHRM3	cholinergic receptor muscarinic 3
217727_x_at	7.64e-06	1.22e-07	5.65476	7.33698	1.18982	VPS35	VPS35 retromer complex component
202949_s_at	5.02e-08	1.03e-10	7.13753	14.0904	1.18886	FHL2	four and a half LIM domains 2
205031_at	5.17e-05	1.52e-06	5.08132	4.94507	1.1885	EFNB3	ephrin B3
238452_at	0.000587	3.53e-05	4.31029	1.98615	1.18832	FCRLB	Fc receptor like B
207026_s_at	0.000145	5.85e-06	4.76054	3.67524	1.18809	ATP2B3	ATPase plasma membrane Ca2+ transporting 3
1559672_a_at	0.000958	6.61e-05	4.14671	1.40158	1.18768	CCDC171	coiled-coil domain containing 171
219104_at	0.001	7e-05	4.13151	1.34812	1.18726	RNF141	ring finger protein 141
230962_at	0.000357	1.87e-05	4.4732	2.58409	1.18694	DCLK1	doublecortin like kinase 1
206118_at	0.000629	3.87e-05	4.28667	1.90075	1.18661	STAT4	signal transducer and activator of transcription 4
203159_at	3.64e-05	9.69e-07	5.1864	5.37214	1.18556	GLS	glutaminase
218415_at	8.5e-06	1.4e-07	5.62397	7.20489	1.18539	VPS33B	VPS33B, late endosome and lysosome associated
236289_at	5.98e-05	1.86e-06	5.03382	4.75376	1.18508	LOC100506563	uncharacterized LOC100506563
208851_s_at	6.28e-06	9.37e-08	5.71319	7.58872	1.18506	THY1	Thy-1 cell surface antigen
201390_s_at	1.4e-07	4.74e-10	6.82865	12.6289	1.18466	CSNK2B	casein kinase 2 beta
210759_s_at	2.51e-05	5.97e-07	5.29783	5.83074	1.18452	PSMA1	proteasome subunit alpha 1
204156_at	5.11e-05	1.5e-06	5.08528	4.96108	1.18438	SIK3	SIK family kinase 3
228775_at	3.49e-06	4.23e-08	5.8868	8.34462	1.18302	EMC3	ER membrane protein complex subunit 3
212787_at	6.28e-06	9.38e-08	5.71295	7.58767	1.18267	YLPM1	YLP motif containing 1
205625_s_at	0.000358	1.87e-05	4.47217	2.58023	1.18231	CALB1	calbindin 1
202143_s_at	0.0001	3.62e-06	4.87646	4.12807	1.18197	COPS8	COP9 signalosome subunit 8
210621_s_at	5.51e-05	1.66e-06	5.06141	4.86474	1.18186	RASA1	RAS p21 protein activator 1
212141_at	0.000366	1.93e-05	4.46538	2.55501	1.18149	MCM4	minichromosome maintenance complex component 4
213558_at	1.25e-05	2.37e-07	5.50719	6.70758	1.18093	PCLO	piccolo presynaptic cytomatrix protein
224628_at	1.11e-06	8.54e-09	6.22922	9.86856	1.18081	ERLEC1	endoplasmic reticulum lectin 1
206899_at	0.00809	0.000985	3.38456	-1.09486	1.18077	NTSR2	neurotensin receptor 2
243803_at	0.00134	0.000102	4.03032	0.995681	1.1807	C11orf97	chromosome 11 open reading frame 97
223867_at	0.00365	0.000362	3.67958	-0.174833	1.18057	TEKT3	tektin 3
214811_at	9.81e-06	1.72e-07	5.57905	7.01292	1.18048	RIMBP2	RIMS binding protein 2
201047_x_at	7.76e-06	1.24e-07	5.65109	7.32121	1.18002	WTH3DI///RAB6A	RAB6C-like///RAB6A, member RAS oncogene family
204513_s_at	8.02e-06	1.3e-07	5.64059	7.27614	1.1798	ELMO1	engulfment and cell motility 1
223743_s_at	0.00362	0.000358	3.68243	-0.165658	1.17975	MRPL4	mitochondrial ribosomal protein L4
221781_s_at	0.00763	0.000915	3.40704	-1.02692	1.17966	DNAJC10	DnaJ heat shock protein family (Hsp40) member C10
201214_s_at	2.63e-06	2.85e-08	5.97196	8.71965	1.17954	PPP1R7	protein phosphatase 1 regulatory subunit 7
211480_s_at	0.0059	0.000659	3.50484	-0.727128	1.17901	SLCO1A2	solute carrier organic anion transporter family member 1A2
209444_at	4.29e-07	2.11e-09	6.52166	11.2017	1.17872	RAP1GDS1	Rap1 GTPase-GDP dissociation stimulator 1
230442_at	0.000419	2.3e-05	4.42074	2.38986	1.17866	MTHFSD	methenyltetrahydrofolate synthetase domain containing
202858_at	5.82e-05	1.79e-06	5.04282	4.78992	1.17843	U2AF1	U2 small nuclear RNA auxiliary factor 1
235931_at	0.00112	8.15e-05	4.09084	1.2057	1.17804	METTL21A	methyltransferase like 21A
1553183_at	0.0112	0.00149	3.25754	-1.47184	1.17778	UMODL1	uromodulin like 1
204766_s_at	0.00075	4.81e-05	4.23032	1.69834	1.17729	NUDT1	nudix hydrolase 1
220131_at	0.000108	3.98e-06	4.85335	4.03722	1.17649	FXYD7	FXYD domain containing ion transport regulator 7
208934_s_at	2.96e-05	7.39e-07	5.24886	5.6285	1.17628	LGALS8	galectin 8
1555270_a_at	0.00113	8.27e-05	4.08692	1.19202	1.17622	WFS1	wolframin ER transmembrane glycoprotein
207081_s_at	5.96e-05	1.85e-06	5.03524	4.75947	1.17604	PI4KA	phosphatidylinositol 4-kinase alpha
229654_at	0.000926	6.32e-05	4.15848	1.44311	1.17582
207144_s_at	4.24e-06	5.54e-08	5.82808	8.08765	1.17577	CITED1	Cbp/p300 interacting transactivator with Glu/Asp rich carboxy-terminal domain 1
221809_at	3.23e-05	8.36e-07	5.22039	5.51142	1.17567	RANBP10	RAN binding protein 10
227434_at	6.96e-06	1.08e-07	5.68149	7.45195	1.17543	WBSCR17	Williams-Beuren syndrome chromosome region 17
236693_at	7.72e-05	2.57e-06	4.95752	4.44881	1.175	MIR124-2HG	MIR124-2 host gene
1556638_at	0.00272	0.000248	3.78671	0.174068	1.17471	PAX7	paired box 7
228181_at	0.0017	0.000137	3.94984	0.72001	1.17456	SLC30A1	solute carrier family 30 member 1
205172_x_at	7.56e-06	1.2e-07	5.65822	7.35184	1.17435	CLTB	clathrin light chain B
214875_x_at	0.000328	1.68e-05	4.49988	2.68345	1.17433	APLP2	amyloid beta precursor like protein 2
201415_at	6.37e-07	3.83e-09	6.39766	10.6331	1.17372	GSS	glutathione synthetase
228855_at	4.33e-06	5.68e-08	5.82269	8.06412	1.17312	NUDT7	nudix hydrolase 7
202077_at	6.39e-06	9.67e-08	5.70609	7.55805	1.1723	NDUFAB1	NADH:ubiquinone oxidoreductase subunit AB1
209570_s_at	0.000594	3.59e-05	4.30585	1.97006	1.17196	NSG1	neuron specific gene family member 1
219877_at	0.00904	0.00114	3.33991	-1.22872	1.17108	ZMAT4	zinc finger matrin-type 4
217403_s_at	0.00281	0.000257	3.77602	0.138901	1.17087	ZNF227	zinc finger protein 227
226736_at	0.00699	0.000818	3.44056	-0.924916	1.17076	CHURC1	churchill domain containing 1
1554007_at	3.8e-05	1.02e-06	5.1738	5.32067	1.17071
226507_at	0.000315	1.59e-05	4.51362	2.73479	1.17062	PAK1	p21 (RAC1) activated kinase 1
230186_at	0.000199	8.72e-06	4.6626	3.29825	1.17043	TMEM136	transmembrane protein 136
205514_at	4.04e-08	6.87e-11	7.21778	14.4739	1.16996	ZNF415	zinc finger protein 415
205110_s_at	0.000291	1.44e-05	4.53916	2.83053	1.16942	FGF13	fibroblast growth factor 13
213912_at	6.02e-05	1.88e-06	5.03142	4.74414	1.16927	TBC1D30	TBC1 domain family member 30
223319_at	6.88e-06	1.06e-07	5.68532	7.46848	1.16892	GPHN	gephyrin
1554012_at	0.0209	0.0033	3.00294	-2.19146	1.1689	RSPO2	R-spondin 2
211566_x_at	2.61e-07	1.07e-09	6.66118	11.8469	1.16888	BRE	brain and reproductive organ-expressed (TNFRSF1A modulator)
201252_at	1.68e-05	3.56e-07	5.41517	6.31979	1.16877	PSMC4	proteasome 26S subunit, ATPase 4
225798_at	3.57e-06	4.38e-08	5.87943	8.31229	1.16775	JAZF1	JAZF zinc finger 1
200065_s_at	4.39e-06	5.83e-08	5.81715	8.03996	1.16772	MIR3620///ARF1	microRNA 3620///ADP ribosylation factor 1
1555716_a_at	0.00503	0.000538	3.56446	-0.541085	1.16752	CXADR	coxsackie virus and adenovirus receptor
1558930_at	0.00304	0.000285	3.74718	0.044433	1.16666	LINC00460	long intergenic non-protein coding RNA 460
200005_at	2.37e-06	2.44e-08	6.0054	8.86767	1.16661	EIF3D	eukaryotic translation initiation factor 3 subunit D
1561365_at	0.0107	0.00141	3.27439	-1.42252	1.16605	NRP1	neuropilin 1
218042_at	6.84e-07	4.37e-09	6.36992	10.5065	1.16563	COPS4	COP9 signalosome subunit 4
221476_s_at	6.95e-07	4.54e-09	6.36224	10.4715	1.16559	RPL15	ribosomal protein L15
224972_at	1.19e-05	2.24e-07	5.5201	6.76227	1.16509	ROMO1	reactive oxygen species modulator 1
212862_at	3.48e-06	4.2e-08	5.8882	8.35077	1.16477	CDS2	CDP-diacylglycerol synthase 2
206281_at	0.00373	0.000372	3.67137	-0.201261	1.16425	ADCYAP1	adenylate cyclase activating polypeptide 1
204552_at	3.86e-06	4.84e-08	5.85749	8.21619	1.1641	INPP4A	inositol polyphosphate-4-phosphatase type I A
229430_at	0.000428	2.36e-05	4.41424	2.36587	1.16392	C8orf46	chromosome 8 open reading frame 46
215341_at	0.000269	1.29e-05	4.56638	2.93294	1.16381	DNAH6	dynein axonemal heavy chain 6
202961_s_at	1.33e-06	1.12e-08	6.17236	9.61265	1.16295	ARMC2-AS1///ATP5J2	ARMC2 antisense RNA 1///ATP synthase, H+ transporting, mitochondrial Fo complex subunit F2
207974_s_at	7.14e-05	2.33e-06	4.98061	4.54081	1.1624	SKP1	S-phase kinase-associated protein 1
208936_x_at	8.46e-08	2.04e-10	6.99962	13.4349	1.16217	LGALS8	galectin 8
222155_s_at	0.000767	4.96e-05	4.22203	1.66875	1.16197	SLC52A2	solute carrier family 52 member 2
201529_s_at	0.000288	1.42e-05	4.54263	2.84353	1.16185	RPA1	replication protein A1
211058_x_at	4.69e-06	6.41e-08	5.79625	7.94887	1.16168	TUBA1B	tubulin alpha 1b
1552897_a_at	0.0035	0.000341	3.69612	-0.121478	1.1616	KCNG3	potassium voltage-gated channel modifier subfamily G member 3
1562904_s_at	0.00146	0.000114	4.00182	0.897574	1.16157	FAM86B3P	family with sequence similarity 86, member A pseudogene
209445_x_at	1.05e-05	1.9e-07	5.55671	6.91777	1.16126	COA1	cytochrome c oxidase assembly factor 1 homolog
218354_at	1.13e-06	8.75e-09	6.22413	9.84562	1.16104	TRAPPC2L	trafficking protein particle complex 2 like
224233_s_at	0.000508	2.94e-05	4.35739	2.15742	1.16083	MSTO1	misato 1, mitochondrial distribution and morphology regulator
210510_s_at	0.0161	0.00236	3.11282	-1.88688	1.16081	NRP1	neuropilin 1
223221_at	0.00117	8.58e-05	4.07728	1.15843	1.1604	SCO1	SCO1 cytochrome c oxidase assembly protein
207721_x_at	2.58e-05	6.17e-07	5.29021	5.79917	1.15994	HINT1	histidine triad nucleotide binding protein 1
207507_s_at	0.00325	0.00031	3.72303	-0.034256	1.1596	ATP5G3	ATP synthase, H+ transporting, mitochondrial Fo complex subunit C3 (subunit 9)
231967_at	5.98e-05	1.86e-06	5.03364	4.75305	1.15917	PHF20L1	PHD finger protein 20-like 1
218681_s_at	0.00609	0.000689	3.4919	-0.76718	1.15909	SDF2L1	stromal cell derived factor 2 like 1
218086_at	4.56e-07	2.35e-09	6.49935	11.099	1.1586	NPDC1	neural proliferation, differentiation and control 1
206803_at	0.00961	0.00123	3.31631	-1.29887	1.15814	PDYN	prodynorphin
218743_at	0.000193	8.4e-06	4.6719	3.33383	1.15793	CHMP6	charged multivesicular body protein 6
219819_s_at	3.16e-05	8.13e-07	5.22693	5.53828	1.15659	MRPS28	mitochondrial ribosomal protein S28
218404_at	0.0002	8.79e-06	4.66082	3.29144	1.15609	SNX10	sorting nexin 10
225454_at	0.0018	0.000148	3.93036	0.653909	1.15597	CCDC124	coiled-coil domain containing 124
211941_s_at	1.72e-05	3.67e-07	5.40828	6.29087	1.15523	PEBP1	phosphatidylethanolamine binding protein 1
216967_at	0.004	0.000407	3.64574	-0.283449	1.1543	GAP43	growth associated protein 43
242286_at	0.000446	2.47e-05	4.40204	2.32098	1.15416	GRIN2A	glutamate ionotropic receptor NMDA type subunit 2A
232173_at	1.35e-05	2.68e-07	5.47912	6.58887	1.15374	CLEC2L	C-type lectin domain family 2 member L
212282_at	1.4e-07	4.77e-10	6.82719	12.622	1.15365	TMEM97	transmembrane protein 97
212217_at	1.49e-06	1.29e-08	6.14143	9.4739	1.15245	PREPL	prolyl endopeptidase-like
221702_s_at	0.000151	6.16e-06	4.74785	3.62613	1.15232	TM2D3	TM2 domain containing 3
224689_at	8.02e-06	1.3e-07	5.64055	7.27598	1.15181	MANBAL	mannosidase beta like
226175_at	2.09e-05	4.74e-07	5.35064	6.05005	1.15138	TTC9C	tetratricopeptide repeat domain 9C
224518_s_at	0.00228	0.000198	3.84875	0.379643	1.15121	ZNF559	zinc finger protein 559
1554308_s_at	0.001	6.99e-05	4.13189	1.34945	1.15081	GABRA2	gamma-aminobutyric acid type A receptor alpha2 subunit
201947_s_at	7.25e-05	2.38e-06	4.97582	4.52168	1.15027	CCT2	chaperonin containing TCP1 subunit 2
215192_at	0.00169	0.000136	3.95242	0.72876	1.14974	PMS2P4	PMS1 homolog 2, mismatch repair system component pseudogene 4
213482_at	0.000934	6.4e-05	4.15521	1.43158	1.14923	DOCK3	dedicator of cytokinesis 3
224574_at	1.75e-05	3.75e-07	5.40392	6.2726	1.14916	RNASEK-C17orf49///C17orf49	RNASEK-C17orf49 readthrough///chromosome 17 open reading frame 49
1558579_at	0.00392	0.000397	3.65252	-0.261737	1.14908	FLJ37786	uncharacterized LOC642691
229889_at	0.000474	2.69e-05	4.38059	2.24227	1.14873	LRRC75A	leucine rich repeat containing 75A
222195_s_at	0.000165	6.9e-06	4.72026	3.51956	1.14854	TRMO	tRNA methyltransferase O
204462_s_at	0.000274	1.32e-05	4.55991	2.90855	1.1485	SLC16A2	solute carrier family 16 member 2
221432_s_at	8.96e-06	1.52e-07	5.60669	7.13095	1.14846	SLC25A28	solute carrier family 25 member 28
205221_at	0.000562	3.33e-05	4.32523	2.04031	1.14836	HGD	homogentisate 1,2-dioxygenase
229108_at	0.00118	8.72e-05	4.07275	1.14266	1.14822
236817_at	0.000192	8.36e-06	4.67325	3.33898	1.148	ADAT2	adenosine deaminase, tRNA specific 2
219455_at	9.43e-05	3.35e-06	4.89488	4.20065	1.1479	CFAP69	cilia and flagella associated protein 69
223340_at	0.000185	7.94e-06	4.68585	3.38726	1.14786	ATL1	atlastin GTPase 1
204191_at	0.00103	7.3e-05	4.12032	1.3088	1.14744	IFNAR1	interferon alpha and beta receptor subunit 1
203687_at	0.000496	2.84e-05	4.3662	2.18958	1.14727	CX3CL1	C-X3-C motif chemokine ligand 1
201226_at	6.08e-05	1.91e-06	5.02847	4.7323	1.14696	NDUFB8	NADH:ubiquinone oxidoreductase subunit B8
202429_s_at	0.000696	4.38e-05	4.25474	1.78584	1.14535	PPP3CA	protein phosphatase 3 catalytic subunit alpha
211558_s_at	1.58e-05	3.29e-07	5.43354	6.39688	1.14515	DHPS	deoxyhypusine synthase
212992_at	0.000228	1.04e-05	4.61942	3.13367	1.14496	AHNAK2	AHNAK nucleoprotein 2
209853_s_at	0.00125	9.4e-05	4.05269	1.07304	1.14489	PSME3	proteasome activator subunit 3
205860_x_at	0.00289	0.000268	3.76482	0.102151	1.1448	FOLH1B///FOLH1	folate hydrolase 1B///folate hydrolase (prostate-specific membrane antigen) 1
201330_at	0.000229	1.05e-05	4.61782	3.12759	1.14447	RARS	arginyl-tRNA synthetase
203228_at	0.00088	5.92e-05	4.17588	1.50464	1.14407	PAFAH1B3	platelet activating factor acetylhydrolase 1b catalytic subunit 3
243354_at	0.00233	0.000205	3.84015	0.350984	1.14384	LOC101930373///HYDIN2///HYDIN	hydrocephalus-inducing protein homolog///HYDIN2, axonemal central pair apparatus protein (pseudogene)///HYDIN, axonemal central pair apparatus protein
220914_at	0.00455	0.000476	3.60006	-0.428783	1.14352
239265_at	0.000579	3.46e-05	4.31541	2.0047	1.14344	SLC35G1	solute carrier family 35 member G1
204663_at	2.19e-07	8.39e-10	6.71181	12.0825	1.14307	ME3	malic enzyme 3
217927_at	2.04e-05	4.58e-07	5.35825	6.08177	1.14306	SPCS1	signal peptidase complex subunit 1
207088_s_at	8.62e-06	1.44e-07	5.6181	7.17979	1.14258	SLC25A11	solute carrier family 25 member 11
204125_at	3.8e-05	1.02e-06	5.17423	5.32241	1.14232	NDUFAF1	NADH:ubiquinone oxidoreductase complex assembly factor 1
1552632_a_at	0.000739	4.72e-05	4.23512	1.71551	1.14229	ARSG	arylsulfatase G
204361_s_at	0.00226	0.000196	3.85195	0.390303	1.14144	SKAP2	src kinase associated phosphoprotein 2
204874_x_at	0.00784	0.000947	3.3964	-1.05911	1.14125	BAIAP3	BAI1 associated protein 3
201592_at	2.98e-07	1.31e-09	6.62068	11.659	1.14094	EIF3H	eukaryotic translation initiation factor 3 subunit H
242900_at	0.00143	0.000111	4.0086	0.920868	1.14083	ALG10B///ALG10	ALG10B, alpha-1,2-glucosyltransferase///ALG10, alpha-1,2-glucosyltransferase
201112_s_at	2.85e-05	7.03e-07	5.26038	5.67596	1.14067	CSE1L	chromosome segregation 1 like
1564706_s_at	0.00533	0.000579	3.54293	-0.608543	1.13986	GLS2	glutaminase 2
232023_at	0.000657	4.07e-05	4.27393	1.85482	1.13895	TMEM67	transmembrane protein 67
227453_at	2.48e-06	2.62e-08	5.98997	8.79933	1.13877	UNC13A	unc-13 homolog A
228476_at	0.000594	3.6e-05	4.30556	1.96902	1.13857	CCDC191	coiled-coil domain containing 191
241989_at	0.000294	1.45e-05	4.53652	2.82061	1.13844	GRK4	G protein-coupled receptor kinase 4
214167_s_at	9.79e-05	3.51e-06	4.88329	4.15496	1.13719	RPLP0	ribosomal protein lateral stalk subunit P0
238521_at	0.000192	8.36e-06	4.67307	3.33829	1.13719	FGF12	fibroblast growth factor 12
203029_s_at	2.63e-06	2.84e-08	5.9728	8.72336	1.137	PTPRN2	protein tyrosine phosphatase, receptor type N2
215273_s_at	1.34e-05	2.66e-07	5.48134	6.59826	1.13685	TADA3	transcriptional adaptor 3
201526_at	4.3e-05	1.2e-06	5.13715	5.17132	1.13623	ARF5	ADP ribosylation factor 5
228708_at	0.0073	0.000866	3.42353	-0.976839	1.13603	RAB27B	RAB27B, member RAS oncogene family
202755_s_at	0.000184	7.89e-06	4.68728	3.39274	1.13596	GPC1	glypican 1
220064_at	0.000141	5.67e-06	4.76786	3.70363	1.13516	LOC100506124///TTC21B	uncharacterized LOC100506124///tetratricopeptide repeat domain 21B
238815_at	0.000319	1.62e-05	4.50943	2.71914	1.13418	LRRTM1	leucine rich repeat transmembrane neuronal 1
204586_at	0.000114	4.25e-06	4.83747	3.97497	1.13407	BSN	bassoon presynaptic cytomatrix protein
213606_s_at	0.00775	0.000934	3.40072	-1.04605	1.1339	ARHGDIA	Rho GDP dissociation inhibitor alpha
228882_at	1.69e-05	3.59e-07	5.41357	6.31308	1.13345	TUB	tubby bipartite transcription factor
211597_s_at	0.00013	5.08e-06	4.79439	3.80675	1.13297	HOPX	HOP homeobox
215523_at	0.00448	0.000468	3.60517	-0.412601	1.13287	ZNF391	zinc finger protein 391
225657_at	5.61e-06	8.05e-08	5.74656	7.73308	1.13247	NCBP2-AS2	NCBP2 antisense RNA 2 (head to head)
226779_at	7.13e-05	2.33e-06	4.98129	4.5435	1.13188	LMBRD2	LMBR1 domain containing 2
238654_at	0.00132	9.97e-05	4.03693	1.01851	1.13185	VSIG10L	V-set and immunoglobulin domain containing 10 like
1552803_a_at	0.00515	0.000554	3.55587	-0.568039	1.13179	STMN1	stathmin 1
229611_at	0.00372	0.00037	3.67296	-0.196167	1.13137	LMLN	leishmanolysin like peptidase
209162_s_at	0.0035	0.000342	3.69526	-0.124253	1.13136	PRPF4	pre-mRNA processing factor 4
243220_at	0.00102	7.14e-05	4.1262	1.32945	1.1313
224573_at	1.95e-05	4.32e-07	5.37181	6.13834	1.13117	RNASEK-C17orf49///RNASEK///C17orf49	RNASEK-C17orf49 readthrough///ribonuclease K///chromosome 17 open reading frame 49
227865_at	0.000268	1.28e-05	4.568	2.93904	1.13042	IDNK	IDNK, gluconokinase
222609_s_at	0.000107	3.91e-06	4.85759	4.0539	1.13015	EXOSC1	exosome component 1
215684_s_at	0.00118	8.7e-05	4.07356	1.14548	1.13002	ASCC2	activating signal cointegrator 1 complex subunit 2
1553682_at	0.000888	5.99e-05	4.17278	1.49365	1.12985	FBXL14	F-box and leucine rich repeat protein 14
204026_s_at	5.09e-07	2.69e-09	6.47113	10.9694	1.12964	ZWINT	ZW10 interacting kinetochore protein
217900_at	4.73e-06	6.48e-08	5.79384	7.93841	1.12943	IARS2	isoleucyl-tRNA synthetase 2, mitochondrial
210706_s_at	5.8e-05	1.78e-06	5.04414	4.79525	1.12899	RNF24	ring finger protein 24
201580_s_at	0.000188	8.14e-06	4.67953	3.36304	1.12897	TMX4	thioredoxin related transmembrane protein 4
201120_s_at	0.00297	0.000278	3.75472	0.069087	1.12879	PGRMC1	progesterone receptor membrane component 1
227760_at	7.74e-05	2.59e-06	4.95627	4.44385	1.12833	IGFBPL1	insulin like growth factor binding protein like 1
227216_at	0.000488	2.79e-05	4.37092	2.20686	1.12791	CARMIL2	capping protein regulator and myosin 1 linker 2
200093_s_at	0.000575	3.43e-05	4.31764	2.01279	1.1279	HINT1	histidine triad nucleotide binding protein 1
212358_at	0.000386	2.07e-05	4.44734	2.48813	1.12785	CLIP3	CAP-Gly domain containing linker protein 3
230130_at	0.000458	2.57e-05	4.39239	2.28555	1.12764	SLIT2	slit guidance ligand 2
223821_s_at	0.000671	4.18e-05	4.26673	1.82891	1.1274	SUSD4	sushi domain containing 4
211789_s_at	0.00936	0.00119	3.32681	-1.26771	1.12683	MLXIP	MLX interacting protein
212296_at	8.99e-06	1.53e-07	5.60519	7.12454	1.12635	PSMD14	proteasome 26S subunit, non-ATPase 14
227872_at	8.59e-06	1.43e-07	5.61917	7.18437	1.12585	POLR3A	RNA polymerase III subunit A
206906_at	1.51e-05	3.09e-07	5.44732	6.45484	1.12582	ICAM5	intercellular adhesion molecule 5
1558779_at	0.00722	0.000854	3.42776	-0.963952	1.12571	H2AFY	H2A histone family member Y
214163_at	0.00731	0.000868	3.42278	-0.979109	1.12571	HSPB11	heat shock protein family B (small) member 11
229651_at	0.000483	2.75e-05	4.37458	2.22025	1.12555	SEZ6	seizure related 6 homolog
201078_at	0.000201	8.85e-06	4.65904	3.28463	1.12545	TM9SF2	transmembrane 9 superfamily member 2
1555272_at	3.43e-07	1.56e-09	6.58483	11.4931	1.12544	RSPH10B2///RSPH10B	radial spoke head 10 homolog B2///radial spoke head 10 homolog B
212961_x_at	2.94e-06	3.33e-08	5.93864	8.57262	1.12503	CXorf40B	chromosome X open reading frame 40B
217883_at	0.000139	5.52e-06	4.77427	3.72853	1.12483	MMADHC	methylmalonic aciduria and homocystinuria, cblD type
223650_s_at	0.00558	0.000615	3.52553	-0.662852	1.12481	NRBF2	nuclear receptor binding factor 2
205047_s_at	0.000154	6.33e-06	4.74131	3.60082	1.12475	ASNS	asparagine synthetase (glutamine-hydrolyzing)
211769_x_at	2.47e-05	5.86e-07	5.30207	5.84831	1.12469	SERINC3	serine incorporator 3
217964_at	1.84e-06	1.73e-08	6.07972	9.19806	1.12462	TTC19	tetratricopeptide repeat domain 19
202176_at	2.48e-05	5.89e-07	5.3009	5.84344	1.12458	ERCC3	ERCC excision repair 3, TFIIH core complex helicase subunit
211855_s_at	5.8e-05	1.78e-06	5.04403	4.79481	1.12455	SLC25A14	solute carrier family 25 member 14
221310_at	0.00104	7.36e-05	4.11828	1.30165	1.12436	FGF14	fibroblast growth factor 14
216033_s_at	0.00169	0.000136	3.95364	0.732925	1.12407	FYN	FYN proto-oncogene, Src family tyrosine kinase
218380_at	1.84e-06	1.71e-08	6.08188	9.20769	1.12398	LOC728392	uncharacterized LOC728392
216068_at	0.00549	0.000601	3.53193	-0.642916	1.12397
224623_at	8.11e-05	2.75e-06	4.94198	4.38709	1.12387	LOC728554///THOC3	THO complex 3 pseudogene///THO complex 3
1569469_a_at	0.00885	0.00111	3.3485	-1.20305	1.12352	LHX8	LIM homeobox 8
203621_at	7.29e-05	2.4e-06	4.97413	4.51498	1.12349	NDUFB5	NADH:ubiquinone oxidoreductase subunit B5
200079_s_at	1.23e-06	9.94e-09	6.19707	9.72372	1.12312	KARS	lysyl-tRNA synthetase
1562301_at	0.0185	0.00282	3.05434	-2.05014	1.12294	C8orf34	chromosome 8 open reading frame 34
214769_at	0.000807	5.29e-05	4.20525	1.6089	1.12293	CLCN4	chloride voltage-gated channel 4
235401_s_at	0.0227	0.00369	2.96586	-2.29215	1.12244	FCRLA	Fc receptor like A
203091_at	0.00045	2.5e-05	4.399	2.30983	1.12243	FUBP1	far upstream element binding protein 1
223124_s_at	4.83e-05	1.39e-06	5.10195	5.02851	1.12238	PITHD1	PITH domain containing 1
223088_x_at	5.17e-05	1.52e-06	5.08159	4.94617	1.12228	ECHDC1	ethylmalonyl-CoA decarboxylase 1
201345_s_at	2.57e-07	1.05e-09	6.66627	11.8706	1.12212	UBE2D2	ubiquitin conjugating enzyme E2 D2
213714_at	0.000354	1.84e-05	4.47641	2.59601	1.1221	CACNB2	calcium voltage-gated channel auxiliary subunit beta 2
222983_s_at	5.17e-05	1.52e-06	5.0817	4.94662	1.12195	PAIP2	poly(A) binding protein interacting protein 2
219945_at	2.86e-05	7.07e-07	5.25915	5.67089	1.12185	DDX25	DEAD-box helicase 25
234998_at	5.82e-05	1.79e-06	5.04274	4.78962	1.12144	RAB11A	RAB11A, member RAS oncogene family
201821_s_at	5.07e-05	1.48e-06	5.08736	4.96948	1.12126	TIMM17A	translocase of inner mitochondrial membrane 17 homolog A (yeast)
200643_at	1.01e-05	1.78e-07	5.57063	6.97703	1.12095	HDLBP	high density lipoprotein binding protein
217860_at	8.36e-06	1.37e-07	5.6285	7.2243	1.12082	NDUFA10	NADH:ubiquinone oxidoreductase subunit A10
232195_at	0.000315	1.59e-05	4.51353	2.73446	1.12072	GPR158	G protein-coupled receptor 158
233864_s_at	6.12e-05	1.93e-06	5.02596	4.72224	1.12022	VPS35	VPS35 retromer complex component
219778_at	0.000134	5.25e-06	4.78653	3.77616	1.12009	ZFPM2	zinc finger protein, FOG family member 2
230950_at	0.00463	0.000487	3.59386	-0.448429	1.12008	CNDP2	CNDP dipeptidase 2 (metallopeptidase M20 family)
224871_at	6.68e-07	4.19e-09	6.37901	10.5479	1.12003	TPRG1L	tumor protein p63 regulated 1-like
218072_at	1.4e-05	2.8e-07	5.46943	6.548	1.11969	COMMD9	COMM domain containing 9
214813_at	0.00155	0.000122	3.98241	0.831067	1.11886	ZNF75D	zinc finger protein 75D
203814_s_at	4.49e-06	6.07e-08	5.80823	8.00107	1.11861	NQO2	NAD(P)H quinone dehydrogenase 2
225154_at	0.00105	7.45e-05	4.11491	1.28984	1.11799	SYAP1	synapse associated protein 1
218133_s_at	2.01e-06	1.94e-08	6.05494	9.08768	1.11725	NIF3L1	NGG1 interacting factor 3 like 1
223360_at	0.00705	0.000828	3.43699	-0.935817	1.11704	SPATC1L	spermatogenesis and centriole associated 1-like
218954_s_at	0.00136	0.000104	4.02529	0.978343	1.11657	BRF2	BRF2, RNA polymerase III transcription initiation factor 50 kDa subunit
236783_at	8.29e-06	1.35e-07	5.63169	7.238	1.11629	KCNIP4	potassium voltage-gated channel interacting protein 4
216943_at	0.0017	0.000137	3.95041	0.721943	1.11579
237611_at	0.000789	5.14e-05	4.2126	1.63511	1.11541
203122_at	1.48e-06	1.28e-08	6.14375	9.48427	1.11526	TRAPPC12	trafficking protein particle complex 12
235053_at	6.55e-05	2.1e-06	5.00612	4.64274	1.115
204454_at	3.7e-05	9.88e-07	5.18193	5.35387	1.11496	LDOC1	leucine zipper down-regulated in cancer 1
231897_at	0.000271	1.3e-05	4.56415	2.92451	1.11485	PTGR1	prostaglandin reductase 1
209095_at	0.000589	3.56e-05	4.30863	1.98012	1.11478	DLD	dihydrolipoamide dehydrogenase
213309_at	0.000285	1.4e-05	4.54572	2.85515	1.11463	PLCL2	phospholipase C like 2
201570_at	5.38e-08	1.13e-10	7.11775	13.9961	1.11459	SAMM50	SAMM50 sorting and assembly machinery component
222840_at	0.00102	7.18e-05	4.12475	1.32437	1.11455	ATG2B	autophagy related 2B
218138_at	4.32e-05	1.21e-06	5.13577	5.1657	1.11455	MKKS	McKusick-Kaufman syndrome
232305_at	1.43e-05	2.88e-07	5.46318	6.52163	1.11454	HMGCLL1	3-hydroxymethyl-3-methylglutaryl-CoA lyase like 1
221931_s_at	0.000263	1.25e-05	4.57356	2.96001	1.1141	SEH1L	SEH1 like nucleoporin
200639_s_at	1.36e-05	2.7e-07	5.47763	6.58259	1.11409	YWHAZ	tyrosine 3-monooxygenase/tryptophan 5-monooxygenase activation protein zeta
211025_x_at	6.31e-06	9.46e-08	5.71087	7.57868	1.11371	COX5B	cytochrome c oxidase subunit 5B
224345_x_at	0.0001	3.6e-06	4.87733	4.1315	1.11369	FAM162A	family with sequence similarity 162 member A
217909_s_at	0.000643	3.97e-05	4.27995	1.87651	1.1134	MLX	MLX, MAX dimerization protein
242727_at	0.00736	0.000876	3.42015	-0.98712	1.11339	ARL5B	ADP ribosylation factor like GTPase 5B
203197_s_at	2.32e-08	2.8e-11	7.39634	15.3323	1.11319	C1orf123	chromosome 1 open reading frame 123
207853_s_at	0.00185	0.000153	3.92052	0.620604	1.11295	SNCB	synuclein beta
206849_at	0.000115	4.29e-06	4.83516	3.96594	1.11291	GABRG2	gamma-aminobutyric acid type A receptor gamma2 subunit
228186_s_at	0.0136	0.00191	3.17996	-1.69628	1.11272	RSPO3	R-spondin 3
228456_s_at	3.17e-05	8.17e-07	5.22572	5.53329	1.11202	CDS2	CDP-diacylglycerol synthase 2
225741_at	0.000115	4.29e-06	4.83553	3.9674	1.11163	THUMPD3	THUMP domain containing 3
221473_x_at	0.000149	6.03e-06	4.75286	3.6455	1.11157	SERINC3	serine incorporator 3
200030_s_at	0.000327	1.67e-05	4.50084	2.68705	1.11155	SLC25A3	solute carrier family 25 member 3
200987_x_at	0.00211	0.00018	3.8763	0.471734	1.1113	PSME3	proteasome activator subunit 3
214589_at	7.72e-05	2.57e-06	4.95791	4.45039	1.11122	FGF12	fibroblast growth factor 12
241745_at	4.68e-06	6.4e-08	5.79676	7.95109	1.11104	LOC100507557	uncharacterized LOC100507557
212728_at	1.03e-05	1.84e-07	5.56348	6.94657	1.11104	DLG3	discs large MAGUK scaffold protein 3
230265_at	0.000918	6.25e-05	4.16154	1.45392	1.11087
200623_s_at	8.91e-06	1.51e-07	5.60824	7.1376	1.11086	CALM3///CALM2///CALM1	calmodulin 3///calmodulin 2///calmodulin 1
218980_at	6.53e-05	2.08e-06	5.00737	4.64773	1.11063	FHOD3	formin homology 2 domain containing 3
209336_at	0.00028	1.36e-05	4.55232	2.87996	1.11004	PWP2	PWP2 periodic tryptophan protein homolog (yeast)
219685_at	1.35e-06	1.14e-08	6.16834	9.5946	1.10999	TMEM35A	transmembrane protein 35A
227318_at	6.31e-05	2e-06	5.01756	4.68856	1.1099	TMEM178B	transmembrane protein 178B
229733_s_at	3.04e-05	7.71e-07	5.23916	5.58855	1.10953
227178_at	1.98e-06	1.89e-08	6.06008	9.11055	1.10914	CELF2	CUGBP, Elav-like family member 2
211928_at	3.05e-06	3.5e-08	5.92768	8.52432	1.10876	DYNC1H1	dynein cytoplasmic 1 heavy chain 1
207957_s_at	0.00113	8.2e-05	4.08918	1.19991	1.10857	PRKCB	protein kinase C beta
204743_at	6.88e-06	1.06e-07	5.68492	7.46676	1.10838	TAGLN3	transgelin 3
206394_at	0.00824	0.00101	3.37675	-1.11837	1.10824	MYBPC2	myosin binding protein C, fast type
228959_at	3.97e-05	1.08e-06	5.16154	5.27065	1.10806	PDK3	pyruvate dehydrogenase kinase 3
212159_x_at	1.76e-05	3.77e-07	5.40226	6.26568	1.10779	AP2A2	adaptor related protein complex 2 alpha 2 subunit
210501_x_at	0.000124	4.75e-06	4.81074	3.87049	1.10771	EIF3K	eukaryotic translation initiation factor 3 subunit K
204720_s_at	9.01e-05	3.14e-06	4.90989	4.25994	1.1075	DNAJC6	DnaJ heat shock protein family (Hsp40) member C6
225535_s_at	1.15e-06	9.06e-09	6.21682	9.81267	1.10727	TIMM23B///TIMM23	translocase of inner mitochondrial membrane 23 homolog B///translocase of inner mitochondrial membrane 23
204364_s_at	1.87e-05	4.09e-07	5.384	6.18924	1.10727	REEP1	receptor accessory protein 1
217424_at	0.00926	0.00117	3.33109	-1.25497	1.10705
223267_at	0.000399	2.16e-05	4.43634	2.44744	1.10689	TRMT10C	tRNA methyltransferase 10C, mitochondrial RNase P subunit
204857_at	0.00157	0.000124	3.97757	0.814524	1.10683	MAD1L1	MAD1 mitotic arrest deficient like 1
220155_s_at	5.23e-07	2.86e-09	6.45847	10.9113	1.10676	BRD9	bromodomain containing 9
203053_at	9.58e-07	6.95e-09	6.27259	10.0645	1.10645	BCAS2	breast carcinoma amplified sequence 2
218260_at	0.00677	0.000786	3.45268	-0.887844	1.10637	DDA1	DET1 and DDB1 associated 1
219638_at	0.00123	9.21e-05	4.05812	1.09188	1.10633	FBXO22	F-box protein 22
1568625_at	0.000793	5.18e-05	4.21106	1.62961	1.1063	SVOP	SV2 related protein
201747_s_at	0.000732	4.66e-05	4.23848	1.72753	1.10613	SAFB	scaffold attachment factor B
205531_s_at	6.53e-05	2.09e-06	5.0069	4.64585	1.10566	GLS2	glutaminase 2
207789_s_at	4.45e-07	2.26e-09	6.50722	11.1352	1.10557	DPP6	dipeptidyl peptidase like 6
202758_s_at	0.000455	2.55e-05	4.39444	2.29306	1.10424	RFXANK	regulatory factor X associated ankyrin containing protein
225314_at	0.000298	1.48e-05	4.53203	2.80375	1.10405	OCIAD2	OCIA domain containing 2
222515_x_at	0.000832	5.52e-05	4.19419	1.5696	1.10405	TMEM165	transmembrane protein 165
214823_at	1.89e-06	1.79e-08	6.07155	9.16162	1.10383	ZNF204P	zinc finger protein 204, pseudogene
214094_at	0.00146	0.000113	4.00233	0.899345	1.10381	FUBP1	far upstream element binding protein 1
209541_at	0.00173	0.00014	3.94524	0.704372	1.10375	IGF1	insulin like growth factor 1
218952_at	0.000935	6.41e-05	4.15475	1.42996	1.10364	PCSK1N	proprotein convertase subtilisin/kexin type 1 inhibitor
215416_s_at	0.000426	2.34e-05	4.41569	2.37124	1.10304	STOML2	stomatin like 2
1556627_at	0.000862	5.77e-05	4.18229	1.52737	1.10302	DRP2	dystrophin related protein 2
223947_s_at	0.0063	0.00072	3.47868	-0.807988	1.10277	MED23	mediator complex subunit 23
221908_at	2.63e-06	2.84e-08	5.97307	8.72454	1.10252	RNFT2	ring finger protein, transmembrane 2
1557398_at	0.00871	0.00109	3.35456	-1.18495	1.10233	DKFZP564C152	DKFZP564C152 protein
203889_at	0.000971	6.71e-05	4.14246	1.38662	1.10218	SCG5	secretogranin V
215023_s_at	0.000446	2.48e-05	4.40157	2.31927	1.10159	PEX1	peroxisomal biogenesis factor 1
202242_at	4.61e-05	1.31e-06	5.11562	5.0839	1.10156	TSPAN7	tetraspanin 7
222995_s_at	1.13e-06	8.71e-09	6.22512	9.85005	1.10138	RHBDD2	rhomboid domain containing 2
233437_at	0.000212	9.52e-06	4.64104	3.21595	1.10094	GABRA4	gamma-aminobutyric acid type A receptor alpha4 subunit
241902_at	0.0143	0.00202	3.16159	-1.74877	1.10087	MKX	mohawk homeobox
215728_s_at	0.000421	2.31e-05	4.41896	2.38327	1.10084	ACOT7	acyl-CoA thioesterase 7
212954_at	6.04e-07	3.54e-09	6.4142	10.7086	1.10084	DYRK4	dual specificity tyrosine phosphorylation regulated kinase 4
1561687_a_at	0.00521	0.000564	3.55068	-0.584304	1.1003	ZNF382	zinc finger protein 382
213938_at	0.000743	4.75e-05	4.23326	1.70885	1.10025	ERC2	ELKS/RAB6-interacting/CAST family member 2
202477_s_at	9.93e-08	2.62e-10	6.94917	13.1963	1.09979	TUBGCP2	tubulin gamma complex associated protein 2
224064_s_at	0.00281	0.000258	3.77548	0.13712	1.09971	DHDDS	dehydrodolichyl diphosphate synthase subunit
227413_at	7.63e-06	1.22e-07	5.65538	7.33964	1.09932	UBLCP1	ubiquitin like domain containing CTD phosphatase 1
208827_at	1.06e-05	1.91e-07	5.55553	6.91271	1.09898	PSMB6	proteasome subunit beta 6
220329_s_at	0.00103	7.26e-05	4.12189	1.31433	1.09892	RMND1	required for meiotic nuclear division 1 homolog
203865_s_at	1.22e-05	2.3e-07	5.51372	6.73522	1.09878	ADARB1	adenosine deaminase, RNA specific B1
225566_at	0.00109	7.87e-05	4.10032	1.2388	1.09874	NRP2	neuropilin 2
1559274_at	0.029	0.00508	2.85855	-2.57753	1.09869	ZNF732	zinc finger protein 732
229372_at	0.0355	0.0066	2.76828	-2.81059	1.09853	GOLT1A	golgi transport 1A
229302_at	5.25e-05	1.55e-06	5.07654	4.92577	1.09833	TMEM178A	transmembrane protein 178A
214253_s_at	0.000547	3.22e-05	4.33461	2.07443	1.09829	DTNB	dystrobrevin beta
222902_s_at	9.1e-06	1.55e-07	5.60173	7.10976	1.09797	EXO5	exonuclease 5
218291_at	6.47e-05	2.06e-06	5.01002	4.65834	1.09779	LAMTOR2	late endosomal/lysosomal adaptor, MAPK and MTOR activator 2
217738_at	7.77e-07	5.27e-09	6.3307	10.328	1.09765	NAMPT	nicotinamide phosphoribosyltransferase
209956_s_at	5.77e-05	1.77e-06	5.04641	4.80437	1.09764	CAMK2B	calcium/calmodulin dependent protein kinase II beta
208600_s_at	0.00911	0.00115	3.33689	-1.23771	1.09704	GPR39	G protein-coupled receptor 39
223443_s_at	0.00123	9.22e-05	4.05801	1.09149	1.09695	AMZ2P1	archaelysin family metallopeptidase 2 pseudogene 1
206042_x_at	1.21e-05	2.28e-07	5.51583	6.74415	1.09617	SNURF///SNRPN	SNRPN upstream reading frame///small nuclear ribonucleoprotein polypeptide N
213132_s_at	6.53e-05	2.09e-06	5.00722	4.64714	1.09537	MCAT	malonyl-CoA-acyl carrier protein transacylase
223857_x_at	5.87e-06	8.55e-08	5.73318	7.67512	1.09534	EMC4	ER membrane protein complex subunit 4
231186_at	0.00653	0.000753	3.46523	-0.849358	1.09527	LINC00643	long intergenic non-protein coding RNA 643
212990_at	0.000498	2.87e-05	4.36421	2.18233	1.09515	SYNJ1	synaptojanin 1
210404_x_at	6.14e-05	1.93e-06	5.02517	4.71907	1.09492	CAMK2B	calcium/calmodulin dependent protein kinase II beta
1560587_s_at	0.00169	0.000136	3.95304	0.730895	1.09461	PRDX5	peroxiredoxin 5
202024_at	0.00385	0.000386	3.66066	-0.235669	1.09373	ASNA1	arsA arsenite transporter, ATP-binding, homolog 1 (bacterial)
222298_at	1.81e-05	3.93e-07	5.39285	6.22626	1.09354
222862_s_at	0.00016	6.6e-06	4.73086	3.56046	1.09351	AK5	adenylate kinase 5
218480_at	0.000362	1.9e-05	4.46821	2.56553	1.09325	AGBL5	ATP/GTP binding protein like 5
210299_s_at	0.0001	3.61e-06	4.87704	4.13036	1.09308	FHL1	four and a half LIM domains 1
219042_at	2.02e-05	4.5e-07	5.36208	6.09772	1.09305	LZTS1	leucine zipper tumor suppressor 1
210589_s_at	1.73e-06	1.58e-08	6.09819	9.28049	1.09288	GBAP1	glucosylceramidase beta pseudogene 1
213744_at	5.61e-06	8.04e-08	5.74681	7.73418	1.09285	ATRNL1	attractin like 1
203682_s_at	3.27e-05	8.49e-07	5.21704	5.49768	1.09247	IVD	isovaleryl-CoA dehydrogenase
200900_s_at	0.000229	1.04e-05	4.61824	3.12917	1.09219	M6PR	mannose-6-phosphate receptor, cation dependent
225719_s_at	7.29e-06	1.14e-07	5.66948	7.40026	1.09214	MRPL55	mitochondrial ribosomal protein L55
218720_x_at	0.000316	1.6e-05	4.51231	2.72988	1.09183	SEZ6L2	seizure related 6 homolog like 2
201123_s_at	0.00552	0.000607	3.52941	-0.650755	1.09174	EIF5A	eukaryotic translation initiation factor 5A
214665_s_at	4.99e-05	1.45e-06	5.09248	4.99018	1.09163	CHP1	calcineurin like EF-hand protein 1
208463_at	3.17e-05	8.18e-07	5.22548	5.5323	1.09137	GABRA4	gamma-aminobutyric acid type A receptor alpha4 subunit
207831_x_at	0.00019	8.22e-06	4.67719	3.35409	1.09135	DHPS	deoxyhypusine synthase
205086_s_at	0.00101	7.1e-05	4.1277	1.33472	1.09107	NCAPH2	non-SMC condensin II complex subunit H2
217818_s_at	0.00262	0.000236	3.8006	0.219868	1.091	ARPC4	actin related protein 2/3 complex subunit 4
202178_at	2.01e-05	4.49e-07	5.36267	6.10019	1.09059	PRKCZ	protein kinase C zeta
225797_at	0.000115	4.28e-06	4.83583	3.96856	1.09038	MRPL54	mitochondrial ribosomal protein L54
238039_at	0.000419	2.29e-05	4.42114	2.39133	1.09029	SCAMP1-AS1	SCAMP1 antisense RNA 1
224209_s_at	0.00632	0.000723	3.47755	-0.811457	1.09006	GDA	guanine deaminase
1554299_at	0.0325	0.00587	2.8089	-2.70652	1.08983	NPAS4	neuronal PAS domain protein 4
210471_s_at	0.000894	6.04e-05	4.17057	1.48583	1.08981	KCNAB1	potassium voltage-gated channel subfamily A member regulatory beta subunit 1
221279_at	0.0035	0.000341	3.69629	-0.120942	1.08975	GDAP1	ganglioside induced differentiation associated protein 1
210298_x_at	0.00133	0.000101	4.03447	1.00999	1.08966	FHL1	four and a half LIM domains 1
222559_s_at	0.00348	0.00034	3.69731	-0.117624	1.08964	RPRD1A	regulation of nuclear pre-mRNA domain containing 1A
206384_at	4.94e-05	1.43e-06	5.09528	5.00151	1.08878	CACNG3	calcium voltage-gated channel auxiliary subunit gamma 3
237939_at	7.09e-05	2.31e-06	4.98298	4.55025	1.08871	EPHA5	EPH receptor A5
205012_s_at	3.09e-05	7.91e-07	5.23333	5.56459	1.0884	HAGH	hydroxyacylglutathione hydrolase
213623_at	0.00117	8.6e-05	4.0767	1.15642	1.08827	KIF3A	kinesin family member 3A
218302_at	4.39e-06	5.82e-08	5.81728	8.04053	1.08823	PSENEN	presenilin enhancer gamma-secretase subunit
212736_at	1.41e-07	4.83e-10	6.82454	12.6096	1.08808	C16orf45	chromosome 16 open reading frame 45
225733_at	1.15e-05	2.15e-07	5.52922	6.80095	1.0877	B3GALT6	beta-1,3-galactosyltransferase 6
203340_s_at	0.000122	4.64e-06	4.81653	3.89309	1.08754	SLC25A12	solute carrier family 25 member 12
223804_s_at	3.17e-06	3.71e-08	5.9152	8.4694	1.08727	THUMPD3	THUMP domain containing 3
223885_at	0.00118	8.75e-05	4.07186	1.13958	1.08713	CALN1	calneuron 1
219659_at	6.28e-06	9.35e-08	5.71359	7.59044	1.08695	ATP8A2	ATPase phospholipid transporting 8A2
213636_at	4.49e-06	6.08e-08	5.80774	7.99891	1.08684	PHF24	PHD finger protein 24
222594_s_at	2.01e-05	4.48e-07	5.36344	6.10339	1.08656	SPATS2	spermatogenesis associated serine rich 2
206290_s_at	0.000422	2.32e-05	4.41838	2.38113	1.08641	RGS7	regulator of G-protein signaling 7
205226_at	0.00662	0.000765	3.46048	-0.863957	1.08626	PDGFRL	platelet derived growth factor receptor like
220494_s_at	0.00579	0.000643	3.512	-0.704931	1.08624
219135_s_at	0.00282	0.00026	3.77368	0.131227	1.08618	LMF1	lipase maturation factor 1
201463_s_at	1.07e-05	1.95e-07	5.55117	6.89418	1.08613	TALDO1	transaldolase 1
1561151_a_at	0.0447	0.0089	2.66256	-3.07528	1.08555
223064_at	8.28e-05	2.82e-06	4.93554	4.36151	1.08532	RNF181	ring finger protein 181
205663_at	0.00279	0.000256	3.77778	0.144682	1.0849	PCBP3	poly(rC) binding protein 3
201000_at	7.89e-06	1.27e-07	5.64611	7.29986	1.08449	AARS	alanyl-tRNA synthetase
213333_at	6.31e-06	9.45e-08	5.71119	7.58004	1.08447	MDH2	malate dehydrogenase 2
238408_at	0.0131	0.00181	3.1962	-1.64966	1.08445
209180_at	0.000167	7e-06	4.7166	3.50545	1.08423	RABGGTB	Rab geranylgeranyltransferase beta subunit
213122_at	5e-06	6.95e-08	5.77875	7.87275	1.08397	TSPYL5	TSPY like 5
210790_s_at	0.00292	0.000271	3.76112	0.090014	1.08385	SAR1A	secretion associated Ras related GTPase 1A
200813_s_at	0.000202	8.96e-06	4.65608	3.27332	1.08379	PAFAH1B1	platelet activating factor acetylhydrolase 1b regulatory subunit 1
201096_s_at	4.67e-05	1.33e-06	5.11212	5.06969	1.08373	ARF4	ADP ribosylation factor 4
206284_x_at	2.92e-05	7.23e-07	5.25379	5.6488	1.08351	CLTB	clathrin light chain B
201758_at	7.63e-07	5.14e-09	6.33609	10.3525	1.08332	TSG101	tumor susceptibility 101
222054_at	0.00297	0.000277	3.75534	0.071117	1.08291	PPIEL	peptidylprolyl isomerase E like pseudogene
205195_at	0.0031	0.000293	3.73965	0.019863	1.08271	AP1S1	adaptor related protein complex 1 sigma 1 subunit
1557055_s_at	0.00108	7.73e-05	4.10503	1.25527	1.08262	LINC01128	long intergenic non-protein coding RNA 1128
233562_at	0.00293	0.000273	3.75991	0.086048	1.08251	LINC00839	long intergenic non-protein coding RNA 839
219193_at	2.26e-07	8.93e-10	6.69903	12.023	1.08184	WDR70	WD repeat domain 70
200898_s_at	0.000105	3.82e-06	4.86304	4.0753	1.0817	MGEA5	meningioma expressed antigen 5 (hyaluronidase)
208732_at	4.83e-07	2.53e-09	6.48434	11.03	1.08143	RAB2A	RAB2A, member RAS oncogene family
238647_at	0.0047	0.000496	3.58855	-0.465181	1.08139	C14orf28	chromosome 14 open reading frame 28
205000_at	0.305	0.127	1.53767	-5.30458	1.08136	DDX3Y	DEAD-box helicase 3, Y-linked
205751_at	0.000942	6.46e-05	4.15256	1.42223	1.08115	SH3GL2	SH3 domain containing GRB2 like 2, endophilin A1
224523_s_at	6.89e-07	4.45e-09	6.36639	10.4904	1.08019	CMSS1	cms1 ribosomal small subunit homolog (yeast)
219204_s_at	0.00257	0.000231	3.80673	0.240136	1.07978	SRR	serine racemase
222750_s_at	1.21e-07	3.78e-10	6.8747	12.8452	1.07898	SRD5A3	steroid 5 alpha-reductase 3
218456_at	2.41e-06	2.51e-08	5.99974	8.8426	1.07872	CAPRIN2	caprin family member 2
204301_at	3.02e-05	7.61e-07	5.2422	5.60107	1.07864	KBTBD11	kelch repeat and BTB domain containing 11
217766_s_at	1.1e-05	2e-07	5.54475	6.86689	1.07842	TMEM50A	transmembrane protein 50A
226386_at	0.000178	7.54e-06	4.69834	3.43523	1.07808	MALSU1	mitochondrial assembly of ribosomal large subunit 1
221805_at	0.0151	0.00218	3.13788	-1.81614	1.07771	NEFL	neurofilament, light polypeptide
201164_s_at	1.23e-05	2.32e-07	5.51179	6.72703	1.0777	PUM1	pumilio RNA binding family member 1
1554863_s_at	0.00436	0.000452	3.61514	-0.380961	1.07753	DOK5	docking protein 5
1555758_a_at	0.00802	0.000976	3.38747	-1.08607	1.07716	CDKN3	cyclin dependent kinase inhibitor 3
212998_x_at	0.0173	0.00259	3.08246	-1.97196	1.07692	LOC101060835///HLA-DQB1	HLA class II histocompatibility antigen, DQ beta 1 chain-like///major histocompatibility complex, class II, DQ beta 1
210967_x_at	0.00139	0.000107	4.01805	0.953368	1.07692	CACNB1	calcium voltage-gated channel auxiliary subunit beta 1
211537_x_at	0.00315	0.000299	3.7334	-0.000521	1.07689	MAP3K7	mitogen-activated protein kinase kinase kinase 7
213144_at	0.000125	4.78e-06	4.80934	3.86504	1.0767	GOSR2	golgi SNAP receptor complex member 2
1560068_a_at	0.00202	0.00017	3.89084	0.520529	1.07632	LOC729870	uncharacterized LOC729870
211615_s_at	4.04e-06	5.14e-08	5.84437	8.15881	1.07617	LRPPRC	leucine rich pentatricopeptide repeat containing
213268_at	0.000381	2.03e-05	4.4521	2.50576	1.07615	CAMTA1	calmodulin binding transcription activator 1
AFFX-HSAC07/X00351_5_at	1.81e-05	3.91e-07	5.39444	6.23291	1.07602	ACTB	actin beta
211256_x_at	0.000677	4.24e-05	4.26329	1.81654	1.07601	BTN2A1	butyrophilin subfamily 2 member A1
229370_at	0.000298	1.48e-05	4.53131	2.80104	1.07597
231380_at	0.000931	6.37e-05	4.15659	1.43643	1.07579	C8orf34	chromosome 8 open reading frame 34
224813_at	0.000797	5.22e-05	4.209	1.62227	1.07566	WASL	Wiskott-Aldrich syndrome like
216218_s_at	0.00696	0.000812	3.44266	-0.918512	1.07566	PLCL2	phospholipase C like 2
221604_s_at	0.001	7e-05	4.13154	1.34821	1.07563	PEX16	peroxisomal biogenesis factor 16
204015_s_at	0.00511	0.000549	3.5589	-0.558522	1.07557	DUSP4	dual specificity phosphatase 4
225901_at	0.00341	0.000331	3.70504	-0.092613	1.07553	PTPMT1	protein tyrosine phosphatase, mitochondrial 1
227307_at	0.031	0.00554	2.82876	-2.65517	1.07542	TSPAN18	tetraspanin 18
212630_at	0.00018	7.69e-06	4.69361	3.41705	1.07499	EXOC3	exocyst complex component 3
218192_at	3.59e-06	4.41e-08	5.87792	8.30568	1.07496	IP6K2	inositol hexakisphosphate kinase 2
1557137_at	0.0107	0.00141	3.2755	-1.41926	1.07495	TMEM17	transmembrane protein 17
211296_x_at	0.000566	3.37e-05	4.32224	2.02946	1.07416	UBC	ubiquitin C
223041_at	1.67e-06	1.52e-08	6.10737	9.32147	1.0741	CD99L2	CD99 molecule like 2
210092_at	0.000734	4.68e-05	4.2373	1.72332	1.07385	MAGOHB///MAGOH	mago homolog B, exon junction complex core component///mago homolog, exon junction complex core component
218692_at	0.000102	3.7e-06	4.87123	4.10748	1.07299	SYBU	syntabulin
220269_at	0.000618	3.79e-05	4.29247	1.92167	1.07291	ZBBX	zinc finger B-box domain containing
216903_s_at	1.88e-07	6.73e-10	6.75697	12.2932	1.07258	MICU1	mitochondrial calcium uptake 1
1559722_at	0.0278	0.00478	2.87906	-2.52369	1.07243	C9orf3	chromosome 9 open reading frame 3
212645_x_at	4.06e-06	5.22e-08	5.84115	8.14472	1.07207	BRE	brain and reproductive organ-expressed (TNFRSF1A modulator)
204953_at	0.00398	0.000405	3.64724	-0.278661	1.07195	SNAP91	synaptosome associated protein 91
224444_s_at	0.0142	0.00202	3.16232	-1.74668	1.07194	LINC00467	long intergenic non-protein coding RNA 467
201438_at	0.0299	0.0053	2.8444	-2.6145	1.0712	COL6A3	collagen type VI alpha 3 chain
237386_at	0.0002	8.78e-06	4.66091	3.29178	1.0712	SMIM10L1	small integral membrane protein 10 like 1
232946_s_at	0.00019	8.25e-06	4.67629	3.35063	1.07118	NADSYN1	NAD synthetase 1
208781_x_at	5.37e-05	1.6e-06	5.06898	4.89528	1.07117	SNX3	sorting nexin 3
201740_at	0.00028	1.36e-05	4.55282	2.88186	1.07108	NDUFS3	NADH:ubiquinone oxidoreductase core subunit S3
201554_x_at	0.000104	3.8e-06	4.86463	4.08151	1.07089	GYG1	glycogenin 1
218564_at	0.00146	0.000114	4.00116	0.895315	1.07083	RFWD3	ring finger and WD repeat domain 3
223550_s_at	7.08e-05	2.3e-06	4.98402	4.55439	1.07066	CA10	carbonic anhydrase 10
201121_s_at	0.000188	8.14e-06	4.67967	3.3636	1.07046	PGRMC1	progesterone receptor membrane component 1
243924_at	0.000614	3.75e-05	4.29493	1.93055	1.06997	LINC00665	long intergenic non-protein coding RNA 665
204823_at	1.54e-05	3.18e-07	5.4406	6.42656	1.06996	NAV3	neuron navigator 3
208926_at	0.000583	3.49e-05	4.31323	1.9968	1.0698	NEU1	neuraminidase 1 (lysosomal sialidase)
213315_x_at	8.43e-05	2.89e-06	4.92981	4.33881	1.06916	CXorf40A	chromosome X open reading frame 40A
204992_s_at	4.59e-05	1.31e-06	5.11664	5.08802	1.06894	PFN2	profilin 2
217720_at	7.72e-05	2.57e-06	4.95796	4.45057	1.06883	CHCHD2	coiled-coil-helix-coiled-coil-helix domain containing 2
203182_s_at	2.35e-05	5.48e-07	5.31744	5.91202	1.06871	SRPK2	SRSF protein kinase 2
221750_at	2.24e-05	5.11e-07	5.33315	5.9773	1.06851	HMGCS1	3-hydroxy-3-methylglutaryl-CoA synthase 1
217074_at	0.00103	7.24e-05	4.12253	1.31658	1.06836	SMOX	spermine oxidase
201932_at	5.82e-07	3.3e-09	6.42869	10.7749	1.0678	LRRC41	leucine rich repeat containing 41
218985_at	3.2e-05	8.25e-07	5.22357	5.52449	1.06778	SLC2A8	solute carrier family 2 member 8
204684_at	0.00208	0.000176	3.88125	0.488342	1.06773	NPTX1	neuronal pentraxin 1
212600_s_at	2.33e-06	2.38e-08	6.01054	8.89047	1.06763	UQCRC2	ubiquinol-cytochrome c reductase core protein II
235313_at	0.00722	0.000855	3.42745	-0.964921	1.06727	NRAP	nebulin related anchoring protein
203336_s_at	3.42e-05	8.99e-07	5.20362	5.44264	1.06595	ITGB1BP1	integrin subunit beta 1 binding protein 1
222470_s_at	0.000561	3.33e-05	4.32583	2.0425	1.06594	UQCC1	ubiquinol-cytochrome c reductase complex assembly factor 1
201231_s_at	6.36e-05	2.02e-06	5.01528	4.67943	1.06586	ENO1	enolase 1
205113_at	0.00625	0.000711	3.48235	-0.796673	1.06574	NEFM	neurofilament, medium polypeptide
229677_at	0.000343	1.77e-05	4.486	2.63171	1.0656	SLC39A3	solute carrier family 39 member 3
236234_at	0.00136	0.000104	4.02463	0.976043	1.06525	PDE1A	phosphodiesterase 1A
232612_s_at	0.00121	9.02e-05	4.06379	1.11153	1.06521	ATG16L1	autophagy related 16 like 1
212396_s_at	0.00345	0.000336	3.70014	-0.108485	1.06507	EMC1	ER membrane protein complex subunit 1
204525_at	0.000806	5.29e-05	4.20541	1.60948	1.06488	PHF14	PHD finger protein 14
201371_s_at	8.14e-05	2.76e-06	4.94071	4.38203	1.06488	CUL3	cullin 3
229729_at	0.00017	7.14e-06	4.71184	3.48714	1.0648	TMEM8B	transmembrane protein 8B
1558541_at	0.00387	0.000389	3.65834	-0.243086	1.06476	LOC101927137///KIAA1456	uncharacterized LOC101927137///KIAA1456
204690_at	1.77e-06	1.64e-08	6.0912	9.24925	1.06458	STX8	syntaxin 8
201198_s_at	1.1e-05	2.01e-07	5.54352	6.86165	1.06385	PSMD1	proteasome 26S subunit, non-ATPase 1
1558109_x_at	0.00339	0.000328	3.70705	-0.08612	1.06366	LOC283788	FSHD region gene 1 pseudogene
200642_at	0.00181	0.000149	3.92839	0.647219	1.06361	SOD1	superoxide dismutase 1, soluble
201549_x_at	3.2e-06	3.75e-08	5.91275	8.45859	1.06294	KDM5B	lysine demethylase 5B
1555226_s_at	0.00316	0.0003	3.73278	-0.002546	1.06287	C1orf43	chromosome 1 open reading frame 43
212564_at	0.00299	0.00028	3.7525	0.061816	1.06273	KCTD2	potassium channel tetramerization domain containing 2
1555803_a_at	4.67e-05	1.34e-06	5.11187	5.06867	1.06269	C11orf57	chromosome 11 open reading frame 57
210145_at	0.0148	0.00211	3.14727	-1.78952	1.06257	PLA2G4A	phospholipase A2 group IVA
217817_at	1.75e-05	3.74e-07	5.40432	6.27428	1.06233	ARPC4	actin related protein 2/3 complex subunit 4
203246_s_at	0.000128	4.96e-06	4.80031	3.82983	1.06196	NPRL2	NPR2-like, GATOR1 complex subunit
209046_s_at	3.01e-05	7.57e-07	5.24341	5.60604	1.06148	GABARAPL2	GABA type A receptor associated protein like 2
1554629_at	0.00609	0.000688	3.492	-0.76689	1.06139	EPHA7	EPH receptor A7
200967_at	0.000143	5.76e-06	4.7643	3.68984	1.06121	PPIB	peptidylprolyl isomerase B
212627_s_at	1.27e-05	2.43e-07	5.50184	6.68493	1.06111	EXOSC7	exosome component 7
218996_at	2.68e-05	6.49e-07	5.27871	5.75165	1.0608	TFPT	TCF3 fusion partner
222890_at	1.09e-05	1.99e-07	5.54649	6.8743	1.06067	CCDC113	coiled-coil domain containing 113
225296_at	0.000121	4.6e-06	4.81836	3.90024	1.06048	ZNF317	zinc finger protein 317
214442_s_at	5.6e-05	1.7e-06	5.05583	4.8423	1.06046	PIAS2	protein inhibitor of activated STAT 2
205273_s_at	8.62e-06	1.44e-07	5.61773	7.1782	1.0604	PITRM1	pitrilysin metallopeptidase 1
242513_x_at	0.0337	0.00617	2.79181	-2.75046	1.06015	USF3	upstream transcription factor family member 3
213896_x_at	4.07e-05	1.12e-06	5.15378	5.23902	1.05953	FAM149B1	family with sequence similarity 149 member B1
213011_s_at	0.000295	1.46e-05	4.53488	2.81443	1.05939	TPI1	triosephosphate isomerase 1
232390_at	0.0114	0.00153	3.24934	-1.49579	1.05901	NCAM2	neural cell adhesion molecule 2
226296_s_at	3.02e-06	3.45e-08	5.93077	8.53794	1.05881	MRPS15	mitochondrial ribosomal protein S15
217735_s_at	0.000505	2.92e-05	4.35977	2.16611	1.05852	EIF2AK1	eukaryotic translation initiation factor 2 alpha kinase 1
204957_at	1.52e-05	3.14e-07	5.44358	6.43911	1.05846	ORC5	origin recognition complex subunit 5
202916_s_at	3.16e-05	8.14e-07	5.22678	5.53768	1.05785	FAM20B	family with sequence similarity 20 member B
219979_s_at	0.00874	0.00109	3.35302	-1.18954	1.05709	HIKESHI	Hikeshi, heat shock protein nuclear import factor
210252_s_at	1.42e-05	2.85e-07	5.46591	6.53315	1.05684	MADD	MAP kinase activating death domain
222507_s_at	0.00878	0.0011	3.35148	-1.19415	1.05658	TMEM9B	TMEM9 domain family member B
236465_at	4.38e-05	1.23e-06	5.13091	5.14597	1.05646	RNF175	ring finger protein 175
213420_at	0.000682	4.28e-05	4.26094	1.80808	1.05587	DHX57	DEAH-box helicase 57
202120_x_at	1.47e-06	1.27e-08	6.14553	9.49224	1.05527	AP2S1	adaptor related protein complex 2 sigma 1 subunit
230698_at	7.66e-05	2.54e-06	4.96082	4.46197	1.05469	CALN1	calneuron 1
215008_at	0.0264	0.00449	2.90075	-2.46638	1.05437	TLL2	tolloid like 2
200681_at	0.000444	2.45e-05	4.40386	2.32768	1.05433	GLO1	glyoxalase I
220477_s_at	0.00411	0.000421	3.63569	-0.315564	1.05422	TMEM230	transmembrane protein 230
208799_at	1.76e-05	3.78e-07	5.40188	6.26408	1.05373	PSMB5	proteasome subunit beta 5
213555_at	2.73e-05	6.65e-07	5.27299	5.72802	1.0537	RWDD2A	RWD domain containing 2A
212749_s_at	0.000685	4.29e-05	4.25989	1.8043	1.05364	RCHY1	ring finger and CHY zinc finger domain containing 1
201284_s_at	0.00176	0.000143	3.93881	0.682532	1.05358	APEH	acylaminoacyl-peptide hydrolase
217773_s_at	6.06e-05	1.9e-06	5.02958	4.73676	1.05349	NDUFA4	NDUFA4, mitochondrial complex associated
224360_s_at	0.00534	0.000581	3.54188	-0.61183	1.05328	PACSIN1	protein kinase C and casein kinase substrate in neurons 1
201725_at	9.01e-06	1.53e-07	5.60447	7.12147	1.05323	CDC123	cell division cycle 123
217930_s_at	0.0016	0.000127	3.97158	0.794049	1.0532	TOLLIP	toll interacting protein
231856_at	0.000833	5.53e-05	4.19383	1.5683	1.05319	ARFGEF3	ARFGEF family member 3
214717_at	0.00322	0.000308	3.72552	-0.026182	1.05316	PKI55	DKFZp434H1419
211779_x_at	6.38e-07	3.85e-09	6.39645	10.6275	1.05307	AP2A2	adaptor related protein complex 2 alpha 2 subunit
1558053_s_at	0.00107	7.63e-05	4.10856	1.26761	1.05303	TMED4	transmembrane p24 trafficking protein 4
201619_at	0.000181	7.71e-06	4.69295	3.41452	1.05298	PRDX3	peroxiredoxin 3
229374_at	4.93e-05	1.43e-06	5.09559	5.00276	1.05297	EPHA4	EPH receptor A4
202121_s_at	0.000672	4.19e-05	4.26587	1.82581	1.05297	CHMP2A	charged multivesicular body protein 2A
225407_at	0.000136	5.35e-06	4.78222	3.75941	1.05278	MBP	myelin basic protein
202343_x_at	2.77e-06	3.03e-08	5.95918	8.66321	1.05254	COX5B	cytochrome c oxidase subunit 5B
206683_at	0.0307	0.00547	2.8333	-2.64338	1.0522	ZNF165	zinc finger protein 165
205678_at	1.17e-05	2.19e-07	5.52487	6.78247	1.05147	AP3B2	adaptor related protein complex 3 beta 2 subunit
237745_at	8.5e-06	1.4e-07	5.62375	7.20397	1.05147	TSC22D1-AS1	TSC22D1 antisense RNA 1
201372_s_at	2.82e-05	6.93e-07	5.26362	5.68932	1.05127	CUL3	cullin 3
219637_at	0.00372	0.00037	3.67288	-0.196422	1.05079	ARMC9	armadillo repeat containing 9
203033_x_at	5.56e-05	1.68e-06	5.05813	4.85155	1.05075	FH	fumarate hydratase
233009_at	0.00268	0.000243	3.7925	0.193142	1.05062
235935_at	0.000464	2.61e-05	4.38785	2.26887	1.05061	LRRC73	leucine rich repeat containing 73
201106_at	6.39e-06	9.68e-08	5.70593	7.55736	1.05057	GPX4	glutathione peroxidase 4
203459_s_at	2.06e-06	2.01e-08	6.04668	9.05093	1.05015	VPS16	VPS16, CORVET/HOPS core subunit
201519_at	2.89e-05	7.17e-07	5.25597	5.65777	1.05013	TOMM70	translocase of outer mitochondrial membrane 70
202353_s_at	5.03e-05	1.46e-06	5.09067	4.98286	1.04987	PSMD12	proteasome 26S subunit, non-ATPase 12
204228_at	0.000101	3.67e-06	4.87279	4.11361	1.04987	PPIH	peptidylprolyl isomerase H
222505_at	0.000595	3.6e-05	4.30538	1.96835	1.04986	LMBR1	limb development membrane protein 1
211666_x_at	0.00306	0.000288	3.74465	0.036152	1.04977	SNORD83B///SNORD139///RPL3	small nucleolar RNA, C/D box 83B///small nucleolar RNA, C/D box 139///ribosomal protein L3
231819_at	0.0153	0.00221	3.13329	-1.82913	1.04957	CEBPZOS	CEBPZ opposite strand
208065_at	0.0027	0.000245	3.78951	0.183302	1.0492	ST8SIA3	ST8 alpha-N-acetyl-neuraminide alpha-2,8-sialyltransferase 3
205918_at	0.000258	1.22e-05	4.58027	2.98534	1.04906	SLC4A3	solute carrier family 4 member 3
226195_at	0.000118	4.45e-06	4.82654	3.9322	1.04902	IFT43	intraflagellar transport 43
227444_at	0.00728	0.000862	3.42487	-0.972774	1.0485	ARMCX4	armadillo repeat containing, X-linked 4
205630_at	0.00947	0.00121	3.32211	-1.28166	1.04842	CRH	corticotropin releasing hormone
221998_s_at	0.00062	3.8e-05	4.29167	1.91877	1.04831	VRK3	vaccinia related kinase 3
229058_at	0.00348	0.00034	3.69718	-0.118047	1.04829	ANKRD16	ankyrin repeat domain 16
221831_at	1.47e-05	3e-07	5.45411	6.48342	1.04802	LUZP1	leucine zipper protein 1
1555608_at	0.00173	0.000141	3.94356	0.698662	1.04756	CAPRIN2	caprin family member 2
203017_s_at	0.000401	2.17e-05	4.43524	2.44336	1.04744	SSX2IP	SSX family member 2 interacting protein
200792_at	0.00108	7.74e-05	4.10473	1.25421	1.04738	XRCC6	X-ray repair cross complementing 6
229201_at	0.000712	4.51e-05	4.24703	1.75818	1.04724	PAK3	p21 (RAC1) activated kinase 3
226235_at	9.74e-05	3.49e-06	4.8849	4.1613	1.04714	LINC00667	long intergenic non-protein coding RNA 667
205241_at	0.00323	0.000309	3.72474	-0.028706	1.04678	SCO2	SCO2 cytochrome c oxidase assembly protein
210381_s_at	0.000154	6.3e-06	4.74233	3.60476	1.04634	CCKBR	cholecystokinin B receptor
217908_s_at	0.00105	7.48e-05	4.1138	1.28594	1.04632	DCAF6	DDB1 and CUL4 associated factor 6
204119_s_at	0.000298	1.48e-05	4.53159	2.80211	1.04575	ADK	adenosine kinase
224879_at	1.21e-07	3.76e-10	6.87561	12.8495	1.04567	TMEM261	transmembrane protein 261
213009_s_at	2.38e-05	5.56e-07	5.31407	5.89806	1.04547	TRIM37	tripartite motif containing 37
211207_s_at	1.27e-05	2.44e-07	5.50042	6.67891	1.04545	ACSL6	acyl-CoA synthetase long-chain family member 6
226521_s_at	0.000828	5.48e-05	4.19622	1.57679	1.04503	FAM175A	family with sequence similarity 175 member A
202982_s_at	0.000476	2.7e-05	4.37897	2.23632	1.04497	ACOT1///ACOT2	acyl-CoA thioesterase 1///acyl-CoA thioesterase 2
244662_at	0.00298	0.000278	3.75407	0.066933	1.04495	MBD5	methyl-CpG binding domain protein 5
200738_s_at	0.00428	0.000443	3.62101	-0.362327	1.04491	PGK1	phosphoglycerate kinase 1
205480_s_at	0.000483	2.75e-05	4.3749	2.22142	1.04477	UGP2	UDP-glucose pyrophosphorylase 2
201323_at	4.06e-05	1.11e-06	5.1547	5.24276	1.04469	MIR6733///EBNA1BP2	microRNA 6733///EBNA1 binding protein 2
236714_at	0.00517	0.000558	3.55416	-0.573401	1.04451
207381_at	0.00667	0.000772	3.45785	-0.872024	1.04427	ALOX12B	arachidonate 12-lipoxygenase, 12R type
200614_at	5.27e-05	1.56e-06	5.0748	4.91873	1.04414	CLTC	clathrin heavy chain
217583_at	0.00804	0.000978	3.38667	-1.08848	1.04381	LOC101929036///PAH	uncharacterized LOC101929036///phenylalanine hydroxylase
201767_s_at	0.00116	8.55e-05	4.07812	1.16135	1.04376	ELAC2	elaC ribonuclease Z 2
225791_at	0.00282	0.000259	3.7738	0.131621	1.04358	UBE2F	ubiquitin conjugating enzyme E2 F (putative)
228763_at	0.000115	4.33e-06	4.83312	3.95794	1.04349	NEDD8-MDP1///MDP1	NEDD8-MDP1 readthrough///magnesium dependent phosphatase 1
1554142_at	0.0333	0.00607	2.79733	-2.73631	1.04316	SUGT1P3	SGT1 homolog, MIS12 kinetochore complex assembly cochaperone pseudogene 3
212833_at	8.88e-05	3.08e-06	4.91454	4.27835	1.04314	SLC25A46	solute carrier family 25 member 46
211679_x_at	1.8e-05	3.88e-07	5.3962	6.2403	1.04308	GABBR2	gamma-aminobutyric acid type B receptor subunit 2
208680_at	0.000162	6.74e-06	4.72581	3.54096	1.04291	PRDX1	peroxiredoxin 1
213338_at	0.00087	5.84e-05	4.17937	1.51699	1.04265	TMEM158	transmembrane protein 158 (gene/pseudogene)
230662_at	0.0103	0.00134	3.29045	-1.37531	1.04252	RNF187	ring finger protein 187
214956_at	7.69e-05	2.56e-06	4.95907	4.455	1.04228	AAK1	AP2 associated kinase 1
205825_at	0.0216	0.00345	2.9884	-2.23106	1.04207	PCSK1	proprotein convertase subtilisin/kexin type 1
217919_s_at	0.00234	0.000206	3.83855	0.345653	1.04206	MRPL42	mitochondrial ribosomal protein L42
49077_at	4.79e-06	6.6e-08	5.78996	7.92151	1.04195	PPME1	protein phosphatase methylesterase 1
208229_at	0.00749	0.000894	3.41372	-1.00664	1.04187	FGFR2	fibroblast growth factor receptor 2
214086_s_at	0.000162	6.72e-06	4.72666	3.54425	1.04176	PARP2	poly(ADP-ribose) polymerase 2
226912_at	1.35e-06	1.14e-08	6.16893	9.59722	1.04145	ZDHHC23	zinc finger DHHC-type containing 23
228948_at	0.000401	2.17e-05	4.43499	2.44245	1.04104	EPHA4	EPH receptor A4
241868_at	0.0402	0.00774	2.71224	-2.95201	1.04086
217749_at	0.000138	5.5e-06	4.77511	3.73177	1.04075	COPG1	coatomer protein complex subunit gamma 1
210247_at	9.29e-05	3.28e-06	4.9	4.22088	1.04069	SYN2	synapsin II
229606_at	0.000295	1.46e-05	4.53473	2.81388	1.04059
223735_at	0.00119	8.83e-05	4.06954	1.13152	1.04036	ARL6	ADP ribosylation factor like GTPase 6
240280_at	0.0157	0.00229	3.12241	-1.85985	1.04014	UFSP1	UFM1 specific peptidase 1 (inactive)
217768_at	0.000195	8.55e-06	4.66768	3.31765	1.04008	C14orf166	chromosome 14 open reading frame 166
206349_at	0.000224	1.02e-05	4.62454	3.15314	1.03996	LGI1	leucine rich glioma inactivated 1
205196_s_at	0.00211	0.00018	3.87563	0.469497	1.03993	AP1S1	adaptor related protein complex 1 sigma 1 subunit
219308_s_at	0.00178	0.000146	3.93426	0.667125	1.03976	AK5	adenylate kinase 5
224535_s_at	0.00184	0.000151	3.92334	0.630146	1.0388	MRPL57	mitochondrial ribosomal protein L57
225010_at	0.0022	0.000189	3.86233	0.424981	1.03876	CCDC6	coiled-coil domain containing 6
219660_s_at	1.51e-05	3.1e-07	5.44698	6.45339	1.03821	ATP8A2	ATPase phospholipid transporting 8A2
206434_at	0.001	6.98e-05	4.13229	1.35083	1.03809	SPOCK3	sparc/osteonectin, cwcv and kazal-like domains proteoglycan (testican) 3
225905_s_at	4.44e-07	2.24e-09	6.50916	11.1441	1.03795	ST3GAL3	ST3 beta-galactoside alpha-2,3-sialyltransferase 3
208893_s_at	0.0152	0.0022	3.13532	-1.82338	1.03793	DUSP6	dual specificity phosphatase 6
244786_at	0.0125	0.00171	3.21463	-1.59653	1.03762	SCARNA13///SNHG10	small Cajal body-specific RNA 13///small nucleolar RNA host gene 10
233910_at	0.000244	1.13e-05	4.59843	3.05404	1.03736	TMEFF2	transmembrane protein with EGF like and two follistatin like domains 2
204821_at	0.000475	2.69e-05	4.38001	2.24013	1.03732	BTN3A3	butyrophilin subfamily 3 member A3
228942_s_at	0.00883	0.00111	3.34925	-1.20082	1.03706	DAB2IP	DAB2 interacting protein
203001_s_at	0.000579	3.47e-05	4.31502	2.00329	1.03698	STMN2	stathmin 2
202296_s_at	3.68e-06	4.56e-08	5.87057	8.27347	1.03632	RER1	retention in endoplasmic reticulum sorting receptor 1
205164_at	0.000556	3.28e-05	4.3293	2.0551	1.03611	GCAT	glycine C-acetyltransferase
232629_at	0.022	0.00354	2.97958	-2.25501	1.03588	PROK2	prokineticin 2
218673_s_at	0.000297	1.47e-05	4.53245	2.80533	1.03541	ATG7	autophagy related 7
201527_at	3.35e-05	8.75e-07	5.21006	5.46902	1.03529	LOC101927180///ATP6V1F	V-type proton ATPase subunit F pseudogene///ATPase H+ transporting V1 subunit F
203219_s_at	0.00161	0.000128	3.96898	0.785196	1.0352	APRT	adenine phosphoribosyltransferase
211765_x_at	0.000498	2.87e-05	4.36412	2.18201	1.03499	PPIA	peptidylprolyl isomerase A
221755_at	0.00543	0.000593	3.53624	-0.629441	1.0348	EHBP1L1	EH domain binding protein 1 like 1
212491_s_at	5.13e-07	2.79e-09	6.46394	10.9364	1.03477	DNAJC8	DnaJ heat shock protein family (Hsp40) member C8
207149_at	0.00649	0.000748	3.46732	-0.84294	1.03476	CDH12	cadherin 12
223551_at	0.00359	0.000353	3.68652	-0.152491	1.0343	PKIB	protein kinase (cAMP-dependent, catalytic) inhibitor beta
218112_at	0.000702	4.43e-05	4.25168	1.77483	1.0343	MRPS34	mitochondrial ribosomal protein S34
200990_at	0.000283	1.38e-05	4.54925	2.86844	1.03413	TRIM28	tripartite motif containing 28
206075_s_at	0.00211	0.00018	3.87579	0.470032	1.0341	CSNK2A1	casein kinase 2 alpha 1
228262_at	0.00106	7.6e-05	4.10968	1.27154	1.03401	MAP7D2	MAP7 domain containing 2
219485_s_at	0.000466	2.63e-05	4.38644	2.26373	1.03352	PSMD10	proteasome 26S subunit, non-ATPase 10
225870_s_at	4.6e-06	6.27e-08	5.80112	7.97007	1.03348	TRAPPC5	trafficking protein particle complex 5
200732_s_at	1.16e-06	9.15e-09	6.21465	9.80289	1.03313	PTP4A1	protein tyrosine phosphatase type IVA, member 1
1561760_s_at	0.00606	0.000684	3.49388	-0.761077	1.03308	LOC645513	septin 7 pseudogene
214857_at	2.11e-05	4.78e-07	5.34866	6.04181	1.03301	RPARP-AS1	RPARP antisense RNA 1
1566303_s_at	0.000842	5.61e-05	4.19009	1.55503	1.03273	PPP1R11	protein phosphatase 1 regulatory inhibitor subunit 11
237413_at	5.29e-05	1.57e-06	5.07351	4.91355	1.03268	MAPK10	mitogen-activated protein kinase 10
1555602_a_at	0.0114	0.00152	3.25163	-1.48912	1.03223	ELAVL3	ELAV like neuron-specific RNA binding protein 3
222430_s_at	0.000152	6.18e-06	4.7468	3.62205	1.03185	YTHDF2	YTH N6-methyladenosine RNA binding protein 2
214434_at	0.000278	1.35e-05	4.55455	2.88836	1.03185	HSPA12A	heat shock protein family A (Hsp70) member 12A
236244_at	0.00962	0.00123	3.31584	-1.30027	1.03163
205090_s_at	2.15e-05	4.91e-07	5.34249	6.01613	1.03138	NAGPA	N-acetylglucosamine-1-phosphodiester alpha-N-acetylglucosaminidase
208478_s_at	0.000652	4.04e-05	4.27575	1.86137	1.03131	BAX	BCL2 associated X, apoptosis regulator
209683_at	1.58e-05	3.27e-07	5.43432	6.40016	1.03059	FAM49A	family with sequence similarity 49 member A
219449_s_at	0.00265	0.000239	3.79631	0.205708	1.03042	TMEM70	transmembrane protein 70
203919_at	5.44e-05	1.63e-06	5.06527	4.8803	1.03033	TCEA2	transcription elongation factor A2
228050_at	0.000817	5.38e-05	4.20086	1.59329	1.0301	UTP15	UTP15, small subunit processome component
201630_s_at	2.55e-05	6.09e-07	5.29343	5.81252	1.03005	ACP1	acid phosphatase 1, soluble
210375_at	0.012	0.00163	3.2289	-1.55521	1.02975	PTGER3	prostaglandin E receptor 3
236691_at	0.00643	0.000738	3.4713	-0.830707	1.02974
227438_at	0.0137	0.00191	3.17888	-1.69937	1.02958	ALPK1	alpha kinase 1
225387_at	0.000422	2.32e-05	4.41807	2.38	1.0295	TSPAN5	tetraspanin 5
213901_x_at	0.00199	0.000166	3.89738	0.542552	1.02937	RBFOX2	RNA binding protein, fox-1 homolog 2
218516_s_at	0.000933	6.38e-05	4.15592	1.43406	1.02909	IMPAD1	inositol monophosphatase domain containing 1
210240_s_at	0.000265	1.26e-05	4.57073	2.94933	1.02909	CDKN2D	cyclin dependent kinase inhibitor 2D
219375_at	1.2e-06	9.58e-09	6.20485	9.75875	1.02902	CEPT1	choline/ethanolamine phosphotransferase 1
211978_x_at	0.000518	3.01e-05	4.35117	2.13472	1.02892	LOC101060363///PPIA	peptidyl-prolyl cis-trans isomerase A pseudogene///peptidylprolyl isomerase A
238658_at	4.22e-06	5.49e-08	5.82993	8.0957	1.02869
204744_s_at	3.02e-05	7.62e-07	5.24192	5.59991	1.02854	IARS	isoleucyl-tRNA synthetase
225941_at	0.000461	2.59e-05	4.39012	2.2772	1.02847	EIF4E3	eukaryotic translation initiation factor 4E family member 3
207622_s_at	0.0104	0.00136	3.28523	-1.39065	1.02841	ABCF2	ATP binding cassette subfamily F member 2
1555543_a_at	0.00817	0.000998	3.38049	-1.1071	1.02838	CLCC1	chloride channel CLIC like 1
242328_at	0.000351	1.83e-05	4.47881	2.60495	1.02823	RAB3C	RAB3C, member RAS oncogene family
206992_s_at	0.00788	0.000954	3.39433	-1.06538	1.02776	ATP5S	ATP synthase, H+ transporting, mitochondrial Fo complex subunit s (factor B)
200876_s_at	0.0011	7.91e-05	4.09887	1.23373	1.02736	PSMB1	proteasome subunit beta 1
237131_at	0.000177	7.49e-06	4.70005	3.44181	1.02694	RIIAD1	regulatory subunit of type II PKA R-subunit (RIIa) domain containing 1
227390_at	0.00174	0.000141	3.94247	0.694947	1.02681	MEG3	maternally expressed 3 (non-protein coding)
221270_s_at	0.00278	0.000254	3.78002	0.152042	1.02657	QTRT1	queuine tRNA-ribosyltransferase catalytic subunit 1
208860_s_at	8.64e-05	2.98e-06	4.92282	4.31112	1.02647	ATRX	ATRX, chromatin remodeler
202022_at	2.64e-05	6.35e-07	5.2836	5.77187	1.02634	ALDOC	aldolase, fructose-bisphosphate C
237160_at	0.0175	0.00263	3.07692	-1.9874	1.02631	CCDC83	coiled-coil domain containing 83
211383_s_at	0.00134	0.000102	4.03175	1.00063	1.02613	WDR37	WD repeat domain 37
211755_s_at	0.00106	7.57e-05	4.11078	1.2754	1.02602	ATP5F1	ATP synthase, H+ transporting, mitochondrial Fo complex subunit B1
221904_at	1.6e-05	3.36e-07	5.42866	6.3764	1.02586	FAM131A	family with sequence similarity 131 member A
206376_at	0.00752	0.000899	3.41203	-1.01176	1.02569	SLC6A15	solute carrier family 6 member 15
204685_s_at	1.8e-05	3.89e-07	5.39514	6.23585	1.02563	ATP2B2	ATPase plasma membrane Ca2+ transporting 2
202144_s_at	6.59e-07	4.06e-09	6.3853	10.5766	1.02552	ADSL	adenylosuccinate lyase
226749_at	5.07e-05	1.48e-06	5.08771	4.97088	1.02527	MRPS9	mitochondrial ribosomal protein S9
204977_at	3.48e-07	1.6e-09	6.57857	11.4642	1.02493	DDX10	DEAD-box helicase 10
215241_at	0.00649	0.000747	3.46754	-0.84226	1.02489	ANO3	anoctamin 3
200863_s_at	5.73e-05	1.75e-06	5.049	4.81478	1.02483	RAB11A	RAB11A, member RAS oncogene family
202416_at	9.34e-05	3.3e-06	4.89801	4.21301	1.02482	DNAJC7	DnaJ heat shock protein family (Hsp40) member C7
223552_at	0.00246	0.000219	3.82086	0.2869	1.02463	LRRC4	leucine rich repeat containing 4
218190_s_at	4.33e-05	1.21e-06	5.13436	5.15999	1.02453	UQCR10	ubiquinol-cytochrome c reductase, complex III subunit X
240407_at	0.000616	3.77e-05	4.2938	1.9265	1.02452	LOC100126784	uncharacterized LOC100126784
217765_at	0.00129	9.74e-05	4.04331	1.04055	1.02398	NRBP1	nuclear receptor binding protein 1
206552_s_at	0.0122	0.00166	3.22467	-1.56748	1.02387	TAC1	tachykinin precursor 1
223211_at	5.8e-05	1.78e-06	5.04462	4.79716	1.02383	HACL1	2-hydroxyacyl-CoA lyase 1
214998_at	0.000122	4.67e-06	4.81469	3.88591	1.02378	AAK1	AP2 associated kinase 1
220136_s_at	0.0148	0.00213	3.14526	-1.79522	1.02376	CRYBA2	crystallin beta A2
226264_at	0.0108	0.00143	3.27085	-1.4329	1.02372	SUSD1	sushi domain containing 1
200935_at	0.0029	0.000268	3.76448	0.10102	1.02372	CALR	calreticulin
205686_s_at	0.0113	0.00151	3.25302	-1.48504	1.0237	CD86	CD86 molecule
240137_at	0.0417	0.00814	2.69455	-2.99613	1.0236
1561100_at	0.0121	0.00165	3.22564	-1.56469	1.02353
206441_s_at	0.000261	1.24e-05	4.57649	2.97109	1.02341	COMMD4	COMM domain containing 4
229484_at	0.00105	7.48e-05	4.114	1.28665	1.02323	PPM1J	protein phosphatase, Mg2+/Mn2+ dependent 1J
225402_at	0.0133	0.00184	3.19065	-1.66562	1.02323	TP53RK	TP53 regulating kinase
221494_x_at	6.22e-06	9.2e-08	5.7171	7.6056	1.02249	EIF3K	eukaryotic translation initiation factor 3 subunit K
201482_at	0.00113	8.25e-05	4.08777	1.19498	1.02248	QSOX1	quiescin sulfhydryl oxidase 1
221787_at	0.000213	9.56e-06	4.64	3.21197	1.02229	C6orf120	chromosome 6 open reading frame 120
233251_at	0.0291	0.0051	2.85731	-2.58078	1.02211	STRBP	spermatid perinuclear RNA binding protein
214527_s_at	0.000204	9.06e-06	4.65341	3.26315	1.02198	PQBP1	polyglutamine binding protein 1
225898_at	2.15e-06	2.14e-08	6.03375	8.99347	1.02135	WDR54	WD repeat domain 54
211520_s_at	0.00574	0.000636	3.51536	-0.694481	1.02118	GRIA1	glutamate ionotropic receptor AMPA type subunit 1
221853_s_at	1.62e-05	3.4e-07	5.42596	6.36505	1.02103	LOC101060373///NOMO3///NOMO2///NOMO1	uncharacterized LOC101060373///NODAL modulator 3///NODAL modulator 2///NODAL modulator 1
202920_at	0.000102	3.69e-06	4.87151	4.10857	1.02099	ANK2	ankyrin 2, neuronal
216554_s_at	0.000599	3.64e-05	4.30284	1.95916	1.02096	ENO1	enolase 1
212228_s_at	8.43e-05	2.89e-06	4.92961	4.338	1.02088	COQ9	coenzyme Q9
212661_x_at	0.000716	4.54e-05	4.24528	1.75189	1.02018	LOC101060363///PPIA	peptidyl-prolyl cis-trans isomerase A pseudogene///peptidylprolyl isomerase A
217294_s_at	0.0109	0.00144	3.26836	-1.44019	1.01984	ENO1	enolase 1
228014_at	0.00179	0.000146	3.93262	0.661566	1.01968	PTRH1	peptidyl-tRNA hydrolase 1 homolog
208880_s_at	0.00025	1.17e-05	4.58982	3.02144	1.01957	PRPF6	pre-mRNA processing factor 6
212062_at	0.00122	9.1e-05	4.06135	1.10308	1.01953	ATP9A	ATPase phospholipid transporting 9A (putative)
201113_at	3.34e-05	8.73e-07	5.21058	5.47116	1.0195	TUFM	Tu translation elongation factor, mitochondrial
210532_s_at	2.38e-05	5.57e-07	5.31382	5.897	1.0195	C14orf2	chromosome 14 open reading frame 2
201727_s_at	0.00306	0.000288	3.7446	0.036011	1.01944	ELAVL1	ELAV like RNA binding protein 1
201805_at	0.000467	2.64e-05	4.38547	2.26016	1.01933	PRKAG1	protein kinase AMP-activated non-catalytic subunit gamma 1
215735_s_at	0.00198	0.000166	3.89815	0.545126	1.01918	TSC2	tuberous sclerosis 2
230344_x_at	0.0476	0.00965	2.63352	-3.14638	1.01918
214270_s_at	0.00406	0.000414	3.64059	-0.299891	1.01906	MAPRE3	microtubule associated protein RP/EB family member 3
218009_s_at	0.00306	0.000288	3.74481	0.036677	1.01906	PRC1	protein regulator of cytokinesis 1
208898_at	7.27e-05	2.39e-06	4.97488	4.51796	1.01901	ATP6V1D	ATPase H+ transporting V1 subunit D
1554020_at	0.00774	0.000931	3.40155	-1.04353	1.01894	BICD1	BICD cargo adaptor 1
222703_s_at	0.00441	0.000459	3.61115	-0.393654	1.01892	YRDC	yrdC N6-threonylcarbamoyltransferase domain containing
225003_at	1.34e-06	1.13e-08	6.17055	9.60452	1.01878	TMEM205	transmembrane protein 205
231102_at	0.00812	0.000991	3.38277	-1.10024	1.01847	CROT	carnitine O-octanoyltransferase
212712_at	8.18e-06	1.33e-07	5.63531	7.25352	1.01765	CAMSAP1	calmodulin regulated spectrin associated protein 1
236117_at	0.0129	0.00177	3.20317	-1.62961	1.01723	ZNF597	zinc finger protein 597
223515_s_at	0.00208	0.000177	3.88056	0.486014	1.01723	COQ3	coenzyme Q3, methyltransferase
217933_s_at	0.000377	2e-05	4.45513	2.517	1.01718	LAP3	leucine aminopeptidase 3
238786_at	0.000216	9.74e-06	4.63541	3.19448	1.01714	ANK3	ankyrin 3, node of Ranvier (ankyrin G)
215793_at	0.00374	0.000373	3.67029	-0.204729	1.01688	MTMR7	myotubularin related protein 7
226766_at	0.00216	0.000185	3.86844	0.44541	1.01673	ROBO2	roundabout guidance receptor 2
218059_at	1.86e-06	1.75e-08	6.07736	9.18752	1.01643	ZNF706	zinc finger protein 706
217151_at	0.012	0.00163	3.22922	-1.55428	1.01609	LOC101928457	uncharacterized LOC101928457
211812_s_at	0.00359	0.000354	3.68576	-0.154922	1.01608	B3GALNT1	beta-1,3-N-acetylgalactosaminyltransferase 1 (globoside blood group)
202389_s_at	9.74e-05	3.49e-06	4.88487	4.16119	1.01604	HTT	huntingtin
228899_at	0.000828	5.48e-05	4.19606	1.57622	1.01577
238985_at	0.000757	4.87e-05	4.22702	1.68655	1.01542	CSRNP3	cysteine and serine rich nuclear protein 3
229830_at	0.000658	4.08e-05	4.2731	1.85183	1.01541
225699_at	0.000135	5.29e-06	4.7847	3.76907	1.01538	LOC101928927///SNORA9///SNHG15	uncharacterized LOC101928927///small nucleolar RNA, H/ACA box 9///small nucleolar RNA host gene 15
203136_at	3.43e-05	9.05e-07	5.2021	5.4364	1.01517	RABAC1	Rab acceptor 1
206085_s_at	0.00405	0.000414	3.64102	-0.298534	1.01515	CTH	cystathionine gamma-lyase
205155_s_at	0.0121	0.00164	3.22754	-1.55918	1.01483	SPTBN2	spectrin beta, non-erythrocytic 2
205850_s_at	0.000757	4.86e-05	4.22738	1.68783	1.01468	GABRB3	gamma-aminobutyric acid type A receptor beta3 subunit
205637_s_at	6.09e-05	1.91e-06	5.02795	4.73019	1.01464	SH3GL3	SH3 domain containing GRB2 like 3, endophilin A3
223368_s_at	0.000109	4e-06	4.85243	4.03364	1.01451	NTMT1	N-terminal Xaa-Pro-Lys N-methyltransferase 1
203414_at	0.00185	0.000153	3.92108	0.62249	1.01442	MMD	monocyte to macrophage differentiation associated
200875_s_at	3.92e-08	6.38e-11	7.23247	14.5442	1.01429	MIR1292///SNORD110///SNORD86///SNORD57///NOP56	microRNA 1292///small nucleolar RNA, C/D box 110///small nucleolar RNA, C/D box 86///small nucleolar RNA, C/D box 57///NOP56 ribonucleoprotein
208073_x_at	5.91e-06	8.64e-08	5.73089	7.66521	1.0142	TTC3P1///TTC3	tetratricopeptide repeat domain 3 pseudogene 1///tetratricopeptide repeat domain 3
214010_s_at	0.000984	6.82e-05	4.13817	1.37152	1.01416	ATP9B	ATPase phospholipid transporting 9B (putative)
223241_at	0.00407	0.000416	3.6395	-0.303396	1.01414	MIR6836///SNX8	microRNA 6836///sorting nexin 8
205352_at	0.0103	0.00134	3.29111	-1.37337	1.01388	SERPINI1	serpin family I member 1
218038_at	0.00278	0.000254	3.78007	0.152223	1.01383	ATP5SL	ATP5S like
218748_s_at	0.0198	0.00309	3.0248	-2.13161	1.01372	EXOC5	exocyst complex component 5
200657_at	0.00156	0.000124	3.97893	0.819185	1.01353	SLC25A5	solute carrier family 25 member 5
206678_at	0.0116	0.00156	3.24294	-1.51443	1.0131	GABRA1	gamma-aminobutyric acid type A receptor alpha1 subunit
210028_s_at	1.39e-06	1.18e-08	6.16079	9.56071	1.01294	ORC3	origin recognition complex subunit 3
214889_at	4.48e-06	6.04e-08	5.80948	8.00652	1.01288	FAM149A	family with sequence similarity 149 member A
206574_s_at	0.00905	0.00114	3.33951	-1.2299	1.01283	PTP4A3	protein tyrosine phosphatase type IVA, member 3
212674_s_at	1.3e-05	2.52e-07	5.4933	6.64879	1.01248	DHX30	DEAH-box helicase 30
212033_at	2.52e-07	1.02e-09	6.67233	11.8988	1.01217	RBM25	RNA binding motif protein 25
205541_s_at	0.0049	0.000522	3.57359	-0.512358	1.012	GSPT2	G1 to S phase transition 2
209161_at	0.000114	4.25e-06	4.83755	3.97531	1.01195	PRPF4	pre-mRNA processing factor 4
218120_s_at	0.000114	4.27e-06	4.83665	3.97177	1.01177	HMOX2	heme oxygenase 2
232641_at	0.00191	0.000159	3.91037	0.586302	1.01165	ZNF596	zinc finger protein 596
222064_s_at	5.23e-07	2.86e-09	6.45867	10.9122	1.01161	PTGES3L-AARSD1///PTGES3L///AARSD1	PTGES3L-AARSD1 readthrough///prostaglandin E synthase 3 like///alanyl-tRNA synthetase domain containing 1
223271_s_at	0.00243	0.000216	3.82527	0.301536	1.01147	CTDSPL2	CTD small phosphatase like 2
220175_s_at	0.000126	4.87e-06	4.80479	3.84728	1.01093	CBWD7///CBWD6///CBWD3///CBWD5///CBWD2///CBWD1	COBW domain containing 7///COBW domain containing 6///COBW domain containing 3///COBW domain containing 5///COBW domain containing 2///COBW domain containing 1
231419_at	0.00455	0.000477	3.59986	-0.429428	1.01057	LOC100505555///ZNF846	uncharacterized LOC100505555///zinc finger protein 846
219443_at	3.01e-05	7.56e-07	5.24378	5.60755	1.01024	TASP1	taspase 1
228053_s_at	6.36e-05	2.02e-06	5.01475	4.67728	1.01013	TOMM5	translocase of outer mitochondrial membrane 5
224376_s_at	0.00018	7.66e-06	4.69452	3.42053	1.00993	TGIF2-C20orf24///C20orf24	TGIF2-C20orf24 readthrough///chromosome 20 open reading frame 24
228302_x_at	0.0236	0.00387	2.94998	-2.33495	1.00978	CAMK2N1	calcium/calmodulin dependent protein kinase II inhibitor 1
223140_s_at	0.000472	2.67e-05	4.382	2.24742	1.00952	DHX36	DEAH-box helicase 36
225001_at	1.84e-05	4e-07	5.38882	6.20942	1.00925	RAB3D	RAB3D, member RAS oncogene family
223527_s_at	0.00112	8.15e-05	4.09111	1.20663	1.00906	CDADC1	cytidine and dCMP deaminase domain containing 1
236113_at	0.0107	0.00142	3.27306	-1.42641	1.0089
221335_x_at	0.00482	0.000512	3.57914	-0.49488	1.00856	SMG9	SMG9, nonsense mediated mRNA decay factor
1558193_at	0.0106	0.00139	3.27976	-1.40676	1.00843	ANKRD54	ankyrin repeat domain 54
213762_x_at	1.65e-05	3.48e-07	5.42071	6.34302	1.00822	LOC101928747///RBMX///SNORD61	uncharacterized LOC101928747///RNA binding motif protein, X-linked///small nucleolar RNA, C/D box 61
202897_at	0.000322	1.64e-05	4.5064	2.70782	1.00803	SIRPA	signal regulatory protein alpha
230081_at	0.00061	3.72e-05	4.29699	1.938	1.00761	PLCXD3	phosphatidylinositol specific phospholipase C X domain containing 3
239776_at	0.0221	0.00355	2.97877	-2.25721	1.00747	TMEM232	transmembrane protein 232
210014_x_at	4.4e-06	5.86e-08	5.81588	8.03439	1.00725	IDH3B	isocitrate dehydrogenase 3 (NAD(+)) beta
214011_s_at	9.33e-06	1.6e-07	5.5946	7.07928	1.00702	NOP16	NOP16 nucleolar protein
229156_s_at	0.00238	0.00021	3.83274	0.326348	1.00683	PRKAG2-AS1	PRKAG2 antisense RNA 1
202030_at	0.000177	7.49e-06	4.70001	3.44164	1.00673	BCKDK	branched chain ketoacid dehydrogenase kinase
200810_s_at	0.000143	5.76e-06	4.76389	3.68825	1.00673	CIRBP	cold inducible RNA binding protein
218034_at	4.48e-05	1.27e-06	5.12347	5.11573	1.00667	FIS1	fission, mitochondrial 1
1558436_a_at	0.00981	0.00126	3.30859	-1.32174	1.00662
218537_at	0.00486	0.000517	3.57637	-0.503613	1.00654	HCFC1R1	host cell factor C1 regulator 1
203392_s_at	4.95e-06	6.84e-08	5.78217	7.88762	1.00648	CTBP1	C-terminal binding protein 1
201410_at	0.000142	5.72e-06	4.76588	3.69597	1.00634	PLEKHB2	pleckstrin homology domain containing B2
210104_at	0.00649	0.000746	3.46791	-0.841124	1.00615	MED6	mediator complex subunit 6
1557961_s_at	0.00661	0.000765	3.46075	-0.863114	1.00608	C8orf88	chromosome 8 open reading frame 88
219736_at	0.000835	5.54e-05	4.19308	1.56563	1.00608	TRIM36	tripartite motif containing 36
222192_s_at	0.00736	0.000876	3.42002	-0.987498	1.00588	LDAH	lipid droplet associated hydrolase
218212_s_at	0.000456	2.55e-05	4.39393	2.29118	1.00564	MOCS2	molybdenum cofactor synthesis 2
230472_at	0.0179	0.00271	3.06763	-2.01325	1.00562	IRX1	iroquois homeobox 1
215167_at	2.27e-05	5.22e-07	5.32858	5.95828	1.00517	MED14	mediator complex subunit 14
57588_at	0.00779	0.000941	3.39848	-1.05282	1.00473	SLC24A3	solute carrier family 24 member 3
223334_at	8.43e-05	2.89e-06	4.92967	4.33825	1.00452	TMEM126A	transmembrane protein 126A
229603_at	0.00119	8.77e-05	4.07131	1.13767	1.00452	BBS12	Bardet-Biedl syndrome 12
201114_x_at	0.00503	0.000538	3.56435	-0.541408	1.00419	PSMA7	proteasome subunit alpha 7
225149_at	0.0085	0.00105	3.36476	-1.15439	1.00419	PCID2	PCI domain containing 2
213889_at	0.00151	0.000118	3.99083	0.859901	1.00411	PIGL	phosphatidylinositol glycan anchor biosynthesis class L
208319_s_at	0.00556	0.000611	3.52711	-0.657914	1.00409	RBM3	RNA binding motif (RNP1, RRM) protein 3
226064_s_at	0.000952	6.56e-05	4.14882	1.40902	1.00378	DGAT2	diacylglycerol O-acyltransferase 2
220994_s_at	0.0255	0.0043	2.91518	-2.42805	1.0036	STXBP6	syntaxin binding protein 6
217990_at	0.00145	0.000113	4.00362	0.903758	1.00328	GMPR2	guanosine monophosphate reductase 2
212186_at	2.21e-06	2.25e-08	6.02341	8.94754	1.00325	ACACA	acetyl-CoA carboxylase alpha
202829_s_at	8.18e-05	2.78e-06	4.93925	4.37623	1.00307	VAMP7	vesicle associated membrane protein 7
214210_at	0.000779	5.06e-05	4.21677	1.64997	1.00302	SLC25A17	solute carrier family 25 member 17
229826_at	0.00938	0.00119	3.32592	-1.27036	1.00267	SMIM4	small integral membrane protein 4
204246_s_at	1.74e-05	3.73e-07	5.405	6.27714	1.00209	DCTN3	dynactin subunit 3
212701_at	0.000534	3.13e-05	4.34137	2.09901	1.00201	TLN2	talin 2
244503_at	0.00293	0.000272	3.76001	0.086378	1.00189
226037_s_at	1.82e-05	3.95e-07	5.39182	6.22195	1.00182	TAF9B	TATA-box binding protein associated factor 9b
212798_s_at	0.000533	3.12e-05	4.34255	2.10331	1.00161	ANKMY2	ankyrin repeat and MYND domain containing 2
212820_at	0.00142	0.00011	4.01041	0.927078	1.00158	DMXL2	Dmx like 2
238667_at	0.0129	0.00178	3.20231	-1.63207	1.0015
209194_at	0.000116	4.37e-06	4.83096	3.94951	1.00137	CETN2	centrin 2
206779_s_at	0.0269	0.0046	2.89248	-2.48829	1.00131	ASMT	acetylserotonin O-methyltransferase
236221_at	0.00767	0.000922	3.40456	-1.03441	1.00112	AP4B1	adaptor related protein complex 4 beta 1 subunit
205937_at	0.00113	8.2e-05	4.08933	1.20042	1.00077	CGREF1	cell growth regulator with EF-hand domain 1
225113_at	0.000629	3.87e-05	4.28657	1.90038	1.00033	AGPS	alkylglycerone phosphate synthase
200816_s_at	0.00178	0.000145	3.93503	0.669707	1.00024	PAFAH1B1	platelet activating factor acetylhydrolase 1b regulatory subunit 1
218462_at	0.00347	0.000338	3.69901	-0.11214	1.00021	RPF1	ribosome production factor 1 homolog
218671_s_at	2.89e-05	7.15e-07	5.25652	5.66004	0.999948	ATPIF1	ATPase inhibitory factor 1
213887_s_at	0.00333	0.00032	3.71412	-0.063188	0.999447	POLR2E	RNA polymerase II subunit E
220584_at	0.03	0.0053	2.84397	-2.61562	0.999413	PRR36	proline rich 36
201068_s_at	0.000393	2.12e-05	4.44116	2.46525	0.999318	PSMC2	proteasome 26S subunit, ATPase 2
201521_s_at	0.00161	0.000129	3.96764	0.780626	0.999066	NCBP2	nuclear cap binding protein subunit 2
225826_at	0.000245	1.14e-05	4.5966	3.04712	0.998953	MMAB	methylmalonic aciduria (cobalamin deficiency) cblB type
204410_at	0.0376	0.00712	2.74199	-2.87726	0.998907	EIF1AY	eukaryotic translation initiation factor 1A, Y-linked
204283_at	0.00575	0.000637	3.51478	-0.696283	0.998905	FARS2	phenylalanyl-tRNA synthetase 2, mitochondrial
242825_at	0.0058	0.000646	3.51097	-0.708118	0.998489	PLPPR5	phospholipid phosphatase related 5
200721_s_at	2.24e-06	2.27e-08	6.02073	8.93564	0.998454	ACTR1A	ARP1 actin-related protein 1 homolog A, centractin alpha
224743_at	1.28e-05	2.46e-07	5.49838	6.67028	0.998422	IMPAD1	inositol monophosphatase domain containing 1
219060_at	0.000456	2.55e-05	4.39356	2.28984	0.998398	WDYHV1	WDYHV motif containing 1
218328_at	0.000453	2.53e-05	4.39632	2.29996	0.998325	COQ4	coenzyme Q4
239290_at	0.00038	2.02e-05	4.4532	2.50983	0.998292	FRMPD4	FERM and PDZ domain containing 4
225556_at	0.000793	5.18e-05	4.2107	1.62834	0.998274	VMA21	VMA21 vacuolar H+-ATPase homolog (S. cerevisiae)
200754_x_at	0.000355	1.85e-05	4.47537	2.59212	0.998008	MIR636///SRSF2	microRNA 636///serine and arginine rich splicing factor 2
228449_at	0.00258	0.000231	3.8059	0.237389	0.998003	MORC2	MORC family CW-type zinc finger 2
201174_s_at	0.00103	7.31e-05	4.11997	1.30759	0.997985	TERF2IP	TERF2 interacting protein
200801_x_at	0.000126	4.86e-06	4.80516	3.84872	0.997574	ACTB	actin beta
235889_at	0.00228	0.000198	3.84911	0.38085	0.997495	RSPH3	radial spoke 3 homolog
201839_s_at	0.0039	0.000393	3.65553	-0.252103	0.997452	EPCAM	epithelial cell adhesion molecule
208248_x_at	0.000103	3.73e-06	4.86884	4.09808	0.997428	APLP2	amyloid beta precursor like protein 2
218568_at	1.95e-05	4.31e-07	5.3719	6.1387	0.997425	AGK	acylglycerol kinase
205145_s_at	0.00505	0.000541	3.56272	-0.546553	0.997377	MYL5	myosin light chain 5
1563222_at	0.0118	0.00159	3.23756	-1.53009	0.997317	TMBIM4	transmembrane BAX inhibitor motif containing 4
205591_at	1.23e-05	2.32e-07	5.5114	6.72537	0.99719	OLFM1	olfactomedin 1
232184_at	0.00812	0.000992	3.38242	-1.1013	0.997188	ALS2	ALS2, alsin Rho guanine nucleotide exchange factor
242747_at	1.92e-05	4.23e-07	5.37615	6.15648	0.997183
231580_at	0.0145	0.00207	3.15442	-1.76919	0.997057	LINC01082	long intergenic non-protein coding RNA 1082
201507_at	6.05e-05	1.89e-06	5.03028	4.73958	0.996965	PFDN1	prefoldin subunit 1
227552_at	0.0107	0.00142	3.27343	-1.42533	0.996636	2024-09-01	septin 1
201688_s_at	0.00389	0.000392	3.65646	-0.249123	0.99625	TPD52	tumor protein D52
221914_at	0.000601	3.65e-05	4.30196	1.95597	0.996092	SYN1	synapsin I
225758_s_at	0.00266	0.000241	3.79508	0.201653	0.99606	TUBGCP6	tubulin gamma complex associated protein 6
1561316_at	0.0133	0.00185	3.1901	-1.6672	0.996059
230303_at	0.00688	0.000801	3.44677	-0.905947	0.995838	SYNPR	synaptoporin
204081_at	0.000618	3.78e-05	4.29288	1.92317	0.995398	NRGN	neurogranin
203773_x_at	3.63e-05	9.65e-07	5.1873	5.37581	0.995027	BLVRA	biliverdin reductase A
236637_at	0.00485	0.000516	3.57686	-0.502066	0.994862	TAS2R14	taste 2 receptor member 14
237651_x_at	0.0158	0.00231	3.11931	-1.8686	0.994728	LINC00518	long intergenic non-protein coding RNA 518
209158_s_at	0.000144	5.79e-06	4.76276	3.68388	0.994517	CYTH2	cytohesin 2
221916_at	0.00145	0.000112	4.0055	0.910236	0.994067	NEFL	neurofilament, light polypeptide
202432_at	0.000289	1.42e-05	4.54131	2.8386	0.994035	PPP3CB	protein phosphatase 3 catalytic subunit beta
232011_s_at	0.000169	7.1e-06	4.71306	3.49185	0.993861	MAP1LC3A	microtubule associated protein 1 light chain 3 alpha
232054_at	0.0158	0.0023	3.11995	-1.86679	0.993847	LOC101926951///PCDH20	uncharacterized LOC101926951///protocadherin 20
209565_at	0.000167	6.96e-06	4.71791	3.51052	0.993761	RNF113A	ring finger protein 113A
233362_at	0.0053	0.000576	3.54469	-0.603057	0.993714	ZNF341	zinc finger protein 341
210289_at	0.0262	0.00445	2.9037	-2.45858	0.993625	NAT8B///NAT8	N-acetyltransferase 8B (putative, gene/pseudogene)///N-acetyltransferase 8 (putative)
228725_x_at	0.00592	0.000663	3.5032	-0.732215	0.993456	PRMT2	protein arginine methyltransferase 2
227904_at	0.000266	1.27e-05	4.56963	2.94518	0.993166	AZI2	5-azacytidine induced 2
228109_at	0.0122	0.00165	3.22478	-1.56717	0.993143	RASGRF2	Ras protein specific guanine nucleotide releasing factor 2
212428_at	0.000757	4.86e-05	4.22743	1.68803	0.992903	KIAA0368	KIAA0368
207338_s_at	0.0053	0.000576	3.54484	-0.602591	0.992799	ZNF200	zinc finger protein 200
208810_at	0.00934	0.00119	3.32767	-1.26516	0.992422	TMEM135///DNAJB6	transmembrane protein 135///DnaJ heat shock protein family (Hsp40) member B6
234107_s_at	6.22e-07	3.7e-09	6.40494	10.6663	0.99239	DTD1	D-tyrosyl-tRNA deacylase 1
212075_s_at	0.000124	4.75e-06	4.81082	3.87079	0.992077	CSNK2A1	casein kinase 2 alpha 1
227705_at	0.00404	0.000412	3.64205	-0.29525	0.992059	TCEAL7	transcription elongation factor A like 7
240312_at	0.000302	1.51e-05	4.52685	2.78434	0.991921	LOC389895	chromosome 16 open reading frame 72-like
231504_at	0.0138	0.00193	3.17572	-1.70841	0.991889	CCDC148	coiled-coil domain containing 148
211746_x_at	0.00181	0.000148	3.92923	0.650072	0.991775	PSMA1	proteasome subunit alpha 1
215785_s_at	1.44e-05	2.9e-07	5.46165	6.5152	0.991764	CYFIP2	cytoplasmic FMR1 interacting protein 2
1555461_at	0.00308	0.00029	3.74243	0.028909	0.991427	TXNL4A	thioredoxin like 4A
220942_x_at	3.41e-05	8.96e-07	5.20459	5.4466	0.9914	FAM162A	family with sequence similarity 162 member A
210738_s_at	0.0356	0.00661	2.76778	-2.81187	0.991394	SLC4A4	solute carrier family 4 member 4
205447_s_at	0.000704	4.44e-05	4.25098	1.77232	0.991312	MAP3K12	mitogen-activated protein kinase kinase kinase 12
218961_s_at	0.000144	5.81e-06	4.76191	3.68057	0.991032	PNKP	polynucleotide kinase 3'-phosphatase
201704_at	2.72e-05	6.6e-07	5.27492	5.73599	0.99101	ENTPD6	ectonucleoside triphosphate diphosphohydrolase 6 (putative)
203094_at	0.00011	4.05e-06	4.84928	4.02127	0.990963	MAD2L1BP	MAD2L1 binding protein
224413_s_at	5.39e-06	7.65e-08	5.75755	7.78071	0.990734	TM2D2	TM2 domain containing 2
228922_at	0.00758	0.000908	3.40934	-1.01993	0.990671	SHF	Src homology 2 domain containing F
231319_x_at	0.00039	2.1e-05	4.44397	2.47566	0.990665	KIF9	kinesin family member 9
240091_at	0.0176	0.00265	3.07494	-1.99294	0.990579	PSMA8	proteasome subunit alpha 8
226132_s_at	1.29e-05	2.49e-07	5.49624	6.66124	0.990285	MANEAL	mannosidase endo-alpha like
213041_s_at	2.81e-05	6.9e-07	5.26458	5.69327	0.990041	ATP5D	ATP synthase, H+ transporting, mitochondrial F1 complex, delta subunit
217897_at	0.0165	0.00243	3.10293	-1.91468	0.99	FXYD6	FXYD domain containing ion transport regulator 6
208336_s_at	0.000583	3.5e-05	4.31244	1.99392	0.989464	TECR	trans-2,3-enoyl-CoA reductase
213924_at	0.00373	0.000372	3.67177	-0.199968	0.989151	GNAL	G protein subunit alpha L
201500_s_at	8.34e-06	1.37e-07	5.62947	7.22849	0.988882	PPP1R11	protein phosphatase 1 regulatory inhibitor subunit 11
202927_at	0.000874	5.88e-05	4.17768	1.511	0.988799	PIN1	peptidylprolyl cis/trans isomerase, NIMA-interacting 1
224587_at	0.00147	0.000115	3.99928	0.88885	0.988564	SUB1	SUB1 homolog, transcriptional regulator
216323_x_at	0.000244	1.13e-05	4.59916	3.05681	0.988558	TUBA3D///TUBA3C	tubulin alpha 3d///tubulin alpha 3c
203994_s_at	0.004	0.000407	3.64567	-0.283667	0.988309	C21orf2	chromosome 21 open reading frame 2
200866_s_at	0.0113	0.00151	3.25286	-1.48553	0.988305	PSAP	prosaposin
226382_at	0.000389	2.09e-05	4.44488	2.47903	0.98821
225833_at	0.0346	0.00636	2.78105	-2.77803	0.988175	DAGLB	diacylglycerol lipase beta
218101_s_at	0.000666	4.15e-05	4.26894	1.83686	0.987728	NDUFC2-KCTD14///NDUFC2	NDUFC2-KCTD14 readthrough///NADH:ubiquinone oxidoreductase subunit C2
241873_at	0.00457	0.000479	3.5985	-0.433734	0.987711
211378_x_at	0.0016	0.000127	3.97112	0.792501	0.987515	LOC101060363///PPIA	peptidyl-prolyl cis-trans isomerase A pseudogene///peptidylprolyl isomerase A
219575_s_at	3.92e-06	4.94e-08	5.85294	8.19625	0.987416	COG8///PDF	component of oligomeric golgi complex 8///peptide deformylase (mitochondrial)
206935_at	0.0129	0.00178	3.20247	-1.63162	0.987164	PCDH8	protocadherin 8
212727_at	7.62e-06	1.21e-07	5.65633	7.34373	0.98715	DLG3	discs large MAGUK scaffold protein 3
233094_at	0.00994	0.00129	3.30297	-1.33836	0.987148
218270_at	0.000104	3.78e-06	4.86572	4.0858	0.987091	MRPL24	mitochondrial ribosomal protein L24
237826_at	0.0188	0.0029	3.04596	-2.0733	0.987009
241998_at	5.19e-05	1.53e-06	5.08016	4.94039	0.986831	C2orf80	chromosome 2 open reading frame 80
225781_at	0.000465	2.61e-05	4.38765	2.26816	0.986817	MAPK9	mitogen-activated protein kinase 9
244334_at	1.73e-06	1.59e-08	6.09714	9.27579	0.986793	TRAM1L1	translocation associated membrane protein 1-like 1
203662_s_at	0.00307	0.000289	3.74307	0.031019	0.986694	TMOD1	tropomodulin 1
231896_s_at	1.3e-05	2.52e-07	5.49324	6.64853	0.986676	DENR	density regulated re-initiation and release factor
211586_s_at	0.0103	0.00134	3.29004	-1.3765	0.986628	ATP2B2	ATPase plasma membrane Ca2+ transporting 2
217814_at	0.00101	7.08e-05	4.1284	1.33718	0.986567	CCDC47	coiled-coil domain containing 47
219929_s_at	0.00164	0.000131	3.96256	0.763312	0.986351	ZFYVE21	zinc finger FYVE-type containing 21
209177_at	1.33e-06	1.11e-08	6.17367	9.61853	0.986121	NDUFAF3	NADH:ubiquinone oxidoreductase complex assembly factor 3
230765_at	0.00281	0.000258	3.77527	0.136432	0.98605	NWD2	NACHT and WD repeat domain containing 2
209248_at	0.000256	1.2e-05	4.58288	2.99519	0.985855	GHITM	growth hormone inducible transmembrane protein
210406_s_at	0.000101	3.65e-06	4.87392	4.11807	0.985745	WTH3DI///RAB6C///RAB6A	RAB6C-like///RAB6C, member RAS oncogene family///RAB6A, member RAS oncogene family
239733_at	0.029	0.00508	2.85855	-2.57755	0.985715	DYDC2	DPY30 domain containing 2
235006_at	0.00443	0.000462	3.60905	-0.400319	0.985696	CDKN2AIPNL	CDKN2A interacting protein N-terminal like
221223_x_at	0.00112	8.16e-05	4.09065	1.20502	0.98561	CISH	cytokine inducible SH2 containing protein
1554158_at	0.0237	0.00392	2.94629	-2.34487	0.98524	ZMYND11	zinc finger MYND-type containing 11
205376_at	0.000114	4.25e-06	4.83736	3.97453	0.985172	INPP4B	inositol polyphosphate-4-phosphatase type II B
201411_s_at	0.0152	0.0022	3.13456	-1.82554	0.985141	PLEKHB2	pleckstrin homology domain containing B2
204231_s_at	0.000202	8.93e-06	4.65678	3.27599	0.98495	FAAH	fatty acid amide hydrolase
226456_at	0.0058	0.000645	3.51136	-0.706921	0.984934	RMI2	RecQ mediated genome instability 2
227224_at	0.00199	0.000167	3.89596	0.537748	0.984878	RALGPS2	Ral GEF with PH domain and SH3 binding motif 2
266_s_at	0.0127	0.00174	3.20847	-1.61431	0.984817	CD24	CD24 molecule
205089_at	2.35e-05	5.48e-07	5.31725	5.91124	0.984807	ZNF7	zinc finger protein 7
216184_s_at	0.00588	0.000657	3.50568	-0.724524	0.984611	RIMS1	regulating synaptic membrane exocytosis 1
230272_at	3.13e-05	8.01e-07	5.23037	5.55243	0.984002	LINC00461///MIR9-2	long intergenic non-protein coding RNA 461///microRNA 9-2
244183_x_at	0.0229	0.00374	2.9614	-2.30418	0.983657	PCDHB3	protocadherin beta 3
238202_at	0.0147	0.00211	3.14778	-1.78807	0.983652
218097_s_at	2.4e-06	2.49e-08	6.00134	8.84965	0.98327	CUEDC2	CUE domain containing 2
1562226_at	0.0262	0.00445	2.90363	-2.45876	0.983024	VWDE	von Willebrand factor D and EGF domains
218310_at	7.43e-05	2.45e-06	4.9691	4.4949	0.983005	KCTD7///RABGEF1	potassium channel tetramerization domain containing 7///RAB guanine nucleotide exchange factor 1
228168_at	0.000947	6.51e-05	4.15058	1.41522	0.982866	ATP5G3	ATP synthase, H+ transporting, mitochondrial Fo complex subunit C3 (subunit 9)
201781_s_at	0.00201	0.000169	3.89301	0.527855	0.982848	AIP	aryl hydrocarbon receptor interacting protein
223091_x_at	0.000136	5.38e-06	4.78058	3.75305	0.982761	MFF	mitochondrial fission factor
204643_s_at	0.00189	0.000158	3.91247	0.59341	0.982683	ENOX2	ecto-NOX disulfide-thiol exchanger 2
208778_s_at	5.27e-05	1.57e-06	5.07479	4.9187	0.982513	SNORA29///TCP1	small nucleolar RNA, H/ACA box 29///t-complex 1
203032_s_at	0.037	0.00696	2.74975	-2.85765	0.982414	FH	fumarate hydratase
208723_at	0.00141	0.000109	4.01352	0.937782	0.982252	USP11	ubiquitin specific peptidase 11
227022_at	0.000147	5.95e-06	4.75605	3.65785	0.982163	GNPDA2	glucosamine-6-phosphate deaminase 2
218751_s_at	0.0041	0.000419	3.63729	-0.310443	0.982041	FBXW7	F-box and WD repeat domain containing 7
225111_s_at	0.0031	0.000292	3.74012	0.021384	0.98192	NAPB	NSF attachment protein beta
217400_at	0.018	0.00272	3.06617	-2.01732	0.981851
227830_at	2.19e-05	5e-07	5.33842	5.99918	0.981404	GABRB3	gamma-aminobutyric acid type A receptor beta3 subunit
204546_at	1.4e-05	2.8e-07	5.46971	6.54918	0.98108	KIAA0513	KIAA0513
209751_s_at	0.00117	8.63e-05	4.07561	1.15262	0.981027	TRAPPC2B///TRAPPC2	trafficking protein particle complex 2B///trafficking protein particle complex 2
1554526_at	0.00585	0.000651	3.50838	-0.716159	0.980922	OLFM3	olfactomedin 3
201550_x_at	2.28e-05	5.25e-07	5.3271	5.95212	0.980719	ACTG1///ACTB	actin gamma 1///actin beta
204002_s_at	0.000139	5.55e-06	4.77323	3.72448	0.980553	ICA1	islet cell autoantigen 1
1568794_at	0.000601	3.65e-05	4.30196	1.95599	0.980335	LOC643355	uncharacterized LOC643355
210570_x_at	0.00071	4.49e-05	4.24829	1.76267	0.980333	MAPK9	mitogen-activated protein kinase 9
204944_at	0.00702	0.000824	3.43851	-0.931191	0.980193	PTPRG	protein tyrosine phosphatase, receptor type G
223113_at	7.09e-05	2.31e-06	4.98292	4.55002	0.980189	TMEM138	transmembrane protein 138
231986_at	2.44e-06	2.56e-08	5.99559	8.82421	0.979856	RIMS1	regulating synaptic membrane exocytosis 1
202870_s_at	0.00584	0.00065	3.50884	-0.714723	0.979583	CDC20	cell division cycle 20
221622_s_at	0.000885	5.96e-05	4.17378	1.49721	0.979562	TMEM126B	transmembrane protein 126B
204897_at	0.0471	0.00953	2.63815	-3.1351	0.979229	PTGER4	prostaglandin E receptor 4
226864_at	0.0018	0.000148	3.93024	0.653476	0.97883	PKIA	protein kinase (cAMP-dependent, catalytic) inhibitor alpha
224366_s_at	2.49e-06	2.63e-08	5.98912	8.79553	0.978822	REPS1	RALBP1 associated Eps domain containing 1
205538_at	0.000795	5.2e-05	4.20993	1.6256	0.978751	CORO2A	coronin 2A
219688_at	0.000349	1.81e-05	4.48065	2.61177	0.978513	BBS7	Bardet-Biedl syndrome 7
219667_s_at	0.00478	0.000506	3.58273	-0.483573	0.978452	BANK1	B-cell scaffold protein with ankyrin repeats 1
241649_at	0.0268	0.00457	2.89482	-2.4821	0.978363
1569756_at	0.0586	0.0127	2.53272	-3.38792	0.978334	LOC101927292	uncharacterized LOC101927292
220282_at	0.000992	6.9e-05	4.13512	1.3608	0.978267	RIC3	RIC3 acetylcholine receptor chaperone
218075_at	0.0021	0.000179	3.87761	0.476139	0.978154	AAAS	aladin WD repeat nucleoporin
201714_at	4.35e-05	1.22e-06	5.1329	5.15406	0.977908	TUBG1	tubulin gamma 1
235071_at	0.00226	0.000196	3.85195	0.390325	0.977807	WDR92	WD repeat domain 92
213489_at	0.000261	1.24e-05	4.57591	2.96888	0.977573	MAPRE2	microtubule associated protein RP/EB family member 2
200755_s_at	0.00131	9.94e-05	4.03785	1.0217	0.977474	CALU	calumenin
208969_at	3.14e-06	3.64e-08	5.9191	8.48655	0.977457	NDUFA9	NADH:ubiquinone oxidoreductase subunit A9
210987_x_at	6.28e-06	9.39e-08	5.71272	7.58669	0.977456	TPM1	tropomyosin 1 (alpha)
204480_s_at	0.000789	5.14e-05	4.21264	1.63524	0.977378	C9orf16	chromosome 9 open reading frame 16
201522_x_at	0.000556	3.28e-05	4.32937	2.05538	0.976805	SNURF///SNRPN	SNRPN upstream reading frame///small nuclear ribonucleoprotein polypeptide N
241529_at	0.0294	0.00517	2.85236	-2.59374	0.976803
214790_at	0.0101	0.00132	3.29553	-1.36033	0.97606	SENP6	SUMO1/sentrin specific peptidase 6
236803_at	0.0134	0.00186	3.18757	-1.67445	0.975822	LOC101927060	uncharacterized LOC101927060
237075_at	0.0223	0.0036	2.97428	-2.26938	0.975759	LOC101060091	uncharacterized LOC101060091
1552904_at	0.00777	0.000936	3.39992	-1.04848	0.975548	NETO1	neuropilin and tolloid like 1
209219_at	5.26e-05	1.56e-06	5.07575	4.92257	0.975466	MIR1236///NELFE	microRNA 1236///negative elongation factor complex member E
202012_s_at	0.000239	1.1e-05	4.60554	3.08098	0.975096	EXT2	exostosin glycosyltransferase 2
208941_s_at	7.83e-05	2.63e-06	4.95248	4.42877	0.974845	SEPHS1	selenophosphate synthetase 1
1557910_at	0.05	0.0103	2.60975	-3.20409	0.974751	HSP90AB1	heat shock protein 90 alpha family class B member 1
202260_s_at	0.000274	1.32e-05	4.56048	2.91068	0.974733	STXBP1	syntaxin binding protein 1
224186_s_at	0.000521	3.03e-05	4.3495	2.12863	0.974475	RNF123	ring finger protein 123
213386_at	0.000199	8.76e-06	4.66163	3.29452	0.974453	TMEM246	transmembrane protein 246
200814_at	0.000403	2.18e-05	4.43361	2.43736	0.974151	PSME1	proteasome activator subunit 1
218027_at	0.000384	2.05e-05	4.44943	2.49587	0.974079	MRPL15	mitochondrial ribosomal protein L15
1556454_a_at	0.00689	0.000802	3.44631	-0.907343	0.974031	LOC100506274	uncharacterized LOC100506274
220214_at	0.0147	0.0021	3.14967	-1.7827	0.973933	ZNF215	zinc finger protein 215
223529_at	0.00149	0.000116	3.99572	0.876657	0.973818	SYT4	synaptotagmin 4
212694_s_at	0.000824	5.44e-05	4.19775	1.58222	0.97326	PCCB	propionyl-CoA carboxylase beta subunit
240512_x_at	0.0103	0.00134	3.29098	-1.37373	0.973187	KCTD4	potassium channel tetramerization domain containing 4
209858_x_at	0.000117	4.42e-06	4.82792	3.93762	0.972678	MPPE1	metallophosphoesterase 1
211003_x_at	0.0114	0.00153	3.24858	-1.49801	0.972561	TGM2	transglutaminase 2
213609_s_at	8.32e-05	2.84e-06	4.93437	4.35687	0.972428	SEZ6L	seizure related 6 homolog like
229105_at	0.0143	0.00202	3.16157	-1.74882	0.972171	GPR39	G protein-coupled receptor 39
208786_s_at	0.000226	1.03e-05	4.62179	3.14268	0.972165	MAP1LC3B	microtubule associated protein 1 light chain 3 beta
211028_s_at	8.12e-05	2.75e-06	4.94152	4.38523	0.971772	KHK	ketohexokinase
223040_at	0.00071	4.49e-05	4.24808	1.76193	0.970941	NAA20	N(alpha)-acetyltransferase 20, NatB catalytic subunit
223056_s_at	0.000212	9.5e-06	4.64155	3.2179	0.970614	XPO5	exportin 5
224782_at	1.21e-06	9.74e-09	6.20145	9.74343	0.970558	ZMAT2	zinc finger matrin-type 2
206727_at	0.0543	0.0115	2.57026	-3.29893	0.970498	C9	complement component 9
225187_at	2.49e-05	5.92e-07	5.29977	5.83877	0.970371	CCAR2	cell cycle and apoptosis regulator 2
226306_at	0.0015	0.000117	3.99282	0.866702	0.96978	C6orf1	chromosome 6 open reading frame 1
203548_s_at	0.0513	0.0107	2.59729	-3.23415	0.969729	LPL	lipoprotein lipase
222984_at	0.000149	6.06e-06	4.75186	3.64164	0.969471	PAIP2	poly(A) binding protein interacting protein 2
204610_s_at	7.44e-06	1.17e-07	5.66356	7.37483	0.968768	CCDC85B	coiled-coil domain containing 85B
214531_s_at	0.0183	0.00278	3.05864	-2.03821	0.96868	SNX1	sorting nexin 1
208821_at	0.00252	0.000225	3.81383	0.263633	0.968391	SNRPB	small nuclear ribonucleoprotein polypeptides B and B1
216831_s_at	0.0176	0.00264	3.07549	-1.99138	0.967894	RUNX1T1	RUNX1 translocation partner 1
212307_s_at	0.000196	8.57e-06	4.66693	3.3148	0.967788	OGT	O-linked N-acetylglucosamine (GlcNAc) transferase
212320_at	6.74e-05	2.18e-06	4.99733	4.60756	0.967711	TUBB	tubulin beta class I
1555193_a_at	0.0349	0.00645	2.77647	-2.78971	0.967685	ZNF277	zinc finger protein 277
206809_s_at	0.000649	4.02e-05	4.2771	1.86623	0.967659	HNRNPA3///HNRNPA3P1	heterogeneous nuclear ribonucleoprotein A3///heterogeneous nuclear ribonucleoprotein A3 pseudogene 1
202941_at	0.00049	2.81e-05	4.36952	2.20175	0.967611	NDUFV2	NADH:ubiquinone oxidoreductase core subunit V2
226313_at	1.2e-05	2.26e-07	5.518	6.75335	0.967229	C10orf35	chromosome 10 open reading frame 35
225718_at	4.62e-05	1.32e-06	5.11455	5.07956	0.967094	LNPK	lunapark, ER junction formation factor
210667_s_at	0.0124	0.00169	3.21757	-1.58804	0.967065	C21orf33	chromosome 21 open reading frame 33
204003_s_at	0.00188	0.000156	3.91483	0.601369	0.966937	NUPL2	nucleoporin like 2
214364_at	0.000132	5.14e-06	4.79161	3.79593	0.966911	MTERF4	mitochondrial transcription termination factor 4
230217_at	0.0121	0.00164	3.22825	-1.5571	0.966488	CLVS1	clavesin 1
206483_at	1.54e-05	3.17e-07	5.44133	6.42965	0.966456	LRRC6	leucine rich repeat containing 6
233305_at	0.00264	0.000238	3.7982	0.211945	0.966403	NECAB1	N-terminal EF-hand calcium binding protein 1
208693_s_at	0.000191	8.3e-06	4.67478	3.34485	0.966253	GARS	glycyl-tRNA synthetase
209218_at	0.000127	4.92e-06	4.80216	3.83704	0.965954	SQLE	squalene epoxidase
209001_s_at	2.7e-06	2.94e-08	5.9653	8.69023	0.965526	ANAPC13	anaphase promoting complex subunit 13
225391_at	0.000884	5.95e-05	4.17438	1.49932	0.965419	LOC93622	Morf4 family associated protein 1 like 1 pseudogene
244521_at	0.0461	0.00927	2.64815	-3.11066	0.965309	TSHZ2	teashirt zinc finger homeobox 2
231979_at	0.0187	0.00287	3.04841	-2.06654	0.965249	GABPB1-AS1	GABPB1 antisense RNA 1
214249_at	0.00482	0.000512	3.57919	-0.494731	0.965166	TRIM2	tripartite motif containing 2
211483_x_at	0.00102	7.2e-05	4.12393	1.32148	0.965044	CAMK2B	calcium/calmodulin dependent protein kinase II beta
244709_at	0.00122	9.11e-05	4.06115	1.10237	0.965043	AMER3	APC membrane recruitment protein 3
244156_at	0.0224	0.00363	2.97129	-2.27748	0.964938
212214_at	0.000278	1.35e-05	4.55425	2.88724	0.964821	OPA1	OPA1, mitochondrial dynamin like GTPase
218476_at	0.000401	2.18e-05	4.43447	2.44052	0.964641	POMT1	protein O-mannosyltransferase 1
220121_at	0.021	0.00333	3.00039	-2.19842	0.964371	LINS1	lines homolog 1
211585_at	0.05	0.0103	2.60931	-3.20516	0.963875	NPAT	nuclear protein, coactivator of histone transcription
217898_at	0.000105	3.84e-06	4.86179	4.07039	0.963766	EMC7	ER membrane protein complex subunit 7
241120_s_at	0.0347	0.00639	2.77957	-2.7818	0.96351	CDC20B	cell division cycle 20B
1553133_at	0.00214	0.000183	3.87064	0.452765	0.963446	C9orf72	chromosome 9 open reading frame 72
233334_x_at	0.00551	0.000605	3.53035	-0.647818	0.963378	SLX1B-SULT1A4///SLX1A-SULT1A3///SLX1A///SULT1A4///SLX1B///SULT1A3	SLX1B-SULT1A4 readthrough (NMD candidate)///SLX1A-SULT1A3 readthrough (NMD candidate)///SLX1 homolog A, structure-specific endonuclease subunit///sulfotransferase family 1A member 4///SLX1 homolog B, structure-specific endonuclease subunit///sulfotransferase family 1A member 3
228378_at	0.0253	0.00425	2.91894	-2.41803	0.962974	C12orf29	chromosome 12 open reading frame 29
205652_s_at	0.000898	6.08e-05	4.16875	1.47939	0.962961	TTLL1	tubulin tyrosine ligase like 1
226031_at	0.00142	0.000109	4.01239	0.93392	0.962954	VPS50	VPS50, EARP/GARPII complex subunit
238029_s_at	0.000192	8.38e-06	4.6725	3.33612	0.96284	SLC16A14	solute carrier family 16 member 14
209461_x_at	0.00701	0.000822	3.43929	-0.928813	0.962685	WDR18	WD repeat domain 18
230055_at	0.00193	0.000161	3.90624	0.572374	0.96241	KHDC1	KH homology domain containing 1
218341_at	9.97e-05	3.59e-06	4.87813	4.13464	0.962355	PPCS	phosphopantothenoylcysteine synthetase
226246_at	4.65e-06	6.34e-08	5.79869	7.9595	0.962246	KCTD1	potassium channel tetramerization domain containing 1
208777_s_at	0.000712	4.51e-05	4.24702	1.75813	0.962242	PSMD11	proteasome 26S subunit, non-ATPase 11
206841_at	0.0205	0.00323	3.01024	-2.1715	0.962219	PDE6H	phosphodiesterase 6H
1555522_s_at	0.00138	0.000106	4.01971	0.959115	0.962072	DPY30///MEMO1	dpy-30, histone methyltransferase complex regulatory subunit///mediator of cell motility 1
220271_x_at	0.0127	0.00175	3.20676	-1.61926	0.961589	EFCAB6	EF-hand calcium binding domain 6
201269_s_at	0.00014	5.58e-06	4.77198	3.71964	0.961417	NUDCD3	NudC domain containing 3
202203_s_at	0.000762	4.91e-05	4.22476	1.67849	0.961368	AMFR	autocrine motility factor receptor
202298_at	0.000198	8.66e-06	4.66442	3.30521	0.961366	NDUFA1	NADH:ubiquinone oxidoreductase subunit A1
212085_at	0.000478	2.71e-05	4.37817	2.23342	0.961341	SLC25A6	solute carrier family 25 member 6
204553_x_at	0.00222	0.000192	3.85849	0.412143	0.961339	INPP4A	inositol polyphosphate-4-phosphatase type I A
210950_s_at	1.57e-05	3.27e-07	5.43478	6.4021	0.961314	FDFT1	farnesyl-diphosphate farnesyltransferase 1
210102_at	0.000369	1.95e-05	4.46235	2.54378	0.961297	VWA5A	von Willebrand factor A domain containing 5A
219343_at	1.74e-05	3.73e-07	5.4047	6.27589	0.960779	CDC37L1	cell division cycle 37 like 1
224430_s_at	0.000376	2e-05	4.45618	2.52089	0.96054	MTO1	mitochondrial tRNA translation optimization 1
243624_at	0.00075	4.8e-05	4.23054	1.69912	0.960156	PIAS2	protein inhibitor of activated STAT 2
212068_s_at	0.000186	8.01e-06	4.68354	3.37841	0.959994	PRRC2B	proline rich coiled-coil 2B
226754_at	0.00331	0.000318	3.71625	-0.056298	0.959933	ZNF251	zinc finger protein 251
236340_at	0.00234	0.000206	3.83863	0.345935	0.959906	LINC01006///C7orf13	long intergenic non-protein coding RNA 1006///chromosome 7 open reading frame 13
217882_at	9.21e-05	3.24e-06	4.90259	4.23109	0.959872	EMC3	ER membrane protein complex subunit 3
242206_at	0.000662	4.11e-05	4.27086	1.84377	0.959863
212266_s_at	3.48e-06	4.21e-08	5.88779	8.34899	0.95983	SRSF5	serine and arginine rich splicing factor 5
200818_at	0.0101	0.00131	3.29668	-1.35692	0.959696	ATP5O	ATP synthase, H+ transporting, mitochondrial F1 complex, O subunit
218191_s_at	9.07e-05	3.18e-06	4.90752	4.25056	0.959667	LMBRD1	LMBR1 domain containing 1
233651_s_at	0.000226	1.03e-05	4.62174	3.14248	0.959603	MPND	MPN domain containing
202483_s_at	0.00121	8.97e-05	4.06525	1.11659	0.959557	RANBP1	RAN binding protein 1
227449_at	0.00426	0.000441	3.62235	-0.358045	0.959507	EPHA4	EPH receptor A4
214620_x_at	0.000265	1.26e-05	4.57071	2.94924	0.959214	PAM	peptidylglycine alpha-amidating monooxygenase
227730_at	0.000104	3.81e-06	4.86403	4.07918	0.959005	DYM	dymeclin
210009_s_at	0.00511	0.000548	3.55899	-0.558257	0.958949	GOSR2	golgi SNAP receptor complex member 2
211955_at	1.41e-05	2.83e-07	5.4671	6.53815	0.958889	IPO5	importin 5
221260_s_at	4.85e-05	1.41e-06	5.09994	5.02037	0.958321	CSRNP2	cysteine and serine rich nuclear protein 2
204711_at	7.67e-05	2.54e-06	4.96018	4.45942	0.958107	KIAA0753	KIAA0753
244514_at	0.0148	0.00212	3.14611	-1.79281	0.958005
230333_at	0.00517	0.000557	3.55448	-0.572389	0.957991
244493_at	0.0143	0.00203	3.16061	-1.75158	0.957721	GPR22	G protein-coupled receptor 22
208826_x_at	0.000416	2.28e-05	4.42289	2.39776	0.957274	HINT1	histidine triad nucleotide binding protein 1
208517_x_at	0.0103	0.00135	3.28842	-1.38128	0.957269	BTF3	basic transcription factor 3
219207_at	0.00518	0.000559	3.55352	-0.5754	0.957034	EDC3	enhancer of mRNA decapping 3
239990_at	0.0243	0.00404	2.93623	-2.37185	0.956883
235389_at	0.0139	0.00195	3.17357	-1.71457	0.95677	PHF20	PHD finger protein 20
231300_at	0.00354	0.000347	3.69155	-0.136234	0.95655	CCDC189	coiled-coil domain containing 189
210006_at	0.000169	7.1e-06	4.71317	3.49226	0.956438	ABHD14A///ACY1	abhydrolase domain containing 14A///aminoacylase 1
225498_at	0.00128	9.64e-05	4.04593	1.04962	0.956416	CHMP4B	charged multivesicular body protein 4B
219338_s_at	6.11e-05	1.92e-06	5.02703	4.72651	0.956233	LRRC49	leucine rich repeat containing 49
241085_at	0.000756	4.86e-05	4.22768	1.6889	0.95586	GPR135	G protein-coupled receptor 135
228329_at	0.00013	5.09e-06	4.79405	3.80542	0.955731	DAB1	DAB1, reelin adaptor protein
209531_at	0.00185	0.000153	3.9213	0.623228	0.955645	GSTZ1	glutathione S-transferase zeta 1
222990_at	0.000218	9.84e-06	4.63285	3.18475	0.955634	UBQLN1	ubiquilin 1
1554290_at	0.00152	0.000119	3.9886	0.852272	0.955464	LOC101929134///HERC3	uncharacterized LOC101929134///HECT and RLD domain containing E3 ubiquitin protein ligase 3
217432_s_at	0.00104	7.37e-05	4.11782	1.30007	0.955407	IDS	iduronate 2-sulfatase
208643_s_at	8.34e-06	1.37e-07	5.62935	7.22795	0.955307	XRCC5	X-ray repair cross complementing 5
[truncated: 52,676 more rows]

## Sheet: top 50 upregulated genes
ID	adj.P.Val	P.Value	t	B	logFC	Gene.symbol	Gene.title
213476_x_at	6.25e-10	6.36e-14	8.57831	21.1559	1.99936	TUBB3	tubulin beta 3 class III
202257_s_at	9.34e-10	1.43e-13	8.42311	20.3801	2.02265	CD2BP2	CD2 cytoplasmic tail binding protein 2
230656_s_at	1e-09	2.29e-13	8.33278	19.9299	2.16385	UTP4	UTP4, small subunit processome component
207232_s_at	1e-09	2.7e-13	8.30135	19.7735	2.02776	DZIP3	DAZ interacting zinc finger protein 3
205738_s_at	5.07e-09	2.22e-12	7.89346	17.7554	2.02848	FABP3	fatty acid binding protein 3
213921_at	8.05e-09	4.15e-12	7.77174	17.158	2.7594	SST	somatostatin
202785_at	8.4e-09	4.76e-12	7.74502	17.0272	2.17285	NDUFA7	NADH:ubiquinone oxidoreductase subunit A7
223708_at	1.3e-08	1.14e-11	7.57297	16.188	2.63635	C1QTNF4	C1q and tumor necrosis factor related protein 4
221772_s_at	1.44e-08	1.35e-11	7.54118	16.0335	1.92605	PPP2R2D	protein phosphatase 2 regulatory subunit Bdelta
1568603_at	1.56e-08	1.51e-11	7.51795	15.9208	2.25051	CADPS	calcium dependent secretion activator
201387_s_at	1.63e-08	1.61e-11	7.50567	15.8612	1.956	UCHL1	ubiquitin C-terminal hydrolase L1
202507_s_at	1.72e-08	1.76e-11	7.4879	15.7751	2.31919	SNAP25	synaptosome associated protein 25
215020_at	1.94e-08	2.13e-11	7.45043	15.5937	2.14718	NRXN3	neurexin 3
1568604_a_at	2.08e-08	2.37e-11	7.42956	15.4928	2.13001	CADPS	calcium dependent secretion activator
219549_s_at	2.58e-08	3.31e-11	7.36336	15.1732	2.02746	RTN3	reticulon 3
213710_s_at	2.84e-08	3.79e-11	7.33624	15.0426	2.12758	CALM1	calmodulin 1
200638_s_at	3e-08	4.12e-11	7.31986	14.9638	1.94811	YWHAZ	tyrosine 3-monooxygenase/tryptophan 5-monooxygenase activation protein zeta
219408_at	3.15e-08	4.37e-11	7.3078	14.9058	1.98959	PRMT7	protein arginine methyltransferase 7
215021_s_at	3.44e-08	5.1e-11	7.27733	14.7594	2.03159	NRXN3	neurexin 3
209953_s_at	3.92e-08	6.32e-11	7.23447	14.5538	1.89378	CDC37	cell division cycle 37
201020_at	4.17e-08	7.28e-11	7.20629	14.4189	1.96592	YWHAH	tyrosine 3-monooxygenase/tryptophan 5-monooxygenase activation protein eta
204260_at	4.29e-08	7.77e-11	7.19317	14.3561	2.21968	CHGB	chromogranin B
231783_at	4.32e-08	7.99e-11	7.18766	14.3297	1.89319	CHRM1	cholinergic receptor muscarinic 1
223913_s_at	8.57e-08	2.08e-10	6.99497	13.4129	1.98897	MIR7-3HG	MIR7-3 host gene
205540_s_at	1.21e-07	3.63e-10	6.88257	12.8822	2.07218	RRAGB	Ras related GTP binding B
200950_at	1.92e-07	6.93e-10	6.75103	12.2655	2.29776	ARPC1A	actin related protein 2/3 complex subunit 1A
220690_s_at	4.44e-07	2.25e-09	6.50871	11.142	1.97501	DHRS7B	dehydrogenase/reductase 7B
207791_s_at	1.02e-06	7.49e-09	6.25696	9.99381	2.05484	RAB1A	RAB1A, member RAS oncogene family
224509_s_at	1.05e-06	7.89e-09	6.24606	9.94459	1.90403	RTN4IP1	reticulon 4 interacting protein 1
200820_at	1.12e-06	8.62e-09	6.22734	9.86008	1.97907	PSMD8	proteasome 26S subunit, non-ATPase 8
214359_s_at	1.16e-06	9.16e-09	6.21429	9.80127	1.96674	HSP90AB1	heat shock protein 90 alpha family class B member 1
201341_at	1.23e-06	1.01e-08	6.19468	9.71298	1.91461	ENC1	ectodermal-neural cortex 1
216602_s_at	1.27e-06	1.06e-08	6.18379	9.664	1.93245	FARSA	phenylalanyl-tRNA synthetase alpha subunit
206013_s_at	1.33e-06	1.11e-08	6.17461	9.62274	1.90004	ACTL6B	actin like 6B
228509_at	1.59e-06	1.41e-08	6.12353	9.39375	2.02413	SPHKAP	SPHK1 interactor, AKAP domain containing
220261_s_at	2.11e-06	2.07e-08	6.04036	9.02282	1.89882	ZDHHC4	zinc finger DHHC-type containing 4
210338_s_at	3.08e-06	3.55e-08	5.92464	8.51091	2.30472	SNORD14D///SNORD14C///HSPA8	small nucleolar RNA, C/D box 14D///small nucleolar RNA, C/D box 14C///heat shock protein family A (Hsp70) member 8
222614_at	3.22e-06	3.79e-08	5.91069	8.44955	1.9924	RWDD2B	RWD domain containing 2B
215161_at	4.39e-06	5.83e-08	5.81684	8.03859	1.93156	CAMK1G	calcium/calmodulin dependent protein kinase IG
204014_at	4.96e-06	6.87e-08	5.7811	7.88299	1.98008	DUSP4	dual specificity phosphatase 4
215714_s_at	5.62e-06	8.09e-08	5.7453	7.72762	2.05072	SMARCA4	SWI/SNF related, matrix associated, actin dependent regulator of chromatin, subfamily a, member 4
1556883_a_at	7.81e-06	1.25e-07	5.64893	7.31193	2.10105	LOC101929800///LOC101927424///LOC440896///PGM5	putative uncharacterized protein FLJ45355///uncharacterized LOC101927424///uncharacterized LOC440896///phosphoglucomutase 5
223010_s_at	1.2e-05	2.24e-07	5.51925	6.75866	1.90307	OCIAD1	OCIA domain containing 1
208846_s_at	1.46e-05	2.95e-07	5.45745	6.49751	2.07787	VDAC3	voltage dependent anion channel 3
203798_s_at	3.05e-05	7.75e-07	5.23787	5.58327	2.10335	VSNL1	visinin like 1
1556378_a_at	4.38e-05	1.23e-06	5.13137	5.14784	2.24013	LOC101929800///LOC101927424///LOC440896	putative uncharacterized protein FLJ45355///uncharacterized LOC101927424///uncharacterized LOC440896
217356_s_at	7.14e-05	2.33e-06	4.98074	4.54134	1.94973	PGK1	phosphoglycerate kinase 1
204338_s_at	0.000235	1.08e-05	4.61048	3.09971	1.89447	RGS4	regulator of G-protein signaling 4
201909_at	0.00602	0.000678	3.49641	-0.753228	1.91954	RPS4Y1	ribosomal protein S4, Y-linked 1

## Sheet: for manuscript
ID	adj.P.Val	logFC	Gene.symbol	Gene.title
213476_x_at	6.25e-10	1.99936	TUBB3	tubulin beta 3 class III
202257_s_at	9.34e-10	2.02265	CD2BP2	CD2 cytoplasmic tail binding protein 2
230656_s_at	1e-09	2.16385	UTP4	UTP4, small subunit processome component
207232_s_at	1e-09	2.02776	DZIP3	DAZ interacting zinc finger protein 3
205738_s_at	5.07e-09	2.02848	FABP3	fatty acid binding protein 3
213921_at	8.05e-09	2.7594	SST	somatostatin
202785_at	8.4e-09	2.17285	NDUFA7	NADH:ubiquinone oxidoreductase subunit A7
223708_at	1.3e-08	2.63635	C1QTNF4	C1q and tumor necrosis factor related protein 4
221772_s_at	1.44e-08	1.92605	PPP2R2D	protein phosphatase 2 regulatory subunit Bdelta
1568603_at	1.56e-08	2.25051	CADPS	calcium dependent secretion activator
201387_s_at	1.63e-08	1.956	UCHL1	ubiquitin C-terminal hydrolase L1
202507_s_at	1.72e-08	2.31919	SNAP25	synaptosome associated protein 25
215020_at	1.94e-08	2.14718	NRXN3	neurexin 3
1568604_a_at	2.08e-08	2.13001	CADPS	calcium dependent secretion activator
219549_s_at	2.58e-08	2.02746	RTN3	reticulon 3
213710_s_at	2.84e-08	2.12758	CALM1	calmodulin 1
200638_s_at	3e-08	1.94811	YWHAZ	tyrosine 3-monooxygenase/tryptophan 5-monooxygenase activation protein zeta
219408_at	3.15e-08	1.98959	PRMT7	protein arginine methyltransferase 7
215021_s_at	3.44e-08	2.03159	NRXN3	neurexin 3
209953_s_at	3.92e-08	1.89378	CDC37	cell division cycle 37
