# Supplementary material for: Neuraminidase as a novel therapeutic management strategy for Alzheimer’s disease: evidenced through molecular docking, molecular dynamic simulation and gene expression analysis
Source: Front Chem. 2025 May 30;13:1574702. doi: 10.3389/fchem.2025.1574702 (PMC12163420; doi:10.3389/fchem.2025.1574702)
Supplement: Supplementary file 1 [file DataSheet1.zip › supplementary files/RMSD, RMSF, Gyration results/gyrate_l.xvg]

0	0.371588
10	0.36494
20	0.36508
30	0.367232
40	0.358975
50	0.367319
60	0.365122
70	0.369515
80	0.364264
90	0.369439
100	0.364623
110	0.370821
120	0.366592
130	0.360978
140	0.369045
150	0.369593
160	0.364444
170	0.363354
180	0.367887
190	0.364087
200	0.36537
210	0.366084
220	0.364922
230	0.364969
240	0.362756
250	0.362148
260	0.363406
270	0.361808
280	0.367166
290	0.366756
300	0.366365
310	0.361065
320	0.364974
330	0.362172
340	0.362972
350	0.35982
360	0.356296
370	0.353668
380	0.351774
390	0.361074
400	0.360416
410	0.353506
420	0.358638
430	0.356773
440	0.356308
450	0.358902
460	0.359789
470	0.362025
480	0.357974
490	0.356601
500	0.357313
510	0.358336
520	0.363305
530	0.357644
540	0.350555
550	0.350181
560	0.352077
570	0.363735
580	0.35899
590	0.355703
600	0.359613
610	0.352314
620	0.357888
630	0.35418
640	0.355606
650	0.355786
660	0.357939
670	0.353178
680	0.35187
690	0.353408
700	0.361925
710	0.35762
720	0.354523
730	0.360474
740	0.35632
750	0.352236
760	0.360074
770	0.364483
780	0.362712
790	0.360997
800	0.356152
810	0.36216
820	0.354421
830	0.359013
840	0.359133
850	0.360432
860	0.360812
870	0.359842
880	0.354483
890	0.362609
900	0.347188
910	0.355737
920	0.362441
930	0.366247
940	0.35066
950	0.353633
960	0.359124
970	0.35752
980	0.368749
990	0.363263
1000	0.364651
1010	0.360669
1020	0.361658
1030	0.358936
1040	0.361666
1050	0.363483
1060	0.364856
1070	0.3599
1080	0.364438
1090	0.363878
1100	0.361814
1110	0.361242
1120	0.364025
1130	0.363774
1140	0.357858
1150	0.366526
1160	0.361712
1170	0.363434
1180	0.364932
1190	0.362085
1200	0.360231
1210	0.366611
1220	0.365757
1230	0.361732
1240	0.361841
1250	0.368493
1260	0.351065
1270	0.36275
1280	0.361406
1290	0.361667
1300	0.356874
1310	0.364569
1320	0.363647
1330	0.358535
1340	0.359866
1350	0.35806
1360	0.370102
1370	0.366797
1380	0.366238
1390	0.361479
1400	0.358344
1410	0.356372
1420	0.36192
1430	0.367613
1440	0.356784
1450	0.362274
1460	0.362602
1470	0.359593
1480	0.360666
1490	0.3574
1500	0.372099
1510	0.359145
1520	0.359059
1530	0.358859
1540	0.361261
1550	0.361517
1560	0.355482
1570	0.365232
1580	0.368767
1590	0.361699
1600	0.364312
1610	0.366102
1620	0.365393
1630	0.366239
1640	0.376245
1650	0.366631
1660	0.364697
1670	0.360427
1680	0.364142
1690	0.367269
1700	0.364972
1710	0.362752
1720	0.366728
1730	0.363624
1740	0.365258
1750	0.369116
1760	0.360422
1770	0.362304
1780	0.367032
1790	0.366591
1800	0.362071
1810	0.365515
1820	0.370247
1830	0.365039
1840	0.369665
1850	0.367884
1860	0.363406
1870	0.367412
1880	0.366505
1890	0.366887
1900	0.365725
1910	0.363101
1920	0.3641
1930	0.371572
1940	0.363166
1950	0.366994
1960	0.364283
1970	0.373076
1980	0.362157
1990	0.360903
2000	0.362173
2010	0.360544
2020	0.373877
2030	0.363975
2040	0.361874
2050	0.361661
2060	0.367688
2070	0.366472
2080	0.357084
2090	0.365711
2100	0.361313
2110	0.362934
2120	0.36454
2130	0.371444
2140	0.368446
2150	0.365419
2160	0.36796
2170	0.361686
2180	0.35468
2190	0.368832
2200	0.365683
2210	0.364311
2220	0.361999
2230	0.36586
2240	0.367249
2250	0.369365
2260	0.365257
2270	0.362557
2280	0.3673
2290	0.369352
2300	0.36351
2310	0.357929
2320	0.363913
2330	0.366396
2340	0.366898
2350	0.369579
2360	0.360086
2370	0.364527
2380	0.366403
2390	0.358055
2400	0.359242
2410	0.365176
2420	0.360995
2430	0.366128
2440	0.357194
2450	0.359742
2460	0.365237
2470	0.362731
2480	0.361222
2490	0.355358
2500	0.357948
2510	0.358117
2520	0.366705
2530	0.35989
2540	0.363444
2550	0.367624
2560	0.362075
2570	0.3613
2580	0.370947
2590	0.363082
2600	0.36461
2610	0.364025
2620	0.369949
2630	0.359184
2640	0.360964
2650	0.358107
2660	0.361544
2670	0.36129
2680	0.362845
2690	0.361258
2700	0.36106
2710	0.366942
2720	0.364399
2730	0.362493
2740	0.365603
2750	0.361067
2760	0.363233
2770	0.361302
2780	0.366399
2790	0.368799
2800	0.360416
2810	0.366505
2820	0.361659
2830	0.362421
2840	0.35896
2850	0.358483
2860	0.357879
2870	0.368105
2880	0.364074
2890	0.364878
2900	0.35852
2910	0.359799
2920	0.369463
2930	0.358942
2940	0.3609
2950	0.359367
2960	0.366246
2970	0.358683
2980	0.363528
2990	0.366772
3000	0.364567
3010	0.358718
3020	0.358883
3030	0.357845
3040	0.360201
3050	0.362824
3060	0.357705
3070	0.358452
3080	0.361353
3090	0.363306
3100	0.363729
3110	0.365983
3120	0.362736
3130	0.360706
3140	0.35571
3150	0.359493
3160	0.361637
3170	0.359287
3180	0.361021
3190	0.356802
3200	0.362869
3210	0.36303
3220	0.369727
3230	0.361169
3240	0.36206
3250	0.361632
3260	0.364432
3270	0.365202
3280	0.360517
3290	0.362469
3300	0.362796
3310	0.362146
3320	0.366688
3330	0.356403
3340	0.362854
3350	0.356469
3360	0.362975
3370	0.362012
3380	0.360992
3390	0.362236
3400	0.357312
3410	0.360571
3420	0.365135
3430	0.362419
3440	0.362629
3450	0.358452
3460	0.355187
3470	0.355843
3480	0.360795
3490	0.361994
3500	0.361661
3510	0.359664
3520	0.364727
3530	0.361512
3540	0.362105
3550	0.361134
3560	0.365837
3570	0.362922
3580	0.363566
3590	0.362117
3600	0.362976
3610	0.36503
3620	0.369303
3630	0.362085
3640	0.364933
3650	0.359108
3660	0.365007
3670	0.358609
3680	0.357067
3690	0.362723
3700	0.356997
3710	0.357544
3720	0.359112
3730	0.364923
3740	0.359547
3750	0.359239
3760	0.359156
3770	0.357403
3780	0.364137
3790	0.361914
3800	0.353958
3810	0.358382
3820	0.354853
3830	0.354353
3840	0.360425
3850	0.3621
3860	0.361727
3870	0.353773
3880	0.360759
3890	0.357535
3900	0.360349
3910	0.35327
3920	0.359235
3930	0.354011
3940	0.357985
3950	0.362492
3960	0.359436
3970	0.35374
3980	0.357522
3990	0.361635
4000	0.357386
4010	0.357123
4020	0.36142
4030	0.362266
4040	0.357452
4050	0.357704
4060	0.358479
4070	0.35465
4080	0.355359
4090	0.358616
4100	0.350227
4110	0.362371
4120	0.352221
4130	0.353468
4140	0.364924
4150	0.36223
4160	0.359415
4170	0.355911
4180	0.364746
4190	0.358606
4200	0.347692
4210	0.357442
4220	0.363015
4230	0.357802
4240	0.358396
4250	0.352879
4260	0.353879
4270	0.359012
4280	0.357101
4290	0.359734
4300	0.357398
4310	0.360855
4320	0.356532
4330	0.363642
4340	0.361011
4350	0.356536
4360	0.352961
4370	0.357041
4380	0.353298
4390	0.357873
4400	0.363329
4410	0.357505
4420	0.358672
4430	0.360241
4440	0.355259
4450	0.356695
4460	0.361027
4470	0.360433
4480	0.356654
4490	0.353124
4500	0.361734
4510	0.356864
4520	0.351526
4530	0.362449
4540	0.353476
4550	0.359713
4560	0.361481
4570	0.359625
4580	0.362313
4590	0.361673
4600	0.354449
4610	0.361006
4620	0.369021
4630	0.364127
4640	0.35753
4650	0.362238
4660	0.364521
4670	0.357531
4680	0.36835
4690	0.363733
4700	0.366117
4710	0.360462
4720	0.361743
4730	0.367956
4740	0.358065
4750	0.363701
4760	0.362528
4770	0.366721
4780	0.358853
4790	0.366914
4800	0.364299
4810	0.362768
4820	0.364225
4830	0.363864
4840	0.364733
4850	0.356329
4860	0.364446
4870	0.36751
4880	0.36555
4890	0.355216
4900	0.361317
4910	0.361091
4920	0.357562
4930	0.367962
4940	0.361992
4950	0.363459
4960	0.367919
4970	0.366369
4980	0.364759
4990	0.36884
5000	0.358387
5010	0.359901
5020	0.362552
5030	0.360529
5040	0.362072
5050	0.363444
5060	0.366192
5070	0.358249
5080	0.36466
5090	0.363763
5100	0.361317
5110	0.356545
5120	0.359938
5130	0.363426
5140	0.361434
5150	0.363519
5160	0.367807
5170	0.364309
5180	0.365753
5190	0.360478
5200	0.369164
5210	0.361681
5220	0.366229
5230	0.370426
5240	0.363406
5250	0.362786
5260	0.369487
5270	0.363561
5280	0.363669
5290	0.362521
5300	0.36781
5310	0.368586
5320	0.366058
5330	0.364989
5340	0.366748
5350	0.3684
5360	0.354415
5370	0.357067
5380	0.367801
5390	0.358809
5400	0.368363
5410	0.370384
5420	0.366766
5430	0.3535
5440	0.358802
5450	0.363111
5460	0.361814
5470	0.366972
5480	0.362434
5490	0.359879
5500	0.357478
5510	0.350485
5520	0.354952
5530	0.364449
5540	0.360622
5550	0.365115
5560	0.357099
5570	0.356099
5580	0.361571
5590	0.363104
5600	0.359653
5610	0.360125
5620	0.362146
5630	0.359513
5640	0.36017
5650	0.365084
5660	0.369912
5670	0.356747
5680	0.360757
5690	0.363237
5700	0.352437
5710	0.361673
5720	0.361164
5730	0.359799
5740	0.359911
5750	0.366399
5760	0.355548
5770	0.359283
5780	0.355286
5790	0.368121
5800	0.369349
5810	0.365702
5820	0.366757
5830	0.361939
5840	0.364337
5850	0.369548
5860	0.360759
5870	0.363398
5880	0.36191
5890	0.367785
5900	0.364825
5910	0.361377
5920	0.359796
5930	0.374841
5940	0.371965
5950	0.36936
5960	0.367269
5970	0.365483
5980	0.368169
5990	0.366648
6000	0.366519
6010	0.367727
6020	0.362468
6030	0.365432
6040	0.371785
6050	0.361438
6060	0.360375
6070	0.36478
6080	0.366592
6090	0.36958
6100	0.364724
6110	0.366487
6120	0.362629
6130	0.361986
6140	0.366671
6150	0.364493
6160	0.360694
6170	0.368204
6180	0.356253
6190	0.358663
6200	0.360004
6210	0.364988
6220	0.369638
6230	0.353931
6240	0.364982
6250	0.363772
6260	0.360819
6270	0.362482
6280	0.371034
6290	0.359706
6300	0.364831
6310	0.35429
6320	0.370406
6330	0.36574
6340	0.361091
6350	0.368644
6360	0.364113
6370	0.369511
6380	0.36549
6390	0.366864
6400	0.363413
6410	0.365908
6420	0.362772
6430	0.366805
6440	0.363414
6450	0.363627
6460	0.366705
6470	0.360447
6480	0.365653
6490	0.366451
6500	0.366569
6510	0.360724
6520	0.368905
6530	0.36557
6540	0.366068
6550	0.361692
6560	0.364581
6570	0.360684
6580	0.368178
6590	0.367335
6600	0.363177
6610	0.361308
6620	0.36957
6630	0.365249
6640	0.364646
6650	0.363622
6660	0.363428
6670	0.36088
6680	0.362584
6690	0.365429
6700	0.362099
6710	0.359247
6720	0.360237
6730	0.365276
6740	0.361586
6750	0.36161
6760	0.364376
6770	0.372039
6780	0.367131
6790	0.368252
6800	0.364367
6810	0.366427
6820	0.363754
6830	0.363726
6840	0.35974
6850	0.361965
6860	0.357713
6870	0.356345
6880	0.357597
6890	0.362841
6900	0.358163
6910	0.357124
6920	0.3683
6930	0.362188
6940	0.358061
6950	0.352917
6960	0.364205
6970	0.364687
6980	0.367637
6990	0.363878
7000	0.361846
7010	0.367841
7020	0.370937
7030	0.368112
7040	0.362661
7050	0.366167
7060	0.358663
7070	0.367487
7080	0.367663
7090	0.370064
7100	0.368386
7110	0.361257
7120	0.362306
7130	0.359005
7140	0.365938
7150	0.368438
7160	0.357789
7170	0.366842
7180	0.366034
7190	0.36588
7200	0.369455
7210	0.364656
7220	0.366964
7230	0.367364
7240	0.361819
7250	0.360392
7260	0.35954
7270	0.368233
7280	0.368255
7290	0.363912
7300	0.363626
7310	0.359708
7320	0.36621
7330	0.362136
7340	0.361399
7350	0.357613
7360	0.363786
7370	0.356679
7380	0.366348
7390	0.365438
7400	0.364034
7410	0.366759
7420	0.359276
7430	0.354981
7440	0.362902
7450	0.357294
7460	0.363843
7470	0.363831
7480	0.362471
7490	0.360567
7500	0.358712
7510	0.359264
7520	0.364087
7530	0.361259
7540	0.365091
7550	0.364776
7560	0.367804
7570	0.363147
7580	0.358812
7590	0.36126
7600	0.365112
7610	0.365075
7620	0.366952
7630	0.36031
7640	0.362797
7650	0.365404
7660	0.366828
7670	0.36465
7680	0.364337
7690	0.360601
7700	0.361302
7710	0.359992
7720	0.370331
7730	0.362913
7740	0.364272
7750	0.362612
7760	0.365469
7770	0.358247
7780	0.362291
7790	0.36667
7800	0.363773
7810	0.364721
7820	0.365306
7830	0.364667
7840	0.363693
7850	0.359253
7860	0.368419
7870	0.368897
7880	0.362209
7890	0.36621
7900	0.359285
7910	0.369438
7920	0.365921
7930	0.359414
7940	0.369966
7950	0.367167
7960	0.362921
7970	0.367594
7980	0.370123
7990	0.362644
8000	0.368672
8010	0.367304
8020	0.361258
8030	0.363199
8040	0.365436
8050	0.365635
8060	0.364051
8070	0.360486
8080	0.360255
8090	0.358021
8100	0.371294
8110	0.370579
8120	0.361753
8130	0.369805
8140	0.366643
8150	0.364539
8160	0.364624
8170	0.363765
8180	0.364955
8190	0.360191
8200	0.350363
8210	0.353039
8220	0.363443
8230	0.361918
8240	0.36505
8250	0.368179
8260	0.36069
8270	0.363203
8280	0.362318
8290	0.366032
8300	0.362991
8310	0.369434
8320	0.363517
8330	0.364797
8340	0.366015
8350	0.366546
8360	0.366459
8370	0.368147
8380	0.36747
8390	0.371645
8400	0.364872
8410	0.362497
8420	0.364594
8430	0.367428
8440	0.363903
8450	0.371747
8460	0.363557
8470	0.368973
8480	0.367308
8490	0.367586
8500	0.368584
8510	0.36829
8520	0.368507
8530	0.370622
8540	0.366126
8550	0.368519
8560	0.360755
8570	0.363346
8580	0.361832
8590	0.362055
8600	0.359129
8610	0.359531
8620	0.362029
8630	0.354275
8640	0.365778
8650	0.3655
8660	0.363262
8670	0.360866
8680	0.373468
8690	0.371209
8700	0.370018
8710	0.363255
8720	0.363002
8730	0.372712
8740	0.363896
8750	0.374135
8760	0.368723
8770	0.369894
8780	0.372265
8790	0.366228
8800	0.362366
8810	0.368229
8820	0.367145
8830	0.365047
8840	0.366368
8850	0.365157
8860	0.36264
8870	0.364506
8880	0.368665
8890	0.37161
8900	0.369381
8910	0.363973
8920	0.36403
8930	0.367492
8940	0.361695
8950	0.367004
8960	0.36687
8970	0.36472
8980	0.366064
8990	0.370748
9000	0.36441
9010	0.370985
9020	0.365444
9030	0.363582
9040	0.362716
9050	0.370867
9060	0.364571
9070	0.36608
9080	0.368763
9090	0.369773
9100	0.373718
9110	0.368961
9120	0.369527
9130	0.366949
9140	0.364943
9150	0.368061
9160	0.368553
9170	0.366395
9180	0.369749
9190	0.366606
9200	0.362073
9210	0.364668
9220	0.374087
9230	0.364813
9240	0.368718
9250	0.3671
9260	0.368788
9270	0.368477
9280	0.365933
9290	0.365602
9300	0.365402
9310	0.367984
9320	0.36242
9330	0.365721
9340	0.368967
9350	0.367544
9360	0.367323
9370	0.368562
9380	0.363482
9390	0.369483
9400	0.359435
9410	0.368031
9420	0.361636
9430	0.363483
9440	0.366628
9450	0.363721
9460	0.369179
9470	0.367731
9480	0.363393
9490	0.368625
9500	0.366889
9510	0.364788
9520	0.362496
9530	0.36494
9540	0.359022
9550	0.364004
9560	0.369922
9570	0.371417
9580	0.370889
9590	0.359757
9600	0.367618
9610	0.368139
9620	0.358159
9630	0.3622
9640	0.364417
9650	0.356363
9660	0.361186
9670	0.363022
9680	0.362611
9690	0.366738
9700	0.369552
9710	0.36531
9720	0.361815
9730	0.361703
9740	0.360626
9750	0.362351
9760	0.367752
9770	0.372004
9780	0.365451
9790	0.368466
9800	0.366091
9810	0.364449
9820	0.359857
9830	0.364665
9840	0.370198
9850	0.374432
9860	0.366814
9870	0.371946
9880	0.365726
9890	0.36885
9900	0.367505
9910	0.362981
9920	0.365029
9930	0.374519
9940	0.370658
9950	0.371394
9960	0.366844
9970	0.365129
9980	0.360165
9990	0.362495
10000	0.367841
10010	0.370296
10020	0.368576
10030	0.360651
10040	0.370122
10050	0.370034
10060	0.368556
10070	0.364314
10080	0.359345
10090	0.371243
10100	0.366175
10110	0.363634
10120	0.365534
10130	0.366055
10140	0.364787
10150	0.362894
10160	0.36778
10170	0.361626
10180	0.364806
10190	0.367256
10200	0.368817
10210	0.358588
10220	0.36754
10230	0.361559
10240	0.361029
10250	0.367237
10260	0.36644
10270	0.367313
10280	0.368472
10290	0.359805
10300	0.370888
10310	0.363169
10320	0.362217
10330	0.363795
10340	0.370252
10350	0.363568
10360	0.363344
10370	0.365823
10380	0.367538
10390	0.370422
10400	0.365083
10410	0.372627
10420	0.35979
10430	0.369558
10440	0.370994
10450	0.361535
10460	0.372404
10470	0.368002
10480	0.366775
10490	0.36752
10500	0.358798
10510	0.368194
10520	0.370685
10530	0.366076
10540	0.364558
10550	0.367552
10560	0.367891
10570	0.364672
10580	0.361362
10590	0.363946
10600	0.370404
10610	0.372229
10620	0.363893
10630	0.374421
10640	0.369147
10650	0.363092
10660	0.362991
10670	0.369353
10680	0.373348
10690	0.36415
10700	0.362931
10710	0.368211
10720	0.360822
10730	0.369798
10740	0.363386
10750	0.367447
10760	0.369536
10770	0.370647
10780	0.363145
10790	0.366725
10800	0.367986
10810	0.366857
10820	0.364274
10830	0.369023
10840	0.36851
10850	0.368071
10860	0.362034
10870	0.366097
10880	0.369361
10890	0.367068
10900	0.369836
10910	0.366052
10920	0.363994
10930	0.361254
10940	0.367657
10950	0.37414
10960	0.359898
10970	0.365779
10980	0.366386
10990	0.36475
11000	0.365636
11010	0.368405
11020	0.363011
11030	0.368468
11040	0.368018
11050	0.366385
11060	0.367087
11070	0.365308
11080	0.369884
11090	0.363127
11100	0.371193
11110	0.370759
11120	0.367758
11130	0.368446
11140	0.363132
11150	0.366383
11160	0.370754
11170	0.36561
11180	0.36619
11190	0.368769
11200	0.362791
11210	0.3629
11220	0.372965
11230	0.369131
11240	0.369049
11250	0.361895
11260	0.364085
11270	0.367392
11280	0.365093
11290	0.366829
11300	0.365836
11310	0.369534
11320	0.368298
11330	0.37057
11340	0.366255
11350	0.36391
11360	0.366478
11370	0.363667
11380	0.368542
11390	0.367065
11400	0.37003
11410	0.36942
11420	0.364877
11430	0.365801
11440	0.366222
11450	0.367933
11460	0.369379
11470	0.365272
11480	0.367381
11490	0.367328
11500	0.368199
11510	0.368587
11520	0.373692
11530	0.366548
11540	0.366344
11550	0.368448
11560	0.356107
11570	0.35965
11580	0.362938
11590	0.358937
11600	0.360258
11610	0.360504
11620	0.360844
11630	0.359091
11640	0.359777
11650	0.368153
11660	0.356106
11670	0.355473
11680	0.357062
11690	0.355748
11700	0.36722
11710	0.357035
11720	0.36326
11730	0.359216
11740	0.361235
11750	0.355911
11760	0.362155
11770	0.361141
11780	0.354858
11790	0.356157
11800	0.359695
11810	0.355003
11820	0.363678
11830	0.356982
11840	0.36135
11850	0.35751
11860	0.366262
11870	0.355611
11880	0.360089
11890	0.363283
11900	0.358382
11910	0.356467
11920	0.352456
11930	0.358439
11940	0.356858
11950	0.361755
11960	0.360712
11970	0.357659
11980	0.358851
11990	0.358377
12000	0.360605
12010	0.357863
12020	0.361531
12030	0.357417
12040	0.358389
12050	0.361009
12060	0.361661
12070	0.35678
12080	0.360063
12090	0.355965
12100	0.356332
12110	0.363065
12120	0.347538
12130	0.347151
12140	0.356356
12150	0.356349
12160	0.348027
12170	0.351041
12180	0.35017
12190	0.352991
12200	0.355108
12210	0.356153
12220	0.359667
12230	0.358274
12240	0.358617
12250	0.358677
12260	0.352718
12270	0.360365
12280	0.353357
12290	0.35724
12300	0.358911
12310	0.367479
12320	0.362548
12330	0.369389
12340	0.358567
12350	0.358254
12360	0.358963
12370	0.361617
12380	0.355586
12390	0.345588
12400	0.361759
12410	0.361268
12420	0.359039
12430	0.360854
12440	0.350264
12450	0.362963
12460	0.361593
12470	0.358215
12480	0.361818
12490	0.360182
12500	0.357749
12510	0.354915
12520	0.35
12530	0.359336
12540	0.36069
12550	0.353004
12560	0.357609
12570	0.356161
12580	0.360105
12590	0.360103
12600	0.352943
12610	0.36002
12620	0.347861
12630	0.360617
12640	0.361801
12650	0.362341
12660	0.355373
12670	0.359026
12680	0.349831
12690	0.367786
12700	0.35809
12710	0.356357
12720	0.348134
12730	0.348166
12740	0.354554
12750	0.35018
12760	0.347944
12770	0.36057
12780	0.351292
12790	0.363689
12800	0.363555
12810	0.354476
12820	0.358085
12830	0.362241
12840	0.351945
12850	0.349552
12860	0.356796
12870	0.36681
12880	0.350897
12890	0.351631
12900	0.352578
12910	0.351564
12920	0.363675
12930	0.353625
12940	0.349776
12950	0.354151
12960	0.351953
12970	0.352139
12980	0.351583
12990	0.34505
13000	0.35861
13010	0.359781
13020	0.349601
13030	0.35877
13040	0.346044
13050	0.353469
13060	0.349652
13070	0.357918
13080	0.350387
13090	0.355154
13100	0.36366
13110	0.356034
13120	0.352304
13130	0.360845
13140	0.357947
13150	0.349707
13160	0.358864
13170	0.354867
13180	0.352026
13190	0.355203
13200	0.353286
13210	0.361147
13220	0.353393
13230	0.358966
13240	0.36105
13250	0.361059
13260	0.358592
13270	0.360974
13280	0.357888
13290	0.356497
13300	0.35408
13310	0.36663
13320	0.353512
13330	0.360034
13340	0.359108
13350	0.355428
13360	0.356611
13370	0.354492
13380	0.365136
13390	0.353208
13400	0.360112
13410	0.360981
13420	0.355736
13430	0.364006
13440	0.360412
13450	0.363376
13460	0.363788
13470	0.358967
13480	0.3581
13490	0.358415
13500	0.360245
13510	0.358968
13520	0.356912
13530	0.35617
13540	0.361433
13550	0.365122
13560	0.356167
13570	0.365795
13580	0.363807
13590	0.365667
13600	0.358233
13610	0.360151
13620	0.358292
13630	0.355119
13640	0.350412
13650	0.360357
13660	0.357791
13670	0.359846
13680	0.366117
13690	0.36322
13700	0.354023
13710	0.356071
13720	0.352527
13730	0.361041
13740	0.35512
13750	0.36056
13760	0.356474
13770	0.359673
13780	0.349622
13790	0.352864
13800	0.360501
13810	0.358052
13820	0.358145
13830	0.357663
13840	0.369017
13850	0.352371
13860	0.354175
13870	0.353746
13880	0.358682
13890	0.359266
13900	0.35876
13910	0.357572
13920	0.360562
13930	0.355875
13940	0.360017
13950	0.36455
13960	0.355554
13970	0.353686
13980	0.358538
13990	0.356806
14000	0.360703
14010	0.361549
14020	0.35511
14030	0.359731
14040	0.366662
14050	0.363797
14060	0.356576
14070	0.357199
14080	0.360644
14090	0.359169
14100	0.358802
14110	0.354378
14120	0.36776
14130	0.360384
14140	0.361393
14150	0.366796
14160	0.364627
14170	0.363893
14180	0.362854
14190	0.362694
14200	0.365187
14210	0.36765
14220	0.367081
14230	0.360924
14240	0.362209
14250	0.364254
14260	0.361435
14270	0.36869
14280	0.357936
14290	0.359155
14300	0.363484
14310	0.358569
14320	0.348203
14330	0.362749
14340	0.3565
14350	0.359549
14360	0.363883
14370	0.356579
14380	0.36311
14390	0.360958
14400	0.363825
14410	0.359681
14420	0.364
14430	0.353652
14440	0.36263
14450	0.355993
14460	0.364082
14470	0.362547
14480	0.364836
14490	0.363415
14500	0.360247
14510	0.362096
14520	0.367965
14530	0.358689
14540	0.360561
14550	0.359621
14560	0.363051
14570	0.359592
14580	0.356821
14590	0.362365
14600	0.363536
14610	0.356923
14620	0.362345
14630	0.359508
14640	0.359389
14650	0.365513
14660	0.366071
14670	0.359916
14680	0.361091
14690	0.356186
14700	0.365998
14710	0.358821
14720	0.358084
14730	0.366436
14740	0.366283
14750	0.360158
14760	0.366135
14770	0.364809
14780	0.365103
14790	0.357077
14800	0.358371
14810	0.360189
14820	0.357276
14830	0.362877
14840	0.361893
14850	0.365735
14860	0.359523
14870	0.35829
14880	0.361894
14890	0.3656
14900	0.359389
14910	0.363933
14920	0.353744
14930	0.363333
14940	0.358477
14950	0.362608
14960	0.36682
14970	0.366795
14980	0.360526
14990	0.35157
15000	0.359801
15010	0.35836
15020	0.362187
15030	0.366712
15040	0.363522
15050	0.363612
15060	0.365356
15070	0.362006
15080	0.362591
15090	0.35591
15100	0.362343
15110	0.36562
15120	0.361545
15130	0.365615
15140	0.358728
15150	0.356289
15160	0.363721
15170	0.370323
15180	0.36162
15190	0.365487
15200	0.361833
15210	0.356271
15220	0.353467
15230	0.356567
15240	0.359821
15250	0.359584
15260	0.360293
15270	0.363985
15280	0.362597
15290	0.361606
15300	0.361431
15310	0.358162
15320	0.365852
15330	0.364619
15340	0.357313
15350	0.363886
15360	0.361747
15370	0.360502
15380	0.359611
15390	0.364943
15400	0.365465
15410	0.359691
15420	0.365241
15430	0.35552
15440	0.36012
15450	0.355809
15460	0.355408
15470	0.353167
15480	0.350347
15490	0.362091
15500	0.360347
15510	0.363254
15520	0.364688
15530	0.366526
15540	0.362235
15550	0.358788
15560	0.363239
15570	0.368136
15580	0.354216
15590	0.360066
15600	0.362735
15610	0.360723
15620	0.360526
15630	0.352442
15640	0.357973
15650	0.361515
15660	0.363917
15670	0.362789
15680	0.357495
15690	0.365755
15700	0.359248
15710	0.367326
15720	0.363204
15730	0.360324
15740	0.365502
15750	0.366848
15760	0.360414
15770	0.368072
15780	0.366149
15790	0.365635
15800	0.366821
15810	0.36547
15820	0.360749
15830	0.362946
15840	0.357901
15850	0.361952
15860	0.365193
15870	0.363517
15880	0.364605
15890	0.359847
15900	0.363234
15910	0.356582
15920	0.353482
15930	0.362755
15940	0.357955
15950	0.365249
15960	0.356901
15970	0.35991
15980	0.363451
15990	0.361128
16000	0.354091
16010	0.360803
16020	0.361937
16030	0.364607
16040	0.359248
16050	0.355011
16060	0.361695
16070	0.366232
16080	0.364994
16090	0.364516
16100	0.361166
16110	0.363217
16120	0.360763
16130	0.360066
16140	0.367871
16150	0.359649
16160	0.359888
16170	0.366315
16180	0.365393
16190	0.364171
16200	0.362299
16210	0.359556
16220	0.364357
16230	0.366486
16240	0.366158
16250	0.357143
16260	0.362433
16270	0.362576
16280	0.36176
16290	0.36038
16300	0.365693
16310	0.358809
16320	0.363416
16330	0.368628
16340	0.360643
16350	0.355948
16360	0.349327
16370	0.364426
16380	0.365177
16390	0.359945
16400	0.35935
16410	0.361077
16420	0.364432
16430	0.361829
16440	0.359166
16450	0.361045
16460	0.362368
16470	0.360468
16480	0.357611
16490	0.361753
16500	0.366664
16510	0.36709
16520	0.367123
16530	0.367425
16540	0.359853
16550	0.365498
16560	0.367194
16570	0.364279
16580	0.362688
16590	0.369075
16600	0.368966
16610	0.362403
16620	0.371472
16630	0.368107
16640	0.369693
16650	0.37002
16660	0.367375
16670	0.366314
16680	0.371117
16690	0.360535
16700	0.369453
16710	0.371621
16720	0.359597
16730	0.365661
16740	0.367279
16750	0.367837
16760	0.36546
16770	0.359301
16780	0.363145
16790	0.364652
16800	0.366972
16810	0.365093
16820	0.36615
16830	0.359963
16840	0.371817
16850	0.366762
16860	0.367229
16870	0.368649
16880	0.365701
16890	0.362005
16900	0.361763
16910	0.369143
16920	0.373341
16930	0.367724
16940	0.366391
16950	0.357789
16960	0.36364
16970	0.369543
16980	0.365439
16990	0.367097
17000	0.36753
17010	0.367488
17020	0.364699
17030	0.364151
17040	0.365117
17050	0.359986
17060	0.36322
17070	0.36786
17080	0.36749
17090	0.367792
17100	0.368877
17110	0.369221
17120	0.364829
17130	0.370425
17140	0.366447
17150	0.366982
17160	0.367681
17170	0.373493
17180	0.363288
17190	0.37522
17200	0.371611
17210	0.371026
17220	0.367162
17230	0.367382
17240	0.364517
17250	0.365815
17260	0.366789
17270	0.360298
17280	0.358637
17290	0.360363
17300	0.360257
17310	0.363328
17320	0.364695
17330	0.368561
17340	0.359565
17350	0.356452
17360	0.362043
17370	0.360138
17380	0.364246
17390	0.3612
17400	0.363818
17410	0.3623
17420	0.364122
17430	0.369406
17440	0.372334
17450	0.367183
17460	0.362832
17470	0.367565
17480	0.368854
17490	0.366694
17500	0.366072
17510	0.360871
17520	0.363872
17530	0.368336
17540	0.368286
17550	0.363527
17560	0.366731
17570	0.366345
17580	0.367873
17590	0.368532
17600	0.369925
17610	0.357196
17620	0.353953
17630	0.362527
17640	0.350827
17650	0.357861
17660	0.356188
17670	0.352905
17680	0.346876
17690	0.348944
17700	0.350625
17710	0.352411
17720	0.360883
17730	0.356893
17740	0.353457
17750	0.360465
17760	0.361219
17770	0.360402
17780	0.359468
17790	0.362396
17800	0.361795
17810	0.352934
17820	0.360875
17830	0.357129
17840	0.35638
17850	0.360471
17860	0.361082
17870	0.355323
17880	0.350918
17890	0.352243
17900	0.360731
17910	0.363127
17920	0.363676
17930	0.366192
17940	0.365981
17950	0.361347
17960	0.3651
17970	0.362173
17980	0.360002
17990	0.365815
18000	0.365502
18010	0.362971
18020	0.361556
18030	0.364971
18040	0.363687
18050	0.359661
18060	0.361063
18070	0.365438
18080	0.362477
18090	0.356084
18100	0.361156
18110	0.359757
18120	0.364628
18130	0.36301
18140	0.360917
18150	0.360449
18160	0.367223
18170	0.36977
18180	0.361346
18190	0.361968
18200	0.365015
18210	0.359606
18220	0.363938
18230	0.364922
18240	0.363925
18250	0.358992
18260	0.366669
18270	0.364326
18280	0.369723
18290	0.363755
18300	0.367545
18310	0.361609
18320	0.365827
18330	0.362511
18340	0.357949
18350	0.362442
18360	0.370273
18370	0.373002
18380	0.3686
18390	0.371609
18400	0.364334
18410	0.364986
18420	0.36837
18430	0.361583
18440	0.36778
18450	0.374077
18460	0.370086
18470	0.368398
18480	0.377266
18490	0.36997
18500	0.370172
18510	0.367138
18520	0.364639
18530	0.364641
18540	0.363618
18550	0.359205
18560	0.365679
18570	0.366249
18580	0.365452
18590	0.364728
18600	0.364643
18610	0.365684
18620	0.367599
18630	0.354851
18640	0.357125
18650	0.3662
18660	0.360956
18670	0.364286
18680	0.358208
18690	0.359271
18700	0.362356
18710	0.358953
18720	0.360297
18730	0.36387
18740	0.358533
18750	0.364299
18760	0.361933
18770	0.366915
18780	0.361596
18790	0.364067
18800	0.362389
18810	0.357223
18820	0.359731
18830	0.365377
18840	0.363957
18850	0.359292
18860	0.364738
18870	0.364583
18880	0.363856
18890	0.36637
18900	0.371023
18910	0.369065
18920	0.362289
18930	0.363721
18940	0.359327
18950	0.363238
18960	0.363007
18970	0.362467
18980	0.361953
18990	0.360551
19000	0.365258
19010	0.365957
19020	0.360229
19030	0.364807
19040	0.364663
19050	0.363362
19060	0.35869
19070	0.365424
19080	0.359527
19090	0.360881
19100	0.360959
19110	0.365266
19120	0.359432
19130	0.356914
19140	0.367131
19150	0.363336
19160	0.365484
19170	0.364452
19180	0.360003
19190	0.364682
19200	0.36695
19210	0.361706
19220	0.359568
19230	0.361908
19240	0.361313
19250	0.363136
19260	0.362991
19270	0.365656
19280	0.364688
19290	0.362543
19300	0.366839
19310	0.359797
19320	0.362382
19330	0.359318
19340	0.36001
19350	0.369413
19360	0.369846
19370	0.360051
19380	0.362292
19390	0.36115
19400	0.356251
19410	0.361858
19420	0.361699
19430	0.357821
19440	0.361068
19450	0.362467
19460	0.364266
19470	0.355375
19480	0.356115
19490	0.373173
19500	0.365715
19510	0.36981
19520	0.369574
19530	0.369572
19540	0.362253
19550	0.362853
19560	0.363652
19570	0.363481
19580	0.361007
19590	0.362043
19600	0.364215
19610	0.356158
19620	0.358769
19630	0.361134
19640	0.365862
19650	0.364189
19660	0.368862
19670	0.36098
19680	0.366422
19690	0.362077
19700	0.358969
19710	0.363136
19720	0.359075
19730	0.358917
19740	0.35591
19750	0.361582
19760	0.366336
19770	0.363746
19780	0.364511
19790	0.362802
19800	0.362646
19810	0.357115
19820	0.368481
19830	0.364215
19840	0.360613
19850	0.356459
19860	0.359684
19870	0.365868
19880	0.359566
19890	0.370135
19900	0.362803
19910	0.3618
19920	0.358617
19930	0.362015
19940	0.357913
19950	0.360548
19960	0.359912
19970	0.362226
19980	0.360389
19990	0.362876
[truncated: 3,001 more rows]
