# Supplementary material for: Neuraminidase as a novel therapeutic management strategy for Alzheimer’s disease: evidenced through molecular docking, molecular dynamic simulation and gene expression analysis
Source: Front Chem. 2025 May 30;13:1574702. doi: 10.3389/fchem.2025.1574702 (PMC12163420; doi:10.3389/fchem.2025.1574702)
Supplement: Supplementary file 1 [file DataSheet1.zip › supplementary files/RMSD, RMSF, Gyration results/gyrate_l_1234.xvg]

# This file was created Mon Apr 21 04:34:28 2025
# Created by:
#                      :-) GROMACS - gmx gyrate, 2024.5 (-:
# 
# Executable:   /usr/local/gromacs/bin/gmx
# Data prefix:  /usr/local/gromacs
# Working dir:  /home/mj/Desktop/simulation/3. Oseltamivir with Neuraminidase/1. Oseltamivir with neurominidase MD simulation gromacs
# Command line:
#   gmx gyrate -s MD_1234.tpr -f MD_1234_center.xtc -o gyrate_l_1234.xvg
# gmx gyrate is part of G R O M A C S:
#
# Guyana Rwanda Oman Macau Angola Cameroon Senegal
#
@    title "Radius of gyration (total and around axes)"
@    xaxis  label "Time (ps)"
@    yaxis  label "Radius (nm)"
@TYPE xy
@ view 0.15, 0.15, 0.75, 0.85
@ legend on
@ legend box on
@ legend loctype view
@ legend 0.78, 0.8
@ legend length 2
@ s0 legend "Rg"
@ s1 legend "Rg/sX/N"
@ s2 legend "Rg/sY/N"
@ s3 legend "Rg/sZ/N"
      0.000 0.357538 0.331435 0.279865 0.259796
     10.000 0.356699 0.339589 0.257237 0.270142
     20.000 0.360552 0.344044 0.257636 0.274324
     30.000 0.360547 0.343066 0.258245 0.274960
     40.000 0.358211 0.335403 0.258518 0.278035
     50.000 0.360378 0.341273 0.244182 0.289226
     60.000 0.360395 0.340958 0.252832 0.282123
     70.000 0.357088 0.313846 0.263014 0.295547
     80.000 0.358409 0.311638 0.264694 0.299554
     90.000 0.357578 0.327116 0.253686 0.290451
    100.000 0.364213 0.321547 0.263358 0.304223
    110.000 0.360378 0.319478 0.266160 0.294682
    120.000 0.365539 0.319224 0.277297 0.297387
    130.000 0.363605 0.323271 0.259839 0.303969
    140.000 0.363692 0.324224 0.272502 0.291831
    150.000 0.354491 0.308165 0.282101 0.277095
    160.000 0.358997 0.326917 0.261629 0.287113
    170.000 0.351289 0.312231 0.263709 0.282449
    180.000 0.356599 0.316280 0.286734 0.268469
    190.000 0.359112 0.320937 0.264008 0.291929
    200.000 0.368461 0.327597 0.276219 0.296496
    210.000 0.364539 0.333591 0.260613 0.294238
    220.000 0.366152 0.320332 0.281168 0.294051
    230.000 0.368154 0.334583 0.259900 0.302623
    240.000 0.362755 0.323353 0.264764 0.297531
    250.000 0.360731 0.323213 0.279743 0.278444
    260.000 0.361602 0.328580 0.257858 0.295053
    270.000 0.363812 0.333635 0.263184 0.290068
    280.000 0.362122 0.319609 0.277770 0.288025
    290.000 0.363202 0.328273 0.266988 0.291179
    300.000 0.363322 0.324718 0.275383 0.287625
    310.000 0.367281 0.333061 0.266773 0.296130
    320.000 0.367139 0.340736 0.246715 0.304323
    330.000 0.365310 0.318899 0.270735 0.303164
    340.000 0.363816 0.311097 0.285663 0.293836
    350.000 0.366124 0.331643 0.260609 0.300316
    360.000 0.362467 0.324848 0.270653 0.289803
    370.000 0.363306 0.325072 0.261779 0.299637
    380.000 0.367070 0.331179 0.264311 0.299901
    390.000 0.363719 0.326088 0.271129 0.291099
    400.000 0.361160 0.314044 0.263707 0.304481
    410.000 0.360327 0.321092 0.266917 0.292106
    420.000 0.371981 0.318956 0.284114 0.307060
    430.000 0.360029 0.327615 0.258182 0.291980
    440.000 0.366828 0.339625 0.264365 0.289640
    450.000 0.369050 0.315179 0.282227 0.305624
    460.000 0.358212 0.316781 0.271325 0.287512
    470.000 0.362721 0.331659 0.256882 0.295206
    480.000 0.362205 0.333899 0.253534 0.294307
    490.000 0.361317 0.331037 0.257535 0.291873
    500.000 0.363148 0.338503 0.244564 0.298927
    510.000 0.367703 0.338553 0.238026 0.314859
    520.000 0.365376 0.334223 0.241438 0.311453
    530.000 0.363313 0.329033 0.239968 0.313281
    540.000 0.362409 0.326027 0.243415 0.311665
    550.000 0.359669 0.324243 0.253256 0.299084
    560.000 0.364070 0.326302 0.252152 0.308285
    570.000 0.361387 0.328314 0.241434 0.308417
    580.000 0.359818 0.328702 0.245340 0.301166
    590.000 0.365076 0.329528 0.250414 0.308650
    600.000 0.365750 0.324974 0.264321 0.303434
    610.000 0.365713 0.316849 0.254429 0.319944
    620.000 0.370241 0.323769 0.255623 0.322471
    630.000 0.364356 0.314346 0.254804 0.319017
    640.000 0.365709 0.313187 0.265678 0.314348
    650.000 0.368009 0.321721 0.252010 0.322255
    660.000 0.366772 0.316318 0.267639 0.312019
    670.000 0.367974 0.318063 0.272118 0.309188
    680.000 0.368143 0.327799 0.259565 0.310214
    690.000 0.367006 0.314408 0.270371 0.312144
    700.000 0.357254 0.299637 0.277906 0.297063
    710.000 0.363002 0.318356 0.264310 0.303860
    720.000 0.366034 0.324602 0.267250 0.301950
    730.000 0.366438 0.318986 0.265118 0.310666
    740.000 0.357276 0.327029 0.256389 0.287418
    750.000 0.364596 0.325116 0.253842 0.309393
    760.000 0.366807 0.326863 0.245777 0.319139
    770.000 0.366815 0.325765 0.253868 0.313902
    780.000 0.359521 0.309326 0.259485 0.309023
    790.000 0.358176 0.288805 0.285376 0.302874
    800.000 0.367200 0.299174 0.288527 0.311319
    810.000 0.359455 0.307721 0.259732 0.310263
    820.000 0.357740 0.308546 0.267240 0.298895
    830.000 0.356646 0.301036 0.274270 0.297566
    840.000 0.363113 0.305424 0.274803 0.308061
    850.000 0.358273 0.295265 0.279650 0.302215
    860.000 0.365575 0.316339 0.260340 0.315347
    870.000 0.359436 0.313632 0.256986 0.306565
    880.000 0.367474 0.327851 0.256388 0.311213
    890.000 0.367376 0.325788 0.256604 0.312963
    900.000 0.366456 0.313225 0.273963 0.308894
    910.000 0.364446 0.325855 0.254169 0.307991
    920.000 0.364697 0.320749 0.263756 0.305878
    930.000 0.356982 0.313852 0.252984 0.303922
    940.000 0.366157 0.327023 0.250234 0.313977
    950.000 0.363433 0.323705 0.249336 0.311792
    960.000 0.362089 0.328516 0.239761 0.311141
    970.000 0.362799 0.309924 0.268519 0.308367
    980.000 0.361722 0.316955 0.249849 0.314326
    990.000 0.359215 0.317447 0.255428 0.303406
   1000.000 0.357708 0.314483 0.257547 0.301132
   1010.000 0.366404 0.320410 0.265048 0.309178
   1020.000 0.363366 0.314944 0.258358 0.313259
   1030.000 0.363547 0.310078 0.269401 0.309205
   1040.000 0.364932 0.316641 0.259484 0.314258
   1050.000 0.364868 0.328260 0.253940 0.306621
   1060.000 0.355311 0.303190 0.265765 0.299894
   1070.000 0.359560 0.311849 0.255826 0.309630
   1080.000 0.363855 0.320696 0.257116 0.309559
   1090.000 0.360530 0.326583 0.249639 0.301642
   1100.000 0.356376 0.308826 0.258946 0.302624
   1110.000 0.364382 0.320023 0.258022 0.310738
   1120.000 0.365944 0.331375 0.247782 0.310845
   1130.000 0.359239 0.314724 0.255861 0.305924
   1140.000 0.358929 0.321611 0.251592 0.301543
   1150.000 0.367632 0.329547 0.264672 0.302745
   1160.000 0.364313 0.296969 0.283707 0.311075
   1170.000 0.359839 0.313254 0.259741 0.305572
   1180.000 0.363591 0.318420 0.257875 0.310654
   1190.000 0.360351 0.315303 0.262524 0.302276
   1200.000 0.362314 0.311786 0.267660 0.306088
   1210.000 0.369123 0.321284 0.269530 0.310859
   1220.000 0.361179 0.318790 0.258599 0.303974
   1230.000 0.361070 0.303468 0.276195 0.303919
   1240.000 0.360599 0.318292 0.254877 0.306254
   1250.000 0.356318 0.312137 0.255121 0.302339
   1260.000 0.358810 0.304034 0.276052 0.298074
   1270.000 0.363265 0.325681 0.253456 0.305966
   1280.000 0.358868 0.306140 0.274316 0.297660
   1290.000 0.360190 0.317127 0.256160 0.305429
   1300.000 0.359475 0.309206 0.283445 0.287219
   1310.000 0.363255 0.299478 0.291399 0.298845
   1320.000 0.354453 0.307730 0.269259 0.289958
   1330.000 0.355893 0.304534 0.269123 0.296903
   1340.000 0.358472 0.307957 0.273277 0.295781
   1350.000 0.358029 0.320695 0.254819 0.297643
   1360.000 0.357366 0.309663 0.275230 0.289445
   1370.000 0.360171 0.320557 0.259100 0.299260
   1380.000 0.356182 0.308560 0.270032 0.292583
   1390.000 0.358315 0.310340 0.275536 0.290772
   1400.000 0.360192 0.313051 0.259462 0.306846
   1410.000 0.356715 0.309163 0.266557 0.296407
   1420.000 0.360880 0.312992 0.272260 0.297287
   1430.000 0.361505 0.324436 0.253077 0.303423
   1440.000 0.354109 0.302028 0.273072 0.291542
   1450.000 0.359840 0.326418 0.251659 0.298478
   1460.000 0.356867 0.314248 0.263533 0.294119
   1470.000 0.366270 0.333075 0.259834 0.299756
   1480.000 0.354745 0.319077 0.254528 0.291708
   1490.000 0.358571 0.324239 0.260174 0.290388
   1500.000 0.360239 0.321216 0.262230 0.295972
   1510.000 0.362868 0.318968 0.273949 0.294206
   1520.000 0.355529 0.314797 0.275100 0.279328
   1530.000 0.357173 0.316759 0.259954 0.295353
   1540.000 0.364006 0.306875 0.286972 0.297448
   1550.000 0.359158 0.322694 0.254929 0.298107
   1560.000 0.360134 0.312483 0.271365 0.296830
   1570.000 0.361977 0.320491 0.255848 0.306402
   1580.000 0.363672 0.316712 0.269790 0.302360
   1590.000 0.360044 0.319179 0.262916 0.297091
   1600.000 0.364418 0.325893 0.253162 0.308713
   1610.000 0.365228 0.334629 0.249453 0.304269
   1620.000 0.362055 0.320809 0.260070 0.302676
   1630.000 0.362312 0.320317 0.259523 0.304276
   1640.000 0.361250 0.325316 0.251972 0.302792
   1650.000 0.360297 0.315685 0.264144 0.300332
   1660.000 0.355616 0.316582 0.265677 0.286561
   1670.000 0.355472 0.317259 0.253978 0.295911
   1680.000 0.358345 0.326322 0.247705 0.298294
   1690.000 0.368581 0.327548 0.253769 0.316256
   1700.000 0.354145 0.317383 0.253055 0.293375
   1710.000 0.360263 0.319774 0.261857 0.297917
   1720.000 0.361224 0.314989 0.272713 0.295594
   1730.000 0.361374 0.322970 0.254819 0.303217
   1740.000 0.360658 0.322601 0.253262 0.303210
   1750.000 0.365299 0.342929 0.233979 0.307473
   1760.000 0.360393 0.330685 0.244631 0.300948
   1770.000 0.362724 0.331941 0.250070 0.300696
   1780.000 0.366362 0.346285 0.235388 0.305157
   1790.000 0.365084 0.344399 0.240748 0.300005
   1800.000 0.361874 0.334894 0.240883 0.302863
   1810.000 0.365961 0.336519 0.245425 0.307206
   1820.000 0.360262 0.335388 0.239695 0.299399
   1830.000 0.359770 0.332827 0.236010 0.303964
   1840.000 0.352632 0.329710 0.228154 0.296539
   1850.000 0.360742 0.334960 0.234470 0.305115
   1860.000 0.362702 0.331705 0.241512 0.307815
   1870.000 0.367872 0.339532 0.233875 0.317301
   1880.000 0.367664 0.346304 0.229929 0.312345
   1890.000 0.360700 0.330832 0.243987 0.302043
   1900.000 0.366829 0.335911 0.237609 0.315962
   1910.000 0.356704 0.323855 0.244110 0.300007
   1920.000 0.363029 0.333028 0.238032 0.309861
   1930.000 0.360327 0.334769 0.239518 0.300388
   1940.000 0.360116 0.329585 0.238781 0.306145
   1950.000 0.361753 0.343423 0.227498 0.303374
   1960.000 0.361854 0.335713 0.239692 0.302856
   1970.000 0.365993 0.345329 0.236592 0.304424
   1980.000 0.357975 0.330778 0.231445 0.305469
   1990.000 0.359340 0.333263 0.235737 0.302679
   2000.000 0.354507 0.323322 0.242106 0.296981
   2010.000 0.355046 0.325994 0.248022 0.290395
   2020.000 0.358818 0.336547 0.233348 0.299643
   2030.000 0.360312 0.336412 0.237524 0.300099
   2040.000 0.359097 0.336980 0.244360 0.290919
   2050.000 0.362417 0.335929 0.256145 0.290230
   2060.000 0.357124 0.323135 0.258956 0.289139
   2070.000 0.364724 0.314012 0.273625 0.304258
   2080.000 0.356450 0.308777 0.272528 0.290687
   2090.000 0.363649 0.313175 0.272125 0.303893
   2100.000 0.358730 0.320449 0.258320 0.296577
   2110.000 0.361700 0.330329 0.243880 0.305056
   2120.000 0.360056 0.333547 0.250510 0.292013
   2130.000 0.358900 0.324650 0.244246 0.304245
   2140.000 0.361038 0.318668 0.256379 0.305642
   2150.000 0.358482 0.328086 0.247787 0.296616
   2160.000 0.366900 0.331751 0.250925 0.310176
   2170.000 0.360573 0.323649 0.253177 0.301959
   2180.000 0.363269 0.333578 0.251759 0.298784
   2190.000 0.366407 0.341016 0.235561 0.311011
   2200.000 0.367687 0.341336 0.233887 0.314920
   2210.000 0.362514 0.338374 0.235543 0.304722
   2220.000 0.362113 0.331793 0.243007 0.305145
   2230.000 0.365316 0.331404 0.245787 0.310921
   2240.000 0.363242 0.329897 0.254989 0.300063
   2250.000 0.364920 0.331053 0.252048 0.305301
   2260.000 0.371284 0.333992 0.261946 0.309090
   2270.000 0.364717 0.337807 0.246959 0.301554
   2280.000 0.368744 0.333410 0.254608 0.309770
   2290.000 0.368620 0.327924 0.270810 0.301478
   2300.000 0.367869 0.338115 0.243953 0.311160
   2310.000 0.361418 0.322036 0.257220 0.302287
   2320.000 0.360210 0.319762 0.254867 0.303804
   2330.000 0.359230 0.318439 0.251190 0.305930
   2340.000 0.360394 0.322857 0.251889 0.303452
   2350.000 0.363064 0.316482 0.258422 0.310948
   2360.000 0.360599 0.301352 0.274301 0.306610
   2370.000 0.356418 0.305410 0.268721 0.297626
   2380.000 0.365072 0.312677 0.267779 0.311582
   2390.000 0.360763 0.297221 0.280312 0.305589
   2400.000 0.359733 0.309149 0.264508 0.305415
   2410.000 0.359604 0.312395 0.260462 0.305286
   2420.000 0.361983 0.308332 0.276016 0.301347
   2430.000 0.365268 0.307874 0.273054 0.312246
   2440.000 0.363740 0.311923 0.271353 0.306080
   2450.000 0.359194 0.312823 0.269082 0.296273
   2460.000 0.365290 0.320983 0.268293 0.303087
   2470.000 0.363065 0.322496 0.257764 0.305265
   2480.000 0.360459 0.325081 0.254935 0.298650
   2490.000 0.363434 0.317236 0.276913 0.294703
   2500.000 0.362495 0.325289 0.250573 0.306928
   2510.000 0.362204 0.318159 0.263774 0.302623
   2520.000 0.361316 0.315145 0.265183 0.302423
   2530.000 0.357131 0.302203 0.277103 0.294910
   2540.000 0.362771 0.311478 0.268579 0.306679
   2550.000 0.360953 0.313668 0.263700 0.304382
   2560.000 0.361740 0.306697 0.274267 0.304015
   2570.000 0.357770 0.301980 0.273887 0.299654
   2580.000 0.361564 0.306250 0.277575 0.301031
   2590.000 0.355992 0.300605 0.276912 0.293968
   2600.000 0.356406 0.300794 0.276802 0.294880
   2610.000 0.359882 0.304681 0.274854 0.301089
   2620.000 0.360004 0.312244 0.269621 0.298351
   2630.000 0.355276 0.298509 0.281117 0.290357
   2640.000 0.354644 0.292823 0.280321 0.295329
   2650.000 0.360287 0.308343 0.265737 0.306468
   2660.000 0.354884 0.294988 0.275990 0.297820
   2670.000 0.365463 0.306513 0.276238 0.311238
   2680.000 0.365841 0.300593 0.283127 0.311708
   2690.000 0.357922 0.302758 0.262740 0.309065
   2700.000 0.362506 0.305415 0.276239 0.305344
   2710.000 0.354113 0.295865 0.278406 0.292825
   2720.000 0.360226 0.302025 0.271790 0.307304
   2730.000 0.358648 0.293291 0.282453 0.302419
   2740.000 0.360112 0.307141 0.272817 0.300992
   2750.000 0.358063 0.294626 0.287719 0.294671
   2760.000 0.359506 0.301113 0.283490 0.295725
   2770.000 0.363198 0.300865 0.281201 0.306972
   2780.000 0.358560 0.304531 0.275692 0.297298
   2790.000 0.357237 0.306039 0.268561 0.299083
   2800.000 0.357727 0.308527 0.264014 0.301736
   2810.000 0.363766 0.307765 0.273893 0.308082
   2820.000 0.357535 0.290241 0.284241 0.301047
   2830.000 0.362552 0.298332 0.278588 0.310281
   2840.000 0.359069 0.314240 0.259912 0.302589
   2850.000 0.363228 0.310929 0.268241 0.308607
   2860.000 0.361893 0.311833 0.269786 0.303164
   2870.000 0.358481 0.298566 0.277349 0.301585
   2880.000 0.355610 0.307602 0.266053 0.295826
   2890.000 0.359966 0.313501 0.268302 0.298132
   2900.000 0.359203 0.312212 0.261262 0.303840
   2910.000 0.357768 0.308742 0.275928 0.290756
   2920.000 0.363181 0.319617 0.263130 0.303987
   2930.000 0.356449 0.310938 0.269080 0.291592
   2940.000 0.354686 0.309566 0.253410 0.302583
   2950.000 0.357981 0.308875 0.272949 0.293932
   2960.000 0.362133 0.312991 0.266242 0.305667
   2970.000 0.356405 0.303909 0.268255 0.299546
   2980.000 0.363568 0.312688 0.270513 0.305635
   2990.000 0.362917 0.332120 0.253157 0.298372
   3000.000 0.363752 0.322036 0.259398 0.306000
   3010.000 0.364253 0.324164 0.267983 0.297429
   3020.000 0.362631 0.322516 0.258735 0.303385
   3030.000 0.356869 0.313785 0.263162 0.294950
   3040.000 0.359042 0.318275 0.261390 0.296981
   3050.000 0.363225 0.319749 0.261164 0.305644
   3060.000 0.361389 0.314032 0.271944 0.297715
   3070.000 0.353410 0.304178 0.267661 0.292628
   3080.000 0.361948 0.317703 0.268812 0.298023
   3090.000 0.358903 0.317524 0.257230 0.301054
   3100.000 0.359886 0.313074 0.270639 0.296268
   3110.000 0.363097 0.312136 0.278794 0.297529
   3120.000 0.359719 0.314775 0.268227 0.296254
   3130.000 0.367329 0.328206 0.268353 0.300215
   3140.000 0.356599 0.310654 0.264795 0.296147
   3150.000 0.361495 0.322659 0.258108 0.301046
   3160.000 0.353925 0.304617 0.265416 0.295447
   3170.000 0.360211 0.311383 0.270712 0.298763
   3180.000 0.360351 0.305912 0.277555 0.298474
   3190.000 0.369239 0.318142 0.279829 0.305216
   3200.000 0.357058 0.296193 0.291457 0.286886
   3210.000 0.358153 0.295727 0.283564 0.297798
   3220.000 0.366488 0.309874 0.274497 0.311861
   3230.000 0.358938 0.317657 0.251898 0.305474
   3240.000 0.362688 0.332548 0.253962 0.296650
   3250.000 0.360465 0.318138 0.263119 0.299044
   3260.000 0.365260 0.313016 0.267637 0.311803
   3270.000 0.356983 0.319053 0.249337 0.301513
   3280.000 0.361849 0.319696 0.261358 0.302251
   3290.000 0.358158 0.322348 0.260832 0.290882
   3300.000 0.363311 0.324635 0.265628 0.296721
   3310.000 0.361982 0.331925 0.262582 0.287991
   3320.000 0.358968 0.315688 0.268911 0.292821
   3330.000 0.357870 0.317168 0.252960 0.302586
   3340.000 0.355972 0.309454 0.264084 0.296531
   3350.000 0.358814 0.309764 0.265558 0.301695
   3360.000 0.358635 0.306369 0.274999 0.296230
   3370.000 0.361040 0.309549 0.272840 0.300728
   3380.000 0.366306 0.315302 0.283277 0.297825
   3390.000 0.361043 0.303089 0.276490 0.303964
   3400.000 0.364158 0.330810 0.258863 0.297955
   3410.000 0.358666 0.312170 0.262007 0.301968
   3420.000 0.358198 0.308574 0.277361 0.290627
   3430.000 0.362964 0.310438 0.280488 0.297389
   3440.000 0.361701 0.295482 0.292467 0.298007
   3450.000 0.357233 0.304327 0.274159 0.295723
   3460.000 0.356809 0.305656 0.272300 0.295046
   3470.000 0.359073 0.305687 0.268783 0.303610
   3480.000 0.358299 0.313259 0.260930 0.300900
   3490.000 0.360781 0.308174 0.267683 0.306104
   3500.000 0.357972 0.306897 0.266725 0.301596
   3510.000 0.362951 0.318542 0.274538 0.294324
   3520.000 0.358633 0.309567 0.267728 0.299541
   3530.000 0.360385 0.314820 0.260661 0.304464
   3540.000 0.362319 0.316756 0.257769 0.309470
   3550.000 0.363582 0.299693 0.289888 0.300887
   3560.000 0.358040 0.303738 0.276160 0.296419
   3570.000 0.355406 0.289671 0.290121 0.290770
   3580.000 0.366332 0.306914 0.284299 0.305575
   3590.000 0.362714 0.303385 0.281100 0.303420
   3600.000 0.362907 0.332222 0.258372 0.293727
   3610.000 0.358974 0.322758 0.259633 0.293499
   3620.000 0.353218 0.317642 0.245859 0.296956
   3630.000 0.354831 0.316266 0.267566 0.283187
   3640.000 0.363587 0.324548 0.259887 0.302520
   3650.000 0.361147 0.322965 0.265419 0.293428
   3660.000 0.354015 0.320225 0.255303 0.287975
   3670.000 0.358327 0.318391 0.260181 0.296193
   3680.000 0.355982 0.304257 0.267283 0.299056
   3690.000 0.365065 0.325274 0.269571 0.296772
   3700.000 0.354261 0.313561 0.262214 0.289698
   3710.000 0.365422 0.320097 0.272975 0.300150
   3720.000 0.361979 0.318592 0.266004 0.299665
   3730.000 0.357066 0.318269 0.265536 0.288423
   3740.000 0.354562 0.314786 0.270268 0.281591
   3750.000 0.358899 0.321439 0.261445 0.293156
   3760.000 0.364889 0.319732 0.268142 0.303579
   3770.000 0.362944 0.321303 0.265802 0.299283
   3780.000 0.366389 0.322147 0.272899 0.300383
   3790.000 0.361879 0.317935 0.273409 0.293392
   3800.000 0.360366 0.318953 0.273005 0.288901
   3810.000 0.363403 0.311905 0.281651 0.295823
   3820.000 0.360553 0.323961 0.267161 0.289261
   3830.000 0.366049 0.314063 0.280270 0.301325
   3840.000 0.360732 0.305480 0.282096 0.295567
   3850.000 0.360408 0.297565 0.296007 0.289175
   3860.000 0.359119 0.297967 0.298769 0.282640
   3870.000 0.359806 0.293823 0.305366 0.281675
   3880.000 0.361749 0.288569 0.308159 0.288947
   3890.000 0.352760 0.292001 0.296541 0.275096
   3900.000 0.356749 0.297681 0.298640 0.277020
   3910.000 0.358675 0.300397 0.301013 0.276494
   3920.000 0.359352 0.288885 0.295262 0.296029
   3930.000 0.348294 0.272140 0.304371 0.275528
   3940.000 0.356191 0.294269 0.298462 0.279412
   3950.000 0.361700 0.303617 0.302915 0.278771
   3960.000 0.364227 0.284331 0.310053 0.297228
   3970.000 0.363139 0.283452 0.310140 0.295311
   3980.000 0.352304 0.276230 0.302729 0.283351
   3990.000 0.358302 0.278008 0.302408 0.296685
   4000.000 0.360892 0.281184 0.310715 0.291338
   4010.000 0.356766 0.286623 0.302013 0.284954
   4020.000 0.351391 0.273185 0.305335 0.281234
   4030.000 0.353044 0.284993 0.308961 0.269449
   4040.000 0.355294 0.278857 0.310286 0.280053
   4050.000 0.344685 0.280771 0.294342 0.268601
   4060.000 0.354154 0.281332 0.307357 0.277909
   4070.000 0.363846 0.296816 0.304226 0.290024
   4080.000 0.364332 0.283834 0.310876 0.297104
   4090.000 0.355906 0.279824 0.304387 0.287030
   4100.000 0.367294 0.303658 0.307981 0.287661
   4110.000 0.359643 0.283647 0.305669 0.291199
   4120.000 0.360626 0.283835 0.306508 0.292563
   4130.000 0.359291 0.296004 0.303108 0.280512
   4140.000 0.351896 0.290498 0.295917 0.275146
   4150.000 0.365205 0.304985 0.300108 0.289256
   4160.000 0.354532 0.297532 0.290253 0.280381
   4170.000 0.357192 0.290538 0.299631 0.284572
   4180.000 0.359975 0.278056 0.307128 0.295841
   4190.000 0.360338 0.294270 0.303054 0.285044
   4200.000 0.354443 0.274008 0.312969 0.279695
   4210.000 0.351588 0.286600 0.302300 0.271484
   4220.000 0.355340 0.282173 0.302103 0.285736
   4230.000 0.344372 0.274227 0.291118 0.277911
   4240.000 0.359033 0.280994 0.303521 0.294493
   4250.000 0.355877 0.296610 0.285439 0.289558
   4260.000 0.367562 0.316850 0.278203 0.303995
   4270.000 0.362792 0.284260 0.312307 0.291371
   4280.000 0.352573 0.285369 0.302772 0.274789
   4290.000 0.358028 0.291881 0.305779 0.278698
   4300.000 0.350585 0.290760 0.293036 0.274607
   4310.000 0.359941 0.304741 0.296207 0.280196
   4320.000 0.365848 0.300109 0.301999 0.293975
   4330.000 0.359706 0.301204 0.292643 0.287078
   4340.000 0.363666 0.301152 0.302131 0.287279
   4350.000 0.361775 0.292367 0.292364 0.301342
   4360.000 0.362024 0.293325 0.306891 0.286185
   4370.000 0.355943 0.284634 0.305279 0.281387
   4380.000 0.362929 0.274427 0.321318 0.291339
   4390.000 0.355241 0.266826 0.320011 0.280694
   4400.000 0.362441 0.285584 0.313868 0.287497
   4410.000 0.363305 0.299940 0.304185 0.285460
   4420.000 0.347495 0.265209 0.310930 0.272931
   4430.000 0.360201 0.290209 0.307274 0.284344
   4440.000 0.360369 0.275593 0.321845 0.283189
   4450.000 0.357832 0.282042 0.308429 0.285327
   4460.000 0.360033 0.290501 0.304920 0.286148
   4470.000 0.358703 0.278549 0.311880 0.287188
   4480.000 0.368862 0.307219 0.313024 0.282401
   4490.000 0.362701 0.282392 0.320019 0.284510
   4500.000 0.358922 0.289428 0.307288 0.281880
   4510.000 0.362289 0.292489 0.301039 0.293823
   4520.000 0.360665 0.305419 0.298477 0.278907
   4530.000 0.363465 0.306613 0.306536 0.276111
   4540.000 0.360009 0.297433 0.306023 0.277663
   4550.000 0.357320 0.295983 0.304137 0.274319
   4560.000 0.367487 0.310147 0.298337 0.291372
   4570.000 0.359323 0.297348 0.309185 0.272425
   4580.000 0.358242 0.299007 0.300636 0.277284
   4590.000 0.360767 0.296828 0.307043 0.279146
   4600.000 0.355351 0.308296 0.294005 0.266577
   4610.000 0.352516 0.284371 0.303853 0.274483
   4620.000 0.355412 0.287461 0.308141 0.273954
   4630.000 0.363826 0.293885 0.313075 0.283470
   4640.000 0.365068 0.308891 0.303755 0.280837
   4650.000 0.359292 0.307908 0.296024 0.275216
   4660.000 0.363189 0.308820 0.304617 0.275046
   4670.000 0.364563 0.305979 0.307208 0.278949
   4680.000 0.358261 0.285608 0.314470 0.276114
   4690.000 0.361759 0.294209 0.307597 0.283840
   4700.000 0.365853 0.328513 0.284964 0.280306
   4710.000 0.360806 0.281922 0.316493 0.284104
   4720.000 0.356393 0.289187 0.300208 0.283332
   4730.000 0.354271 0.298871 0.303322 0.263984
   4740.000 0.351308 0.302945 0.296151 0.259526
   4750.000 0.361116 0.297023 0.300418 0.286941
   4760.000 0.360514 0.303891 0.291311 0.287626
   4770.000 0.358476 0.295879 0.302622 0.279080
   4780.000 0.358605 0.277444 0.311863 0.288029
   4790.000 0.360061 0.292025 0.298420 0.291471
   4800.000 0.362067 0.298367 0.298551 0.289880
   4810.000 0.364205 0.299523 0.302968 0.289461
   4820.000 0.357125 0.287894 0.302528 0.284027
   4830.000 0.359990 0.292312 0.307112 0.281817
   4840.000 0.353065 0.296301 0.291614 0.276546
   4850.000 0.366195 0.299015 0.312288 0.285067
   4860.000 0.354310 0.291062 0.309974 0.265085
   4870.000 0.362587 0.295023 0.306777 0.285986
   4880.000 0.362884 0.304022 0.309364 0.274287
   4890.000 0.361282 0.292965 0.300244 0.291675
   4900.000 0.358753 0.296749 0.297080 0.284765
   4910.000 0.360857 0.283523 0.311673 0.287941
   4920.000 0.359185 0.312008 0.290732 0.275961
   4930.000 0.360323 0.301016 0.306228 0.274371
   4940.000 0.360349 0.296614 0.307865 0.277385
   4950.000 0.366326 0.300040 0.316139 0.280040
   4960.000 0.364197 0.286675 0.319913 0.284169
   4970.000 0.349873 0.283699 0.304115 0.268052
   4980.000 0.359757 0.285553 0.308595 0.286494
   4990.000 0.356289 0.278555 0.312470 0.280451
   5000.000 0.359129 0.290809 0.310209 0.277755
   5010.000 0.354719 0.286466 0.306369 0.275185
   5020.000 0.367678 0.283665 0.321789 0.293871
   5030.000 0.347264 0.268001 0.304145 0.277230
   5040.000 0.354198 0.269779 0.320136 0.275036
   5050.000 0.360219 0.269593 0.319320 0.291325
   5060.000 0.359002 0.284911 0.314256 0.278986
   5070.000 0.358957 0.289160 0.304765 0.284965
   5080.000 0.352110 0.277726 0.310815 0.272443
   5090.000 0.351172 0.264682 0.314697 0.278482
   5100.000 0.353482 0.262283 0.317997 0.282814
   5110.000 0.349743 0.265515 0.309473 0.279944
   5120.000 0.365613 0.287168 0.317326 0.290146
   5130.000 0.368316 0.286266 0.310091 0.305301
   5140.000 0.356709 0.261413 0.323919 0.284995
   5150.000 0.358920 0.283029 0.314068 0.280896
   5160.000 0.362010 0.283940 0.312505 0.289520
   5170.000 0.359219 0.283126 0.319226 0.275700
   5180.000 0.364475 0.281442 0.313466 0.297006
   5190.000 0.369289 0.310398 0.298534 0.295430
   5200.000 0.362729 0.277937 0.309258 0.300424
   5210.000 0.361489 0.280178 0.317643 0.286271
   5220.000 0.357108 0.268189 0.321281 0.282675
   5230.000 0.360917 0.274071 0.311638 0.297134
   5240.000 0.365822 0.296482 0.314564 0.284251
   5250.000 0.361006 0.276890 0.315415 0.290681
   5260.000 0.353063 0.269861 0.315958 0.276863
   5270.000 0.354654 0.294192 0.301475 0.272254
   5280.000 0.351607 0.279490 0.301902 0.279278
   5290.000 0.355800 0.281444 0.305085 0.284429
   5300.000 0.365795 0.285735 0.308107 0.301724
   5310.000 0.362132 0.279473 0.316203 0.290155
   5320.000 0.363477 0.288423 0.307373 0.294219
   5330.000 0.357352 0.281876 0.301308 0.291822
   5340.000 0.354197 0.271336 0.314681 0.279756
   5350.000 0.362526 0.292132 0.314664 0.280172
   5360.000 0.353121 0.280021 0.308270 0.275586
   5370.000 0.356984 0.264562 0.319992 0.287207
   5380.000 0.351007 0.246600 0.317589 0.291099
   5390.000 0.350593 0.271787 0.307301 0.278440
   5400.000 0.349358 0.263636 0.304614 0.286023
   5410.000 0.356936 0.257715 0.316102 0.297436
   5420.000 0.358322 0.283459 0.305827 0.287942
   5430.000 0.346370 0.259545 0.307418 0.279420
   5440.000 0.354663 0.262049 0.317516 0.286507
   5450.000 0.355604 0.274378 0.309342 0.286239
   5460.000 0.354716 0.279169 0.308907 0.279800
   5470.000 0.356449 0.281623 0.312022 0.278285
   5480.000 0.358617 0.275026 0.317710 0.283961
   5490.000 0.359613 0.288009 0.307541 0.284803
   5500.000 0.353357 0.259123 0.314125 0.289660
   5510.000 0.364051 0.283509 0.318016 0.289058
   5520.000 0.362663 0.272135 0.318010 0.296415
   5530.000 0.357541 0.274606 0.313709 0.286092
   5540.000 0.359020 0.283619 0.308359 0.286820
   5550.000 0.363533 0.273976 0.324145 0.290138
   5560.000 0.362399 0.271894 0.324754 0.288574
   5570.000 0.362946 0.293617 0.306955 0.288145
   5580.000 0.361251 0.277899 0.313370 0.292533
   5590.000 0.359647 0.279795 0.311429 0.288824
   5600.000 0.362436 0.264019 0.314227 0.307041
   5610.000 0.358759 0.280681 0.295107 0.302566
   5620.000 0.357853 0.287493 0.296573 0.292421
   5630.000 0.366265 0.295969 0.293631 0.307381
   5640.000 0.364644 0.289554 0.310274 0.292948
   5650.000 0.363799 0.281876 0.303879 0.304800
   5660.000 0.363082 0.273446 0.307545 0.307083
   5670.000 0.358783 0.282524 0.299341 0.296691
   5680.000 0.357239 0.281686 0.295223 0.297886
   5690.000 0.361009 0.288247 0.306886 0.288772
   5700.000 0.356502 0.275363 0.305699 0.291394
   5710.000 0.361952 0.280861 0.299445 0.305726
   5720.000 0.363000 0.287155 0.300030 0.301764
   5730.000 0.360091 0.285505 0.297818 0.298533
   5740.000 0.360216 0.284837 0.298565 0.298726
   5750.000 0.353702 0.288773 0.287453 0.290158
   5760.000 0.360998 0.286350 0.302542 0.295145
   5770.000 0.355360 0.300456 0.296348 0.272884
   5780.000 0.360599 0.284899 0.309872 0.287881
   5790.000 0.358408 0.280788 0.310659 0.285590
   5800.000 0.359342 0.294705 0.294232 0.291256
   5810.000 0.358201 0.281522 0.310570 0.284443
   5820.000 0.360698 0.287100 0.307001 0.289016
   5830.000 0.365788 0.296702 0.298275 0.301001
   5840.000 0.359942 0.300371 0.290424 0.290770
   5850.000 0.361219 0.305920 0.292252 0.286286
   5860.000 0.354997 0.284052 0.295758 0.289633
   5870.000 0.357807 0.283719 0.302792 0.289607
   5880.000 0.360704 0.285177 0.294742 0.303342
   5890.000 0.363348 0.291587 0.299675 0.298689
   5900.000 0.359550 0.296532 0.297194 0.286873
   5910.000 0.359997 0.285732 0.301131 0.294743
   5920.000 0.366595 0.297648 0.292420 0.307702
   5930.000 0.362377 0.290009 0.303390 0.294081
   5940.000 0.367193 0.290565 0.307082 0.301553
   5950.000 0.363864 0.286628 0.302992 0.301387
   5960.000 0.352611 0.289054 0.293194 0.281343
   5970.000 0.352845 0.286135 0.290315 0.287826
   5980.000 0.360154 0.297711 0.298016 0.286315
   5990.000 0.351449 0.272943 0.306603 0.280232
   6000.000 0.357528 0.287746 0.296602 0.291346
   6010.000 0.354545 0.278352 0.300527 0.289152
   6020.000 0.346090 0.265162 0.298359 0.283244
   6030.000 0.356801 0.284390 0.293288 0.296171
   6040.000 0.355965 0.267835 0.309284 0.293308
   6050.000 0.351735 0.257274 0.306662 0.295303
   6060.000 0.353287 0.260822 0.309170 0.293273
   6070.000 0.351781 0.278341 0.298793 0.284164
   6080.000 0.348022 0.271048 0.296193 0.284676
   6090.000 0.353341 0.268778 0.312423 0.282578
   6100.000 0.352952 0.256408 0.317632 0.287255
   6110.000 0.362248 0.267129 0.322898 0.294661
   6120.000 0.356692 0.246319 0.330979 0.290238
   6130.000 0.347986 0.237978 0.323623 0.284293
   6140.000 0.350410 0.262554 0.320242 0.272184
   6150.000 0.351182 0.260516 0.313758 0.283451
   6160.000 0.354014 0.269998 0.313483 0.281924
   6170.000 0.354801 0.264032 0.316449 0.286207
   6180.000 0.361682 0.281644 0.319035 0.283761
   6190.000 0.352906 0.259143 0.314173 0.288488
   6200.000 0.358821 0.273895 0.307288 0.296750
   6210.000 0.356844 0.285168 0.304412 0.284055
   6220.000 0.349647 0.268574 0.304468 0.282265
   6230.000 0.359366 0.282910 0.304551 0.292400
   6240.000 0.355088 0.274002 0.307691 0.287097
   6250.000 0.366914 0.308699 0.304759 0.284744
   6260.000 0.367970 0.303709 0.296612 0.300973
   6270.000 0.375547 0.326746 0.280869 0.310518
   6280.000 0.368229 0.327533 0.274354 0.297720
   6290.000 0.358473 0.300359 0.300135 0.276964
   6300.000 0.367548 0.313951 0.293848 0.292013
   6310.000 0.364486 0.299897 0.309092 0.283238
   6320.000 0.360097 0.286712 0.303549 0.291536
   6330.000 0.360108 0.274781 0.314289 0.291675
   6340.000 0.356116 0.287004 0.305360 0.279323
   6350.000 0.363346 0.278533 0.310930 0.299636
   6360.000 0.359043 0.287789 0.306858 0.284323
   6370.000 0.364639 0.291972 0.306558 0.294445
   6380.000 0.363558 0.294401 0.304903 0.291053
   6390.000 0.356734 0.282913 0.307162 0.283071
   6400.000 0.353148 0.262207 0.317645 0.282447
   6410.000 0.361272 0.270247 0.318649 0.294048
   6420.000 0.355688 0.275069 0.304233 0.291216
   6430.000 0.358362 0.258913 0.323351 0.291985
   6440.000 0.361977 0.262042 0.329108 0.291680
   6450.000 0.356456 0.280334 0.311971 0.279657
   6460.000 0.354196 0.255895 0.324248 0.283355
   6470.000 0.354147 0.256434 0.326643 0.279976
   6480.000 0.360804 0.258005 0.333764 0.287044
   6490.000 0.357593 0.292225 0.302130 0.281190
   6500.000 0.362240 0.271918 0.316793 0.296882
   6510.000 0.359922 0.280262 0.313235 0.287098
   6520.000 0.356363 0.265660 0.316559 0.288452
   6530.000 0.360041 0.233320 0.345873 0.291879
   6540.000 0.351543 0.243775 0.331151 0.279423
   6550.000 0.345685 0.251776 0.313134 0.278482
   6560.000 0.352888 0.227360 0.336128 0.290492
   6570.000 0.358690 0.229456 0.339486 0.299025
   6580.000 0.350251 0.238739 0.325180 0.287425
   6590.000 0.362993 0.235660 0.346803 0.296174
   6600.000 0.364725 0.255354 0.340052 0.291904
   6610.000 0.352204 0.230384 0.327834 0.295877
   6620.000 0.353454 0.240986 0.321149 0.297740
   6630.000 0.357781 0.250504 0.326966 0.293864
   6640.000 0.348980 0.220582 0.325068 0.298744
   6650.000 0.354865 0.240719 0.331120 0.290299
   6660.000 0.356171 0.242832 0.330055 0.292937
   6670.000 0.346819 0.219096 0.326679 0.292993
   6680.000 0.349873 0.246714 0.316410 0.289550
   6690.000 0.354074 0.227994 0.334213 0.295054
   6700.000 0.354003 0.221049 0.333760 0.300630
   6710.000 0.352876 0.231744 0.335708 0.287468
   6720.000 0.352342 0.236407 0.322693 0.297103
   6730.000 0.357841 0.220157 0.343494 0.299404
   6740.000 0.354524 0.230905 0.328939 0.299761
   6750.000 0.351489 0.259561 0.308769 0.290480
   6760.000 0.359632 0.235318 0.339265 0.296975
   6770.000 0.352945 0.261458 0.315797 0.284697
   6780.000 0.360726 0.251864 0.331907 0.294361
   6790.000 0.359182 0.243599 0.342727 0.284993
   6800.000 0.368342 0.277506 0.316574 0.306794
   6810.000 0.360322 0.248082 0.338880 0.288583
   6820.000 0.357946 0.244756 0.330043 0.295663
   6830.000 0.359227 0.245798 0.336838 0.290192
   6840.000 0.356896 0.248351 0.331515 0.288390
   6850.000 0.360598 0.263182 0.327947 0.288527
   6860.000 0.353000 0.247976 0.325431 0.286043
   6870.000 0.355486 0.238525 0.332873 0.291620
   6880.000 0.351504 0.231343 0.332795 0.287814
   6890.000 0.356853 0.230852 0.336960 0.296400
   6900.000 0.356376 0.224811 0.343067 0.292870
   6910.000 0.351162 0.229619 0.328932 0.292760
   6920.000 0.363288 0.241893 0.338658 0.301255
   6930.000 0.352870 0.244194 0.334627 0.278258
   6940.000 0.356403 0.252293 0.322150 0.294302
   6950.000 0.358562 0.238147 0.339137 0.292242
   6960.000 0.364188 0.237808 0.343185 0.301556
   6970.000 0.356220 0.239919 0.333536 0.291509
   6980.000 0.361934 0.242098 0.342168 0.293773
   6990.000 0.358456 0.246001 0.333612 0.291836
   7000.000 0.356923 0.229702 0.343215 0.290223
   7010.000 0.360614 0.243894 0.340056 0.291483
   7020.000 0.362319 0.245820 0.340282 0.293822
   7030.000 0.357982 0.253924 0.308525 0.310864
   7040.000 0.361330 0.252676 0.314118 0.314012
   7050.000 0.365831 0.266691 0.321361 0.305398
   7060.000 0.358484 0.246041 0.328320 0.297812
   7070.000 0.356657 0.246914 0.327199 0.293909
   7080.000 0.367273 0.237971 0.353089 0.297451
   7090.000 0.356572 0.238858 0.334666 0.291946
   7100.000 0.359734 0.240600 0.335155 0.297658
   7110.000 0.357630 0.225622 0.346258 0.291545
   7120.000 0.357993 0.241411 0.333577 0.294559
   7130.000 0.356865 0.252368 0.321851 0.295680
   7140.000 0.360426 0.241255 0.332789 0.301433
   7150.000 0.365507 0.266446 0.324098 0.301922
   7160.000 0.363994 0.235155 0.347171 0.298593
   7170.000 0.360491 0.230398 0.345263 0.296002
   7180.000 0.359073 0.249969 0.330634 0.293367
   7190.000 0.348665 0.230973 0.330680 0.283614
   7200.000 0.358704 0.241225 0.335689 0.294041
   7210.000 0.354909 0.225676 0.335279 0.297621
   7220.000 0.368550 0.243531 0.351473 0.298021
   7230.000 0.361337 0.221675 0.347408 0.302153
   7240.000 0.365837 0.249974 0.342992 0.295876
   7250.000 0.363627 0.260074 0.324743 0.302245
   7260.000 0.361822 0.276225 0.314837 0.293951
   7270.000 0.364331 0.267417 0.316593 0.306156
   7280.000 0.363585 0.264323 0.320605 0.302876
   7290.000 0.364490 0.279328 0.308305 0.304352
   7300.000 0.362208 0.272238 0.317002 0.296286
   7310.000 0.364150 0.281939 0.307950 0.301476
   7320.000 0.353919 0.258730 0.314877 0.290565
   7330.000 0.355547 0.243313 0.329160 0.292028
   7340.000 0.356211 0.242171 0.330709 0.292842
   7350.000 0.347846 0.238905 0.326773 0.279532
   7360.000 0.367488 0.246226 0.352922 0.291400
   7370.000 0.360573 0.246514 0.339776 0.289499
   7380.000 0.360791 0.251177 0.334929 0.291674
   7390.000 0.349379 0.239648 0.325570 0.284087
   7400.000 0.347350 0.236843 0.326408 0.280476
   7410.000 0.353115 0.227238 0.341146 0.285243
   7420.000 0.348859 0.244455 0.323261 0.281335
   7430.000 0.355233 0.238609 0.331136 0.292909
   7440.000 0.357976 0.246973 0.327075 0.297187
   7450.000 0.359734 0.257095 0.324988 0.295130
   7460.000 0.351066 0.256271 0.306375 0.294881
   7470.000 0.357291 0.258280 0.322072 0.291333
   7480.000 0.361035 0.270407 0.314034 0.298255
   7490.000 0.353267 0.251071 0.312467 0.298200
   7500.000 0.355000 0.239755 0.319811 0.303790
   7510.000 0.350789 0.243309 0.316139 0.294894
   7520.000 0.361167 0.256291 0.314885 0.309911
   7530.000 0.349544 0.241097 0.318104 0.291624
   7540.000 0.362047 0.239369 0.341178 0.297417
   7550.000 0.360111 0.246149 0.317922 0.312563
   7560.000 0.359422 0.248081 0.311006 0.316384
   7570.000 0.363026 0.242692 0.332059 0.307267
   7580.000 0.364502 0.261935 0.325784 0.301627
   7590.000 0.366934 0.259449 0.329880 0.305199
   7600.000 0.359743 0.244011 0.330074 0.300565
   7610.000 0.351661 0.235600 0.318694 0.300429
   7620.000 0.350524 0.229567 0.323534 0.297253
   7630.000 0.355915 0.229587 0.329364 0.303579
   7640.000 0.353655 0.237583 0.329648 0.291600
   7650.000 0.346208 0.222290 0.331606 0.283452
   7660.000 0.356188 0.237982 0.340492 0.284901
   7670.000 0.351382 0.225061 0.339217 0.284987
   7680.000 0.351181 0.235794 0.329507 0.287199
   7690.000 0.349866 0.229211 0.331000 0.287600
   7700.000 0.351568 0.233540 0.338573 0.279333
   7710.000 0.354519 0.226155 0.344023 0.286128
   7720.000 0.343893 0.223403 0.324946 0.284650
   7730.000 0.354397 0.233187 0.339607 0.285455
   7740.000 0.358581 0.237780 0.341144 0.290245
   7750.000 0.351793 0.235330 0.326840 0.292083
   7760.000 0.348470 0.219796 0.329292 0.293461
   7770.000 0.343680 0.221467 0.327980 0.282158
   7780.000 0.348607 0.223331 0.331898 0.288132
   7790.000 0.350569 0.229704 0.333094 0.286499
   7800.000 0.352562 0.217856 0.340016 0.292450
   7810.000 0.351033 0.222924 0.335728 0.289897
   7820.000 0.361171 0.231783 0.347156 0.294361
   7830.000 0.348732 0.221329 0.331702 0.290199
   7840.000 0.354237 0.216090 0.342379 0.295041
   7850.000 0.349513 0.219133 0.333928 0.291189
   7860.000 0.345445 0.215152 0.328689 0.290410
   7870.000 0.346995 0.218094 0.332677 0.287354
   7880.000 0.350845 0.218102 0.334478 0.294516
   7890.000 0.355510 0.221877 0.341569 0.294747
   7900.000 0.349865 0.233982 0.334762 0.279281
   7910.000 0.352217 0.234690 0.337335 0.281493
   7920.000 0.352067 0.234611 0.334965 0.284006
   7930.000 0.349153 0.227412 0.338391 0.278552
   7940.000 0.347567 0.223443 0.329413 0.288386
   7950.000 0.350140 0.219849 0.339608 0.285532
   7960.000 0.351789 0.230129 0.339486 0.281605
   7970.000 0.347540 0.246249 0.314168 0.286754
   7980.000 0.349864 0.239186 0.321643 0.290079
   7990.000 0.356546 0.254343 0.322351 0.292658
   8000.000 0.347653 0.235071 0.326147 0.283010
   8010.000 0.347511 0.243020 0.320952 0.281885
   8020.000 0.355853 0.259226 0.321660 0.287400
   8030.000 0.351245 0.252913 0.320889 0.282509
   8040.000 0.354513 0.256396 0.314830 0.294112
   8050.000 0.349596 0.230189 0.324769 0.293210
   8060.000 0.353640 0.232441 0.338148 0.285919
   8070.000 0.346466 0.236637 0.327896 0.276701
   8080.000 0.352635 0.232148 0.329230 0.293969
   8090.000 0.353733 0.253647 0.323653 0.284895
   8100.000 0.356196 0.228801 0.335931 0.297577
   8110.000 0.355171 0.237505 0.329933 0.295007
   8120.000 0.351600 0.220959 0.329831 0.299389
   8130.000 0.351506 0.230389 0.324900 0.297446
   8140.000 0.349945 0.233196 0.319830 0.297072
   8150.000 0.350710 0.226002 0.326535 0.297141
   8160.000 0.346997 0.237254 0.317630 0.289199
   8170.000 0.348558 0.232447 0.327777 0.285511
   8180.000 0.353375 0.235835 0.316921 0.306089
   8190.000 0.348335 0.210039 0.331713 0.297532
   8200.000 0.362335 0.221373 0.342535 0.310220
   8210.000 0.358282 0.226394 0.339548 0.300308
   8220.000 0.357513 0.243249 0.330728 0.295093
   8230.000 0.353978 0.235546 0.331952 0.291423
   8240.000 0.353984 0.243453 0.321900 0.296177
   8250.000 0.366966 0.217482 0.355086 0.309746
   8260.000 0.357356 0.223478 0.336385 0.303825
   8270.000 0.351623 0.228227 0.326161 0.298008
   8280.000 0.353707 0.225398 0.334126 0.296264
   8290.000 0.360043 0.230791 0.337638 0.303312
   8300.000 0.361201 0.242845 0.342676 0.290743
   8310.000 0.361894 0.238123 0.342907 0.296052
   8320.000 0.349105 0.226769 0.329991 0.288843
   8330.000 0.358173 0.257329 0.322305 0.294071
   8340.000 0.360023 0.235003 0.328239 0.310267
   8350.000 0.358405 0.230796 0.330856 0.306881
   8360.000 0.358120 0.234392 0.327378 0.307219
   8370.000 0.354626 0.233546 0.325350 0.301866
   8380.000 0.352639 0.218096 0.330350 0.303334
   8390.000 0.352180 0.247764 0.310177 0.300774
   8400.000 0.352337 0.250678 0.316376 0.292146
   8410.000 0.356369 0.244509 0.326401 0.296100
   8420.000 0.352499 0.249667 0.312453 0.297574
   8430.000 0.350544 0.238913 0.313789 0.300366
   8440.000 0.352669 0.240616 0.325245 0.291668
   8450.000 0.352463 0.231485 0.330561 0.292583
   8460.000 0.350957 0.227951 0.328551 0.293998
   8470.000 0.359523 0.229145 0.340543 0.300060
   8480.000 0.349158 0.240155 0.314851 0.294988
   8490.000 0.352000 0.238461 0.326169 0.290788
   8500.000 0.348032 0.226074 0.329981 0.286803
   8510.000 0.349845 0.217608 0.328028 0.299713
   8520.000 0.349000 0.232484 0.324200 0.290599
   8530.000 0.349509 0.217443 0.328685 0.298324
   8540.000 0.358256 0.227274 0.333661 0.306124
   8550.000 0.352897 0.239936 0.318331 0.300282
   8560.000 0.348493 0.231876 0.322933 0.291277
   8570.000 0.356180 0.240294 0.329920 0.295197
   8580.000 0.352823 0.234472 0.327856 0.294112
   8590.000 0.346750 0.215174 0.320090 0.302842
   8600.000 0.354681 0.222240 0.331568 0.303758
   8610.000 0.347799 0.226616 0.324822 0.291657
   8620.000 0.351949 0.220798 0.336272 0.293096
   8630.000 0.358398 0.234061 0.333390 0.301604
   8640.000 0.342923 0.242166 0.311789 0.281667
   8650.000 0.359149 0.265513 0.306634 0.305703
   8660.000 0.350375 0.257328 0.300045 0.298799
   8670.000 0.349876 0.227841 0.321164 0.299615
   8680.000 0.358808 0.232733 0.340329 0.295800
   8690.000 0.353680 0.240434 0.324754 0.294798
   8700.000 0.351237 0.243611 0.317371 0.294387
   8710.000 0.357901 0.232886 0.335191 0.299328
   8720.000 0.348016 0.228841 0.329813 0.284754
   8730.000 0.357979 0.239355 0.329268 0.300981
   8740.000 0.351978 0.250696 0.323250 0.283615
   8750.000 0.355182 0.235110 0.328385 0.298655
   8760.000 0.353370 0.244978 0.320005 0.295504
   8770.000 0.350597 0.251422 0.311155 0.292926
   8780.000 0.355842 0.257775 0.309224 0.301959
   8790.000 0.367240 0.274605 0.299338 0.323604
   8800.000 0.363190 0.285335 0.304720 0.299239
   8810.000 0.360439 0.287695 0.284923 0.309651
   8820.000 0.362781 0.256680 0.316598 0.311611
   8830.000 0.355512 0.237680 0.331473 0.293957
   8840.000 0.362521 0.277896 0.290075 0.318550
   8850.000 0.357604 0.278282 0.288463 0.308397
   8860.000 0.353511 0.270073 0.289411 0.305357
   8870.000 0.355180 0.271696 0.300927 0.296530
   8880.000 0.352961 0.255365 0.307707 0.298777
   8890.000 0.356830 0.264854 0.310843 0.296453
   8900.000 0.355101 0.259292 0.302764 0.305444
   8910.000 0.361135 0.263910 0.304938 0.313371
   8920.000 0.366876 0.271641 0.304991 0.319981
   8930.000 0.357403 0.264519 0.305520 0.303581
   8940.000 0.369275 0.285335 0.296967 0.321128
   8950.000 0.364115 0.272628 0.315457 0.302193
   8960.000 0.357748 0.273733 0.292008 0.309465
   8970.000 0.361300 0.291093 0.272168 0.319788
   8980.000 0.361585 0.288499 0.275754 0.319712
   8990.000 0.356465 0.270192 0.284314 0.316697
   9000.000 0.362839 0.274174 0.304510 0.308879
   9010.000 0.363713 0.284503 0.296130 0.309741
   9020.000 0.363478 0.270683 0.309343 0.308659
   9030.000 0.356898 0.260206 0.306743 0.304884
   9040.000 0.358427 0.275230 0.292981 0.308787
   9050.000 0.357348 0.275400 0.298441 0.300804
   9060.000 0.363580 0.308627 0.272777 0.307772
   9070.000 0.358727 0.294985 0.275918 0.306958
   9080.000 0.358198 0.283863 0.282154 0.310519
   9090.000 0.360548 0.270004 0.304809 0.306886
   9100.000 0.362168 0.289273 0.271532 0.323918
   9110.000 0.362779 0.275577 0.299454 0.312412
   9120.000 0.360206 0.281102 0.289611 0.310811
   9130.000 0.367316 0.293516 0.298214 0.307830
   9140.000 0.358697 0.288828 0.280553 0.308537
   9150.000 0.358658 0.272013 0.297739 0.307622
   9160.000 0.355793 0.275432 0.291358 0.304015
   9170.000 0.357121 0.277089 0.291044 0.305918
   9180.000 0.365050 0.290642 0.277373 0.324215
   9190.000 0.358583 0.290620 0.268184 0.317459
   9200.000 0.370365 0.305813 0.265176 0.332417
   9210.000 0.359789 0.278896 0.282079 0.318661
   9220.000 0.364911 0.297253 0.288073 0.308181
   9230.000 0.363481 0.295852 0.287855 0.306345
   9240.000 0.365389 0.285965 0.295386 0.313033
   9250.000 0.355259 0.258601 0.313176 0.295744
   9260.000 0.354050 0.234589 0.330914 0.293543
   9270.000 0.350562 0.256327 0.306390 0.293615
   9280.000 0.353781 0.248371 0.307704 0.306516
   9290.000 0.359142 0.261961 0.317055 0.298023
   9300.000 0.361180 0.250745 0.333028 0.295163
   9310.000 0.352222 0.243111 0.317688 0.296802
   9320.000 0.349715 0.247579 0.318188 0.286465
   9330.000 0.351080 0.251424 0.315323 0.289608
   9340.000 0.350040 0.249373 0.313756 0.290561
   9350.000 0.350333 0.237777 0.324251 0.289464
   9360.000 0.352571 0.245643 0.319129 0.293988
   9370.000 0.363647 0.282033 0.299829 0.308282
   9380.000 0.365254 0.281054 0.312167 0.300634
   9390.000 0.360478 0.290321 0.290618 0.301899
   9400.000 0.364904 0.276368 0.304996 0.311301
   9410.000 0.366094 0.295531 0.284025 0.316293
   9420.000 0.356291 0.281737 0.292952 0.297808
   9430.000 0.364009 0.280477 0.302155 0.308286
   9440.000 0.364115 0.295979 0.283699 0.311563
   9450.000 0.364166 0.294046 0.277726 0.318808
   9460.000 0.362310 0.288292 0.291200 0.307615
   9470.000 0.366570 0.287536 0.292658 0.316893
   9480.000 0.358303 0.259362 0.309041 0.306574
   9490.000 0.355153 0.259300 0.305047 0.303278
   9500.000 0.361973 0.266340 0.308200 0.310039
   9510.000 0.360092 0.280283 0.295740 0.305469
   9520.000 0.363119 0.272529 0.296583 0.318556
   9530.000 0.353075 0.244480 0.313121 0.302502
   9540.000 0.354431 0.250490 0.312847 0.301039
   9550.000 0.365192 0.272282 0.299226 0.321025
   9560.000 0.364623 0.279840 0.290631 0.321129
   9570.000 0.362961 0.287826 0.291305 0.309483
   9580.000 0.358513 0.287178 0.288389 0.302364
   9590.000 0.363600 0.287668 0.290125 0.312226
   9600.000 0.355309 0.269896 0.297045 0.302339
   9610.000 0.360623 0.277653 0.299348 0.305611
   9620.000 0.363910 0.279611 0.301262 0.309709
   9630.000 0.356644 0.277481 0.289256 0.306146
   9640.000 0.360198 0.282801 0.292740 0.306288
   9650.000 0.357135 0.293377 0.281911 0.299244
   9660.000 0.362965 0.289415 0.297285 0.302238
   9670.000 0.366187 0.310616 0.274966 0.309996
   9680.000 0.363952 0.294717 0.280817 0.314971
   9690.000 0.362278 0.292375 0.287955 0.306742
   9700.000 0.367779 0.304499 0.269236 0.324522
   9710.000 0.360003 0.297348 0.271509 0.311562
   9720.000 0.362015 0.280365 0.286732 0.318260
   9730.000 0.361928 0.300843 0.275768 0.308916
   9740.000 0.359344 0.295728 0.286752 0.297614
   9750.000 0.364569 0.288961 0.309813 0.293836
   9760.000 0.356675 0.273284 0.306601 0.292825
   9770.000 0.357212 0.295544 0.281120 0.298038
   9780.000 0.352541 0.274214 0.297509 0.291317
   9790.000 0.352406 0.260193 0.300302 0.300829
   9800.000 0.343578 0.265858 0.284274 0.290860
   9810.000 0.345634 0.248150 0.310687 0.284289
   9820.000 0.343594 0.248140 0.302984 0.287646
   9830.000 0.353343 0.260560 0.309749 0.293029
   9840.000 0.360988 0.269266 0.307551 0.305832
   9850.000 0.350928 0.274479 0.292393 0.292349
   9860.000 0.351248 0.261781 0.301684 0.295310
   9870.000 0.347887 0.246678 0.308973 0.292808
   9880.000 0.351764 0.262252 0.298362 0.299465
   9890.000 0.349121 0.234252 0.319353 0.294805
   9900.000 0.348216 0.246339 0.309074 0.293768
   9910.000 0.348216 0.247594 0.306291 0.295622
   9920.000 0.350714 0.264443 0.297893 0.295517
   9930.000 0.358848 0.270550 0.306340 0.300835
   9940.000 0.356592 0.263377 0.309968 0.298108
   9950.000 0.364228 0.294124 0.287560 0.310039
   9960.000 0.363317 0.289675 0.297546 0.302578
   9970.000 0.362168 0.290294 0.281867 0.314026
   9980.000 0.361173 0.289521 0.271253 0.321701
   9990.000 0.361895 0.287344 0.284358 0.313863
  10000.000 0.358058 0.275967 0.286820 0.313030
  10010.000 0.357176 0.294605 0.275719 0.303870
  10020.000 0.360057 0.290442 0.279222 0.311385
  10030.000 0.361165 0.289452 0.283741 0.310789
  10040.000 0.361058 0.292574 0.279176 0.311749
  10050.000 0.349550 0.268784 0.295400 0.291315
  10060.000 0.363236 0.294752 0.279625 0.314345
  10070.000 0.365781 0.288450 0.293909 0.313058
  10080.000 0.363695 0.289013 0.292934 0.308561
  10090.000 0.354002 0.299404 0.261883 0.303989
  10100.000 0.365311 0.287094 0.288298 0.318380
  10110.000 0.362005 0.290300 0.282116 0.313420
  10120.000 0.358286 0.291080 0.285851 0.300498
  10130.000 0.356789 0.264142 0.311780 0.296004
  10140.000 0.360239 0.280164 0.292448 0.309075
  10150.000 0.362466 0.298208 0.274659 0.313683
  10160.000 0.359984 0.281570 0.292726 0.306932
  10170.000 0.357517 0.294195 0.278443 0.302583
  10180.000 0.350714 0.286933 0.276351 0.295467
  10190.000 0.359971 0.291929 0.293080 0.296714
  10200.000 0.354228 0.279160 0.287394 0.300715
  10210.000 0.359407 0.282575 0.288571 0.308586
  10220.000 0.357898 0.301627 0.271261 0.302688
  10230.000 0.358554 0.290156 0.276813 0.310332
  10240.000 0.361410 0.310902 0.283522 0.290155
  10250.000 0.356868 0.289962 0.281145 0.302637
  10260.000 0.358493 0.287023 0.277569 0.312423
  10270.000 0.357920 0.298786 0.266698 0.309537
  10280.000 0.363644 0.296572 0.281247 0.312121
  10290.000 0.356463 0.290416 0.271153 0.310268
  10300.000 0.360320 0.292689 0.271339 0.316810
  10310.000 0.362170 0.304637 0.257598 0.321208
  10320.000 0.362387 0.298032 0.280138 0.308785
  10330.000 0.362182 0.299468 0.276322 0.310348
  10340.000 0.370951 0.307067 0.279516 0.320608
  10350.000 0.365758 0.313673 0.278518 0.302646
  10360.000 0.366735 0.296236 0.274716 0.325215
  10370.000 0.365017 0.292669 0.290484 0.310545
  10380.000 0.357559 0.291311 0.274063 0.309393
  10390.000 0.359471 0.306155 0.261279 0.310551
  10400.000 0.362530 0.295946 0.272485 0.317843
  10410.000 0.365093 0.310395 0.261463 0.319184
  10420.000 0.368665 0.322332 0.254002 0.321578
  10430.000 0.366965 0.330362 0.243019 0.318008
  10440.000 0.365825 0.304938 0.268729 0.320083
  10450.000 0.361606 0.287501 0.292354 0.305599
  10460.000 0.355625 0.282835 0.287354 0.300616
  10470.000 0.350413 0.285739 0.276153 0.296094
  10480.000 0.360830 0.299063 0.270877 0.312385
  10490.000 0.356995 0.288142 0.283336 0.302631
  10500.000 0.359442 0.292412 0.277900 0.309295
  10510.000 0.360032 0.294357 0.277713 0.308991
  10520.000 0.356104 0.290718 0.281019 0.300218
  10530.000 0.357166 0.286974 0.277530 0.309449
  10540.000 0.363008 0.301982 0.272963 0.312806
  10550.000 0.359233 0.285093 0.291647 0.302921
  10560.000 0.355919 0.285753 0.279569 0.305847
  10570.000 0.362678 0.293373 0.289219 0.305542
  10580.000 0.358756 0.293232 0.279932 0.305066
  10590.000 0.357349 0.283401 0.282363 0.308791
  10600.000 0.364558 0.309772 0.275429 0.306570
  10610.000 0.364257 0.280094 0.305535 0.305880
  10620.000 0.359527 0.289808 0.286406 0.304141
  10630.000 0.360430 0.315868 0.263843 0.300722
  10640.000 0.362335 0.311072 0.264249 0.309806
  10650.000 0.361281 0.301245 0.278021 0.304966
  10660.000 0.356657 0.280237 0.292063 0.300957
  10670.000 0.357604 0.281010 0.292971 0.301601
  10680.000 0.362863 0.287167 0.290418 0.310695
  10690.000 0.359609 0.283354 0.292904 0.304227
  10700.000 0.359104 0.282076 0.304279 0.292844
  10710.000 0.350953 0.275595 0.290576 0.293171
  10720.000 0.352043 0.247256 0.309797 0.301262
  10730.000 0.352630 0.271662 0.290359 0.300978
  10740.000 0.353593 0.267175 0.301969 0.295783
  10750.000 0.356497 0.272297 0.304452 0.295539
  10760.000 0.346916 0.265701 0.299279 0.283791
  10770.000 0.366254 0.297737 0.288800 0.310212
  10780.000 0.358323 0.292566 0.282158 0.302626
  10790.000 0.361425 0.300682 0.278714 0.305230
  10800.000 0.361272 0.281951 0.301353 0.301206
  10810.000 0.361777 0.281053 0.313300 0.290890
  10820.000 0.361619 0.283571 0.301779 0.300088
  10830.000 0.360144 0.281435 0.302537 0.297781
  10840.000 0.354459 0.279097 0.293196 0.295674
  10850.000 0.352256 0.282532 0.293693 0.286511
  10860.000 0.360308 0.290167 0.288937 0.303254
  10870.000 0.361676 0.290809 0.289236 0.305600
  10880.000 0.361604 0.300513 0.279040 0.305522
  10890.000 0.359234 0.292897 0.277184 0.308996
  10900.000 0.359187 0.285353 0.285659 0.308227
  10910.000 0.358135 0.292150 0.276292 0.307950
  10920.000 0.362700 0.296304 0.286155 0.305651
  10930.000 0.365204 0.304097 0.274448 0.314564
  10940.000 0.360539 0.305375 0.278341 0.298745
  10950.000 0.361734 0.301143 0.279158 0.305103
  10960.000 0.360533 0.300026 0.276034 0.306198
  10970.000 0.365753 0.299177 0.285959 0.310276
  10980.000 0.360227 0.281368 0.298894 0.301699
  10990.000 0.367937 0.295947 0.290159 0.314609
  11000.000 0.350667 0.273828 0.292512 0.292215
  11010.000 0.356577 0.278777 0.302056 0.292130
  11020.000 0.361513 0.298439 0.281049 0.305497
  11030.000 0.364241 0.296729 0.296576 0.298894
  11040.000 0.364430 0.296610 0.292087 0.303852
  11050.000 0.366024 0.305094 0.281586 0.309151
  11060.000 0.355641 0.281108 0.300092 0.289627
  11070.000 0.348576 0.261792 0.295309 0.295412
  11080.000 0.355300 0.266794 0.309403 0.292518
  11090.000 0.351781 0.262086 0.310630 0.286915
  11100.000 0.347908 0.263368 0.300570 0.287010
  11110.000 0.345363 0.256504 0.298399 0.289335
  11120.000 0.343405 0.254423 0.296529 0.288433
  11130.000 0.342821 0.253817 0.299252 0.284743
  11140.000 0.346668 0.245161 0.312181 0.287744
  11150.000 0.351864 0.267637 0.303403 0.289713
  11160.000 0.346217 0.258266 0.303902 0.284033
  11170.000 0.351459 0.244204 0.314744 0.297233
  11180.000 0.353974 0.269902 0.300392 0.295826
  11190.000 0.352058 0.266088 0.305672 0.289227
  11200.000 0.348774 0.257141 0.304956 0.290116
  11210.000 0.348127 0.247735 0.307800 0.293722
  11220.000 0.355990 0.276696 0.302706 0.292004
  11230.000 0.348277 0.236708 0.324150 0.285463
  11240.000 0.343761 0.244026 0.309484 0.284629
  11250.000 0.350027 0.245939 0.308227 0.299247
  11260.000 0.343496 0.258021 0.296128 0.285853
  11270.000 0.351548 0.255868 0.307092 0.295631
  11280.000 0.349217 0.254236 0.312650 0.285515
  11290.000 0.355164 0.257530 0.315519 0.293954
  11300.000 0.349514 0.268762 0.302166 0.284223
  11310.000 0.355853 0.284524 0.305171 0.281387
  11320.000 0.344731 0.249870 0.302384 0.289496
  11330.000 0.347989 0.264956 0.295353 0.291133
  11340.000 0.365032 0.295694 0.281913 0.315575
  11350.000 0.362784 0.287681 0.292802 0.307784
  11360.000 0.360265 0.303513 0.272562 0.305240
  11370.000 0.363498 0.282333 0.300886 0.306621
  11380.000 0.364973 0.298771 0.285794 0.308979
  11390.000 0.353950 0.278209 0.291156 0.297303
  11400.000 0.360910 0.284131 0.297662 0.301958
  11410.000 0.365168 0.292304 0.293479 0.308421
  11420.000 0.355621 0.293034 0.273305 0.303921
  11430.000 0.363942 0.287194 0.286540 0.316736
  11440.000 0.357348 0.286698 0.294551 0.294006
  11450.000 0.357945 0.291198 0.282571 0.302665
  11460.000 0.361686 0.285608 0.293770 0.306204
  11470.000 0.361794 0.290118 0.291861 0.304038
  11480.000 0.368087 0.312477 0.278040 0.309883
  11490.000 0.366778 0.268104 0.321092 0.306711
  11500.000 0.365540 0.230567 0.344353 0.309029
  11510.000 0.354089 0.259556 0.315691 0.289357
  11520.000 0.355161 0.242983 0.323895 0.297205
  11530.000 0.362133 0.244423 0.329248 0.306812
  11540.000 0.357297 0.283472 0.302605 0.288784
  11550.000 0.348064 0.239308 0.321351 0.285942
  11560.000 0.359542 0.285635 0.296886 0.298014
  11570.000 0.359045 0.276309 0.303548 0.298894
  11580.000 0.362002 0.292455 0.288505 0.305494
  11590.000 0.357179 0.295516 0.291659 0.287678
  11600.000 0.361593 0.295591 0.301545 0.288437
  11610.000 0.354595 0.289189 0.295154 0.284129
  11620.000 0.363476 0.283878 0.307538 0.298435
  11630.000 0.359805 0.301814 0.285509 0.293789
  11640.000 0.357099 0.286646 0.284855 0.302871
  11650.000 0.358780 0.294598 0.282589 0.301333
  11660.000 0.356376 0.293071 0.285217 0.294564
  11670.000 0.361834 0.267811 0.318961 0.297304
  11680.000 0.355921 0.288799 0.280309 0.302293
  11690.000 0.354609 0.289723 0.285232 0.293596
  11700.000 0.361608 0.297224 0.281421 0.306564
  11710.000 0.358477 0.284607 0.282518 0.310150
  11720.000 0.360381 0.292059 0.285713 0.304661
  11730.000 0.366198 0.303353 0.274352 0.317663
  11740.000 0.360716 0.298106 0.282084 0.302974
  11750.000 0.357165 0.279699 0.289222 0.305373
  11760.000 0.356445 0.285696 0.289391 0.297886
  11770.000 0.362557 0.304147 0.273624 0.309064
  11780.000 0.357868 0.308390 0.256457 0.308650
  11790.000 0.361237 0.297853 0.274006 0.311750
  11800.000 0.358078 0.316482 0.250688 0.305670
  11810.000 0.353474 0.296258 0.269237 0.299384
  11820.000 0.358195 0.298041 0.276666 0.302049
  11830.000 0.365812 0.312128 0.279523 0.303446
  11840.000 0.350267 0.292926 0.272290 0.292277
  11850.000 0.361358 0.305206 0.275302 0.303671
  11860.000 0.356189 0.309267 0.258951 0.301727
  11870.000 0.365937 0.311879 0.270467 0.312086
  11880.000 0.367189 0.318017 0.268552 0.310485
  11890.000 0.369557 0.328991 0.260658 0.311395
  11900.000 0.352913 0.306894 0.264732 0.291253
  11910.000 0.353230 0.303981 0.261751 0.297700
  11920.000 0.364002 0.323078 0.264291 0.301274
  11930.000 0.366044 0.309682 0.271457 0.313664
  11940.000 0.364830 0.326418 0.248960 0.312526
  11950.000 0.376192 0.345967 0.248261 0.318926
  11960.000 0.356310 0.306562 0.252777 0.309899
  11970.000 0.363032 0.314286 0.270535 0.302688
  11980.000 0.363510 0.314313 0.263072 0.310289
  11990.000 0.357443 0.302978 0.258938 0.310945
  12000.000 0.363778 0.320678 0.268424 0.299637
  12010.000 0.361496 0.304793 0.275684 0.304070
  12020.000 0.354334 0.283872 0.288074 0.295864
  12030.000 0.351940 0.292419 0.287545 0.282014
  12040.000 0.360544 0.302934 0.288968 0.291054
  12050.000 0.356209 0.297973 0.295943 0.278209
  12060.000 0.360342 0.295214 0.289799 0.297588
  12070.000 0.358145 0.294118 0.290949 0.292196
  12080.000 0.352119 0.259678 0.301648 0.299253
  12090.000 0.349643 0.272752 0.292612 0.290663
  12100.000 0.339964 0.261743 0.297342 0.272450
  12110.000 0.349336 0.257868 0.313205 0.281918
  12120.000 0.350262 0.279960 0.299564 0.277940
  12130.000 0.344459 0.275335 0.288733 0.279514
  12140.000 0.348763 0.275981 0.302041 0.275459
  12150.000 0.348923 0.272640 0.301389 0.279869
  12160.000 0.344874 0.280828 0.291839 0.271738
  12170.000 0.353065 0.292520 0.290026 0.282183
  12180.000 0.347463 0.284506 0.283750 0.282849
  12190.000 0.361842 0.313581 0.276498 0.295085
  12200.000 0.357834 0.319343 0.258650 0.295314
  12210.000 0.349042 0.294896 0.286063 0.273616
  12220.000 0.359847 0.320589 0.265090 0.293139
  12230.000 0.360951 0.316038 0.267071 0.298939
  12240.000 0.360576 0.304133 0.290866 0.287975
  12250.000 0.354464 0.311389 0.277736 0.277830
  12260.000 0.354534 0.303889 0.283488 0.280490
  12270.000 0.347807 0.262945 0.306411 0.280911
  12280.000 0.347905 0.276256 0.299224 0.276085
  12290.000 0.353712 0.308057 0.292753 0.263857
  12300.000 0.351759 0.291866 0.295337 0.273968
  12310.000 0.348124 0.284643 0.290841 0.277075
  12320.000 0.356222 0.293424 0.308591 0.269188
  12330.000 0.353694 0.290735 0.307696 0.266451
  12340.000 0.355418 0.291945 0.303801 0.274075
  12350.000 0.355087 0.296314 0.295592 0.277484
  12360.000 0.350593 0.286516 0.293239 0.278839
  12370.000 0.345978 0.278698 0.293573 0.274852
  12380.000 0.350823 0.284793 0.293423 0.280980
  12390.000 0.348373 0.288510 0.289542 0.275055
  12400.000 0.355385 0.304139 0.290362 0.275293
  12410.000 0.354363 0.317260 0.275018 0.273600
  12420.000 0.360460 0.301409 0.298149 0.283058
  12430.000 0.344420 0.279115 0.294837 0.269104
  12440.000 0.347375 0.292113 0.280582 0.277996
  12450.000 0.344466 0.283940 0.285343 0.274354
  12460.000 0.358926 0.308978 0.288327 0.281170
  12470.000 0.351343 0.294489 0.293548 0.272011
  12480.000 0.347216 0.299533 0.275850 0.274416
  12490.000 0.353274 0.302240 0.287851 0.274586
  12500.000 0.355535 0.303147 0.292139 0.274894
  12510.000 0.354195 0.299804 0.284925 0.282567
  12520.000 0.353657 0.295760 0.295117 0.274915
  12530.000 0.352266 0.297611 0.285160 0.279810
  12540.000 0.346752 0.281740 0.287041 0.280542
  12550.000 0.352238 0.301508 0.283279 0.277469
  12560.000 0.344867 0.274575 0.293922 0.275836
  12570.000 0.352261 0.283917 0.295943 0.282815
  12580.000 0.347372 0.273991 0.291608 0.285005
  12590.000 0.355039 0.267551 0.316675 0.283265
  12600.000 0.343704 0.249090 0.312404 0.276808
  12610.000 0.354120 0.269933 0.311861 0.284045
  12620.000 0.351659 0.273754 0.307474 0.279009
  12630.000 0.350132 0.280836 0.300888 0.275286
  12640.000 0.348739 0.266768 0.311164 0.274315
  12650.000 0.348687 0.281690 0.297917 0.273972
  12660.000 0.348881 0.282437 0.293029 0.278926
  12670.000 0.350009 0.280973 0.294331 0.281845
  12680.000 0.350009 0.285004 0.297820 0.274023
  12690.000 0.356293 0.294401 0.296345 0.281775
  12700.000 0.352694 0.281871 0.305842 0.275311
  12710.000 0.358606 0.307152 0.287108 0.283590
  12720.000 0.358977 0.283340 0.308446 0.286895
  12730.000 0.353833 0.287849 0.302056 0.276224
  12740.000 0.356306 0.252400 0.328678 0.286658
  12750.000 0.352371 0.273273 0.305218 0.283715
  12760.000 0.365708 0.278087 0.321527 0.294573
  12770.000 0.358628 0.293257 0.298608 0.286465
  12780.000 0.355810 0.295959 0.301278 0.273571
  12790.000 0.360249 0.280783 0.311632 0.289145
  12800.000 0.365053 0.314907 0.291141 0.287400
  12810.000 0.366011 0.320795 0.283926 0.290524
  12820.000 0.362996 0.328148 0.264804 0.292798
  12830.000 0.357386 0.312915 0.271529 0.289493
  12840.000 0.364213 0.322511 0.272521 0.294994
  12850.000 0.359864 0.304949 0.288847 0.287364
  12860.000 0.362970 0.328753 0.267202 0.289860
  12870.000 0.363646 0.313642 0.276474 0.299447
  12880.000 0.361484 0.313934 0.267641 0.301919
  12890.000 0.367373 0.321338 0.284332 0.292955
  12900.000 0.367594 0.323584 0.264364 0.309282
  12910.000 0.356795 0.309346 0.278625 0.285093
  12920.000 0.368175 0.314692 0.304944 0.281218
  12930.000 0.364113 0.303027 0.306099 0.282195
  12940.000 0.369745 0.297673 0.308262 0.299647
  12950.000 0.361137 0.299733 0.299502 0.285129
  12960.000 0.359503 0.308889 0.285927 0.285165
  12970.000 0.362425 0.302225 0.307400 0.277252
  12980.000 0.357003 0.293268 0.306167 0.274149
  12990.000 0.353936 0.301482 0.302512 0.261029
  13000.000 0.355937 0.293204 0.298965 0.279346
  13010.000 0.351633 0.287838 0.295509 0.277696
  13020.000 0.359974 0.299481 0.310380 0.270441
  13030.000 0.354645 0.290688 0.301123 0.276356
  13040.000 0.346648 0.281530 0.300231 0.266329
  13050.000 0.346265 0.274280 0.305024 0.267450
  13060.000 0.352118 0.293126 0.297154 0.271571
  13070.000 0.347105 0.283931 0.281272 0.285014
  13080.000 0.355941 0.286692 0.301691 0.283157
  13090.000 0.351131 0.268078 0.318021 0.271261
  13100.000 0.355479 0.275975 0.317381 0.275387
  13110.000 0.349057 0.266313 0.311951 0.274672
  13120.000 0.358394 0.266818 0.319332 0.289357
  13130.000 0.361542 0.273553 0.326478 0.282853
  13140.000 0.354120 0.268537 0.314057 0.282945
  13150.000 0.341298 0.248520 0.317509 0.265320
  13160.000 0.354967 0.266979 0.313609 0.287010
  13170.000 0.358584 0.278159 0.305050 0.294513
  13180.000 0.356119 0.272224 0.311752 0.286960
  13190.000 0.358487 0.284731 0.316229 0.275596
  13200.000 0.358169 0.286287 0.311813 0.278175
  13210.000 0.356957 0.264106 0.318835 0.288841
  13220.000 0.359881 0.291328 0.305384 0.284425
  13230.000 0.363837 0.302062 0.307331 0.281178
  13240.000 0.358992 0.288726 0.301350 0.289096
  13250.000 0.358963 0.306153 0.280129 0.292416
  13260.000 0.355396 0.275761 0.308279 0.285539
  13270.000 0.352088 0.275176 0.312856 0.272638
  13280.000 0.356971 0.285036 0.304737 0.284160
  13290.000 0.363801 0.287587 0.317471 0.284969
  13300.000 0.344501 0.261830 0.310382 0.269203
  13310.000 0.349324 0.287793 0.294093 0.273383
  13320.000 0.352366 0.279732 0.307689 0.274591
  13330.000 0.344678 0.268479 0.300518 0.274251
  13340.000 0.349421 0.283576 0.303986 0.267146
  13350.000 0.356271 0.272716 0.324365 0.272527
  13360.000 0.349315 0.272160 0.302388 0.280236
  13370.000 0.346762 0.270092 0.304351 0.273694
  13380.000 0.353702 0.273695 0.314390 0.276514
  13390.000 0.346646 0.270905 0.299726 0.277672
  13400.000 0.357184 0.276651 0.314066 0.282820
  13410.000 0.352484 0.273829 0.308578 0.279800
  13420.000 0.352545 0.274459 0.307359 0.280676
  13430.000 0.354142 0.282403 0.303387 0.281137
  13440.000 0.347863 0.280506 0.292704 0.278671
  13450.000 0.358935 0.279017 0.304523 0.295100
  13460.000 0.353560 0.280428 0.308116 0.276466
  13470.000 0.356546 0.262888 0.311998 0.296307
  13480.000 0.352425 0.303201 0.281307 0.278106
  13490.000 0.351153 0.285197 0.297292 0.277304
  13500.000 0.355927 0.289755 0.302002 0.279653
  13510.000 0.346489 0.278537 0.297943 0.271582
  13520.000 0.359445 0.289158 0.308040 0.282667
  13530.000 0.354683 0.273515 0.307089 0.287203
  13540.000 0.354157 0.287269 0.296193 0.283904
  13550.000 0.356956 0.289598 0.291433 0.293317
  13560.000 0.364067 0.292493 0.303817 0.295351
  13570.000 0.359688 0.299074 0.291299 0.290602
  13580.000 0.360660 0.298068 0.291374 0.293951
  13590.000 0.359996 0.306252 0.277120 0.297672
  13600.000 0.358236 0.312434 0.281191 0.282814
  13610.000 0.358074 0.301918 0.282559 0.292301
  13620.000 0.361847 0.303066 0.268292 0.313107
  13630.000 0.355476 0.310878 0.253986 0.302610
  13640.000 0.362617 0.319714 0.269520 0.296859
  13650.000 0.356616 0.306361 0.264661 0.300744
  13660.000 0.362330 0.310777 0.260867 0.312941
  13670.000 0.365581 0.323106 0.250877 0.316168
  13680.000 0.363128 0.327050 0.253262 0.304335
  13690.000 0.362125 0.321815 0.261735 0.300332
  13700.000 0.357824 0.304431 0.274620 0.296616
  13710.000 0.353441 0.296890 0.282975 0.285697
  13720.000 0.364737 0.315759 0.281995 0.294688
  13730.000 0.360231 0.294086 0.296049 0.292234
  13740.000 0.348299 0.269689 0.291419 0.291490
  13750.000 0.354376 0.294531 0.281288 0.292051
  13760.000 0.353468 0.283659 0.291316 0.290777
  13770.000 0.350956 0.286388 0.281325 0.291853
  13780.000 0.360032 0.302824 0.285047 0.293754
  13790.000 0.340792 0.278384 0.280043 0.276328
  13800.000 0.355164 0.297039 0.287512 0.285285
  13810.000 0.347498 0.284006 0.282233 0.284948
  13820.000 0.361525 0.302596 0.285605 0.297095
  13830.000 0.358664 0.308182 0.278211 0.291378
  13840.000 0.355469 0.297652 0.287494 0.285424
  13850.000 0.353478 0.296555 0.287065 0.282032
  13860.000 0.358924 0.306151 0.274094 0.297988
  13870.000 0.352120 0.296187 0.281123 0.284991
  13880.000 0.351522 0.268841 0.305350 0.285693
  13890.000 0.349452 0.270512 0.293956 0.290942
  13900.000 0.358704 0.293700 0.296134 0.288761
  13910.000 0.353466 0.273457 0.298656 0.293091
  13920.000 0.354919 0.281390 0.295125 0.292671
  13930.000 0.346373 0.276450 0.295513 0.276037
  13940.000 0.346946 0.278394 0.285829 0.285557
  13950.000 0.354662 0.293841 0.288369 0.286481
  13960.000 0.352787 0.285719 0.289173 0.289243
  13970.000 0.346709 0.287516 0.282520 0.279162
  13980.000 0.347675 0.288050 0.278043 0.285439
  13990.000 0.357794 0.292959 0.294091 0.289340
  14000.000 0.343108 0.274028 0.284363 0.281944
  14010.000 0.355736 0.288296 0.299379 0.283467
  14020.000 0.358796 0.299977 0.284218 0.294455
  14030.000 0.346569 0.292063 0.281261 0.275339
  14040.000 0.346305 0.278740 0.281697 0.287760
  14050.000 0.350342 0.276160 0.295832 0.285828
  14060.000 0.352723 0.284063 0.284585 0.295205
  14070.000 0.356460 0.301281 0.280798 0.290705
  14080.000 0.344170 0.282736 0.280309 0.279989
  14090.000 0.357596 0.291243 0.286661 0.297913
  14100.000 0.365462 0.303855 0.282434 0.308265
  14110.000 0.355113 0.297051 0.286464 0.286199
  14120.000 0.349180 0.264239 0.298304 0.291627
  14130.000 0.354770 0.285377 0.296626 0.286873
  14140.000 0.350515 0.281560 0.289714 0.287247
  14150.000 0.346498 0.265922 0.290132 0.291943
  14160.000 0.350377 0.276618 0.297064 0.284189
  14170.000 0.344455 0.271530 0.291418 0.280437
  14180.000 0.343983 0.284134 0.274300 0.284037
  14190.000 0.353488 0.283037 0.291419 0.291329
  14200.000 0.352591 0.275522 0.297610 0.290097
  14210.000 0.345640 0.275918 0.288919 0.281656
  14220.000 0.349174 0.288352 0.283774 0.283145
  14230.000 0.350588 0.278590 0.286529 0.293451
  14240.000 0.349882 0.261466 0.306037 0.287771
  14250.000 0.350704 0.264957 0.298781 0.294132
  14260.000 0.349187 0.281541 0.282971 0.290731
  14270.000 0.354243 0.267150 0.298174 0.301162
  14280.000 0.348735 0.261282 0.308187 0.282817
  14290.000 0.347435 0.255889 0.311337 0.281091
  14300.000 0.353483 0.281915 0.304781 0.278448
  14310.000 0.354018 0.284757 0.302976 0.278886
  14320.000 0.341995 0.245823 0.307843 0.280580
  14330.000 0.352138 0.246817 0.314310 0.297142
  14340.000 0.353505 0.278689 0.293569 0.293395
  14350.000 0.347640 0.294526 0.287491 0.268906
  14360.000 0.356674 0.270794 0.309856 0.291707
  14370.000 0.350846 0.280995 0.288720 0.289600
  14380.000 0.345896 0.274992 0.290073 0.282002
  14390.000 0.349188 0.277669 0.297024 0.280252
  14400.000 0.357645 0.280892 0.293769 0.301030
  14410.000 0.348908 0.290761 0.280826 0.282963
  14420.000 0.350479 0.295419 0.281408 0.281440
  14430.000 0.350243 0.280159 0.285236 0.292390
  14440.000 0.351530 0.274239 0.295978 0.290407
  14450.000 0.350073 0.294299 0.274209 0.288618
  14460.000 0.353070 0.293673 0.282830 0.288237
  14470.000 0.345123 0.275072 0.298789 0.270703
  14480.000 0.352017 0.281891 0.294997 0.285212
  14490.000 0.349992 0.244754 0.314817 0.293212
  14500.000 0.347345 0.268931 0.291612 0.289717
  14510.000 0.351765 0.261475 0.311287 0.286720
  14520.000 0.354677 0.265823 0.311510 0.289640
  14530.000 0.348522 0.285464 0.290295 0.277803
  14540.000 0.349796 0.280270 0.298583 0.277510
  14550.000 0.351789 0.288754 0.291552 0.281300
  14560.000 0.341883 0.291431 0.274939 0.270638
  14570.000 0.345993 0.301018 0.268747 0.276739
  14580.000 0.349558 0.301119 0.275483 0.278960
  14590.000 0.341578 0.279050 0.287477 0.269888
  14600.000 0.363040 0.328226 0.266221 0.291531
  14610.000 0.358570 0.316466 0.264673 0.294859
  14620.000 0.347276 0.299258 0.279897 0.270746
  14630.000 0.343827 0.298292 0.270466 0.272587
  14640.000 0.349351 0.298038 0.276479 0.280758
  14650.000 0.353492 0.312672 0.269453 0.282037
  14660.000 0.348787 0.287489 0.291382 0.275230
  14670.000 0.347982 0.283872 0.288982 0.279445
  14680.000 0.344046 0.273834 0.293850 0.274596
  14690.000 0.346879 0.287103 0.279330 0.283191
  14700.000 0.348528 0.293271 0.290548 0.269292
  14710.000 0.352132 0.277243 0.299792 0.285054
  14720.000 0.355152 0.292611 0.292994 0.284252
  14730.000 0.351214 0.292261 0.293416 0.274213
  14740.000 0.339709 0.275892 0.284603 0.271457
  14750.000 0.347966 0.285216 0.293949 0.272774
  14760.000 0.348482 0.287760 0.286270 0.279504
  14770.000 0.346579 0.287954 0.289006 0.271646
  14780.000 0.347114 0.279678 0.301643 0.267896
  14790.000 0.351038 0.301764 0.280891 0.276577
  14800.000 0.355833 0.304352 0.300378 0.265287
  14810.000 0.360776 0.318496 0.271938 0.291424
  14820.000 0.363999 0.321028 0.267685 0.300462
  14830.000 0.365086 0.309336 0.273480 0.309991
  14840.000 0.365723 0.332426 0.255962 0.302462
  14850.000 0.363977 0.327921 0.255670 0.303413
  14860.000 0.360372 0.315198 0.256869 0.307252
  14870.000 0.369247 0.330663 0.260237 0.309233
  14880.000 0.369119 0.334469 0.252278 0.311422
  14890.000 0.365837 0.327859 0.254628 0.308781
  14900.000 0.367529 0.322567 0.264776 0.309837
  14910.000 0.367715 0.315020 0.282537 0.302264
  14920.000 0.365251 0.309711 0.279953 0.304174
  14930.000 0.364434 0.322998 0.266639 0.300333
  14940.000 0.358808 0.312520 0.260573 0.303180
  14950.000 0.360684 0.317205 0.278882 0.285993
  14960.000 0.357830 0.318795 0.266815 0.288555
  14970.000 0.358818 0.313567 0.277777 0.286384
  14980.000 0.361179 0.311942 0.275466 0.296160
  14990.000 0.365276 0.319297 0.270325 0.303029
  15000.000 0.362938 0.323285 0.275048 0.288589
  15010.000 0.370520 0.328982 0.266508 0.308731
  15020.000 0.360203 0.307968 0.284541 0.289282
  15030.000 0.366328 0.320660 0.271086 0.303449
  15040.000 0.363641 0.322978 0.262190 0.302344
  15050.000 0.362059 0.320859 0.253740 0.307960
  15060.000 0.366447 0.328156 0.251791 0.312221
  15070.000 0.365660 0.333782 0.239105 0.314376
  15080.000 0.371822 0.341947 0.239560 0.319667
  15090.000 0.366330 0.327562 0.260023 0.305754
  15100.000 0.361134 0.308169 0.275734 0.299729
  15110.000 0.366420 0.311633 0.283645 0.301592
  15120.000 0.360958 0.305986 0.272676 0.304306
  15130.000 0.364234 0.334326 0.251961 0.300124
  15140.000 0.361199 0.326571 0.260418 0.294047
  15150.000 0.353725 0.314191 0.266684 0.283560
  15160.000 0.354943 0.315543 0.264011 0.287576
  15170.000 0.361664 0.334229 0.247248 0.297929
  15180.000 0.369542 0.340013 0.269391 0.291448
  15190.000 0.368630 0.338211 0.260169 0.299502
  15200.000 0.365354 0.334789 0.240724 0.311344
  15210.000 0.365876 0.328368 0.266432 0.298194
  15220.000 0.368627 0.332370 0.258680 0.307224
  15230.000 0.367356 0.335509 0.250021 0.307935
  15240.000 0.371947 0.345146 0.253649 0.305327
  15250.000 0.370666 0.336895 0.263782 0.302832
  15260.000 0.360706 0.324782 0.263721 0.291867
  15270.000 0.369088 0.337379 0.255880 0.305208
  15280.000 0.364527 0.336652 0.240922 0.307216
  15290.000 0.363310 0.329323 0.248916 0.305901
  15300.000 0.370802 0.339883 0.246536 0.314146
  15310.000 0.360606 0.336612 0.236634 0.301280
  15320.000 0.354996 0.326325 0.247113 0.290675
  15330.000 0.365517 0.338234 0.246173 0.303648
  15340.000 0.364323 0.330513 0.246384 0.309061
  15350.000 0.359446 0.334350 0.248440 0.291359
  15360.000 0.364592 0.329184 0.250535 0.307774
  15370.000 0.360384 0.325908 0.254791 0.297690
  15380.000 0.362508 0.324867 0.255529 0.303299
  15390.000 0.360338 0.329968 0.250247 0.296960
  15400.000 0.366216 0.334515 0.253235 0.303644
  15410.000 0.367052 0.324612 0.266040 0.305459
  15420.000 0.370174 0.334601 0.256116 0.310652
  15430.000 0.368445 0.340111 0.255732 0.300714
  15440.000 0.367781 0.332211 0.253272 0.309863
  15450.000 0.364506 0.332740 0.243808 0.309146
  15460.000 0.360208 0.320342 0.264876 0.294485
  15470.000 0.369398 0.337318 0.254030 0.307563
  15480.000 0.364341 0.335261 0.249980 0.300996
  15490.000 0.362424 0.331677 0.256773 0.294550
  15500.000 0.362725 0.325936 0.266297 0.293241
  15510.000 0.362310 0.321375 0.267397 0.296233
  15520.000 0.362884 0.323945 0.251271 0.308694
  15530.000 0.359400 0.328330 0.247127 0.299107
  15540.000 0.361602 0.327089 0.256654 0.297748
  15550.000 0.363978 0.327217 0.267830 0.293524
  15560.000 0.359814 0.320836 0.260854 0.296566
  15570.000 0.360221 0.313034 0.275556 0.292570
  15580.000 0.356065 0.322226 0.264145 0.282777
  15590.000 0.355881 0.325359 0.253615 0.288312
  15600.000 0.362914 0.325545 0.263624 0.296541
  15610.000 0.361901 0.326962 0.251828 0.302694
  15620.000 0.363134 0.332331 0.253939 0.297998
  15630.000 0.361245 0.325234 0.264939 0.291590
  15640.000 0.362711 0.326901 0.254532 0.302435
  15650.000 0.367055 0.319462 0.282273 0.296184
  15660.000 0.363032 0.321871 0.259462 0.304406
  15670.000 0.365458 0.331357 0.260304 0.299271
  15680.000 0.357778 0.321164 0.260518 0.291538
  15690.000 0.366850 0.336087 0.261954 0.295945
  15700.000 0.361733 0.319333 0.270023 0.294644
  15710.000 0.365546 0.317427 0.277770 0.298883
  15720.000 0.362546 0.325187 0.247007 0.310032
  15730.000 0.366637 0.333223 0.257570 0.302433
  15740.000 0.366311 0.335165 0.252770 0.303543
  15750.000 0.361323 0.324910 0.257558 0.298674
  15760.000 0.363851 0.328011 0.253222 0.305061
  15770.000 0.366015 0.321266 0.266262 0.306311
  15780.000 0.360378 0.309433 0.268256 0.303371
  15790.000 0.362325 0.323371 0.266226 0.295149
  15800.000 0.359750 0.323172 0.261066 0.293674
  15810.000 0.361697 0.327291 0.264415 0.290884
  15820.000 0.358387 0.313436 0.267457 0.295139
  15830.000 0.362597 0.329009 0.268322 0.287592
  15840.000 0.362536 0.319968 0.269283 0.296601
  15850.000 0.362509 0.332701 0.253779 0.296195
  15860.000 0.370627 0.340199 0.257377 0.304549
  15870.000 0.369862 0.333239 0.258464 0.309425
  15880.000 0.361699 0.312222 0.278275 0.294505
  15890.000 0.362619 0.328425 0.277255 0.279736
  15900.000 0.366531 0.313355 0.292419 0.291529
  15910.000 0.359136 0.313345 0.266236 0.298145
  15920.000 0.364669 0.325526 0.269583 0.295507
  15930.000 0.364403 0.321575 0.268147 0.300443
  15940.000 0.363605 0.308335 0.281966 0.299737
  15950.000 0.365809 0.321140 0.276596 0.296641
  15960.000 0.364281 0.325779 0.256456 0.305778
  15970.000 0.363923 0.314175 0.291856 0.284594
  15980.000 0.359686 0.312731 0.273259 0.293728
  15990.000 0.362126 0.323962 0.263145 0.296772
  16000.000 0.359125 0.291463 0.310688 0.276520
  16010.000 0.352906 0.297952 0.283812 0.282418
  16020.000 0.358090 0.309559 0.280188 0.286573
  16030.000 0.367710 0.329560 0.264673 0.302920
  16040.000 0.366789 0.329507 0.253267 0.310402
  16050.000 0.363248 0.327741 0.248226 0.308006
  16060.000 0.360501 0.325609 0.254837 0.298259
  16070.000 0.364742 0.330981 0.254990 0.302498
  16080.000 0.359218 0.320948 0.265622 0.290710
  16090.000 0.363088 0.340843 0.259915 0.282729
  16100.000 0.360624 0.320171 0.261671 0.298526
  16110.000 0.360137 0.318337 0.268594 0.293114
  16120.000 0.359342 0.324006 0.268806 0.284635
  16130.000 0.361043 0.318590 0.272239 0.291701
  16140.000 0.364596 0.322339 0.270797 0.297703
  16150.000 0.365126 0.328226 0.266369 0.296561
  16160.000 0.367073 0.329132 0.257238 0.308199
  16170.000 0.367291 0.324771 0.265559 0.306280
  16180.000 0.358476 0.323486 0.265751 0.285907
  16190.000 0.368783 0.317604 0.289751 0.295253
  16200.000 0.367011 0.322899 0.283272 0.291353
  16210.000 0.368975 0.320043 0.294874 0.287936
  16220.000 0.365740 0.320626 0.283608 0.290339
  16230.000 0.368115 0.343723 0.254082 0.297176
  16240.000 0.367167 0.328393 0.257708 0.308817
  16250.000 0.358878 0.324771 0.264970 0.286184
  16260.000 0.367045 0.315492 0.282080 0.300565
  16270.000 0.359880 0.317893 0.257846 0.302468
  16280.000 0.367725 0.314233 0.288962 0.296986
  16290.000 0.372591 0.321299 0.288621 0.301850
  16300.000 0.364682 0.330084 0.259798 0.299224
  16310.000 0.370963 0.329842 0.264106 0.310934
  16320.000 0.361774 0.319454 0.271200 0.293531
  16330.000 0.357086 0.303392 0.285416 0.285503
  16340.000 0.366218 0.310918 0.299010 0.286626
  16350.000 0.365361 0.298990 0.291867 0.303967
  16360.000 0.358144 0.299190 0.295622 0.282182
  16370.000 0.362773 0.310935 0.293547 0.283476
  16380.000 0.361343 0.299835 0.290993 0.294210
  16390.000 0.358443 0.300560 0.292302 0.284931
  16400.000 0.360107 0.301459 0.285348 0.295047
  16410.000 0.353607 0.296915 0.283549 0.285512
  16420.000 0.355557 0.308062 0.279980 0.282046
  16430.000 0.364433 0.319914 0.285649 0.285801
  16440.000 0.359365 0.315496 0.267153 0.295599
  16450.000 0.364514 0.303411 0.300916 0.288327
  16460.000 0.363364 0.316301 0.284515 0.288221
  16470.000 0.363500 0.317027 0.274471 0.297361
  16480.000 0.365033 0.312944 0.283998 0.296497
  16490.000 0.363649 0.307669 0.284740 0.297900
  16500.000 0.365475 0.301495 0.299005 0.294686
  16510.000 0.359121 0.299168 0.295623 0.284677
  16520.000 0.365652 0.309775 0.283085 0.302167
  16530.000 0.364534 0.295899 0.301985 0.294988
  16540.000 0.364662 0.309854 0.294266 0.288712
  16550.000 0.364131 0.320830 0.282709 0.286925
  16560.000 0.361580 0.315227 0.287348 0.282034
  16570.000 0.366439 0.327273 0.259723 0.306580
  16580.000 0.369263 0.328431 0.272029 0.301404
  16590.000 0.350368 0.284463 0.288870 0.284870
  16600.000 0.347375 0.261307 0.310377 0.276990
  16610.000 0.349716 0.278832 0.300882 0.276271
  16620.000 0.347110 0.271718 0.300215 0.277508
  16630.000 0.349118 0.269711 0.302489 0.281998
  16640.000 0.348494 0.290475 0.282042 0.281020
  16650.000 0.347910 0.280474 0.289277 0.282376
  16660.000 0.349726 0.286466 0.300987 0.268255
  16670.000 0.359478 0.301124 0.297040 0.282029
  16680.000 0.355367 0.303304 0.288225 0.278397
  16690.000 0.356801 0.292018 0.297697 0.284105
  16700.000 0.348867 0.278357 0.303418 0.271792
  16710.000 0.351438 0.269589 0.309823 0.279908
  16720.000 0.352535 0.286156 0.302698 0.273955
  16730.000 0.353807 0.275726 0.312989 0.276354
  16740.000 0.357181 0.273162 0.313471 0.286836
  16750.000 0.361941 0.277814 0.320676 0.286337
  16760.000 0.351122 0.266552 0.317901 0.272879
  16770.000 0.350697 0.265333 0.319973 0.270541
  16780.000 0.357162 0.279872 0.316627 0.276673
  16790.000 0.346142 0.260820 0.312829 0.271550
  16800.000 0.346857 0.266718 0.307058 0.274219
  16810.000 0.348433 0.264556 0.321849 0.263126
  16820.000 0.351842 0.278069 0.314655 0.266936
  16830.000 0.346489 0.266335 0.309240 0.271194
  16840.000 0.352508 0.270519 0.323292 0.266131
  16850.000 0.346799 0.260946 0.315470 0.270048
  16860.000 0.361246 0.301129 0.297621 0.285902
  16870.000 0.347420 0.277710 0.307700 0.263816
  16880.000 0.362865 0.265741 0.334547 0.284257
  16890.000 0.356723 0.279159 0.312657 0.280747
  16900.000 0.356913 0.285918 0.310985 0.276248
  16910.000 0.351800 0.279724 0.308224 0.272543
  16920.000 0.358139 0.258715 0.334020 0.279328
  16930.000 0.358323 0.285359 0.320213 0.269862
  16940.000 0.357654 0.272021 0.321091 0.280603
  16950.000 0.355535 0.263159 0.329260 0.274127
  16960.000 0.350230 0.277303 0.307865 0.271375
  16970.000 0.357022 0.291104 0.317178 0.263791
  16980.000 0.353188 0.276385 0.311331 0.275984
  16990.000 0.360525 0.278086 0.324854 0.277660
  17000.000 0.357617 0.284023 0.320767 0.268737
  17010.000 0.356256 0.267989 0.327190 0.273798
  17020.000 0.359927 0.286588 0.317972 0.275419
  17030.000 0.357373 0.261500 0.325452 0.284832
  17040.000 0.355768 0.313234 0.283656 0.273066
  17050.000 0.354145 0.298803 0.288303 0.280063
  17060.000 0.365146 0.324164 0.284478 0.283995
  17070.000 0.356179 0.302803 0.287699 0.281544
  17080.000 0.352322 0.305923 0.282320 0.273803
  17090.000 0.356105 0.292310 0.300943 0.278586
  17100.000 0.350207 0.289601 0.300442 0.266751
  17110.000 0.366135 0.263890 0.332240 0.296796
  17120.000 0.351175 0.265969 0.312765 0.279438
  17130.000 0.355668 0.278431 0.312051 0.279464
  17140.000 0.347535 0.278881 0.298017 0.273811
  17150.000 0.345858 0.261417 0.303674 0.280497
  17160.000 0.356766 0.260468 0.327152 0.282296
  17170.000 0.358196 0.270514 0.322517 0.281803
  17180.000 0.355587 0.264954 0.321585 0.281543
  17190.000 0.347507 0.277756 0.300931 0.271687
  17200.000 0.356051 0.271460 0.320870 0.277302
  17210.000 0.355065 0.276751 0.316491 0.274562
  17220.000 0.352652 0.268793 0.317990 0.274518
  17230.000 0.361565 0.262455 0.327917 0.291626
  17240.000 0.350435 0.263380 0.318045 0.274020
  17250.000 0.343467 0.265392 0.298415 0.276505
  17260.000 0.358005 0.302858 0.295848 0.277644
  17270.000 0.352803 0.272979 0.305248 0.285036
  17280.000 0.355917 0.293192 0.303140 0.274771
  17290.000 0.357464 0.267546 0.323506 0.281645
  17300.000 0.350353 0.285373 0.299686 0.272479
  17310.000 0.356047 0.297779 0.294839 0.279171
  17320.000 0.350624 0.273326 0.311255 0.272557
  17330.000 0.358716 0.286319 0.310644 0.280849
  17340.000 0.347139 0.317429 0.255147 0.274134
  17350.000 0.352785 0.298395 0.292867 0.272219
  17360.000 0.363483 0.309679 0.298325 0.281675
  17370.000 0.364232 0.313347 0.281415 0.296562
  17380.000 0.360688 0.323537 0.261427 0.295248
  17390.000 0.363844 0.306304 0.282479 0.301909
  17400.000 0.354981 0.304775 0.277893 0.286201
  17410.000 0.359050 0.316594 0.283504 0.277898
  17420.000 0.370248 0.318648 0.285769 0.301608
  17430.000 0.356071 0.311894 0.284460 0.274551
  17440.000 0.355152 0.292347 0.297021 0.280318
  17450.000 0.361743 0.307983 0.268554 0.307800
  17460.000 0.364552 0.308556 0.292875 0.291227
  17470.000 0.366408 0.305312 0.294166 0.297926
  17480.000 0.361960 0.298569 0.296474 0.291529
  17490.000 0.359108 0.273558 0.317510 0.286830
  17500.000 0.361184 0.306470 0.302455 0.274781
  17510.000 0.359147 0.318625 0.282983 0.276356
  17520.000 0.363988 0.310058 0.293436 0.287635
  17530.000 0.365180 0.317948 0.291458 0.284031
  17540.000 0.367150 0.324046 0.291711 0.281953
  17550.000 0.358068 0.302072 0.305604 0.267925
  17560.000 0.363073 0.314007 0.301659 0.272113
  17570.000 0.362254 0.320523 0.281986 0.283204
  17580.000 0.363976 0.326302 0.275885 0.287004
  17590.000 0.360483 0.326305 0.274878 0.279040
  17600.000 0.361059 0.331665 0.262588 0.285960
  17610.000 0.361302 0.307348 0.294296 0.282852
  17620.000 0.361420 0.319910 0.279900 0.283834
  17630.000 0.366554 0.313435 0.292719 0.291200
  17640.000 0.366552 0.311419 0.296400 0.289630
  17650.000 0.363992 0.332775 0.279792 0.275603
  17660.000 0.369419 0.339885 0.266862 0.293605
  17670.000 0.366381 0.334911 0.278062 0.281045
  17680.000 0.361192 0.326343 0.267267 0.288077
  17690.000 0.361548 0.330144 0.271001 0.281063
  17700.000 0.361259 0.291463 0.308070 0.284883
  17710.000 0.362534 0.301599 0.297482 0.288797
  17720.000 0.359974 0.297039 0.304211 0.279974
  17730.000 0.364690 0.306734 0.296744 0.289577
  17740.000 0.362837 0.310386 0.288276 0.289583
  17750.000 0.361874 0.305042 0.296043 0.284979
  17760.000 0.359865 0.301535 0.290952 0.288841
  17770.000 0.367282 0.309212 0.298209 0.291978
  17780.000 0.358494 0.302544 0.295350 0.279770
  17790.000 0.367865 0.316194 0.288394 0.295802
  17800.000 0.353682 0.309818 0.284918 0.270215
  17810.000 0.362230 0.307840 0.292915 0.286107
  17820.000 0.360863 0.311760 0.300193 0.270433
  17830.000 0.362488 0.323659 0.279986 0.282220
  17840.000 0.366759 0.313141 0.301718 0.282724
  17850.000 0.362470 0.310826 0.292738 0.283655
  17860.000 0.359310 0.315292 0.276860 0.286613
  17870.000 0.363792 0.326236 0.275644 0.286846
  17880.000 0.361197 0.316746 0.283995 0.282744
  17890.000 0.360070 0.316921 0.272478 0.290890
  17900.000 0.363343 0.319910 0.284462 0.284211
  17910.000 0.361104 0.310344 0.295225 0.278067
  17920.000 0.362034 0.311666 0.307513 0.265399
  17930.000 0.365210 0.308735 0.298293 0.287161
  17940.000 0.360901 0.312463 0.283504 0.287213
  17950.000 0.362343 0.308578 0.303762 0.274032
  17960.000 0.363764 0.324214 0.272202 0.292302
  17970.000 0.363613 0.327120 0.286673 0.274300
  17980.000 0.364063 0.300305 0.310988 0.279619
  17990.000 0.363894 0.304069 0.301135 0.285828
  18000.000 0.361459 0.318097 0.287068 0.278769
  18010.000 0.360221 0.298999 0.290730 0.292565
  18020.000 0.356015 0.296026 0.296050 0.279672
  18030.000 0.364327 0.304512 0.298462 0.289242
  18040.000 0.360548 0.308794 0.290119 0.283667
  18050.000 0.365416 0.312756 0.297406 0.284237
  18060.000 0.360384 0.294158 0.295238 0.293358
  18070.000 0.360453 0.310708 0.283407 0.288087
  18080.000 0.357897 0.298322 0.289445 0.288802
  18090.000 0.363507 0.325104 0.267690 0.294829
  18100.000 0.360644 0.301583 0.295972 0.285616
  18110.000 0.366420 0.307353 0.302907 0.286894
  18120.000 0.359161 0.296279 0.302224 0.280844
  18130.000 0.361272 0.319490 0.280600 0.283240
  18140.000 0.365756 0.304670 0.299054 0.292059
  18150.000 0.357568 0.305689 0.288881 0.280735
  18160.000 0.361718 0.294776 0.301739 0.289380
  18170.000 0.363558 0.314052 0.288549 0.287157
  18180.000 0.361516 0.313086 0.281945 0.289607
  18190.000 0.359981 0.295384 0.304623 0.281293
  18200.000 0.361068 0.304134 0.298923 0.280871
  18210.000 0.361598 0.308666 0.275474 0.300577
  18220.000 0.366008 0.312206 0.282217 0.301337
  18230.000 0.365149 0.315610 0.286836 0.291176
  18240.000 0.360337 0.298252 0.292670 0.291678
  18250.000 0.366485 0.302277 0.307268 0.287816
  18260.000 0.365659 0.318148 0.281615 0.294767
  18270.000 0.358721 0.292512 0.299978 0.286026
  18280.000 0.361338 0.310656 0.299189 0.274060
  18290.000 0.362074 0.291623 0.312526 0.281921
  18300.000 0.359696 0.279165 0.331427 0.266431
  18310.000 0.365674 0.308154 0.305115 0.281746
  18320.000 0.358350 0.292849 0.307738 0.276345
  18330.000 0.358358 0.289212 0.308884 0.278905
  18340.000 0.362118 0.315258 0.286512 0.284222
  18350.000 0.356121 0.301476 0.298485 0.271411
  18360.000 0.358971 0.289535 0.309062 0.279947
  18370.000 0.362661 0.305880 0.298449 0.283568
  18380.000 0.353090 0.277789 0.321102 0.262815
  18390.000 0.359278 0.307820 0.302764 0.267847
  18400.000 0.359483 0.289070 0.307992 0.282906
  18410.000 0.363336 0.321403 0.284990 0.281970
  18420.000 0.364103 0.292492 0.313094 0.285592
  18430.000 0.360814 0.298604 0.300270 0.284686
  18440.000 0.361494 0.318877 0.294649 0.269917
  18450.000 0.358778 0.280099 0.308535 0.289474
  18460.000 0.362040 0.308940 0.288422 0.288988
  18470.000 0.369221 0.321522 0.298734 0.282895
  18480.000 0.364204 0.312476 0.288763 0.290283
  18490.000 0.355167 0.300263 0.288827 0.280550
  18500.000 0.361643 0.306941 0.298149 0.280116
  18510.000 0.360612 0.307529 0.299482 0.275351
  18520.000 0.365566 0.289732 0.324551 0.279282
  18530.000 0.364196 0.284140 0.331686 0.272995
  18540.000 0.365045 0.307503 0.296535 0.289871
  18550.000 0.365733 0.301915 0.308177 0.285300
  18560.000 0.362899 0.309575 0.287492 0.291382
  18570.000 0.358064 0.288952 0.306847 0.280661
  18580.000 0.364153 0.289747 0.310563 0.291226
  18590.000 0.360530 0.285105 0.308940 0.288503
  18600.000 0.365585 0.310477 0.303010 0.281236
  18610.000 0.362951 0.305849 0.300196 0.282500
  18620.000 0.364553 0.309317 0.296367 0.286859
  18630.000 0.364152 0.307195 0.306090 0.277767
  18640.000 0.359187 0.315221 0.286887 0.276336
  18650.000 0.368864 0.300355 0.314646 0.287933
  18660.000 0.362366 0.306137 0.304016 0.276537
  18670.000 0.362921 0.313465 0.288659 0.286075
  18680.000 0.367213 0.309550 0.299747 0.289864
  18690.000 0.360961 0.309583 0.288854 0.285145
  18700.000 0.362882 0.306278 0.304228 0.277499
  18710.000 0.351464 0.289600 0.295930 0.274975
  18720.000 0.359087 0.292968 0.304412 0.281763
  18730.000 0.362294 0.309183 0.293447 0.284269
  18740.000 0.367279 0.309135 0.298863 0.291383
  18750.000 0.363797 0.305867 0.301232 0.283552
  18760.000 0.363311 0.305202 0.303414 0.280679
  18770.000 0.368066 0.328445 0.293235 0.277638
  18780.000 0.363696 0.301012 0.296990 0.292810
  18790.000 0.355730 0.304135 0.289174 0.277430
  18800.000 0.368877 0.312725 0.295883 0.294613
  18810.000 0.360813 0.317529 0.283487 0.281394
  18820.000 0.365472 0.317697 0.285078 0.291442
  18830.000 0.366948 0.318888 0.283356 0.295503
  18840.000 0.364619 0.299832 0.303282 0.289853
  18850.000 0.360261 0.301908 0.289469 0.290920
  18860.000 0.365566 0.304257 0.295214 0.295896
  18870.000 0.361484 0.309847 0.293917 0.280978
  18880.000 0.363231 0.284129 0.321825 0.282085
  18890.000 0.360136 0.305268 0.272014 0.303670
  18900.000 0.363781 0.305606 0.288330 0.296890
  18910.000 0.360233 0.311656 0.286608 0.283305
  18920.000 0.362111 0.305519 0.290861 0.290357
  18930.000 0.362500 0.311430 0.302129 0.273023
  18940.000 0.354872 0.304555 0.281237 0.282878
  18950.000 0.363600 0.297809 0.308882 0.283392
  18960.000 0.359252 0.301723 0.295061 0.282890
  18970.000 0.361917 0.292936 0.306849 0.286358
  18980.000 0.365831 0.289441 0.311400 0.294820
  18990.000 0.363785 0.298804 0.301966 0.290192
  19000.000 0.361296 0.310265 0.289854 0.284236
  19010.000 0.361040 0.289416 0.306459 0.288134
  19020.000 0.359156 0.303945 0.295080 0.280234
  19030.000 0.362325 0.300237 0.297370 0.289806
  19040.000 0.361761 0.320996 0.270757 0.292224
  19050.000 0.360642 0.303225 0.302594 0.276798
  19060.000 0.359290 0.302536 0.294850 0.282338
  19070.000 0.360950 0.302690 0.304938 0.275611
  19080.000 0.365569 0.323093 0.276176 0.294311
  19090.000 0.365250 0.314359 0.290603 0.289039
  19100.000 0.363790 0.317529 0.278777 0.293506
  19110.000 0.361012 0.312636 0.281454 0.289313
  19120.000 0.359660 0.295580 0.296522 0.288822
  19130.000 0.357754 0.295497 0.303313 0.276872
  19140.000 0.358135 0.308811 0.281363 0.286341
  19150.000 0.361193 0.308190 0.299677 0.275923
  19160.000 0.364607 0.313686 0.291804 0.286927
  19170.000 0.367017 0.307456 0.303290 0.287905
  19180.000 0.372083 0.305733 0.307492 0.298107
  19190.000 0.352859 0.293126 0.301225 0.268996
  19200.000 0.365758 0.290707 0.314797 0.289742
  19210.000 0.361457 0.312250 0.282164 0.290148
  19220.000 0.362377 0.303066 0.284904 0.299358
  19230.000 0.364459 0.306178 0.286414 0.299805
  19240.000 0.360418 0.302171 0.296790 0.283569
  19250.000 0.364144 0.310041 0.285172 0.296231
  19260.000 0.358405 0.309341 0.267817 0.299149
  19270.000 0.357169 0.306150 0.280121 0.288001
  19280.000 0.356860 0.304722 0.289549 0.279292
  19290.000 0.366042 0.313828 0.293968 0.288215
  19300.000 0.361542 0.308795 0.301256 0.274438
  19310.000 0.364994 0.318421 0.283219 0.291266
  19320.000 0.362034 0.316743 0.282001 0.286857
  19330.000 0.372168 0.334906 0.283281 0.290875
  19340.000 0.365424 0.305927 0.302951 0.285828
  19350.000 0.359364 0.282394 0.312622 0.284264
  19360.000 0.359271 0.310648 0.293502 0.274783
  19370.000 0.360727 0.320634 0.278545 0.282586
  19380.000 0.359851 0.325057 0.269426 0.284137
  19390.000 0.359990 0.311826 0.286198 0.282915
  19400.000 0.356141 0.280026 0.313286 0.277686
  19410.000 0.363202 0.297123 0.310657 0.281141
  19420.000 0.358685 0.315190 0.280172 0.281903
  19430.000 0.366163 0.326668 0.278959 0.289173
  19440.000 0.365151 0.309751 0.299148 0.285019
  19450.000 0.357291 0.300882 0.302811 0.270352
  19460.000 0.347294 0.285780 0.294088 0.270312
  19470.000 0.349505 0.285089 0.303939 0.265805
  19480.000 0.357846 0.294514 0.304175 0.277213
  19490.000 0.356512 0.295614 0.290463 0.287133
  19500.000 0.349243 0.269433 0.292978 0.292423
  19510.000 0.352355 0.281500 0.296356 0.285026
  19520.000 0.353361 0.278590 0.305387 0.280810
  19530.000 0.361212 0.287715 0.312128 0.284156
  19540.000 0.353207 0.284527 0.300580 0.279655
  19550.000 0.356816 0.305274 0.280544 0.287643
  19560.000 0.367575 0.277530 0.319668 0.301683
  19570.000 0.356730 0.271355 0.319235 0.281012
  19580.000 0.351009 0.290439 0.295634 0.273241
  19590.000 0.355776 0.278166 0.309175 0.283174
  19600.000 0.351286 0.292747 0.298574 0.268247
  19610.000 0.355975 0.295428 0.292299 0.284112
  19620.000 0.349745 0.294687 0.286354 0.275325
  19630.000 0.344744 0.277570 0.292766 0.273752
  19640.000 0.361225 0.306226 0.285287 0.292923
  19650.000 0.348313 0.280799 0.298935 0.272825
  19660.000 0.360748 0.302919 0.289266 0.291279
  19670.000 0.354608 0.278388 0.303949 0.285672
  19680.000 0.352863 0.282688 0.302861 0.278185
  19690.000 0.348282 0.279322 0.301741 0.271168
  19700.000 0.359177 0.277990 0.320358 0.279479
  19710.000 0.356350 0.277897 0.301401 0.293090
  19720.000 0.357249 0.283728 0.306122 0.284678
  19730.000 0.345476 0.280888 0.287895 0.277356
  19740.000 0.342287 0.275706 0.290466 0.271913
  19750.000 0.348046 0.280280 0.302861 0.268311
  19760.000 0.350796 0.291730 0.292695 0.274479
  19770.000 0.363109 0.297598 0.304068 0.287531
  19780.000 0.354335 0.276189 0.309587 0.281038
  19790.000 0.343520 0.282444 0.283526 0.275409
  19800.000 0.356396 0.269885 0.310864 0.290797
  19810.000 0.355122 0.290692 0.294209 0.284892
  19820.000 0.357686 0.269838 0.315960 0.288505
  19830.000 0.351245 0.281067 0.306550 0.271614
  19840.000 0.356669 0.275759 0.311322 0.285414
  19850.000 0.353509 0.281756 0.308688 0.274340
  19860.000 0.352658 0.290184 0.297050 0.276208
  19870.000 0.347983 0.277340 0.297976 0.276545
  19880.000 0.354090 0.280739 0.312664 0.272371
  19890.000 0.348993 0.280099 0.307674 0.265468
  19900.000 0.349450 0.294227 0.292191 0.268859
  19910.000 0.344866 0.292641 0.283794 0.267745
  19920.000 0.354018 0.298345 0.292588 0.275754
  19930.000 0.361942 0.323755 0.285541 0.275052
  19940.000 0.361980 0.310246 0.301315 0.273889
  19950.000 0.356834 0.307835 0.298621 0.265941
  19960.000 0.360189 0.308745 0.303847 0.268005
  19970.000 0.356315 0.298230 0.301941 0.271683
  19980.000 0.360291 0.299133 0.299936 0.283155
  19990.000 0.363082 0.287988 0.309208 0.291736
  20000.000 0.355002 0.286070 0.310922 0.271189
  20010.000 0.367611 0.308763 0.306286 0.284832
  20020.000 0.341170 0.278872 0.289877 0.266449
  20030.000 0.361431 0.305533 0.300527 0.278564
  20040.000 0.365144 0.330927 0.272732 0.287689
  20050.000 0.358293 0.318962 0.287504 0.268985
  20060.000 0.361442 0.330522 0.271578 0.279787
  20070.000 0.351210 0.302683 0.278849 0.278070
  20080.000 0.352577 0.298771 0.286032 0.278464
  20090.000 0.351059 0.292900 0.289710 0.277062
  20100.000 0.344048 0.289754 0.294657 0.256824
  20110.000 0.361596 0.303022 0.300982 0.281232
  20120.000 0.364984 0.318520 0.284585 0.289799
  20130.000 0.362414 0.323536 0.277305 0.284805
  20140.000 0.361071 0.310631 0.287268 0.285885
  20150.000 0.352238 0.279310 0.305148 0.277514
  20160.000 0.350217 0.279230 0.299474 0.278657
  20170.000 0.348427 0.285884 0.300705 0.265801
  20180.000 0.355108 0.270964 0.318646 0.277934
  20190.000 0.354439 0.310132 0.293264 0.262809
  20200.000 0.353983 0.302521 0.290347 0.273472
  20210.000 0.351464 0.291587 0.296012 0.272778
  20220.000 0.354673 0.282997 0.309165 0.275529
  20230.000 0.347225 0.282717 0.292873 0.274639
  20240.000 0.353671 0.286489 0.295177 0.284536
  20250.000 0.353210 0.286179 0.297308 0.281467
  20260.000 0.362891 0.296732 0.304450 0.287472
  20270.000 0.345586 0.274862 0.298229 0.272710
  20280.000 0.355589 0.283952 0.310428 0.275486
  20290.000 0.355833 0.289535 0.301391 0.280298
  20300.000 0.356381 0.284886 0.313263 0.273352
  20310.000 0.346689 0.286687 0.298393 0.262980
  20320.000 0.353661 0.290745 0.299465 0.275571
  20330.000 0.360492 0.284656 0.317600 0.279303
  20340.000 0.346188 0.274183 0.302197 0.270543
  20350.000 0.352925 0.271323 0.312893 0.278558
  20360.000 0.351379 0.304225 0.279143 0.276515
  20370.000 0.344045 0.300647 0.272930 0.268056
  20380.000 0.345009 0.288341 0.287581 0.268735
  20390.000 0.354644 0.294031 0.289228 0.285372
  20400.000 0.357286 0.283030 0.309473 0.281829
  20410.000 0.355412 0.288460 0.300726 0.281052
  20420.000 0.355244 0.278335 0.303941 0.287308
  20430.000 0.363836 0.281153 0.320389 0.288198
  20440.000 0.357197 0.269956 0.318264 0.284625
  20450.000 0.360053 0.281564 0.309163 0.290545
  20460.000 0.350308 0.284452 0.302129 0.270622
  20470.000 0.349162 0.277580 0.306842 0.269490
  20480.000 0.354991 0.296041 0.293148 0.280108
  20490.000 0.353289 0.271224 0.317886 0.273884
  20500.000 0.346180 0.274957 0.302613 0.269269
  20510.000 0.356607 0.265084 0.324014 0.281217
  20520.000 0.349012 0.271865 0.307072 0.274617
  20530.000 0.353948 0.292864 0.298765 0.274823
  20540.000 0.344448 0.250579 0.314770 0.274626
  20550.000 0.357950 0.273132 0.321354 0.279977
  20560.000 0.355043 0.297277 0.300499 0.270994
  20570.000 0.354401 0.283660 0.311329 0.271681
  20580.000 0.346232 0.265624 0.305377 0.275575
  20590.000 0.350412 0.275530 0.314892 0.265524
  20600.000 0.345958 0.278460 0.302399 0.265310
  20610.000 0.349828 0.266266 0.314383 0.273906
  20620.000 0.353675 0.268983 0.320546 0.273991
  20630.000 0.355949 0.285158 0.303245 0.283067
  20640.000 0.350701 0.275532 0.310621 0.271254
  20650.000 0.354930 0.304809 0.281552 0.282436
  20660.000 0.348330 0.300821 0.292550 0.258047
  20670.000 0.348919 0.289497 0.299482 0.264557
  20680.000 0.353441 0.288391 0.304362 0.272094
  20690.000 0.353173 0.282795 0.304730 0.276821
  20700.000 0.349674 0.295644 0.284985 0.275541
  20710.000 0.358751 0.291016 0.303047 0.284389
  20720.000 0.367169 0.312020 0.299270 0.287588
  20730.000 0.354418 0.293723 0.303045 0.270396
  20740.000 0.347601 0.302679 0.286083 0.261143
  20750.000 0.356637 0.320868 0.288280 0.261377
  20760.000 0.367270 0.336049 0.281217 0.278861
  20770.000 0.364125 0.328844 0.287588 0.272633
  20780.000 0.352074 0.314310 0.282634 0.263133
  20790.000 0.355713 0.304814 0.295923 0.269409
  20800.000 0.350948 0.305712 0.293819 0.257954
  20810.000 0.354524 0.302730 0.296537 0.267946
  20820.000 0.350897 0.313188 0.286907 0.256621
  20830.000 0.352033 0.302615 0.287987 0.270818
  20840.000 0.360052 0.303439 0.304337 0.273090
  20850.000 0.352796 0.298834 0.295427 0.268980
  20860.000 0.361207 0.305577 0.304717 0.273335
  20870.000 0.346208 0.291155 0.298372 0.256755
  20880.000 0.347993 0.282784 0.304829 0.263269
  20890.000 0.351878 0.291786 0.294819 0.274915
  20900.000 0.343496 0.287597 0.284022 0.269441
  20910.000 0.342725 0.291935 0.279955 0.267058
  20920.000 0.351070 0.303327 0.292578 0.262472
  20930.000 0.342408 0.275954 0.300598 0.260725
  20940.000 0.345483 0.294051 0.284292 0.267264
  20950.000 0.350986 0.301004 0.287253 0.270674
  20960.000 0.342429 0.300110 0.268182 0.269309
  20970.000 0.351603 0.289505 0.303212 0.267394
  20980.000 0.357151 0.289658 0.315664 0.267522
  20990.000 0.344797 0.305300 0.285656 0.250924
  21000.000 0.345491 0.295506 0.292104 0.257058
  21010.000 0.351733 0.302237 0.289283 0.269074
  21020.000 0.349883 0.306155 0.291583 0.257069
  21030.000 0.350012 0.315025 0.278335 0.261355
  21040.000 0.349814 0.310489 0.278220 0.266324
  21050.000 0.350973 0.248983 0.327090 0.278180
  21060.000 0.342565 0.254476 0.317281 0.263205
  21070.000 0.353830 0.265327 0.317077 0.281877
  21080.000 0.352136 0.274012 0.320570 0.264863
  21090.000 0.358650 0.277805 0.321232 0.277298
  21100.000 0.351486 0.299198 0.294423 0.266235
  21110.000 0.354529 0.300004 0.294174 0.273571
  21120.000 0.346717 0.295458 0.291094 0.261524
  21130.000 0.346610 0.289769 0.298240 0.259545
  21140.000 0.355010 0.309206 0.294268 0.264316
  21150.000 0.361994 0.316880 0.295661 0.272491
  21160.000 0.354157 0.290695 0.307642 0.267782
  21170.000 0.354188 0.313347 0.288416 0.263681
  21180.000 0.347034 0.285399 0.299374 0.264174
  21190.000 0.353562 0.296132 0.298656 0.270411
  21200.000 0.348823 0.287147 0.306864 0.258333
  21210.000 0.347551 0.274152 0.312287 0.262489
  21220.000 0.352234 0.273213 0.323055 0.262921
  21230.000 0.354410 0.279163 0.317138 0.269638
  21240.000 0.348006 0.274136 0.309108 0.267429
  21250.000 0.357668 0.304106 0.292636 0.278812
  21260.000 0.348572 0.293275 0.286935 0.273246
  21270.000 0.351055 0.280851 0.310385 0.266952
  21280.000 0.351716 0.288651 0.304393 0.267272
  21290.000 0.349522 0.284694 0.300630 0.270005
  21300.000 0.344339 0.260223 0.314571 0.265457
  21310.000 0.355018 0.280452 0.314124 0.273403
  21320.000 0.355427 0.300185 0.301437 0.267733
  21330.000 0.351067 0.280712 0.306801 0.271238
  21340.000 0.355718 0.296027 0.303761 0.270496
  21350.000 0.356180 0.293665 0.313231 0.263393
  21360.000 0.355342 0.292315 0.311401 0.264798
  21370.000 0.351082 0.266846 0.322787 0.266680
  21380.000 0.350281 0.291332 0.297297 0.268576
  21390.000 0.362985 0.307394 0.307238 0.273185
  21400.000 0.353639 0.311753 0.292596 0.259458
  21410.000 0.361325 0.320754 0.290149 0.272106
  21420.000 0.355427 0.304019 0.305419 0.258744
  21430.000 0.363649 0.311714 0.304764 0.272828
  21440.000 0.360435 0.321383 0.294899 0.263770
  21450.000 0.361767 0.296818 0.320140 0.266757
  21460.000 0.357259 0.303229 0.302584 0.267887
  21470.000 0.356398 0.297996 0.304587 0.269192
  21480.000 0.359110 0.330582 0.276308 0.268867
  21490.000 0.360567 0.297141 0.319033 0.264466
  21500.000 0.359026 0.301387 0.302812 0.274354
  21510.000 0.351842 0.295101 0.303069 0.262010
  21520.000 0.349472 0.272738 0.311588 0.269794
  21530.000 0.345981 0.276904 0.307633 0.260944
  21540.000 0.357451 0.276520 0.324088 0.272115
  21550.000 0.354632 0.291949 0.319318 0.253633
  21560.000 0.349749 0.266870 0.320713 0.265653
  21570.000 0.350303 0.279646 0.314006 0.261961
  21580.000 0.350766 0.263179 0.319883 0.272921
  21590.000 0.350564 0.260148 0.328658 0.264758
  21600.000 0.353375 0.266059 0.323617 0.272456
  21610.000 0.352620 0.261999 0.326356 0.271165
  21620.000 0.355644 0.290291 0.315041 0.263526
  21630.000 0.352681 0.284501 0.313552 0.263650
  21640.000 0.348013 0.267219 0.315997 0.266395
  21650.000 0.351164 0.278254 0.314849 0.264720
  21660.000 0.357447 0.279830 0.324869 0.267755
  21670.000 0.350723 0.278309 0.312556 0.266207
  21680.000 0.346703 0.283834 0.298438 0.266044
  21690.000 0.356319 0.295346 0.308916 0.266961
  21700.000 0.350311 0.279544 0.304189 0.273423
  21710.000 0.350420 0.278110 0.311354 0.267026
  21720.000 0.349100 0.271893 0.315787 0.264753
  21730.000 0.348410 0.269835 0.302897 0.279680
  21740.000 0.354862 0.290313 0.312205 0.264766
  21750.000 0.352890 0.282380 0.310948 0.269509
  21760.000 0.348914 0.284063 0.300851 0.268849
  21770.000 0.344856 0.276689 0.307098 0.258815
  21780.000 0.353777 0.286355 0.305807 0.273495
  21790.000 0.356745 0.319669 0.280185 0.271739
  21800.000 0.365868 0.329117 0.295351 0.268643
  21810.000 0.359513 0.318361 0.290214 0.270040
  21820.000 0.359786 0.318719 0.284048 0.276816
  21830.000 0.363787 0.328085 0.281043 0.279387
  21840.000 0.365222 0.324367 0.294459 0.273596
  21850.000 0.355531 0.298552 0.301393 0.269877
  21860.000 0.352597 0.279868 0.313403 0.268518
  21870.000 0.355977 0.274820 0.319703 0.275142
  21880.000 0.348232 0.272556 0.315487 0.262130
  21890.000 0.358502 0.291532 0.308896 0.276839
  21900.000 0.348540 0.277019 0.308893 0.266092
  21910.000 0.356907 0.270692 0.320331 0.280855
  21920.000 0.345673 0.277845 0.304265 0.263068
  21930.000 0.356995 0.275056 0.314181 0.283771
  21940.000 0.354402 0.282152 0.310518 0.274171
  21950.000 0.351360 0.270262 0.315209 0.272965
  21960.000 0.350521 0.277307 0.306273 0.273912
  21970.000 0.351911 0.278348 0.306911 0.275700
  21980.000 0.357431 0.294976 0.314346 0.263987
  21990.000 0.366440 0.307557 0.310307 0.278702
  22000.000 0.361287 0.292688 0.316290 0.274502
  22010.000 0.357426 0.297877 0.309689 0.266210
  22020.000 0.353996 0.304574 0.284244 0.277609
  22030.000 0.360637 0.308931 0.292265 0.281534
  22040.000 0.358472 0.304807 0.301072 0.271022
  22050.000 0.353483 0.302350 0.298207 0.263739
  22060.000 0.349209 0.272235 0.311977 0.269170
  22070.000 0.348421 0.279882 0.306912 0.265078
  22080.000 0.346846 0.280081 0.306665 0.260989
  22090.000 0.352542 0.285394 0.306936 0.270024
  22100.000 0.348056 0.282467 0.301872 0.267155
  22110.000 0.356630 0.266910 0.328880 0.273800
  22120.000 0.352332 0.282127 0.307434 0.272331
  22130.000 0.349641 0.256170 0.324932 0.270728
  22140.000 0.349665 0.265999 0.314627 0.273468
  22150.000 0.359100 0.297394 0.309910 0.270958
  22160.000 0.345285 0.266780 0.310251 0.266488
  22170.000 0.352206 0.278893 0.309686 0.272784
  22180.000 0.347353 0.269072 0.311119 0.268539
  22190.000 0.349555 0.245877 0.327110 0.277348
  22200.000 0.354738 0.286387 0.301537 0.280599
  22210.000 0.349737 0.291179 0.286552 0.278809
  22220.000 0.351063 0.274048 0.310708 0.273584
  22230.000 0.352828 0.276380 0.310560 0.275937
  22240.000 0.351468 0.277166 0.306593 0.276115
  22250.000 0.344893 0.261101 0.314801 0.265760
  22260.000 0.346850 0.270406 0.308930 0.268427
  22270.000 0.348454 0.269724 0.310514 0.271423
  22280.000 0.349716 0.270174 0.316768 0.266957
  22290.000 0.350295 0.271656 0.312421 0.272047
  22300.000 0.345772 0.262188 0.311569 0.270737
  22310.000 0.346490 0.262509 0.314010 0.269438
  22320.000 0.356429 0.270522 0.319125 0.281177
  22330.000 0.353312 0.273645 0.308854 0.281754
  22340.000 0.366427 0.303183 0.307618 0.286337
  22350.000 0.362891 0.269754 0.324259 0.292350
  22360.000 0.365291 0.304707 0.290988 0.298924
  22370.000 0.360870 0.313857 0.278154 0.290822
  22380.000 0.355435 0.280858 0.301456 0.287942
  22390.000 0.357480 0.280350 0.310500 0.283863
  22400.000 0.354565 0.269352 0.316969 0.280023
  22410.000 0.362284 0.283336 0.314323 0.288827
  22420.000 0.371153 0.296821 0.308422 0.303779
  22430.000 0.362744 0.284979 0.301477 0.301770
  22440.000 0.358063 0.290899 0.294855 0.291301
  22450.000 0.366645 0.314409 0.284413 0.298520
  22460.000 0.351313 0.282137 0.285337 0.292955
  22470.000 0.359670 0.297642 0.290517 0.292805
  22480.000 0.358031 0.274827 0.316884 0.283597
  22490.000 0.362573 0.292118 0.308022 0.287589
  22500.000 0.361608 0.284459 0.304135 0.296825
  22510.000 0.362554 0.306442 0.284357 0.296860
  22520.000 0.359185 0.296990 0.296436 0.286269
  22530.000 0.356437 0.289911 0.293864 0.289292
  22540.000 0.345523 0.255417 0.312892 0.275014
  22550.000 0.352612 0.262420 0.318465 0.279976
  22560.000 0.352833 0.273041 0.308596 0.281426
  22570.000 0.353781 0.279354 0.301623 0.285143
  22580.000 0.352256 0.277091 0.301789 0.283394
  22590.000 0.349378 0.288608 0.285635 0.281511
  22600.000 0.347724 0.256968 0.311682 0.280438
  22610.000 0.351140 0.274599 0.305490 0.279051
  22620.000 0.344566 0.264555 0.305651 0.272103
  22630.000 0.361797 0.315145 0.275791 0.293967
  22640.000 0.359901 0.311826 0.282304 0.286579
  22650.000 0.351043 0.275002 0.299068 0.285298
  22660.000 0.361732 0.265600 0.323625 0.293979
  22670.000 0.355259 0.278744 0.310862 0.279435
  22680.000 0.348990 0.258495 0.308061 0.286125
  22690.000 0.352423 0.265157 0.315609 0.280153
  22700.000 0.350180 0.268292 0.313315 0.274054
  22710.000 0.352100 0.273189 0.302143 0.286401
  22720.000 0.354945 0.295248 0.291070 0.282982
  22730.000 0.349838 0.268739 0.309539 0.277018
  22740.000 0.351894 0.262688 0.306958 0.290569
  22750.000 0.350170 0.271198 0.308481 0.276637
  22760.000 0.348884 0.268051 0.307228 0.277850
  22770.000 0.349678 0.244454 0.324972 0.281398
  22780.000 0.354071 0.287319 0.293360 0.286565
  22790.000 0.363932 0.316713 0.280279 0.293307
  22800.000 0.366776 0.318451 0.268477 0.309124
  22810.000 0.365533 0.319381 0.277903 0.296638
  22820.000 0.366000 0.327109 0.261734 0.303984
  22830.000 0.362593 0.305263 0.293507 0.289163
  22840.000 0.358210 0.303286 0.280374 0.293321
  22850.000 0.348256 0.275417 0.303482 0.273147
  22860.000 0.356334 0.302142 0.285342 0.285023
  22870.000 0.354405 0.302428 0.287162 0.277995
  22880.000 0.358917 0.297136 0.296706 0.285164
  22890.000 0.356689 0.298036 0.295473 0.279864
  22900.000 0.352782 0.290794 0.298445 0.274371
  22910.000 0.355454 0.268735 0.314486 0.285614
  22920.000 0.347205 0.275378 0.300952 0.273309
  22930.000 0.344998 0.263016 0.305220 0.275155
  22940.000 0.351579 0.264930 0.310463 0.283973
  22950.000 0.354717 0.268528 0.314771 0.283654
  22960.000 0.353202 0.251370 0.318809 0.290994
  22970.000 0.347623 0.297154 0.284206 0.269464
  22980.000 0.354121 0.293327 0.288272 0.285764
  22990.000 0.355373 0.283624 0.297917 0.288760
  23000.000 0.349908 0.276536 0.302215 0.277605
  23010.000 0.351570 0.275793 0.305343 0.279119
  23020.000 0.351832 0.298065 0.287653 0.275653
  23030.000 0.357706 0.279922 0.315803 0.278961
  23040.000 0.356099 0.308193 0.289414 0.273623
  23050.000 0.348884 0.281949 0.300304 0.271593
  23060.000 0.346336 0.286658 0.291793 0.269410
  23070.000 0.349899 0.293701 0.286816 0.276287
  23080.000 0.350934 0.290428 0.297159 0.271400
  23090.000 0.353846 0.278120 0.309804 0.277640
  23100.000 0.349846 0.279752 0.301360 0.275147
  23110.000 0.353567 0.289880 0.296382 0.279546
  23120.000 0.354684 0.272049 0.317251 0.277384
  23130.000 0.350682 0.289280 0.289515 0.280098
  23140.000 0.349085 0.280708 0.298806 0.275026
  23150.000 0.347710 0.300652 0.277744 0.272528
  23160.000 0.349643 0.303110 0.283518 0.268778
  23170.000 0.351190 0.301558 0.283359 0.274662
  23180.000 0.352153 0.271366 0.313138 0.276277
  23190.000 0.352693 0.268246 0.311451 0.282535
  23200.000 0.344198 0.284232 0.286061 0.272626
  23210.000 0.352293 0.287894 0.293258 0.281668
  23220.000 0.347167 0.290600 0.291211 0.267952
  23230.000 0.346011 0.271877 0.308013 0.265816
  23240.000 0.354799 0.266385 0.323928 0.275454
  23250.000 0.341772 0.269091 0.302382 0.264143
  23260.000 0.351953 0.262112 0.315986 0.281410
  23270.000 0.349344 0.263007 0.314188 0.276034
  23280.000 0.349223 0.289199 0.294701 0.270976
  23290.000 0.347781 0.296313 0.278449 0.276710
  23300.000 0.355519 0.288883 0.306176 0.274936
  23310.000 0.350335 0.284932 0.298509 0.274180
  23320.000 0.355322 0.300671 0.297883 0.270867
  23330.000 0.353737 0.295770 0.296076 0.274079
  23340.000 0.347348 0.293120 0.288208 0.268921
  23350.000 0.350709 0.294602 0.289200 0.274895
  23360.000 0.349864 0.290571 0.294878 0.270971
  23370.000 0.352982 0.279760 0.301304 0.283096
  23380.000 0.355439 0.287163 0.307723 0.274804
  23390.000 0.352517 0.278673 0.305206 0.278797
  23400.000 0.344342 0.285772 0.294275 0.262448
  23410.000 0.342665 0.269105 0.300437 0.268624
  23420.000 0.349646 0.296669 0.294949 0.263624
  23430.000 0.347136 0.274916 0.315132 0.257137
  23440.000 0.348065 0.275260 0.310812 0.264435
  23450.000 0.345247 0.274375 0.310622 0.258115
  23460.000 0.350627 0.276803 0.305257 0.275821
  23470.000 0.354982 0.272285 0.312659 0.283072
  23480.000 0.347109 0.281953 0.296615 0.271093
  23490.000 0.354979 0.298484 0.301607 0.268256
  23500.000 0.350658 0.266354 0.317241 0.272646
  23510.000 0.344934 0.264366 0.308126 0.270422
  23520.000 0.347492 0.289080 0.298212 0.262686
  23530.000 0.351185 0.271254 0.311496 0.275777
  23540.000 0.351371 0.279588 0.311203 0.268155
  23550.000 0.353012 0.292122 0.295545 0.276682
  23560.000 0.353246 0.300059 0.299251 0.264534
  23570.000 0.352704 0.282973 0.305106 0.275021
  23580.000 0.349254 0.292056 0.291709 0.271230
  23590.000 0.349936 0.296327 0.288249 0.272052
  23600.000 0.350701 0.292342 0.293252 0.272986
  23610.000 0.353091 0.288451 0.305910 0.269371
  23620.000 0.347940 0.278972 0.302619 0.269668
  23630.000 0.357568 0.292098 0.301306 0.282141
  23640.000 0.354053 0.295240 0.296264 0.275259
  23650.000 0.346618 0.268349 0.307063 0.272009
  23660.000 0.350882 0.279209 0.304191 0.275221
  23670.000 0.349801 0.269652 0.304499 0.281585
  23680.000 0.344358 0.289757 0.282690 0.270724
  23690.000 0.351212 0.297036 0.291638 0.270956
  23700.000 0.355555 0.300963 0.291263 0.278254
  23710.000 0.352870 0.298056 0.290845 0.274967
  23720.000 0.346036 0.297303 0.281271 0.268290
  23730.000 0.346118 0.287194 0.294450 0.265358
  23740.000 0.353880 0.300894 0.303158 0.260808
  23750.000 0.350651 0.282707 0.305791 0.269222
  23760.000 0.344574 0.279517 0.298010 0.265562
  23770.000 0.350104 0.289809 0.295357 0.271883
  23780.000 0.358475 0.291447 0.305968 0.280091
  23790.000 0.352982 0.295319 0.293506 0.275380
  23800.000 0.349396 0.299084 0.285882 0.270138
  23810.000 0.347181 0.278821 0.299200 0.271676
  23820.000 0.348596 0.258499 0.311464 0.281437
  23830.000 0.348910 0.279215 0.298780 0.276126
  23840.000 0.350469 0.281461 0.302340 0.273912
  23850.000 0.349244 0.274156 0.303025 0.277413
  23860.000 0.346319 0.297230 0.288458 0.261381
  23870.000 0.351015 0.304181 0.289599 0.264630
  23880.000 0.350114 0.286589 0.306111 0.263291
  23890.000 0.340111 0.280773 0.286306 0.265606
  23900.000 0.353304 0.282226 0.315313 0.265657
  23910.000 0.354231 0.278101 0.314187 0.273687
  23920.000 0.356858 0.296532 0.297157 0.280110
  23930.000 0.354193 0.275236 0.318340 0.271679
  23940.000 0.348884 0.283567 0.306294 0.263083
  23950.000 0.347879 0.282998 0.299821 0.268438
  23960.000 0.349392 0.269517 0.315589 0.268169
  23970.000 0.347851 0.284199 0.302922 0.263572
  23980.000 0.345695 0.277597 0.303326 0.264469
  23990.000 0.346840 0.279919 0.306980 0.260777
  24000.000 0.349801 0.295793 0.292605 0.267600
  24010.000 0.356845 0.302973 0.296520 0.273787
  24020.000 0.354484 0.285871 0.317066 0.262803
  24030.000 0.352522 0.297521 0.297233 0.267727
  24040.000 0.356432 0.296672 0.306380 0.268709
  24050.000 0.355113 0.302127 0.295542 0.271265
  24060.000 0.353865 0.302951 0.297752 0.264583
  24070.000 0.360077 0.315208 0.303529 0.260432
  24080.000 0.349593 0.283113 0.299179 0.273441
  24090.000 0.348993 0.286577 0.307652 0.258488
  24100.000 0.361240 0.308896 0.295095 0.280161
  24110.000 0.364343 0.326699 0.277065 0.286347
  24120.000 0.367445 0.328129 0.285112 0.284735
  24130.000 0.366465 0.328894 0.278568 0.287788
  24140.000 0.365452 0.318388 0.277044 0.298305
  24150.000 0.366295 0.304589 0.298388 0.294169
  24160.000 0.360289 0.313204 0.282003 0.286345
  24170.000 0.363678 0.320961 0.269584 0.298048
  24180.000 0.370642 0.312129 0.292833 0.302615
  24190.000 0.364202 0.315379 0.293261 0.282524
  24200.000 0.367871 0.314928 0.301932 0.283401
  24210.000 0.370280 0.314442 0.299010 0.293146
  24220.000 0.359393 0.284621 0.312667 0.282058
  24230.000 0.363444 0.307889 0.294759 0.287236
  24240.000 0.370460 0.321080 0.302945 0.282157
  24250.000 0.360699 0.308468 0.302561 0.271130
  24260.000 0.363769 0.316352 0.297460 0.275853
  24270.000 0.352278 0.312144 0.279333 0.269702
  24280.000 0.360635 0.317759 0.284470 0.279681
  24290.000 0.357876 0.317258 0.287482 0.269910
  24300.000 0.358224 0.313874 0.298294 0.262968
  24310.000 0.362325 0.315578 0.291202 0.279589
  24320.000 0.360486 0.293685 0.316772 0.270749
  24330.000 0.362730 0.302300 0.309357 0.275788
  24340.000 0.366552 0.305239 0.310698 0.281098
  24350.000 0.361714 0.306786 0.298486 0.280111
  24360.000 0.353255 0.294632 0.301744 0.267809
  24370.000 0.356062 0.297504 0.301656 0.272132
  24380.000 0.361708 0.304195 0.305058 0.275807
  24390.000 0.351056 0.297544 0.301560 0.258863
  24400.000 0.349709 0.311071 0.295677 0.245769
  24410.000 0.357054 0.298716 0.312264 0.261219
  24420.000 0.366216 0.294254 0.329143 0.270755
  24430.000 0.367870 0.296743 0.318629 0.284738
  24440.000 0.365039 0.292533 0.318400 0.282052
  24450.000 0.369939 0.309883 0.315381 0.279672
  24460.000 0.364483 0.285925 0.325137 0.279693
  24470.000 0.359071 0.287735 0.328346 0.259349
  24480.000 0.359512 0.291956 0.308590 0.279342
  24490.000 0.359048 0.307922 0.303565 0.266200
  24500.000 0.363737 0.302190 0.323913 0.261477
  24510.000 0.362641 0.313049 0.294250 0.280062
  24520.000 0.362767 0.322401 0.287927 0.276326
  24530.000 0.352813 0.291425 0.292414 0.280213
  24540.000 0.363184 0.319772 0.274685 0.293427
  24550.000 0.359701 0.312311 0.291499 0.276151
  24560.000 0.359793 0.297741 0.293251 0.290269
  24570.000 0.361661 0.307723 0.293430 0.284258
  24580.000 0.360898 0.297624 0.311046 0.274163
  24590.000 0.358729 0.300907 0.295984 0.281463
  24600.000 0.360740 0.304087 0.300597 0.278279
  24610.000 0.357175 0.291582 0.308077 0.274258
  24620.000 0.361015 0.305464 0.303804 0.273967
  24630.000 0.352225 0.294838 0.304096 0.262146
  24640.000 0.351783 0.297354 0.308640 0.252636
  24650.000 0.367208 0.329586 0.290780 0.276593
  24660.000 0.360575 0.313546 0.287353 0.281329
  24670.000 0.370936 0.313599 0.289461 0.305049
  24680.000 0.364917 0.292942 0.317088 0.282789
  24690.000 0.360084 0.325462 0.265454 0.287974
  24700.000 0.362744 0.321216 0.259319 0.304533
  24710.000 0.368755 0.324877 0.281907 0.294864
  24720.000 0.365343 0.325711 0.276584 0.290457
  24730.000 0.372836 0.342216 0.263890 0.302099
  24740.000 0.373828 0.342797 0.261065 0.306317
  24750.000 0.364885 0.328685 0.262647 0.298772
  24760.000 0.369301 0.330251 0.270978 0.300451
  24770.000 0.367280 0.319411 0.284222 0.294930
  24780.000 0.359391 0.309985 0.281744 0.287843
  24790.000 0.367896 0.298020 0.310911 0.291914
  24800.000 0.360898 0.317277 0.283308 0.282076
  24810.000 0.362897 0.316848 0.275338 0.295270
  24820.000 0.363449 0.311325 0.290322 0.288063
  24830.000 0.363586 0.321894 0.279461 0.287532
  24840.000 0.362893 0.303544 0.299295 0.285774
  24850.000 0.366884 0.311312 0.299122 0.287782
  24860.000 0.363101 0.301550 0.303997 0.283441
  24870.000 0.363266 0.303356 0.304443 0.281450
  24880.000 0.358734 0.293812 0.301320 0.283303
  24890.000 0.364825 0.312416 0.294828 0.285775
  24900.000 0.365217 0.324545 0.281026 0.287163
  24910.000 0.360175 0.283380 0.318911 0.278286
  24920.000 0.366178 0.296049 0.304298 0.296531
  24930.000 0.369164 0.289070 0.315903 0.298676
  24940.000 0.364042 0.307483 0.289188 0.294751
  24950.000 0.362962 0.292731 0.310980 0.284751
  24960.000 0.369828 0.296908 0.315862 0.292613
  24970.000 0.362503 0.307218 0.292561 0.287824
  24980.000 0.365331 0.308651 0.303809 0.281724
  24990.000 0.372183 0.312992 0.307409 0.290819
  25000.000 0.368396 0.301146 0.303288 0.297924
  25010.000 0.366321 0.304956 0.298760 0.293473
  25020.000 0.364738 0.313627 0.301478 0.277158
  25030.000 0.364255 0.300471 0.302014 0.289600
  25040.000 0.370237 0.286915 0.334856 0.282316
  25050.000 0.356785 0.305766 0.286102 0.281503
  25060.000 0.365924 0.319799 0.291436 0.283893
  25070.000 0.366863 0.325161 0.279133 0.292458
  25080.000 0.367739 0.306371 0.306367 0.287645
  25090.000 0.361676 0.289767 0.306837 0.288974
  25100.000 0.366798 0.314553 0.297565 0.285645
  25110.000 0.357527 0.279890 0.311797 0.283011
  25120.000 0.363464 0.293941 0.301723 0.294575
  25130.000 0.366983 0.280829 0.325879 0.290330
  25140.000 0.362949 0.297053 0.308111 0.283356
  25150.000 0.364357 0.281953 0.317104 0.292336
  25160.000 0.371622 0.310883 0.302896 0.296329
  25170.000 0.354541 0.279980 0.313398 0.273479
  25180.000 0.368273 0.297674 0.316077 0.287638
  25190.000 0.363414 0.296087 0.319334 0.272941
  25200.000 0.361981 0.312839 0.301128 0.271135
  25210.000 0.356363 0.290366 0.301352 0.280826
  25220.000 0.369041 0.323062 0.287013 0.292637
  25230.000 0.364946 0.315009 0.285365 0.292758
  25240.000 0.365757 0.310071 0.299061 0.286313
  25250.000 0.361875 0.310401 0.284825 0.290572
  25260.000 0.361784 0.305884 0.296165 0.283721
  25270.000 0.362244 0.318081 0.278073 0.289726
  25280.000 0.362786 0.314545 0.272505 0.300050
  25290.000 0.368568 0.320277 0.277179 0.303774
  25300.000 0.369380 0.322827 0.301907 0.278422
  25310.000 0.360950 0.303412 0.286390 0.294096
  25320.000 0.359745 0.298299 0.295073 0.287721
  25330.000 0.362099 0.303512 0.293613 0.289662
  25340.000 0.373735 0.328842 0.286692 0.298372
  25350.000 0.361536 0.319939 0.273030 0.290707
  25360.000 0.363548 0.313804 0.285882 0.290055
  25370.000 0.359729 0.298344 0.283783 0.298777
  25380.000 0.355280 0.309810 0.271069 0.288076
  25390.000 0.360925 0.321399 0.276134 0.284582
  25400.000 0.362077 0.319660 0.275652 0.289885
  25410.000 0.366327 0.326284 0.273737 0.294955
  25420.000 0.366236 0.317898 0.274300 0.303247
  25430.000 0.367797 0.312415 0.301644 0.286281
  25440.000 0.365135 0.324746 0.277351 0.290283
  25450.000 0.363400 0.318785 0.284700 0.285380
  25460.000 0.360695 0.313010 0.282024 0.287558
  25470.000 0.368820 0.330281 0.278728 0.292031
  25480.000 0.364948 0.325673 0.281068 0.285153
  25490.000 0.366035 0.332164 0.274656 0.286697
  25500.000 0.362221 0.315336 0.281884 0.288985
  25510.000 0.363266 0.325058 0.272600 0.289744
  25520.000 0.369075 0.326671 0.280229 0.295280
  25530.000 0.369139 0.334607 0.266954 0.298831
  25540.000 0.369647 0.332359 0.263815 0.305314
  25550.000 0.357524 0.307105 0.278666 0.289271
  25560.000 0.368919 0.325703 0.273144 0.302511
  25570.000 0.366687 0.334677 0.274558 0.285532
  25580.000 0.367038 0.326078 0.279297 0.291720
  25590.000 0.359131 0.325640 0.267371 0.283589
  25600.000 0.364650 0.320566 0.279425 0.291715
  25610.000 0.373627 0.342391 0.266530 0.301537
  25620.000 0.362453 0.317700 0.276814 0.291866
  25630.000 0.365126 0.314334 0.276924 0.301897
  25640.000 0.366874 0.322419 0.297433 0.277077
  25650.000 0.368616 0.325175 0.280753 0.295287
  25660.000 0.366300 0.309876 0.285571 0.301294
  25670.000 0.362747 0.316958 0.283763 0.286684
  25680.000 0.364138 0.321515 0.279910 0.288915
  25690.000 0.362681 0.289316 0.310526 0.288001
  25700.000 0.357855 0.295263 0.304026 0.276602
  25710.000 0.359876 0.289349 0.307370 0.284293
  25720.000 0.369950 0.321613 0.293011 0.290577
  25730.000 0.365943 0.318042 0.287780 0.289587
  25740.000 0.363746 0.317292 0.275115 0.297086
  25750.000 0.367523 0.323244 0.277986 0.297292
  25760.000 0.362090 0.310434 0.280025 0.295693
  25770.000 0.367076 0.317438 0.279364 0.301128
  25780.000 0.367070 0.334939 0.284625 0.276196
  25790.000 0.362955 0.310789 0.298303 0.279102
  25800.000 0.358225 0.294101 0.304468 0.278304
  25810.000 0.363223 0.314135 0.295098 0.279463
  25820.000 0.361160 0.315572 0.297199 0.270110
  25830.000 0.360785 0.311883 0.297117 0.273464
  25840.000 0.365730 0.285519 0.328004 0.280016
  25850.000 0.359212 0.278273 0.320993 0.278556
  25860.000 0.363971 0.317570 0.290058 0.282781
  25870.000 0.358894 0.315164 0.285357 0.277224
  25880.000 0.352591 0.277727 0.308314 0.276497
  25890.000 0.356692 0.297671 0.311324 0.262541
  25900.000 0.354014 0.304010 0.300513 0.260619
  25910.000 0.350769 0.296122 0.295430 0.266667
  25920.000 0.349677 0.292399 0.297991 0.265052
  25930.000 0.352164 0.276311 0.311729 0.272975
  25940.000 0.356753 0.294428 0.304070 0.274589
  25950.000 0.360187 0.294170 0.302385 0.285477
  25960.000 0.356913 0.299495 0.301379 0.272482
  25970.000 0.362999 0.301581 0.302465 0.284782
  25980.000 0.362909 0.290053 0.310989 0.287335
  25990.000 0.358056 0.300796 0.290454 0.285597
  26000.000 0.359932 0.311980 0.275064 0.293444
  26010.000 0.361225 0.311950 0.287006 0.285100
  26020.000 0.361616 0.314872 0.288476 0.281372
  26030.000 0.356574 0.301916 0.288282 0.282896
  26040.000 0.366929 0.313894 0.296198 0.288116
  26050.000 0.359669 0.296784 0.297697 0.286391
  26060.000 0.361943 0.310544 0.289228 0.286208
  26070.000 0.365975 0.305726 0.292121 0.298449
  26080.000 0.365771 0.320296 0.285367 0.289057
  26090.000 0.370921 0.323096 0.282837 0.301290
  26100.000 0.365885 0.329070 0.277568 0.287077
  26110.000 0.360109 0.321689 0.269115 0.288878
  26120.000 0.362550 0.317165 0.269092 0.299803
  26130.000 0.364363 0.313037 0.294949 0.283784
  26140.000 0.359965 0.284446 0.311351 0.285133
  26150.000 0.367031 0.300252 0.304827 0.293858
  26160.000 0.369801 0.318723 0.289742 0.296601
  26170.000 0.365169 0.322585 0.285294 0.285033
  26180.000 0.358583 0.302426 0.288442 0.287234
  26190.000 0.363562 0.298765 0.306173 0.285223
  26200.000 0.363145 0.298458 0.302240 0.288657
  26210.000 0.361539 0.301435 0.286101 0.297832
  26220.000 0.362695 0.290065 0.308623 0.289325
  26230.000 0.361583 0.312433 0.294271 0.277983
  26240.000 0.369214 0.317256 0.293049 0.293445
  26250.000 0.366028 0.325348 0.277056 0.292133
  26260.000 0.364210 0.320740 0.272616 0.296825
  26270.000 0.360284 0.301520 0.290685 0.290168
  26280.000 0.359080 0.298686 0.299463 0.281044
  26290.000 0.361329 0.312629 0.282055 0.289526
  26300.000 0.366059 0.313765 0.303594 0.278175
  26310.000 0.360778 0.318014 0.284380 0.279851
  26320.000 0.360548 0.315840 0.279725 0.286336
  26330.000 0.363084 0.322611 0.275024 0.289731
  26340.000 0.362657 0.315704 0.286984 0.284625
  26350.000 0.369715 0.316022 0.301544 0.287366
  26360.000 0.363816 0.291482 0.316932 0.281633
  26370.000 0.371536 0.323107 0.298650 0.287208
  26380.000 0.368108 0.314002 0.296671 0.290511
  26390.000 0.363646 0.313028 0.287802 0.289240
  26400.000 0.363367 0.306141 0.294817 0.288846
  26410.000 0.365953 0.307897 0.298197 0.290037
  26420.000 0.366493 0.312087 0.299061 0.286003
  26430.000 0.363242 0.309590 0.296625 0.282945
  26440.000 0.362088 0.306833 0.286623 0.293115
  26450.000 0.354583 0.303965 0.285143 0.278847
  26460.000 0.359095 0.325243 0.289495 0.261359
  26470.000 0.356514 0.289752 0.318974 0.261732
  26480.000 0.359862 0.292307 0.306610 0.282042
  26490.000 0.361571 0.291314 0.299635 0.294658
  26500.000 0.361940 0.288161 0.316422 0.280788
  26510.000 0.360858 0.297923 0.306717 0.278574
  26520.000 0.361822 0.319076 0.292124 0.273286
  26530.000 0.363643 0.294334 0.311662 0.284090
  26540.000 0.360382 0.308272 0.302380 0.270710
  26550.000 0.368158 0.333327 0.288325 0.277203
  26560.000 0.366862 0.321690 0.290556 0.285077
  26570.000 0.361495 0.323995 0.283946 0.275243
  26580.000 0.367923 0.332717 0.278210 0.287460
  26590.000 0.365670 0.323585 0.272983 0.296987
  26600.000 0.366358 0.312778 0.296220 0.287855
  26610.000 0.368755 0.305032 0.311357 0.286309
  26620.000 0.363273 0.292505 0.315928 0.280294
  26630.000 0.355199 0.313941 0.287186 0.267017
  26640.000 0.353021 0.298944 0.299391 0.265040
  26650.000 0.368845 0.309212 0.312192 0.281101
  26660.000 0.367822 0.318830 0.289148 0.292108
  26670.000 0.366848 0.311448 0.285755 0.300830
  26680.000 0.361167 0.316467 0.284972 0.281999
  26690.000 0.365147 0.328618 0.271325 0.291645
  26700.000 0.365383 0.310066 0.291019 0.293556
  26710.000 0.362898 0.332518 0.267254 0.285302
  26720.000 0.367766 0.319670 0.291155 0.289040
  26730.000 0.358807 0.320937 0.270889 0.284788
  26740.000 0.366886 0.324333 0.278711 0.293834
  26750.000 0.362625 0.316362 0.282256 0.288514
  26760.000 0.366587 0.309401 0.291001 0.297256
  26770.000 0.362246 0.307765 0.290002 0.289177
  26780.000 0.365374 0.320318 0.273059 0.299720
  26790.000 0.368122 0.327609 0.269286 0.301969
  26800.000 0.358193 0.320353 0.263896 0.290409
  26810.000 0.364085 0.320267 0.287935 0.282201
  26820.000 0.355237 0.313597 0.292506 0.261693
  26830.000 0.351250 0.302505 0.294723 0.261500
  26840.000 0.361379 0.331612 0.260464 0.288760
  26850.000 0.362487 0.326285 0.268428 0.290306
  26860.000 0.363416 0.328411 0.275301 0.283723
  26870.000 0.365763 0.329777 0.278441 0.285100
  26880.000 0.362997 0.338649 0.263607 0.281712
  26890.000 0.364183 0.336533 0.256109 0.293960
  26900.000 0.366360 0.336257 0.266585 0.290350
  26910.000 0.365477 0.338754 0.262173 0.289236
  26920.000 0.359892 0.324538 0.268939 0.285293
  26930.000 0.365701 0.333687 0.257117 0.300030
  26940.000 0.365945 0.329850 0.261539 0.301044
  26950.000 0.359129 0.321407 0.274867 0.281234
  26960.000 0.364045 0.323843 0.285431 0.280558
  26970.000 0.364834 0.326105 0.274721 0.290503
  26980.000 0.363086 0.309373 0.288765 0.290803
  26990.000 0.350652 0.285761 0.298356 0.274296
  27000.000 0.346950 0.271433 0.309932 0.266487
  27010.000 0.358055 0.274570 0.320061 0.280318
  27020.000 0.351299 0.273499 0.310086 0.275441
  27030.000 0.356083 0.277696 0.315421 0.277462
  27040.000 0.359048 0.281943 0.320042 0.275521
  27050.000 0.356185 0.294305 0.297041 0.280867
  27060.000 0.349285 0.275657 0.303430 0.275578
  27070.000 0.355400 0.304309 0.287192 0.278452
  27080.000 0.361338 0.271953 0.325348 0.285166
  27090.000 0.350849 0.293465 0.294480 0.270831
  27100.000 0.349677 0.269403 0.315703 0.268890
  27110.000 0.351668 0.281272 0.316825 0.260478
  27120.000 0.359940 0.271907 0.332778 0.272834
  27130.000 0.351171 0.272696 0.310266 0.275705
  27140.000 0.358271 0.271629 0.323428 0.279873
  27150.000 0.363972 0.260875 0.339779 0.285386
  27160.000 0.356111 0.284805 0.312973 0.273065
  27170.000 0.351289 0.268639 0.316207 0.273229
  27180.000 0.360809 0.278589 0.322402 0.280735
  27190.000 0.352017 0.272420 0.314185 0.273691
  27200.000 0.348445 0.254055 0.325178 0.269336
  27210.000 0.354655 0.278909 0.317865 0.269688
  27220.000 0.355105 0.256074 0.338333 0.268619
  27230.000 0.355685 0.272582 0.319859 0.276429
  27240.000 0.367265 0.273813 0.339554 0.281951
  27250.000 0.349528 0.253366 0.328339 0.268959
  27260.000 0.351294 0.267851 0.322218 0.266921
  27270.000 0.361602 0.276242 0.323223 0.284131
  27280.000 0.358631 0.254194 0.333066 0.285807
  27290.000 0.350825 0.259323 0.330915 0.263444
  27300.000 0.345304 0.262043 0.313131 0.267866
  27310.000 0.350256 0.258070 0.321113 0.275037
  27320.000 0.359359 0.277842 0.319017 0.281619
  27330.000 0.355682 0.297613 0.310992 0.260249
  27340.000 0.354219 0.314435 0.283336 0.267942
  27350.000 0.353596 0.308828 0.291830 0.263667
  27360.000 0.354064 0.306714 0.298609 0.259774
  27370.000 0.352471 0.305598 0.297504 0.258015
  27380.000 0.352910 0.310472 0.295931 0.255190
  27390.000 0.354591 0.280417 0.318825 0.266807
  27400.000 0.353767 0.292805 0.307481 0.264617
  27410.000 0.359078 0.291467 0.307737 0.279676
  27420.000 0.363227 0.277582 0.315554 0.295367
  27430.000 0.352746 0.280770 0.302694 0.280006
  27440.000 0.355229 0.283090 0.303062 0.283529
  27450.000 0.355494 0.277008 0.303972 0.289172
  27460.000 0.361069 0.302193 0.300942 0.280812
  27470.000 0.361215 0.270273 0.316192 0.296526
  27480.000 0.352868 0.273997 0.303062 0.286550
  27490.000 0.355241 0.260325 0.312428 0.294979
  27500.000 0.361398 0.274361 0.317141 0.292172
  27510.000 0.355232 0.276073 0.307552 0.285613
  27520.000 0.355864 0.268571 0.311933 0.289561
  27530.000 0.358208 0.275624 0.309364 0.291464
  27540.000 0.357627 0.261190 0.313728 0.298577
  27550.000 0.359611 0.286592 0.296805 0.297343
  27560.000 0.357215 0.303278 0.286641 0.284720
  27570.000 0.353004 0.287149 0.293643 0.283801
  27580.000 0.361107 0.296976 0.293146 0.294393
  27590.000 0.354050 0.290987 0.296337 0.279668
  27600.000 0.357327 0.310827 0.277320 0.286088
  27610.000 0.362260 0.308731 0.289068 0.289118
  27620.000 0.350759 0.275806 0.297760 0.285191
  27630.000 0.357688 0.313160 0.283472 0.278309
  27640.000 0.358497 0.295443 0.301875 0.280402
  27650.000 0.350953 0.302484 0.293378 0.262237
  27660.000 0.357277 0.302344 0.291314 0.281101
  27670.000 0.359606 0.277447 0.312268 0.290078
  27680.000 0.354712 0.299867 0.303155 0.264231
  27690.000 0.353363 0.291271 0.301853 0.271620
  27700.000 0.358384 0.292230 0.296614 0.288963
  27710.000 0.350291 0.290375 0.288661 0.278865
  27720.000 0.358034 0.315963 0.286683 0.272686
  27730.000 0.356379 0.297437 0.298009 0.277009
  27740.000 0.352470 0.287405 0.301126 0.274212
  27750.000 0.354886 0.293793 0.312993 0.260017
  27760.000 0.349572 0.290440 0.297945 0.266973
  27770.000 0.352653 0.279759 0.313697 0.268434
  27780.000 0.358120 0.276632 0.316063 0.282982
  27790.000 0.349973 0.284963 0.301296 0.270146
  27800.000 0.350899 0.298002 0.292413 0.268233
  27810.000 0.351158 0.297676 0.288769 0.273178
  27820.000 0.352584 0.302877 0.293007 0.266540
  27830.000 0.347223 0.286060 0.307148 0.254868
  27840.000 0.358335 0.291627 0.313474 0.271101
  27850.000 0.353597 0.294623 0.304915 0.265115
  27860.000 0.358493 0.278292 0.322449 0.274983
  27870.000 0.366697 0.265049 0.335292 0.293704
  27880.000 0.349013 0.266066 0.313754 0.272740
  27890.000 0.358020 0.270061 0.321515 0.282933
  27900.000 0.357296 0.280138 0.310502 0.283605
  27910.000 0.346903 0.272384 0.305003 0.271043
  27920.000 0.352184 0.263314 0.318432 0.278091
  27930.000 0.351853 0.270495 0.305348 0.284951
  27940.000 0.355013 0.291618 0.298612 0.279032
  27950.000 0.365457 0.321354 0.291408 0.280945
  27960.000 0.349065 0.308183 0.280757 0.264369
  27970.000 0.362301 0.326208 0.276411 0.282328
  27980.000 0.366016 0.319363 0.286414 0.289671
  27990.000 0.362291 0.309868 0.285467 0.291546
  28000.000 0.359380 0.313018 0.273889 0.292084
  28010.000 0.350082 0.311181 0.261562 0.282605
  28020.000 0.354605 0.297713 0.284640 0.286070
  28030.000 0.363212 0.322371 0.273565 0.291693
  28040.000 0.357914 0.309588 0.274715 0.291362
  28050.000 0.365232 0.320939 0.276261 0.295748
  28060.000 0.363464 0.337413 0.255937 0.291309
  28070.000 0.365249 0.322964 0.274976 0.294782
  28080.000 0.363530 0.330422 0.262646 0.293507
  28090.000 0.354741 0.305977 0.270770 0.291109
  28100.000 0.363536 0.313127 0.291533 0.285092
  28110.000 0.365898 0.327631 0.274326 0.291832
  28120.000 0.367921 0.335364 0.270211 0.291973
  28130.000 0.362549 0.327252 0.249127 0.306147
  28140.000 0.364440 0.330774 0.256173 0.300993
  28150.000 0.359470 0.325591 0.254112 0.296403
  28160.000 0.366734 0.333860 0.264412 0.295992
  28170.000 0.364629 0.337817 0.250326 0.298538
  28180.000 0.361242 0.326993 0.257137 0.296560
  28190.000 0.365039 0.334724 0.252561 0.301130
  28200.000 0.361446 0.330033 0.250205 0.299604
  28210.000 0.365472 0.319687 0.267648 0.305456
  28220.000 0.363880 0.326372 0.261875 0.299534
  28230.000 0.363594 0.327440 0.261990 0.297565
  28240.000 0.362890 0.322695 0.258546 0.303974
  28250.000 0.370700 0.340849 0.263494 0.298714
  28260.000 0.362876 0.321905 0.259018 0.304376
  28270.000 0.357913 0.309343 0.273159 0.293078
  28280.000 0.368507 0.333716 0.272361 0.293340
  28290.000 0.365190 0.337393 0.253941 0.297333
  28300.000 0.364246 0.335845 0.250884 0.299357
  28310.000 0.366782 0.334607 0.252060 0.305880
  28320.000 0.361152 0.321537 0.262625 0.297494
  28330.000 0.360482 0.330352 0.263368 0.285306
  28340.000 0.365241 0.334002 0.253761 0.301414
  28350.000 0.356035 0.328255 0.250718 0.287944
  28360.000 0.357001 0.307039 0.288462 0.278237
  28370.000 0.360820 0.318926 0.281800 0.281525
  28380.000 0.357912 0.300705 0.290118 0.285674
  28390.000 0.359359 0.303753 0.297378 0.278529
  28400.000 0.364024 0.337743 0.263570 0.285460
  28410.000 0.360747 0.330253 0.268806 0.280987
  28420.000 0.362944 0.335997 0.252978 0.294218
  28430.000 0.370103 0.342519 0.261965 0.296661
  28440.000 0.361512 0.322720 0.269116 0.291222
  28450.000 0.364332 0.333875 0.256529 0.296978
  28460.000 0.363297 0.331722 0.261474 0.292508
  28470.000 0.360708 0.330364 0.261509 0.287565
  28480.000 0.364419 0.341750 0.249076 0.294567
  28490.000 0.369314 0.342583 0.257610 0.298430
  28500.000 0.364724 0.343943 0.264101 0.279287
  28510.000 0.367075 0.338409 0.262068 0.293749
  28520.000 0.370478 0.346530 0.259828 0.294813
  28530.000 0.371787 0.345324 0.268398 0.291830
  28540.000 0.366920 0.337434 0.286368 0.270911
  28550.000 0.366076 0.335657 0.277650 0.279765
  28560.000 0.361389 0.331942 0.270889 0.278635
  28570.000 0.371443 0.349943 0.258640 0.294254
  28580.000 0.361610 0.331476 0.266042 0.284375
  28590.000 0.358901 0.333260 0.246563 0.292855
  28600.000 0.363268 0.337902 0.248082 0.296994
  28610.000 0.360079 0.332900 0.255789 0.288209
  28620.000 0.361709 0.325267 0.268191 0.289726
  28630.000 0.367823 0.342586 0.260517 0.292152
  28640.000 0.367445 0.340856 0.256365 0.296860
  28650.000 0.363278 0.337205 0.262395 0.285277
  28660.000 0.362577 0.333648 0.253381 0.295636
  28670.000 0.363167 0.331634 0.266472 0.287737
  28680.000 0.360287 0.329262 0.265369 0.284216
  28690.000 0.356651 0.300600 0.285550 0.287230
  28700.000 0.363776 0.284915 0.305745 0.300015
  28710.000 0.353004 0.310682 0.282709 0.269771
  28720.000 0.357666 0.303500 0.287414 0.284836
  28730.000 0.360380 0.294771 0.293263 0.294712
  28740.000 0.349542 0.309091 0.277626 0.267855
  28750.000 0.353610 0.320106 0.270019 0.273316
  28760.000 0.363087 0.332057 0.271442 0.282352
  28770.000 0.359506 0.321869 0.263353 0.292463
  28780.000 0.360516 0.316420 0.278821 0.286498
  28790.000 0.354825 0.303453 0.274089 0.290848
  28800.000 0.351128 0.310438 0.265324 0.282513
  28810.000 0.361493 0.324201 0.262454 0.295577
  28820.000 0.357261 0.307353 0.261816 0.303738
  28830.000 0.357951 0.312026 0.268388 0.294728
  28840.000 0.361658 0.324061 0.263289 0.295392
  28850.000 0.364517 0.328139 0.266609 0.294940
  28860.000 0.355605 0.318552 0.261281 0.288386
  28870.000 0.366739 0.330668 0.267243 0.297044
  28880.000 0.363218 0.320745 0.269484 0.297247
  28890.000 0.367165 0.327585 0.269078 0.299843
  28900.000 0.357526 0.310126 0.278297 0.286395
  28910.000 0.355217 0.321134 0.262187 0.283707
  28920.000 0.363047 0.320113 0.274130 0.293235
  28930.000 0.363404 0.324830 0.256872 0.304348
  28940.000 0.357397 0.316702 0.262164 0.293999
  28950.000 0.363558 0.335972 0.251108 0.297348
  28960.000 0.360073 0.317704 0.266766 0.295304
  28970.000 0.366563 0.335756 0.255434 0.301262
  28980.000 0.359879 0.323007 0.260529 0.294647
  28990.000 0.355000 0.314392 0.270555 0.282856
  29000.000 0.357338 0.323216 0.257171 0.291163
  29010.000 0.355076 0.296945 0.287491 0.285186
  29020.000 0.352866 0.306034 0.268328 0.288743
  29030.000 0.353077 0.319751 0.262517 0.279590
  29040.000 0.354577 0.310669 0.270308 0.286126
  29050.000 0.359707 0.330762 0.251675 0.293316
  29060.000 0.358759 0.326072 0.267400 0.282116
  29070.000 0.365445 0.332595 0.265810 0.292959
  29080.000 0.355787 0.324022 0.254634 0.288687
  29090.000 0.362213 0.325640 0.266707 0.291929
  29100.000 0.361126 0.322659 0.265664 0.293492
  29110.000 0.361931 0.329957 0.259466 0.292906
  29120.000 0.363561 0.328270 0.262486 0.296130
  29130.000 0.362262 0.323784 0.257129 0.302516
  29140.000 0.363762 0.333515 0.256639 0.295887
  29150.000 0.358791 0.333261 0.258360 0.282221
  29160.000 0.361758 0.319248 0.258991 0.304535
  29170.000 0.361527 0.328858 0.258887 0.293654
  29180.000 0.361553 0.325717 0.262073 0.294392
  29190.000 0.365426 0.327289 0.263945 0.300479
  29200.000 0.362580 0.319641 0.266816 0.299279
  29210.000 0.358587 0.295067 0.288443 0.294797
  29220.000 0.361237 0.310933 0.271442 0.301039
  29230.000 0.358314 0.312714 0.281875 0.282019
  29240.000 0.356943 0.312658 0.273665 0.286652
  29250.000 0.357542 0.323316 0.263255 0.286069
  29260.000 0.363794 0.329963 0.245584 0.309039
  29270.000 0.366185 0.334545 0.253117 0.303635
  29280.000 0.352998 0.321925 0.252095 0.286404
  29290.000 0.356409 0.317263 0.264142 0.289185
  29300.000 0.365172 0.323829 0.280557 0.288312
  29310.000 0.359088 0.325964 0.253302 0.295761
  29320.000 0.361892 0.326854 0.255325 0.299845
  29330.000 0.360356 0.328897 0.264516 0.285606
  29340.000 0.356059 0.312862 0.264304 0.292945
  29350.000 0.357799 0.312499 0.266410 0.295653
  29360.000 0.362059 0.332891 0.256358 0.292639
  29370.000 0.354729 0.319441 0.262586 0.284027
  29380.000 0.358209 0.329914 0.267225 0.276360
  29390.000 0.359073 0.331230 0.255931 0.287494
  29400.000 0.362077 0.334193 0.265950 0.282462
  29410.000 0.361041 0.332015 0.253489 0.293615
  29420.000 0.361141 0.327206 0.264455 0.289562
  29430.000 0.354590 0.308498 0.283349 0.275700
  29440.000 0.357343 0.316311 0.279950 0.277423
  29450.000 0.353677 0.303948 0.284982 0.276723
  29460.000 0.355388 0.313933 0.271768 0.283177
  29470.000 0.356822 0.317707 0.271524 0.282808
  29480.000 0.361596 0.323126 0.263376 0.296187
  29490.000 0.359659 0.320515 0.263462 0.294222
  29500.000 0.354215 0.315248 0.279197 0.271301
  29510.000 0.357275 0.315412 0.278093 0.280127
  29520.000 0.356169 0.326380 0.262045 0.280216
  29530.000 0.360282 0.322190 0.270301 0.287640
  29540.000 0.358812 0.318096 0.279183 0.279935
  29550.000 0.359672 0.316770 0.276876 0.285874
  29560.000 0.357986 0.329954 0.266944 0.276007
  29570.000 0.360858 0.316173 0.283695 0.282823
  29580.000 0.360502 0.327453 0.259704 0.291978
  29590.000 0.365495 0.333937 0.277955 0.280001
  29600.000 0.359929 0.323976 0.264594 0.290046
  29610.000 0.366278 0.321939 0.268747 0.304054
  29620.000 0.358869 0.324976 0.274295 0.276996
  29630.000 0.360078 0.311306 0.282776 0.287123
  29640.000 0.361662 0.314448 0.282924 0.287532
  29650.000 0.365000 0.328283 0.285379 0.277919
  29660.000 0.358081 0.301654 0.276041 0.298748
  29670.000 0.356333 0.302082 0.299478 0.270195
  29680.000 0.359338 0.323854 0.274536 0.279278
  29690.000 0.362485 0.313137 0.302746 0.270334
  29700.000 0.363909 0.294018 0.313919 0.282609
  29710.000 0.361372 0.313189 0.305837 0.263734
  29720.000 0.358497 0.306384 0.304138 0.265838
  29730.000 0.356288 0.295030 0.298710 0.278591
  29740.000 0.357223 0.308661 0.298352 0.266328
  29750.000 0.353008 0.282669 0.305023 0.276203
  29760.000 0.364181 0.302330 0.321795 0.265142
  29770.000 0.358464 0.301201 0.277601 0.298678
  29780.000 0.359420 0.296480 0.304894 0.278396
  29790.000 0.362684 0.314867 0.283605 0.288974
  29800.000 0.361182 0.319950 0.280900 0.282190
  29810.000 0.362614 0.307664 0.296242 0.283833
  29820.000 0.363611 0.306691 0.302339 0.280993
  29830.000 0.363900 0.308651 0.299954 0.282150
  29840.000 0.359748 0.306193 0.300965 0.272951
  29850.000 0.360440 0.312028 0.288595 0.281398
  29860.000 0.356663 0.308070 0.292206 0.272260
  29870.000 0.364783 0.321905 0.263447 0.305133
  29880.000 0.362927 0.334244 0.264578 0.285851
  29890.000 0.365014 0.321347 0.283489 0.287820
  29900.000 0.362873 0.328353 0.271993 0.285584
  29910.000 0.360661 0.329722 0.266696 0.283390
  29920.000 0.361700 0.314761 0.287504 0.282703
  29930.000 0.362445 0.340692 0.273369 0.268200
  29940.000 0.371589 0.325372 0.293287 0.290299
  29950.000 0.364697 0.318032 0.292946 0.281151
  29960.000 0.370241 0.325724 0.282244 0.297321
  29970.000 0.369629 0.331288 0.273007 0.298272
  29980.000 0.366047 0.324642 0.281547 0.288651
  29990.000 0.356563 0.315696 0.275754 0.280303
  30000.000 0.363053 0.324218 0.278595 0.284399
  30010.000 0.366512 0.333609 0.265014 0.295186
  30020.000 0.366792 0.339496 0.272649 0.281918
  30030.000 0.364245 0.319970 0.277611 0.293088
  30040.000 0.372497 0.346871 0.253913 0.304494
  30050.000 0.363813 0.331279 0.269697 0.286770
  30060.000 0.365781 0.337959 0.270853 0.282867
  30070.000 0.360214 0.330315 0.275152 0.273298
  30080.000 0.360831 0.333175 0.275504 0.271092
  30090.000 0.362496 0.330773 0.282339 0.271440
  30100.000 0.367637 0.337526 0.276958 0.282285
  30110.000 0.367665 0.336925 0.272179 0.287671
  30120.000 0.368363 0.340135 0.270356 0.287399
  30130.000 0.357650 0.329608 0.285153 0.256659
  30140.000 0.363591 0.331962 0.296884 0.257018
  30150.000 0.356963 0.317409 0.291356 0.263076
  30160.000 0.367003 0.316375 0.303270 0.278059
  30170.000 0.356979 0.300984 0.295484 0.277428
  30180.000 0.348966 0.292833 0.305934 0.253393
  30190.000 0.359853 0.304922 0.296605 0.279351
  30200.000 0.360672 0.296113 0.320396 0.264258
  30210.000 0.360075 0.311814 0.296331 0.272522
  30220.000 0.363703 0.318994 0.298502 0.271474
  30230.000 0.358198 0.308155 0.301320 0.266192
  30240.000 0.358687 0.308060 0.301681 0.267209
  30250.000 0.357358 0.309440 0.289904 0.274976
  30260.000 0.364979 0.298138 0.324550 0.268702
  30270.000 0.355027 0.314483 0.289533 0.263362
  30280.000 0.363661 0.295811 0.314247 0.279720
  30290.000 0.362487 0.319547 0.292102 0.274518
  30300.000 0.363219 0.317547 0.292749 0.278061
  30310.000 0.365269 0.321437 0.287223 0.284646
  30320.000 0.357177 0.302941 0.301934 0.268725
  30330.000 0.366711 0.297416 0.320060 0.279391
  30340.000 0.362990 0.314109 0.288336 0.285870
  30350.000 0.367806 0.298265 0.318896 0.282677
  30360.000 0.367945 0.300317 0.316861 0.283155
  30370.000 0.359625 0.315067 0.300066 0.263350
  30380.000 0.362054 0.320228 0.284205 0.280798
  30390.000 0.358181 0.310350 0.290261 0.275716
  30400.000 0.357040 0.312755 0.294581 0.265257
  30410.000 0.361847 0.316032 0.293200 0.275723
  30420.000 0.357828 0.301463 0.299822 0.274424
  30430.000 0.355118 0.295792 0.312952 0.258430
  30440.000 0.364354 0.309209 0.318492 0.261648
  30450.000 0.364423 0.299535 0.319095 0.272148
  30460.000 0.364302 0.320183 0.298973 0.271162
  30470.000 0.364348 0.314859 0.297361 0.279176
  30480.000 0.362107 0.301245 0.321089 0.261526
  30490.000 0.357705 0.313585 0.298606 0.261542
  30500.000 0.367855 0.311183 0.311520 0.277047
  30510.000 0.357023 0.298149 0.301893 0.273676
  30520.000 0.363589 0.312815 0.302927 0.273450
  30530.000 0.355265 0.309198 0.305022 0.252558
  30540.000 0.358892 0.303052 0.319415 0.252468
  30550.000 0.351841 0.301402 0.316495 0.237850
  30560.000 0.358818 0.316362 0.305989 0.252559
  30570.000 0.354424 0.303400 0.308984 0.252409
  30580.000 0.347401 0.294078 0.304636 0.249177
  30590.000 0.348160 0.286042 0.311560 0.252073
  30600.000 0.349071 0.290682 0.305087 0.257152
  30610.000 0.354485 0.290242 0.311317 0.264878
  30620.000 0.348243 0.265692 0.318723 0.265272
  30630.000 0.356230 0.291217 0.311555 0.268190
  30640.000 0.355087 0.282897 0.329032 0.252746
  30650.000 0.348556 0.285832 0.305484 0.260697
  30660.000 0.355993 0.292410 0.314880 0.262314
  30670.000 0.352655 0.296437 0.302563 0.263270
  30680.000 0.358642 0.285695 0.323088 0.266911
  30690.000 0.359636 0.271650 0.335333 0.269136
  30700.000 0.352082 0.287739 0.320272 0.250112
  30710.000 0.352591 0.294800 0.310560 0.255512
  30720.000 0.358891 0.279763 0.330789 0.264419
  30730.000 0.357732 0.301492 0.315946 0.255391
  30740.000 0.350779 0.278294 0.321807 0.255115
  30750.000 0.355333 0.280821 0.319695 0.267317
  30760.000 0.347708 0.274287 0.318058 0.255749
  30770.000 0.356642 0.298930 0.315902 0.255409
  30780.000 0.351127 0.282691 0.318532 0.255352
  30790.000 0.365813 0.286669 0.331499 0.274895
  30800.000 0.349498 0.286778 0.311602 0.254872
  30810.000 0.354024 0.282170 0.317568 0.264946
  30820.000 0.346277 0.275819 0.313329 0.256056
  30830.000 0.346210 0.274804 0.312875 0.257516
  30840.000 0.353969 0.276267 0.326896 0.259622
  30850.000 0.362978 0.301824 0.317205 0.267934
  30860.000 0.356312 0.279060 0.323157 0.267603
  30870.000 0.364432 0.284990 0.335800 0.267656
  30880.000 0.359568 0.281967 0.326692 0.268971
  30890.000 0.353454 0.284505 0.314750 0.264289
  30900.000 0.350652 0.289216 0.314981 0.251107
  30910.000 0.356219 0.286722 0.325859 0.255715
  30920.000 0.363595 0.287206 0.334283 0.264897
  30930.000 0.352721 0.274263 0.327791 0.257209
  30940.000 0.356899 0.305626 0.307020 0.259010
  30950.000 0.366067 0.325486 0.306622 0.260867
  30960.000 0.355101 0.310834 0.299386 0.256794
  30970.000 0.356987 0.309617 0.297901 0.265088
  30980.000 0.356621 0.317078 0.301194 0.251198
  30990.000 0.356906 0.309343 0.309994 0.250947
  31000.000 0.350475 0.286696 0.316835 0.251170
  31010.000 0.360071 0.326187 0.303098 0.247055
  31020.000 0.356083 0.313380 0.295112 0.261328
  31030.000 0.355235 0.322223 0.287978 0.256172
  31040.000 0.359488 0.326000 0.298233 0.251483
  31050.000 0.362431 0.328973 0.301037 0.252717
  31060.000 0.362096 0.318519 0.301787 0.264003
  31070.000 0.351431 0.315127 0.275724 0.267730
  31080.000 0.362337 0.311043 0.300340 0.274999
  31090.000 0.358455 0.323813 0.299521 0.249823
  31100.000 0.363621 0.317890 0.311514 0.257575
  31110.000 0.365382 0.320093 0.298045 0.275169
  31120.000 0.366143 0.325758 0.287890 0.281286
  31130.000 0.358221 0.303858 0.298604 0.274137
  31140.000 0.361675 0.311696 0.293012 0.280370
  31150.000 0.358371 0.313950 0.294730 0.267263
  31160.000 0.362371 0.306792 0.298354 0.281939
  31170.000 0.366848 0.321698 0.295074 0.280350
  31180.000 0.366410 0.319572 0.295776 0.280897
  31190.000 0.356648 0.310656 0.293585 0.267762
  31200.000 0.364111 0.317505 0.293531 0.279615
  31210.000 0.363355 0.311743 0.302139 0.274923
  31220.000 0.362245 0.320803 0.288686 0.276023
  31230.000 0.364318 0.330186 0.279078 0.280262
  31240.000 0.358685 0.336085 0.287594 0.248287
  31250.000 0.358740 0.329347 0.267977 0.277684
  31260.000 0.360742 0.331491 0.282692 0.265460
  31270.000 0.362899 0.328802 0.287598 0.269385
  31280.000 0.361133 0.321644 0.288364 0.272442
  31290.000 0.362579 0.330352 0.282530 0.271977
  31300.000 0.365903 0.342425 0.270320 0.278286
  31310.000 0.369632 0.325409 0.297078 0.281262
  31320.000 0.360046 0.318720 0.311401 0.246400
  31330.000 0.354967 0.305600 0.307624 0.252942
  31340.000 0.356461 0.313180 0.299485 0.257597
  31350.000 0.353210 0.299558 0.305947 0.257247
  31360.000 0.356304 0.305310 0.302699 0.262800
  31370.000 0.354105 0.290874 0.306868 0.268337
  31380.000 0.354230 0.289996 0.303644 0.273240
  31390.000 0.358309 0.290685 0.317503 0.267329
  31400.000 0.349299 0.293418 0.302714 0.257469
  31410.000 0.347106 0.284838 0.315956 0.244959
  31420.000 0.345951 0.290261 0.302755 0.251896
  31430.000 0.353611 0.288516 0.309368 0.266705
  31440.000 0.355318 0.280376 0.324544 0.261843
  31450.000 0.345162 0.286512 0.301242 0.255808
  31460.000 0.359358 0.298359 0.315707 0.263793
  31470.000 0.343212 0.291595 0.297911 0.248617
  31480.000 0.351886 0.290472 0.317342 0.250136
  31490.000 0.357223 0.305358 0.311349 0.255019
  31500.000 0.351892 0.277796 0.323423 0.256675
  31510.000 0.349316 0.281885 0.304644 0.267909
  31520.000 0.354972 0.302446 0.313378 0.249663
  31530.000 0.355227 0.287935 0.319296 0.259839
  31540.000 0.356617 0.284992 0.317712 0.268683
  31550.000 0.361337 0.289447 0.328562 0.263432
  31560.000 0.356224 0.289509 0.315968 0.264840
  31570.000 0.350230 0.285839 0.316801 0.251508
  31580.000 0.356604 0.288155 0.320929 0.261349
  31590.000 0.351709 0.289335 0.314434 0.254586
  31600.000 0.360191 0.292394 0.325409 0.260941
  31610.000 0.361190 0.276649 0.337060 0.266030
  31620.000 0.361434 0.285592 0.333939 0.261134
  31630.000 0.355707 0.288070 0.322386 0.257172
  31640.000 0.356435 0.291224 0.314104 0.265742
  31650.000 0.360763 0.327839 0.291300 0.260703
  31660.000 0.363510 0.330297 0.292665 0.263685
  31670.000 0.359635 0.328506 0.285522 0.263127
  31680.000 0.367147 0.339918 0.283261 0.271686
  31690.000 0.370808 0.350837 0.276625 0.274572
  31700.000 0.367095 0.342291 0.282321 0.269536
  31710.000 0.354147 0.320362 0.294043 0.248490
  31720.000 0.355680 0.322546 0.287655 0.257363
  31730.000 0.364072 0.333042 0.278163 0.277138
  31740.000 0.348762 0.291446 0.307452 0.252592
  31750.000 0.358582 0.325524 0.289770 0.259287
  31760.000 0.359075 0.318031 0.294790 0.264242
  31770.000 0.365875 0.338346 0.304475 0.246061
  31780.000 0.353797 0.314505 0.297313 0.251071
  31790.000 0.364594 0.324427 0.302733 0.262596
  31800.000 0.366087 0.335504 0.297391 0.258909
  31810.000 0.364041 0.324318 0.309997 0.252531
  31820.000 0.359657 0.318620 0.299422 0.259872
  31830.000 0.354965 0.309376 0.295751 0.262333
  31840.000 0.353506 0.315990 0.297051 0.248683
  31850.000 0.359450 0.312951 0.303787 0.261119
  31860.000 0.355739 0.300366 0.302484 0.267177
  31870.000 0.352917 0.293138 0.306272 0.263380
  31880.000 0.353201 0.288609 0.314474 0.259446
  31890.000 0.357009 0.281164 0.328907 0.260150
  31900.000 0.356281 0.280821 0.319358 0.270227
  31910.000 0.352723 0.290178 0.312166 0.259185
  31920.000 0.354150 0.303480 0.307516 0.253333
  31930.000 0.352662 0.306910 0.298181 0.256194
  31940.000 0.359538 0.317485 0.299153 0.261240
  31950.000 0.352048 0.293295 0.311802 0.254231
  31960.000 0.353564 0.288409 0.319089 0.254985
  31970.000 0.355555 0.284701 0.323470 0.259136
  31980.000 0.350929 0.293241 0.307038 0.256982
  31990.000 0.354781 0.296447 0.304867 0.266299
  32000.000 0.358352 0.300924 0.315570 0.258249
  32010.000 0.351056 0.302425 0.292734 0.263299
  32020.000 0.354511 0.307695 0.295691 0.263146
  32030.000 0.347632 0.305294 0.294314 0.248740
  32040.000 0.362673 0.289496 0.326317 0.269765
  32050.000 0.349464 0.284552 0.312809 0.255794
  32060.000 0.350183 0.297426 0.301622 0.256552
  32070.000 0.361128 0.291472 0.321961 0.268722
  32080.000 0.354637 0.290509 0.316750 0.258475
  32090.000 0.357222 0.294292 0.316967 0.261037
  32100.000 0.359359 0.307954 0.305838 0.264396
  32110.000 0.350629 0.297182 0.306735 0.251949
  32120.000 0.358218 0.324412 0.301539 0.245910
  32130.000 0.352282 0.319995 0.284864 0.254286
  32140.000 0.351704 0.305624 0.304196 0.247892
  32150.000 0.366044 0.326218 0.298059 0.269666
  32160.000 0.357534 0.325620 0.290799 0.255086
  32170.000 0.354474 0.316233 0.286601 0.262984
  32180.000 0.353178 0.309142 0.300988 0.251610
  32190.000 0.347220 0.299102 0.298858 0.249691
  32200.000 0.354435 0.283039 0.322185 0.259488
  32210.000 0.349728 0.297622 0.309134 0.245920
  32220.000 0.351285 0.293686 0.308046 0.256238
  32230.000 0.354770 0.299516 0.311012 0.255509
  32240.000 0.358081 0.290513 0.322850 0.260412
  32250.000 0.355021 0.301859 0.317393 0.245404
  32260.000 0.355646 0.300896 0.315442 0.250849
  32270.000 0.350785 0.294331 0.298198 0.265608
  32280.000 0.352289 0.310129 0.295017 0.254952
  32290.000 0.352878 0.294331 0.312481 0.254499
  32300.000 0.352275 0.291466 0.313517 0.254854
  32310.000 0.352652 0.300300 0.309185 0.250901
  32320.000 0.354479 0.323939 0.298943 0.238762
  32330.000 0.359363 0.324549 0.297757 0.253558
  32340.000 0.364037 0.325423 0.297863 0.265374
  32350.000 0.354843 0.312975 0.290893 0.263166
  32360.000 0.359583 0.299667 0.324416 0.252099
  32370.000 0.357681 0.309816 0.312579 0.249358
  32380.000 0.351577 0.299547 0.312422 0.244699
  32390.000 0.357977 0.301962 0.321097 0.249019
  32400.000 0.349115 0.302047 0.304193 0.244941
  32410.000 0.347680 0.299005 0.309898 0.237323
  32420.000 0.352467 0.302026 0.308573 0.249057
  32430.000 0.354174 0.292144 0.316475 0.255684
  32440.000 0.361292 0.296904 0.323664 0.261061
  32450.000 0.353185 0.303652 0.310554 0.246639
  32460.000 0.350183 0.300130 0.299010 0.256458
  32470.000 0.358801 0.290414 0.317781 0.268611
  32480.000 0.356515 0.299208 0.310100 0.261761
  32490.000 0.352879 0.290193 0.313830 0.257578
  32500.000 0.354253 0.298147 0.312007 0.254460
  32510.000 0.348183 0.297724 0.300965 0.251484
  32520.000 0.359612 0.307973 0.304375 0.266739
  32530.000 0.357399 0.305839 0.307741 0.259279
  32540.000 0.361364 0.292667 0.319997 0.270399
  32550.000 0.355089 0.312386 0.295042 0.259887
  32560.000 0.352739 0.305128 0.304121 0.251510
  32570.000 0.355389 0.287581 0.315857 0.264829
  32580.000 0.341503 0.293271 0.294377 0.246136
  32590.000 0.348150 0.288649 0.304916 0.257147
  32600.000 0.358647 0.314322 0.294295 0.268044
  32610.000 0.351641 0.290260 0.309145 0.259772
  32620.000 0.352183 0.295653 0.306915 0.257795
  32630.000 0.351710 0.294882 0.310049 0.253600
  32640.000 0.350468 0.305827 0.305888 0.241989
  32650.000 0.352135 0.293019 0.315677 0.249971
  32660.000 0.348714 0.289066 0.303927 0.259369
  32670.000 0.350694 0.291422 0.306673 0.258839
  32680.000 0.359295 0.303279 0.313980 0.260047
  32690.000 0.353150 0.289863 0.317838 0.253748
  32700.000 0.350088 0.294140 0.304705 0.256435
  32710.000 0.363619 0.330935 0.302094 0.252307
  32720.000 0.365709 0.334658 0.288908 0.268369
  32730.000 0.365232 0.336963 0.292554 0.260111
  32740.000 0.361911 0.332365 0.294613 0.254352
  32750.000 0.359167 0.318872 0.304268 0.252473
  32760.000 0.349320 0.308909 0.296418 0.246495
  32770.000 0.357098 0.298497 0.312086 0.261800
  32780.000 0.356731 0.308918 0.309404 0.251700
  32790.000 0.357496 0.316513 0.308069 0.246007
  32800.000 0.363006 0.303938 0.315622 0.267491
  32810.000 0.359374 0.304903 0.301150 0.273208
  32820.000 0.362627 0.313123 0.298861 0.275016
  32830.000 0.360539 0.317798 0.299436 0.263286
  32840.000 0.367953 0.316729 0.316165 0.265521
  32850.000 0.362696 0.310923 0.304801 0.271147
  32860.000 0.361751 0.305566 0.304038 0.275531
  32870.000 0.364371 0.305373 0.304460 0.282106
  32880.000 0.361440 0.314259 0.298350 0.271121
  32890.000 0.366633 0.306357 0.311438 0.279270
  32900.000 0.357028 0.316475 0.280930 0.275427
  32910.000 0.367367 0.334456 0.284695 0.277497
  32920.000 0.367349 0.346398 0.272274 0.275258
  32930.000 0.366485 0.331582 0.284865 0.278440
  32940.000 0.358020 0.330945 0.288180 0.252556
  32950.000 0.363727 0.333433 0.268622 0.285061
  32960.000 0.367578 0.343098 0.278658 0.273607
  32970.000 0.366602 0.340153 0.290842 0.261728
  32980.000 0.360820 0.335883 0.277743 0.265374
  32990.000 0.351516 0.320194 0.280392 0.256873
  33000.000 0.358715 0.332220 0.273578 0.268585
  33010.000 0.361264 0.335803 0.267064 0.277374
  33020.000 0.364626 0.331729 0.290177 0.267689
  33030.000 0.364521 0.335875 0.287809 0.264775
  33040.000 0.366430 0.339267 0.283747 0.270050
  33050.000 0.363545 0.325769 0.287789 0.274558
  33060.000 0.366707 0.332068 0.287773 0.275438
  33070.000 0.364191 0.330502 0.285945 0.272534
  33080.000 0.366047 0.333380 0.290272 0.269408
  33090.000 0.362823 0.333724 0.288959 0.261556
  33100.000 0.352136 0.315236 0.299086 0.243255
  33110.000 0.366441 0.337055 0.281423 0.275233
  33120.000 0.361888 0.338361 0.286994 0.255093
  33130.000 0.366588 0.337341 0.262971 0.292951
  33140.000 0.362490 0.331923 0.274723 0.277765
  33150.000 0.361706 0.321414 0.281735 0.281034
  33160.000 0.361466 0.320294 0.296932 0.265629
  33170.000 0.362254 0.322426 0.284236 0.278759
  33180.000 0.365212 0.344397 0.268048 0.276225
  33190.000 0.362121 0.327967 0.290624 0.265027
  33200.000 0.360639 0.328708 0.285101 0.266064
  33210.000 0.358879 0.327531 0.277795 0.270449
  33220.000 0.367633 0.343276 0.278103 0.274095
  33230.000 0.364267 0.341437 0.277989 0.267439
  33240.000 0.359358 0.327605 0.270264 0.279123
  33250.000 0.365233 0.341944 0.278148 0.269256
  33260.000 0.366619 0.341999 0.266993 0.283849
  33270.000 0.366211 0.337547 0.268308 0.286868
  33280.000 0.363338 0.330674 0.283959 0.272124
  33290.000 0.366554 0.333220 0.277169 0.284368
  33300.000 0.366320 0.332856 0.280001 0.281403
  33310.000 0.359639 0.323167 0.283220 0.272083
  33320.000 0.364131 0.333272 0.269722 0.285241
  33330.000 0.362690 0.329900 0.275582 0.279838
  33340.000 0.359980 0.331654 0.285198 0.260458
  33350.000 0.360574 0.331063 0.283112 0.265086
  33360.000 0.367228 0.337379 0.267824 0.290100
  33370.000 0.362709 0.333295 0.280570 0.270759
  33380.000 0.361300 0.335699 0.293409 0.249585
  33390.000 0.367137 0.340202 0.281703 0.272919
  33400.000 0.364307 0.336325 0.287472 0.263979
  33410.000 0.358961 0.317365 0.275393 0.284859
  33420.000 0.369481 0.348485 0.273585 0.277023
  33430.000 0.363171 0.329628 0.276999 0.280007
  33440.000 0.362858 0.327719 0.277641 0.280799
  33450.000 0.358406 0.316460 0.291826 0.267582
  33460.000 0.365480 0.322196 0.298435 0.272540
  33470.000 0.358598 0.307702 0.296675 0.272926
  33480.000 0.363027 0.317442 0.294622 0.275691
  33490.000 0.364204 0.316905 0.297679 0.276129
  33500.000 0.364212 0.317307 0.308635 0.263364
  33510.000 0.368700 0.319164 0.292882 0.290229
  33520.000 0.368077 0.317957 0.303412 0.278937
  33530.000 0.366214 0.322054 0.291111 0.282419
  33540.000 0.365362 0.321258 0.294373 0.277698
  33550.000 0.364545 0.319019 0.294732 0.277753
  33560.000 0.363011 0.332379 0.273614 0.279668
  33570.000 0.368767 0.337340 0.284277 0.278148
  33580.000 0.364551 0.335479 0.271743 0.281788
  33590.000 0.365230 0.341687 0.275269 0.272511
  33600.000 0.369278 0.344368 0.285474 0.269531
  33610.000 0.370906 0.345055 0.283074 0.275588
  33620.000 0.365731 0.330996 0.273304 0.288558
  33630.000 0.359478 0.325900 0.274739 0.277050
  33640.000 0.365527 0.338735 0.278419 0.273790
  33650.000 0.358705 0.335011 0.276246 0.262285
  33660.000 0.363749 0.334810 0.284518 0.267542
  33670.000 0.367087 0.342799 0.279895 0.271391
  33680.000 0.367485 0.343172 0.288516 0.262834
  33690.000 0.362872 0.333659 0.280510 0.270811
  33700.000 0.374099 0.351800 0.284920 0.273785
  33710.000 0.370211 0.342705 0.283819 0.275884
  33720.000 0.369124 0.345382 0.282627 0.270809
  33730.000 0.371187 0.345194 0.276849 0.282410
  33740.000 0.364867 0.314905 0.302234 0.275219
  33750.000 0.366761 0.334654 0.282108 0.278296
  33760.000 0.368621 0.334263 0.295045 0.270146
  33770.000 0.371321 0.346283 0.285609 0.272533
  33780.000 0.362265 0.327296 0.287505 0.269611
  33790.000 0.366835 0.343809 0.283831 0.265275
  33800.000 0.368515 0.346203 0.280036 0.270796
  33810.000 0.361866 0.335275 0.268752 0.277952
  33820.000 0.366060 0.341114 0.287786 0.262338
  33830.000 0.370077 0.343525 0.277857 0.280537
  33840.000 0.363494 0.323058 0.277932 0.287477
  33850.000 0.371108 0.340888 0.267292 0.296297
  33860.000 0.371419 0.346754 0.264678 0.292594
  33870.000 0.364377 0.330622 0.272546 0.286268
  33880.000 0.372158 0.352384 0.266832 0.285707
  33890.000 0.365719 0.337913 0.274321 0.279399
  33900.000 0.362796 0.327962 0.273452 0.284441
  33910.000 0.364554 0.331380 0.280769 0.277769
  33920.000 0.360771 0.333720 0.275592 0.270167
  33930.000 0.363271 0.324557 0.287147 0.275936
  33940.000 0.361393 0.326914 0.291391 0.263493
  33950.000 0.358801 0.321523 0.281991 0.273093
  33960.000 0.359575 0.317158 0.292677 0.268959
  33970.000 0.355823 0.313562 0.287727 0.268537
  33980.000 0.347025 0.292058 0.300442 0.255518
  33990.000 0.350598 0.289586 0.307474 0.259687
  34000.000 0.352600 0.304373 0.293866 0.263918
  34010.000 0.355047 0.299095 0.302852 0.266346
  34020.000 0.347138 0.296738 0.299939 0.250985
  34030.000 0.349037 0.296032 0.298797 0.258339
  34040.000 0.350547 0.294153 0.303689 0.258869
  34050.000 0.354479 0.286007 0.318244 0.261210
  34060.000 0.365959 0.283655 0.325137 0.285795
  34070.000 0.351129 0.289172 0.306653 0.262538
  34080.000 0.353901 0.296060 0.296850 0.273351
  34090.000 0.358563 0.305025 0.310816 0.259784
  34100.000 0.355921 0.300653 0.302996 0.266760
  34110.000 0.351240 0.296119 0.305961 0.255814
  34120.000 0.352564 0.286761 0.313166 0.261339
  34130.000 0.357439 0.295600 0.316473 0.260751
  34140.000 0.340892 0.277192 0.304615 0.250578
  34150.000 0.350415 0.302112 0.299301 0.254419
  34160.000 0.355387 0.291014 0.322814 0.252391
  34170.000 0.356937 0.298342 0.310624 0.263274
  34180.000 0.348603 0.279267 0.311348 0.261000
  34190.000 0.355148 0.289304 0.316890 0.261043
  34200.000 0.351897 0.279558 0.311695 0.268992
  34210.000 0.349021 0.285927 0.308068 0.258787
  34220.000 0.354470 0.286501 0.318249 0.260639
  34230.000 0.351417 0.279112 0.322127 0.255575
  34240.000 0.356124 0.295248 0.311938 0.263005
  34250.000 0.350856 0.277786 0.320370 0.257677
  34260.000 0.357044 0.285275 0.328122 0.256741
  34270.000 0.354461 0.283601 0.317445 0.264736
  34280.000 0.350816 0.289242 0.312369 0.254770
  34290.000 0.353986 0.294697 0.314100 0.255160
  34300.000 0.365187 0.289181 0.329575 0.272906
  34310.000 0.351998 0.284674 0.319673 0.254118
  34320.000 0.361732 0.288519 0.327461 0.266884
  34330.000 0.358236 0.287152 0.321806 0.265800
  34340.000 0.364593 0.297519 0.329846 0.261800
  34350.000 0.351974 0.301166 0.312255 0.244065
  34360.000 0.354296 0.293401 0.320481 0.249517
  34370.000 0.356881 0.270739 0.332189 0.266607
  34380.000 0.349019 0.294746 0.309216 0.247262
  34390.000 0.355496 0.296254 0.306190 0.266902
  34400.000 0.372913 0.302649 0.339990 0.266344
  34410.000 0.367061 0.303905 0.326267 0.265818
  34420.000 0.351382 0.289287 0.309342 0.259920
  34430.000 0.347274 0.272043 0.315846 0.259677
  34440.000 0.354349 0.279561 0.325334 0.259094
  34450.000 0.352306 0.276083 0.317815 0.266478
  34460.000 0.346298 0.281418 0.307969 0.256521
  34470.000 0.354602 0.283562 0.326820 0.253508
  34480.000 0.350536 0.276925 0.321735 0.256026
  34490.000 0.359518 0.280119 0.329931 0.266804
  34500.000 0.346183 0.269355 0.313981 0.261820
  34510.000 0.351530 0.271188 0.326436 0.258927
  34520.000 0.362141 0.288009 0.330534 0.264746
  34530.000 0.356358 0.279337 0.330168 0.258732
  34540.000 0.355250 0.292981 0.318505 0.255189
  34550.000 0.353282 0.286603 0.314774 0.261520
  34560.000 0.359581 0.299721 0.320017 0.257591
  34570.000 0.358342 0.298615 0.312134 0.264989
  34580.000 0.346957 0.293032 0.307897 0.245133
  34590.000 0.351881 0.267039 0.329755 0.259984
  34600.000 0.351789 0.286398 0.323665 0.246431
  34610.000 0.345977 0.292790 0.302138 0.249774
  34620.000 0.352049 0.307123 0.293382 0.259767
  34630.000 0.354255 0.303786 0.304785 0.256541
  34640.000 0.353353 0.305300 0.297193 0.261121
  34650.000 0.351612 0.308469 0.301780 0.247057
  34660.000 0.346742 0.294684 0.296611 0.256211
  34670.000 0.345686 0.288490 0.300591 0.255766
  34680.000 0.351952 0.287558 0.307123 0.265943
  34690.000 0.345732 0.293846 0.301854 0.248193
  34700.000 0.345457 0.284028 0.305503 0.254318
  34710.000 0.346184 0.297779 0.298008 0.249412
  34720.000 0.346542 0.314414 0.281772 0.248860
  34730.000 0.352517 0.319303 0.284971 0.255683
  34740.000 0.351082 0.312059 0.292459 0.252198
  34750.000 0.350141 0.302914 0.298419 0.253743
  34760.000 0.351921 0.320605 0.287275 0.249763
  34770.000 0.350098 0.312657 0.288479 0.253304
  34780.000 0.346921 0.304358 0.288759 0.254347
  34790.000 0.350015 0.317327 0.287331 0.248527
  34800.000 0.365941 0.316421 0.316425 0.259959
  34810.000 0.369166 0.334170 0.291436 0.275615
  34820.000 0.365346 0.342245 0.296843 0.248409
  34830.000 0.365990 0.338570 0.287157 0.266100
  34840.000 0.362898 0.338336 0.284748 0.260457
  34850.000 0.356606 0.332578 0.282434 0.252901
  34860.000 0.356499 0.324503 0.291059 0.253308
  34870.000 0.352381 0.297363 0.306363 0.257025
  34880.000 0.359393 0.298959 0.315857 0.263028
  34890.000 0.345645 0.301701 0.288460 0.254379
  34900.000 0.352694 0.311557 0.295642 0.253602
  34910.000 0.355518 0.320972 0.289070 0.257298
  34920.000 0.352170 0.316085 0.291659 0.251142
  34930.000 0.357951 0.323556 0.294952 0.254111
  34940.000 0.353351 0.312178 0.299128 0.250563
  34950.000 0.369687 0.346460 0.292614 0.260152
  34960.000 0.368752 0.340697 0.298626 0.258271
  34970.000 0.365274 0.335702 0.300423 0.252784
  34980.000 0.358117 0.314540 0.308872 0.249316
  34990.000 0.363845 0.343641 0.285914 0.254816
  35000.000 0.357100 0.316475 0.304418 0.249428
  35010.000 0.359671 0.318311 0.309981 0.247622
  35020.000 0.367520 0.336614 0.294429 0.264847
  35030.000 0.369932 0.346016 0.297391 0.255991
  35040.000 0.368942 0.335594 0.295670 0.268687
  35050.000 0.371233 0.343541 0.295187 0.265464
  35060.000 0.364054 0.331812 0.294698 0.261007
  35070.000 0.359400 0.321739 0.292798 0.262850
  35080.000 0.352913 0.306609 0.305497 0.248512
  35090.000 0.355204 0.297084 0.310950 0.259596
  35100.000 0.348380 0.301586 0.296568 0.252648
  35110.000 0.347831 0.284532 0.312146 0.252150
  35120.000 0.350063 0.305403 0.292975 0.256871
  35130.000 0.353655 0.303842 0.292010 0.269358
  35140.000 0.352797 0.312777 0.292952 0.255502
  35150.000 0.355124 0.315351 0.294801 0.256657
  35160.000 0.346328 0.288278 0.310633 0.245540
  35170.000 0.361063 0.283488 0.330966 0.266135
  35180.000 0.346943 0.302779 0.301295 0.241424
  35190.000 0.355206 0.295298 0.317017 0.254249
  35200.000 0.346403 0.278640 0.315379 0.250770
  35210.000 0.357277 0.283667 0.323545 0.264850
  35220.000 0.351089 0.300010 0.305028 0.251950
  35230.000 0.358146 0.298934 0.323976 0.249431
  35240.000 0.351885 0.296575 0.308201 0.254364
  35250.000 0.346916 0.279648 0.317445 0.248450
  35260.000 0.351158 0.276816 0.319226 0.260943
  35270.000 0.346934 0.285477 0.312422 0.248236
  35280.000 0.359139 0.277170 0.324372 0.275538
  35290.000 0.355141 0.281930 0.325673 0.258269
  35300.000 0.362648 0.295139 0.328325 0.261003
  35310.000 0.354053 0.296083 0.311210 0.257277
  35320.000 0.347320 0.288082 0.307919 0.251908
  35330.000 0.351230 0.280566 0.323384 0.251855
  35340.000 0.351014 0.284991 0.322108 0.247885
  35350.000 0.342051 0.292062 0.301869 0.239943
  35360.000 0.349872 0.291080 0.311116 0.251594
  35370.000 0.343764 0.287846 0.305763 0.244950
  35380.000 0.352531 0.291261 0.312921 0.256523
  35390.000 0.348379 0.295686 0.306720 0.247443
  35400.000 0.349020 0.279985 0.320852 0.249585
  35410.000 0.359484 0.291855 0.321900 0.263929
  35420.000 0.365439 0.340894 0.292925 0.255104
  35430.000 0.359805 0.334442 0.289777 0.251190
  35440.000 0.351809 0.301874 0.301987 0.255372
  35450.000 0.353251 0.307840 0.307897 0.244961
  35460.000 0.355424 0.319494 0.294364 0.252836
  35470.000 0.358706 0.325158 0.288741 0.261228
  35480.000 0.357596 0.316952 0.295459 0.260759
  35490.000 0.351927 0.310068 0.291174 0.258420
  35500.000 0.349613 0.305288 0.294100 0.254484
  35510.000 0.357027 0.299596 0.312260 0.260140
  35520.000 0.347559 0.289143 0.311580 0.246796
  35530.000 0.353646 0.281200 0.325515 0.255142
  35540.000 0.353297 0.287886 0.321045 0.252366
  35550.000 0.351538 0.295297 0.317090 0.243745
  35560.000 0.348575 0.288553 0.315752 0.245046
  35570.000 0.356909 0.291652 0.320427 0.258909
  35580.000 0.348911 0.285878 0.317008 0.247502
  35590.000 0.355150 0.302081 0.308080 0.257092
  35600.000 0.349671 0.292649 0.310174 0.250377
  35610.000 0.354359 0.299601 0.315917 0.248146
  35620.000 0.354352 0.283156 0.322245 0.259059
  35630.000 0.351408 0.295196 0.313393 0.248233
  35640.000 0.354324 0.292540 0.324073 0.245943
  35650.000 0.350288 0.285824 0.319250 0.248572
  35660.000 0.342586 0.283630 0.317021 0.231910
  35670.000 0.351539 0.277563 0.328572 0.249315
  35680.000 0.358243 0.283512 0.335571 0.252367
  35690.000 0.343925 0.295612 0.302461 0.240208
  35700.000 0.352481 0.308451 0.303232 0.247779
  35710.000 0.352927 0.296929 0.313516 0.250311
  35720.000 0.358591 0.306901 0.307667 0.261396
  35730.000 0.360244 0.308832 0.313592 0.256583
  35740.000 0.353418 0.301381 0.308707 0.252345
  35750.000 0.358643 0.293572 0.323553 0.257641
  35760.000 0.358227 0.316036 0.306256 0.250963
  35770.000 0.351841 0.299203 0.308445 0.250847
  35780.000 0.350817 0.296861 0.307674 0.251706
  35790.000 0.356531 0.284864 0.323928 0.261058
  35800.000 0.354209 0.298329 0.312710 0.253259
  35810.000 0.358576 0.291878 0.327442 0.254444
  35820.000 0.352836 0.288629 0.318954 0.252880
  35830.000 0.347712 0.280103 0.317436 0.250168
  35840.000 0.358594 0.309128 0.309943 0.256037
  35850.000 0.350801 0.304012 0.301489 0.250607
  35860.000 0.353317 0.290385 0.312269 0.260444
  35870.000 0.359834 0.305958 0.314285 0.258023
  35880.000 0.352453 0.309023 0.296668 0.254831
  35890.000 0.346385 0.289525 0.308568 0.246831
  35900.000 0.352749 0.320667 0.290170 0.248671
  35910.000 0.350061 0.310102 0.296942 0.246470
  35920.000 0.360409 0.316855 0.305808 0.256658
  35930.000 0.354830 0.285779 0.323429 0.255994
  35940.000 0.349209 0.280764 0.317895 0.252998
  35950.000 0.346437 0.289784 0.301753 0.254965
  35960.000 0.349370 0.294740 0.306982 0.251016
  35970.000 0.349546 0.294002 0.300486 0.260068
  35980.000 0.350026 0.298206 0.304675 0.251561
  35990.000 0.352632 0.297939 0.308094 0.254969
  36000.000 0.342850 0.287264 0.299162 0.251144
  36010.000 0.361148 0.295176 0.318388 0.268990
  36020.000 0.350403 0.292785 0.305747 0.257605
  36030.000 0.354507 0.285584 0.317976 0.262075
  36040.000 0.352750 0.294408 0.314123 0.252024
  36050.000 0.349270 0.293118 0.303810 0.256438
  36060.000 0.357434 0.297618 0.311996 0.263818
  36070.000 0.357668 0.303647 0.314164 0.254856
  36080.000 0.344539 0.300576 0.287504 0.253791
  36090.000 0.341468 0.285723 0.293625 0.255630
  36100.000 0.350934 0.309898 0.284526 0.263282
  36110.000 0.343468 0.314966 0.268590 0.254158
  36120.000 0.360168 0.322007 0.281008 0.277105
  36130.000 0.351064 0.324558 0.268940 0.262345
  36140.000 0.356881 0.335294 0.257187 0.275974
  36150.000 0.357822 0.332945 0.265278 0.273585
  36160.000 0.358617 0.335414 0.255920 0.281452
  36170.000 0.361973 0.342405 0.245932 0.290388
  36180.000 0.359378 0.333859 0.265410 0.276408
  36190.000 0.356888 0.336814 0.256771 0.274522
  36200.000 0.364918 0.348959 0.245902 0.289983
  36210.000 0.354958 0.335038 0.260543 0.268062
  36220.000 0.349628 0.323376 0.252360 0.276083
  36230.000 0.358766 0.334398 0.261022 0.278338
  36240.000 0.358592 0.337736 0.255178 0.279276
  36250.000 0.356995 0.335090 0.247111 0.285553
  36260.000 0.368428 0.346461 0.271047 0.279241
  36270.000 0.367112 0.343522 0.270531 0.279905
  36280.000 0.364864 0.344298 0.265079 0.278287
  36290.000 0.362491 0.343693 0.260427 0.277222
  36300.000 0.374586 0.357846 0.261504 0.290156
  36310.000 0.360388 0.335240 0.258171 0.284113
  36320.000 0.359957 0.334601 0.271214 0.271336
  36330.000 0.349184 0.322793 0.284737 0.242049
  36340.000 0.362564 0.346764 0.261469 0.272569
  36350.000 0.366334 0.347181 0.279823 0.263751
  36360.000 0.369463 0.353623 0.262946 0.280743
  36370.000 0.367505 0.350980 0.244154 0.295503
  36380.000 0.363019 0.338864 0.267066 0.278231
  36390.000 0.368461 0.349838 0.261561 0.284124
  36400.000 0.368318 0.353916 0.264931 0.275447
  36410.000 0.364893 0.345858 0.244906 0.294443
  36420.000 0.366905 0.340257 0.277732 0.276276
  36430.000 0.368540 0.351746 0.265941 0.277837
  36440.000 0.365985 0.341811 0.262936 0.286217
  36450.000 0.365281 0.342103 0.271362 0.276023
  36460.000 0.361521 0.336291 0.271278 0.273334
  36470.000 0.366206 0.346686 0.261654 0.282065
  36480.000 0.368169 0.348295 0.260988 0.285785
  36490.000 0.367074 0.347191 0.256833 0.288066
  36500.000 0.362494 0.342093 0.257774 0.281653
  36510.000 0.357501 0.334709 0.262549 0.273224
  36520.000 0.367766 0.351120 0.248613 0.292249
  36530.000 0.363127 0.338546 0.269236 0.276806
  36540.000 0.371177 0.358051 0.261334 0.281157
  36550.000 0.372959 0.358184 0.261230 0.285762
  36560.000 0.368171 0.351193 0.261544 0.281707
  36570.000 0.366249 0.349626 0.254905 0.284712
  36580.000 0.361041 0.340865 0.277649 0.259661
  36590.000 0.362560 0.341580 0.266011 0.274700
  36600.000 0.362894 0.341844 0.273721 0.267589
  36610.000 0.365674 0.345565 0.262857 0.280937
  36620.000 0.366470 0.348399 0.248329 0.292492
  36630.000 0.356499 0.335993 0.277844 0.253170
  36640.000 0.365042 0.350355 0.277116 0.258783
  36650.000 0.362202 0.347056 0.267736 0.265048
  36660.000 0.349113 0.322705 0.281649 0.245549
  36670.000 0.348964 0.314477 0.281050 0.256256
  36680.000 0.349047 0.324279 0.276862 0.248713
  36690.000 0.362139 0.342199 0.265860 0.272961
  36700.000 0.351693 0.319550 0.278196 0.260521
  36710.000 0.355409 0.332535 0.270806 0.262137
  36720.000 0.347250 0.318092 0.277576 0.250866
  36730.000 0.337974 0.314376 0.261477 0.247489
  36740.000 0.356609 0.331345 0.273921 0.263664
  36750.000 0.349323 0.312450 0.289195 0.250588
  36760.000 0.350312 0.319449 0.283136 0.251442
  36770.000 0.351246 0.321289 0.291706 0.241721
  36780.000 0.347315 0.317830 0.282206 0.246168
  36790.000 0.350731 0.327308 0.281166 0.244622
  36800.000 0.343624 0.312809 0.280961 0.243651
  36810.000 0.346159 0.315326 0.275638 0.253467
  36820.000 0.341115 0.307897 0.280287 0.243635
  36830.000 0.347898 0.314951 0.286813 0.246192
  36840.000 0.347591 0.313335 0.283576 0.251089
  36850.000 0.351560 0.311751 0.286643 0.260454
  36860.000 0.365719 0.305139 0.306625 0.283499
  36870.000 0.356573 0.315214 0.283289 0.273268
  36880.000 0.348783 0.301489 0.287215 0.264407
  36890.000 0.357650 0.307541 0.294506 0.272970
  36900.000 0.346951 0.300121 0.301402 0.244610
  36910.000 0.352234 0.321148 0.276758 0.261546
  36920.000 0.364453 0.343352 0.253665 0.288817
  36930.000 0.362331 0.333792 0.280071 0.269648
  36940.000 0.364381 0.339372 0.271506 0.276872
  36950.000 0.357948 0.334280 0.268621 0.268987
  36960.000 0.365725 0.342369 0.263591 0.284277
  36970.000 0.369635 0.348594 0.251990 0.297059
  36980.000 0.364917 0.342111 0.257650 0.287932
  36990.000 0.368267 0.344395 0.262818 0.289067
  37000.000 0.371202 0.350725 0.266897 0.285203
  37010.000 0.363302 0.340137 0.253264 0.290071
  37020.000 0.371218 0.354909 0.258720 0.287592
  37030.000 0.368457 0.353441 0.256399 0.284359
  37040.000 0.367976 0.351605 0.250915 0.290220
  37050.000 0.367497 0.348246 0.248836 0.294811
  37060.000 0.369513 0.352063 0.251334 0.293195
  37070.000 0.367163 0.349179 0.250100 0.291790
  37080.000 0.369042 0.345854 0.260750 0.291168
  37090.000 0.369706 0.353026 0.255915 0.288521
  37100.000 0.366010 0.346844 0.265147 0.278071
  37110.000 0.366149 0.347172 0.261443 0.281513
  37120.000 0.365073 0.347974 0.259309 0.279695
  37130.000 0.367267 0.347509 0.260579 0.284792
  37140.000 0.368332 0.353895 0.259631 0.280511
  37150.000 0.360152 0.344175 0.254180 0.276325
  37160.000 0.364282 0.350750 0.251249 0.281515
  37170.000 0.363233 0.348194 0.248983 0.283980
  37180.000 0.364119 0.347714 0.256378 0.280233
  37190.000 0.364529 0.344974 0.253970 0.286801
  37200.000 0.372090 0.356286 0.271777 0.275861
  37210.000 0.366773 0.348371 0.268676 0.274766
  37220.000 0.362892 0.346066 0.255738 0.279676
  37230.000 0.364161 0.345263 0.258947 0.281009
  37240.000 0.366352 0.347755 0.252991 0.288947
  37250.000 0.361152 0.342772 0.257680 0.277433
  37260.000 0.364884 0.346117 0.257550 0.283110
  37270.000 0.362092 0.348644 0.256981 0.273183
  37280.000 0.371365 0.357408 0.256049 0.287267
  37290.000 0.365308 0.350723 0.264445 0.271958
  37300.000 0.367932 0.351560 0.265693 0.276695
  37310.000 0.368164 0.348152 0.266578 0.280743
  37320.000 0.363955 0.347149 0.257937 0.279074
  37330.000 0.363862 0.342603 0.263222 0.279514
  37340.000 0.363686 0.340880 0.264700 0.279769
  37350.000 0.366225 0.349358 0.256561 0.283489
  37360.000 0.362901 0.346989 0.258828 0.275684
  37370.000 0.362068 0.342996 0.261878 0.275609
  37380.000 0.362561 0.341058 0.265708 0.275643
  37390.000 0.362402 0.348320 0.257342 0.274079
  37400.000 0.366532 0.348593 0.261805 0.280414
  37410.000 0.360497 0.338842 0.260371 0.278044
  37420.000 0.360461 0.338459 0.264350 0.274643
  37430.000 0.371194 0.352411 0.258466 0.290813
  37440.000 0.367246 0.345163 0.263434 0.284962
  37450.000 0.365932 0.351274 0.247224 0.288618
  37460.000 0.361677 0.342736 0.261076 0.275667
  37470.000 0.363219 0.339632 0.262803 0.281854
  37480.000 0.362154 0.333291 0.275962 0.273993
  37490.000 0.359877 0.335171 0.260673 0.280594
  37500.000 0.363261 0.345589 0.261235 0.276119
  37510.000 0.362353 0.335087 0.270307 0.277939
  37520.000 0.360596 0.334479 0.259463 0.284362
  37530.000 0.365786 0.350746 0.253438 0.283453
  37540.000 0.367233 0.349120 0.256166 0.286730
  37550.000 0.363440 0.343682 0.254110 0.285461
  37560.000 0.361677 0.332423 0.265029 0.284385
  37570.000 0.365175 0.342499 0.252710 0.292468
  37580.000 0.362005 0.342795 0.250530 0.286045
  37590.000 0.359208 0.332244 0.265758 0.277574
  37600.000 0.372589 0.359477 0.257833 0.286258
  37610.000 0.363062 0.346701 0.251118 0.283489
  37620.000 0.353336 0.321548 0.261136 0.279476
  37630.000 0.359830 0.331649 0.261640 0.283740
  37640.000 0.360852 0.333224 0.255449 0.290060
  37650.000 0.358969 0.329961 0.270483 0.275103
  37660.000 0.356869 0.328980 0.257980 0.282718
  37670.000 0.354765 0.323314 0.270205 0.272348
  37680.000 0.360447 0.326005 0.265008 0.288679
  37690.000 0.360124 0.324456 0.278291 0.276879
  37700.000 0.363792 0.335647 0.262057 0.288715
  37710.000 0.353892 0.328371 0.255802 0.277879
  37720.000 0.363213 0.337746 0.252328 0.293438
  37730.000 0.364001 0.338971 0.262322 0.285095
  37740.000 0.359934 0.335037 0.256624 0.284603
  37750.000 0.363289 0.338522 0.255444 0.290016
  37760.000 0.366210 0.351731 0.252041 0.284572
  37770.000 0.363127 0.345802 0.251371 0.284527
  37780.000 0.360171 0.342439 0.261578 0.271587
  37790.000 0.359392 0.341863 0.244597 0.285705
  37800.000 0.359908 0.341471 0.248062 0.284483
  37810.000 0.365110 0.344267 0.266264 0.277837
  37820.000 0.363193 0.336644 0.257554 0.290095
  37830.000 0.363318 0.343916 0.247717 0.290445
  37840.000 0.366838 0.349384 0.255776 0.285743
  37850.000 0.367983 0.340124 0.261039 0.294954
  37860.000 0.364500 0.343287 0.262775 0.280757
  37870.000 0.363166 0.335507 0.264591 0.284968
  37880.000 0.358191 0.320661 0.277207 0.277371
  37890.000 0.361618 0.325360 0.266184 0.291242
  37900.000 0.366489 0.334639 0.272359 0.287167
  37910.000 0.360029 0.331391 0.259767 0.286256
  37920.000 0.359215 0.328831 0.262484 0.284683
  37930.000 0.368249 0.336165 0.266191 0.295551
  37940.000 0.365523 0.342590 0.264340 0.282790
  37950.000 0.364483 0.341353 0.269165 0.276992
  37960.000 0.366581 0.326965 0.278629 0.290211
  37970.000 0.365191 0.316394 0.289965 0.287304
  37980.000 0.359186 0.330236 0.261017 0.284331
  37990.000 0.361623 0.339179 0.256784 0.283835
  38000.000 0.358821 0.329991 0.264141 0.280787
  38010.000 0.364910 0.340252 0.268953 0.279664
  38020.000 0.364514 0.336313 0.262644 0.289227
  38030.000 0.363289 0.331715 0.253562 0.299382
  38040.000 0.363140 0.328586 0.271140 0.286804
  38050.000 0.361987 0.325792 0.285620 0.272673
  38060.000 0.363201 0.336985 0.262736 0.285028
  38070.000 0.366520 0.344921 0.260293 0.286271
  38080.000 0.363766 0.343943 0.262966 0.277855
  38090.000 0.360376 0.336529 0.261619 0.279366
  38100.000 0.367984 0.345080 0.271175 0.279659
  38110.000 0.363739 0.337212 0.265693 0.283386
  38120.000 0.363201 0.333866 0.257497 0.293357
  38130.000 0.367293 0.349268 0.264594 0.278944
  38140.000 0.373215 0.356860 0.257601 0.291326
  38150.000 0.370387 0.353059 0.258194 0.288199
  38160.000 0.366180 0.347336 0.256149 0.286218
  38170.000 0.364874 0.337116 0.259952 0.291622
  38180.000 0.361344 0.333130 0.266198 0.281606
  38190.000 0.364876 0.333015 0.275729 0.281681
  38200.000 0.365185 0.328545 0.264626 0.297910
  38210.000 0.363483 0.338541 0.264269 0.282474
  38220.000 0.365121 0.339290 0.264635 0.285441
  38230.000 0.361263 0.334825 0.260862 0.284368
  38240.000 0.362042 0.318785 0.278924 0.287620
  38250.000 0.361840 0.334601 0.249914 0.295706
  38260.000 0.357723 0.328709 0.271299 0.272543
  38270.000 0.358512 0.327736 0.269465 0.277560
  38280.000 0.363912 0.330650 0.268892 0.288500
  38290.000 0.362275 0.336812 0.260153 0.285244
  38300.000 0.349730 0.306709 0.294555 0.252566
  38310.000 0.363851 0.331562 0.279410 0.277076
  38320.000 0.356108 0.320823 0.277357 0.271608
  38330.000 0.366892 0.340295 0.266913 0.286665
  38340.000 0.367602 0.329588 0.284956 0.283609
  38350.000 0.360514 0.316665 0.288113 0.276867
  38360.000 0.360353 0.320530 0.279957 0.280346
  38370.000 0.354720 0.307809 0.286241 0.273810
  38380.000 0.359924 0.315784 0.288298 0.276144
  38390.000 0.361947 0.320512 0.291004 0.273129
  38400.000 0.358710 0.325256 0.275448 0.275106
  38410.000 0.359172 0.330275 0.268888 0.276815
  38420.000 0.356923 0.325403 0.258325 0.286653
  38430.000 0.361427 0.331595 0.262843 0.286735
  38440.000 0.363739 0.335664 0.256669 0.293364
  38450.000 0.360239 0.329774 0.268177 0.280847
  38460.000 0.361561 0.331454 0.260171 0.289657
  38470.000 0.371790 0.351274 0.257421 0.294612
  38480.000 0.362204 0.340540 0.261859 0.279007
  38490.000 0.364969 0.343806 0.259975 0.283928
  38500.000 0.360767 0.335511 0.263933 0.279423
  38510.000 0.360018 0.338205 0.258705 0.279132
  38520.000 0.358821 0.342294 0.259348 0.270331
  38530.000 0.359505 0.330569 0.265636 0.280445
  38540.000 0.356302 0.339194 0.260150 0.266781
  38550.000 0.356931 0.334610 0.268386 0.266091
  38560.000 0.363755 0.345716 0.261550 0.276961
  38570.000 0.358454 0.338846 0.262285 0.270865
  38580.000 0.360699 0.332411 0.260371 0.286211
  38590.000 0.363616 0.341425 0.262015 0.281444
  38600.000 0.362483 0.336526 0.265099 0.281533
  38610.000 0.361142 0.334446 0.263532 0.282034
  38620.000 0.364765 0.339962 0.269207 0.279393
  38630.000 0.358961 0.328053 0.267262 0.280460
  38640.000 0.361349 0.338565 0.266891 0.274387
  38650.000 0.361561 0.335611 0.256021 0.288568
  38660.000 0.358701 0.335679 0.266344 0.271502
  38670.000 0.361493 0.340901 0.263976 0.274695
  38680.000 0.365878 0.340111 0.250721 0.298659
  38690.000 0.361741 0.323252 0.278702 0.282040
  38700.000 0.359957 0.331933 0.272857 0.272962
  38710.000 0.363138 0.315516 0.286035 0.287004
  38720.000 0.358128 0.329626 0.253556 0.289082
  38730.000 0.363554 0.338664 0.254535 0.291310
  38740.000 0.362819 0.326265 0.276036 0.283956
  38750.000 0.363470 0.330046 0.282011 0.275246
  38760.000 0.366634 0.338774 0.258034 0.295789
  38770.000 0.363011 0.328093 0.271945 0.286277
  38780.000 0.364345 0.340265 0.272732 0.274467
  38790.000 0.358643 0.325050 0.272004 0.278578
  38800.000 0.364515 0.323768 0.274628 0.292397
  38810.000 0.366004 0.336785 0.270663 0.285017
  38820.000 0.364554 0.334409 0.273067 0.281789
  38830.000 0.359919 0.324073 0.274691 0.280366
  38840.000 0.360125 0.333480 0.260954 0.282972
  38850.000 0.364891 0.334811 0.260618 0.293720
  38860.000 0.365252 0.339411 0.251810 0.297002
  38870.000 0.372609 0.345135 0.254850 0.305955
  38880.000 0.366528 0.344843 0.260321 0.286360
  38890.000 0.367764 0.341688 0.246824 0.304677
  38900.000 0.363868 0.339630 0.255240 0.290352
  38910.000 0.365262 0.339670 0.248708 0.299335
  38920.000 0.368458 0.346414 0.247373 0.300544
  38930.000 0.364192 0.339854 0.261369 0.285408
  38940.000 0.368728 0.346821 0.260910 0.289071
  38950.000 0.367304 0.346043 0.255413 0.291278
  38960.000 0.370988 0.347880 0.269637 0.285553
  38970.000 0.368384 0.349374 0.263154 0.283022
  38980.000 0.360518 0.338799 0.264219 0.274501
  38990.000 0.368834 0.350285 0.253344 0.291880
  39000.000 0.360303 0.340373 0.257100 0.278715
  39010.000 0.371066 0.344899 0.265648 0.293011
  39020.000 0.368327 0.350678 0.244846 0.297329
  39030.000 0.368083 0.351599 0.255939 0.286082
  39040.000 0.360620 0.334524 0.254228 0.289060
  39050.000 0.364934 0.344440 0.256131 0.286552
  39060.000 0.364867 0.338602 0.278549 0.272057
  39070.000 0.358760 0.340995 0.270155 0.261067
  39080.000 0.360363 0.342454 0.266794 0.266963
  39090.000 0.361723 0.339008 0.250866 0.289527
  39100.000 0.362856 0.343493 0.262365 0.276599
  39110.000 0.367080 0.346879 0.260180 0.285440
  39120.000 0.360970 0.341058 0.262882 0.274173
  39130.000 0.363555 0.345410 0.246375 0.290405
  39140.000 0.367639 0.344718 0.254876 0.294150
  39150.000 0.359481 0.334997 0.247587 0.291428
  39160.000 0.364271 0.339637 0.255598 0.291039
  39170.000 0.362037 0.341603 0.240246 0.296194
  39180.000 0.356531 0.336434 0.245057 0.284585
  39190.000 0.355929 0.317095 0.279428 0.273389
  39200.000 0.360242 0.329410 0.265567 0.283745
  39210.000 0.363119 0.341874 0.253555 0.287302
  39220.000 0.363133 0.341623 0.247348 0.292991
  39230.000 0.360916 0.336944 0.248564 0.291900
  39240.000 0.353156 0.323626 0.260511 0.277198
  39250.000 0.360459 0.334605 0.268955 0.274890
  39260.000 0.362521 0.339598 0.249822 0.291729
  39270.000 0.361259 0.334452 0.252565 0.292181
  39280.000 0.361979 0.334487 0.250368 0.295791
  39290.000 0.358797 0.336086 0.253372 0.283406
  39300.000 0.362604 0.341669 0.247129 0.291809
  39310.000 0.355654 0.325586 0.258701 0.282926
  39320.000 0.355223 0.315217 0.284640 0.268301
  39330.000 0.368102 0.349557 0.243335 0.299326
  39340.000 0.364151 0.346260 0.252747 0.285369
  39350.000 0.348181 0.319849 0.276258 0.252662
  39360.000 0.351915 0.306493 0.282320 0.272113
  39370.000 0.354982 0.312502 0.292007 0.262867
  39380.000 0.358607 0.310388 0.294300 0.272477
  39390.000 0.356445 0.302956 0.302368 0.266266
  39400.000 0.347429 0.305916 0.285337 0.257706
  39410.000 0.347327 0.288728 0.297564 0.263369
  39420.000 0.353863 0.322122 0.279778 0.261535
  39430.000 0.351806 0.311690 0.285107 0.262865
  39440.000 0.345982 0.307052 0.281142 0.257072
  39450.000 0.354933 0.312598 0.292323 0.262268
  39460.000 0.362686 0.338043 0.272856 0.272688
  39470.000 0.356500 0.316898 0.286366 0.267871
  39480.000 0.358386 0.329119 0.285954 0.258441
  39490.000 0.356981 0.334701 0.270376 0.264089
  39500.000 0.366083 0.326137 0.295746 0.272402
  39510.000 0.358680 0.327568 0.280815 0.266730
  39520.000 0.356857 0.304664 0.296827 0.271602
  39530.000 0.358863 0.307187 0.306020 0.263730
  39540.000 0.342547 0.294131 0.286444 0.257125
  39550.000 0.352194 0.303310 0.301084 0.255800
  39560.000 0.353484 0.311152 0.292267 0.260127
  39570.000 0.354282 0.314340 0.290377 0.260581
  39580.000 0.352049 0.304225 0.294719 0.261659
  39590.000 0.349426 0.306794 0.285627 0.261708
  39600.000 0.355362 0.303336 0.307827 0.256503
  39610.000 0.346424 0.294160 0.292962 0.260119
  39620.000 0.346215 0.305038 0.284790 0.256078
  39630.000 0.356712 0.318570 0.288957 0.263635
  39640.000 0.351160 0.308921 0.283848 0.265754
  39650.000 0.349900 0.305355 0.292438 0.257095
  39660.000 0.350468 0.286636 0.306217 0.264059
  39670.000 0.353110 0.309567 0.296082 0.256666
  39680.000 0.350723 0.288509 0.303390 0.265951
  39690.000 0.349579 0.306942 0.284911 0.262723
  39700.000 0.353907 0.301991 0.299609 0.263698
  39710.000 0.361065 0.323388 0.291924 0.266339
  39720.000 0.351541 0.307096 0.289398 0.262874
  39730.000 0.354498 0.304635 0.288637 0.274270
  39740.000 0.353298 0.315929 0.281679 0.265491
  39750.000 0.352126 0.310761 0.275384 0.274912
  39760.000 0.347199 0.300504 0.280306 0.268738
  39770.000 0.352085 0.295684 0.300486 0.264966
  39780.000 0.351487 0.322566 0.277896 0.256538
  39790.000 0.356268 0.322816 0.276000 0.271050
  39800.000 0.358815 0.306296 0.307576 0.262824
  39810.000 0.354362 0.288370 0.299031 0.280298
  39820.000 0.342882 0.293469 0.279399 0.266362
  39830.000 0.352514 0.305247 0.298924 0.256907
  39840.000 0.347021 0.302187 0.281129 0.265512
  39850.000 0.357014 0.304587 0.300610 0.267915
  39860.000 0.345306 0.282552 0.301686 0.260041
  39870.000 0.351612 0.300419 0.288687 0.271423
  39880.000 0.351773 0.302683 0.287075 0.271033
  39890.000 0.361080 0.333294 0.257349 0.288868
  39900.000 0.367286 0.340382 0.261080 0.292874
  39910.000 0.364041 0.335469 0.267872 0.284179
  39920.000 0.362116 0.331527 0.254033 0.296332
  39930.000 0.364585 0.331125 0.262351 0.295588
  39940.000 0.361021 0.326653 0.262978 0.291228
  39950.000 0.353168 0.317474 0.274893 0.270370
  39960.000 0.351379 0.321041 0.254931 0.280850
  39970.000 0.361512 0.335923 0.254410 0.289506
  39980.000 0.363110 0.336607 0.263346 0.284679
  39990.000 0.367541 0.346623 0.256248 0.290451
  40000.000 0.359063 0.328762 0.272137 0.275154
  40010.000 0.363005 0.336509 0.257525 0.289807
  40020.000 0.364898 0.338559 0.258393 0.291396
  40030.000 0.362269 0.334294 0.260579 0.287791
  40040.000 0.366773 0.332203 0.269845 0.293036
  40050.000 0.365673 0.326625 0.279654 0.287302
  40060.000 0.361733 0.312233 0.297228 0.275442
  40070.000 0.362160 0.329510 0.270027 0.284303
  40080.000 0.362136 0.318188 0.288731 0.278703
  40090.000 0.361110 0.331692 0.266948 0.281994
  40100.000 0.357348 0.324960 0.260154 0.286558
  40110.000 0.350404 0.323878 0.251524 0.278216
  40120.000 0.366220 0.346568 0.256370 0.287052
  40130.000 0.366228 0.337056 0.254760 0.299562
  40140.000 0.363932 0.339097 0.243811 0.300770
  40150.000 0.360821 0.340028 0.259416 0.278331
  40160.000 0.364053 0.346551 0.253644 0.283965
  40170.000 0.368076 0.347384 0.245249 0.300230
  40180.000 0.364270 0.332959 0.260593 0.294304
  40190.000 0.367109 0.337643 0.260347 0.296233
  40200.000 0.362721 0.337474 0.242217 0.300957
  40210.000 0.364250 0.343448 0.235117 0.303511
  40220.000 0.363478 0.336253 0.246744 0.300473
  40230.000 0.362664 0.336896 0.248086 0.296657
  40240.000 0.368313 0.341382 0.249629 0.304061
  40250.000 0.367387 0.339501 0.257712 0.297103
  40260.000 0.359795 0.326855 0.250691 0.298704
  40270.000 0.364819 0.335663 0.256092 0.296534
  40280.000 0.363934 0.342889 0.254248 0.287544
  40290.000 0.358389 0.337178 0.252295 0.282034
  40300.000 0.361231 0.339089 0.254478 0.285017
  40310.000 0.362558 0.335501 0.256485 0.290778
  40320.000 0.361328 0.337625 0.242418 0.297252
  40330.000 0.362646 0.337821 0.257570 0.287331
  40340.000 0.357503 0.328892 0.249231 0.292114
  40350.000 0.364577 0.336177 0.247893 0.302268
  40360.000 0.359808 0.326200 0.253870 0.296762
  40370.000 0.360830 0.335345 0.241226 0.299582
  40380.000 0.363455 0.327426 0.262484 0.296805
  40390.000 0.366067 0.335271 0.256577 0.299620
  40400.000 0.365654 0.333398 0.254660 0.302325
  40410.000 0.362027 0.338420 0.244057 0.296707
  40420.000 0.358520 0.331844 0.247104 0.293074
  40430.000 0.363133 0.334580 0.248282 0.300240
  40440.000 0.363531 0.333858 0.240051 0.308584
  40450.000 0.364002 0.335185 0.245746 0.303735
  40460.000 0.366341 0.331251 0.274012 0.289139
  40470.000 0.354978 0.324327 0.268173 0.273704
  40480.000 0.360713 0.326691 0.265580 0.288042
  40490.000 0.359356 0.327172 0.269373 0.280483
  40500.000 0.356383 0.316537 0.271356 0.283174
  40510.000 0.367440 0.310961 0.302710 0.285821
  40520.000 0.359363 0.322750 0.270057 0.284931
  40530.000 0.362483 0.323696 0.273859 0.288113
  40540.000 0.362113 0.337866 0.249281 0.293184
  40550.000 0.359181 0.328257 0.260075 0.287454
  40560.000 0.359742 0.331708 0.244475 0.298379
  40570.000 0.354974 0.314964 0.258538 0.293204
  40580.000 0.359825 0.338137 0.249433 0.287044
  40590.000 0.356332 0.322385 0.259619 0.287423
  40600.000 0.365884 0.337023 0.260314 0.293929
  40610.000 0.369490 0.343176 0.253075 0.302043
  40620.000 0.363762 0.331016 0.258814 0.296798
  40630.000 0.361792 0.324269 0.249857 0.306934
  40640.000 0.361104 0.335126 0.251714 0.291759
  40650.000 0.363505 0.333576 0.259289 0.292861
  40660.000 0.361613 0.328940 0.261375 0.291564
  40670.000 0.367183 0.341905 0.266375 0.285995
  40680.000 0.366542 0.335959 0.251254 0.304482
  40690.000 0.363529 0.328723 0.248231 0.307619
  40700.000 0.363434 0.332919 0.251612 0.300042
  40710.000 0.358787 0.327999 0.264932 0.282283
  40720.000 0.361825 0.323506 0.255447 0.303192
  40730.000 0.363922 0.336963 0.246934 0.300597
  40740.000 0.361689 0.333733 0.259721 0.287760
  40750.000 0.364515 0.330477 0.253343 0.303882
  40760.000 0.360511 0.327632 0.251725 0.298712
  40770.000 0.366538 0.328250 0.259860 0.305655
  40780.000 0.365187 0.332570 0.256770 0.300317
  40790.000 0.362286 0.330635 0.249904 0.301216
  40800.000 0.365140 0.332969 0.271771 0.286229
  40810.000 0.357974 0.321974 0.267941 0.284309
  40820.000 0.365580 0.319311 0.271861 0.302375
  40830.000 0.365778 0.327774 0.265690 0.299266
  40840.000 0.358611 0.325277 0.261820 0.287835
  40850.000 0.364020 0.329547 0.259783 0.298217
  40860.000 0.359297 0.316705 0.258585 0.301696
  40870.000 0.363936 0.328667 0.262033 0.297010
  40880.000 0.361426 0.330440 0.269468 0.281877
  40890.000 0.357286 0.310147 0.274928 0.289014
  40900.000 0.363519 0.330601 0.254917 0.300022
  40910.000 0.366336 0.324861 0.266730 0.302861
  40920.000 0.358585 0.318714 0.267506 0.289877
  40930.000 0.362426 0.322500 0.261486 0.300539
  40940.000 0.362334 0.315855 0.286056 0.284568
  40950.000 0.357522 0.303710 0.270450 0.300436
  40960.000 0.356375 0.311562 0.268582 0.291202
  40970.000 0.362346 0.295212 0.301126 0.291140
  40980.000 0.364126 0.326907 0.261688 0.299710
  40990.000 0.366961 0.332907 0.272025 0.290683
  41000.000 0.367123 0.333338 0.262274 0.299427
  41010.000 0.372301 0.335776 0.264909 0.307073
  41020.000 0.360983 0.326329 0.264471 0.290142
  41030.000 0.374778 0.344427 0.259441 0.308183
  41040.000 0.364660 0.326037 0.250911 0.310962
  41050.000 0.365635 0.328470 0.260419 0.302766
  41060.000 0.366909 0.333804 0.266398 0.294706
  41070.000 0.362093 0.321910 0.273862 0.289129
  41080.000 0.361831 0.315248 0.280980 0.288985
  41090.000 0.364421 0.325315 0.271532 0.293335
  41100.000 0.360736 0.304508 0.302780 0.275426
  41110.000 0.365515 0.328018 0.270377 0.294114
  41120.000 0.357224 0.307092 0.282780 0.284515
  41130.000 0.364364 0.314521 0.284068 0.293094
  41140.000 0.365187 0.329796 0.272971 0.288868
  41150.000 0.361904 0.323608 0.277007 0.283715
  41160.000 0.360289 0.322991 0.262706 0.293732
  41170.000 0.360304 0.317571 0.269746 0.293297
  41180.000 0.369940 0.337137 0.270406 0.294839
  41190.000 0.368598 0.330877 0.268241 0.300494
  41200.000 0.361446 0.325416 0.263988 0.292748
  41210.000 0.357922 0.321242 0.268519 0.284460
  41220.000 0.362475 0.322444 0.280156 0.283405
  41230.000 0.363057 0.317520 0.282880 0.287718
  41240.000 0.358157 0.314882 0.277198 0.283838
  41250.000 0.357836 0.313009 0.278084 0.284233
  41260.000 0.358972 0.317817 0.272809 0.286861
  41270.000 0.362181 0.322225 0.273224 0.289603
  41280.000 0.358234 0.318934 0.271352 0.285152
  41290.000 0.356430 0.302198 0.281244 0.289245
  41300.000 0.361970 0.317861 0.277963 0.289387
  41310.000 0.366207 0.326428 0.273935 0.294313
  41320.000 0.359930 0.311640 0.290634 0.278408
  41330.000 0.356578 0.310838 0.287193 0.274218
  41340.000 0.362505 0.327827 0.262616 0.293909
  41350.000 0.354874 0.307193 0.282836 0.278402
  41360.000 0.361023 0.322331 0.274499 0.285355
  41370.000 0.364122 0.330811 0.266316 0.291219
  41380.000 0.365177 0.331461 0.270068 0.289663
  41390.000 0.362512 0.319849 0.283449 0.283166
  41400.000 0.359937 0.324606 0.275817 0.278685
  41410.000 0.357813 0.319701 0.289918 0.264193
  41420.000 0.362269 0.315941 0.284480 0.285885
  41430.000 0.359218 0.318747 0.272955 0.286307
  41440.000 0.358695 0.318369 0.287195 0.271081
  41450.000 0.365638 0.325375 0.282179 0.286161
  41460.000 0.362446 0.309816 0.290347 0.287135
  41470.000 0.362921 0.325948 0.272319 0.288138
  41480.000 0.365318 0.326677 0.272454 0.293198
  41490.000 0.362957 0.325963 0.276792 0.283919
  41500.000 0.357355 0.301099 0.293356 0.280513
  41510.000 0.362413 0.324137 0.286814 0.274518
  41520.000 0.356697 0.313692 0.267863 0.290365
  41530.000 0.361312 0.321051 0.277416 0.284709
  41540.000 0.361824 0.320221 0.287108 0.277238
  41550.000 0.357714 0.324939 0.274492 0.273839
  41560.000 0.359266 0.311753 0.285697 0.281659
  41570.000 0.367129 0.319530 0.276551 0.301642
  41580.000 0.362003 0.325659 0.281537 0.277085
  41590.000 0.362420 0.314930 0.289579 0.282240
  41600.000 0.364606 0.309814 0.296550 0.286265
  41610.000 0.358685 0.310167 0.289168 0.278366
  41620.000 0.358256 0.302224 0.296685 0.278089
  41630.000 0.359260 0.293492 0.309342 0.276236
  41640.000 0.350232 0.304973 0.275528 0.276406
  41650.000 0.362057 0.314999 0.274488 0.295976
  41660.000 0.357836 0.304301 0.291432 0.280287
  41670.000 0.358911 0.296211 0.300457 0.282168
  41680.000 0.359531 0.325270 0.269406 0.283098
  41690.000 0.360711 0.327328 0.277354 0.275964
  41700.000 0.357481 0.317688 0.275074 0.281059
  41710.000 0.354985 0.319270 0.275434 0.272455
  41720.000 0.354732 0.287740 0.308155 0.271874
  41730.000 0.348248 0.288346 0.295859 0.268100
  41740.000 0.349965 0.286598 0.300073 0.269759
  41750.000 0.360020 0.311145 0.300371 0.268691
  41760.000 0.360079 0.311283 0.301405 0.267529
  41770.000 0.357879 0.318537 0.273684 0.282464
  41780.000 0.360155 0.314331 0.274405 0.292097
  41790.000 0.357526 0.314959 0.278934 0.280439
  41800.000 0.361486 0.326190 0.268387 0.287945
  41810.000 0.366448 0.330596 0.279870 0.284514
  41820.000 0.361497 0.316918 0.284120 0.283194
  41830.000 0.355728 0.317685 0.276892 0.274758
  41840.000 0.360472 0.324446 0.256101 0.298375
  41850.000 0.360758 0.326748 0.261226 0.292042
  41860.000 0.355716 0.325343 0.267195 0.275365
  41870.000 0.357740 0.326762 0.274947 0.271267
  41880.000 0.359792 0.333136 0.260432 0.283014
  41890.000 0.355828 0.325644 0.264489 0.277901
  41900.000 0.360660 0.334139 0.269075 0.275864
  41910.000 0.360899 0.326852 0.272558 0.281738
  41920.000 0.359107 0.319058 0.290909 0.267376
  41930.000 0.356432 0.322189 0.270250 0.277933
  41940.000 0.360711 0.336574 0.259529 0.282111
  41950.000 0.361342 0.332700 0.264972 0.283262
  41960.000 0.364061 0.333295 0.270908 0.283909
  41970.000 0.356446 0.323782 0.278115 0.268189
  41980.000 0.355140 0.319776 0.275935 0.271758
  41990.000 0.357361 0.325308 0.261283 0.285166
  42000.000 0.361587 0.334909 0.257544 0.288093
  42010.000 0.356126 0.320947 0.270445 0.278395
  42020.000 0.362940 0.337287 0.258702 0.287683
  42030.000 0.357798 0.328216 0.271884 0.272749
  42040.000 0.355904 0.320630 0.276054 0.272628
  42050.000 0.363898 0.333186 0.264762 0.289365
  42060.000 0.363009 0.330413 0.277286 0.278372
  42070.000 0.354110 0.321088 0.259087 0.283838
  42080.000 0.350715 0.317080 0.262686 0.276512
  42090.000 0.358482 0.317599 0.270021 0.288510
  42100.000 0.359906 0.332687 0.269376 0.275355
  42110.000 0.358069 0.325199 0.268774 0.280058
  42120.000 0.356162 0.327143 0.269009 0.272606
  42130.000 0.361186 0.332161 0.262929 0.285390
  42140.000 0.359210 0.330385 0.260143 0.285018
  42150.000 0.360323 0.325629 0.272492 0.281742
  42160.000 0.347807 0.291835 0.292498 0.266864
  42170.000 0.350139 0.306466 0.290736 0.258351
  42180.000 0.356330 0.306403 0.294939 0.270315
  42190.000 0.360093 0.314312 0.289753 0.276740
  42200.000 0.339297 0.298994 0.272864 0.257669
  42210.000 0.362774 0.332461 0.281203 0.271302
  42220.000 0.358530 0.327252 0.281181 0.266328
  42230.000 0.351971 0.315623 0.278788 0.265381
  42240.000 0.355356 0.299085 0.297032 0.273636
  42250.000 0.347189 0.290113 0.298087 0.260879
  42260.000 0.345152 0.297832 0.293706 0.251579
  42270.000 0.347721 0.285032 0.302279 0.263067
  42280.000 0.347324 0.290647 0.297147 0.261717
  42290.000 0.344048 0.314405 0.266131 0.258963
  42300.000 0.346432 0.290442 0.292678 0.264599
  42310.000 0.351709 0.323169 0.271741 0.262902
  42320.000 0.348649 0.307280 0.281997 0.263000
  42330.000 0.352422 0.306587 0.289901 0.265262
  42340.000 0.351143 0.304893 0.283932 0.270233
  42350.000 0.347396 0.298804 0.282370 0.268982
  42360.000 0.344165 0.297015 0.284625 0.260135
  42370.000 0.352156 0.302371 0.287933 0.271466
  42380.000 0.349075 0.304321 0.288688 0.260298
  42390.000 0.339400 0.272300 0.292216 0.266171
  42400.000 0.350756 0.286551 0.307165 0.263814
  42410.000 0.345879 0.287238 0.291620 0.267800
  42420.000 0.346516 0.288648 0.291903 0.267623
  42430.000 0.345468 0.295620 0.281355 0.268599
  42440.000 0.350139 0.308684 0.283657 0.263529
  42450.000 0.362447 0.330451 0.281500 0.272573
  42460.000 0.362903 0.319027 0.306891 0.259686
  42470.000 0.363101 0.297547 0.312903 0.277925
  42480.000 0.348419 0.289366 0.297200 0.265955
  42490.000 0.347809 0.277610 0.303494 0.269753
  42500.000 0.353345 0.289738 0.300483 0.274713
  42510.000 0.353340 0.294178 0.292868 0.278182
  42520.000 0.351084 0.301710 0.294839 0.261842
  42530.000 0.353862 0.312550 0.285685 0.266707
  42540.000 0.351139 0.297808 0.299274 0.261425
  42550.000 0.355839 0.317646 0.282845 0.268965
  42560.000 0.357069 0.300055 0.301575 0.272058
  42570.000 0.354249 0.295511 0.302891 0.268169
  42580.000 0.351258 0.305647 0.291063 0.261966
  42590.000 0.356102 0.304776 0.294475 0.272054
  42600.000 0.352478 0.309656 0.288419 0.263456
  42610.000 0.347731 0.287395 0.300397 0.262677
  42620.000 0.348744 0.287746 0.303305 0.261636
  42630.000 0.350912 0.304120 0.295808 0.257463
  42640.000 0.360345 0.307452 0.304341 0.269343
  42650.000 0.354010 0.299049 0.300580 0.266210
  42660.000 0.359169 0.298826 0.309985 0.269474
  42670.000 0.351353 0.306781 0.292043 0.259797
  42680.000 0.353569 0.296869 0.305515 0.261824
  42690.000 0.350514 0.286873 0.310436 0.258947
  42700.000 0.345707 0.298694 0.294874 0.250714
  42710.000 0.352849 0.297205 0.301643 0.263982
  42720.000 0.352277 0.298177 0.302334 0.260544
  42730.000 0.353141 0.311532 0.290107 0.261158
  42740.000 0.354750 0.274763 0.319619 0.272111
  42750.000 0.354506 0.278569 0.311408 0.277081
  42760.000 0.347387 0.287309 0.297410 0.265247
  42770.000 0.351462 0.304305 0.303971 0.249099
  42780.000 0.355597 0.314089 0.294566 0.259766
  42790.000 0.352665 0.310062 0.303733 0.245667
  42800.000 0.356381 0.294441 0.309376 0.267594
  42810.000 0.350577 0.297914 0.305407 0.252551
  42820.000 0.352898 0.309668 0.296824 0.255099
  42830.000 0.351679 0.311946 0.292659 0.253764
  42840.000 0.356680 0.305409 0.302232 0.264239
  42850.000 0.354941 0.311901 0.295472 0.259578
  42860.000 0.353166 0.318859 0.288384 0.254196
  42870.000 0.358382 0.299131 0.309692 0.267371
  42880.000 0.363919 0.282881 0.326195 0.280088
  42890.000 0.347851 0.295815 0.304924 0.248025
  42900.000 0.344771 0.299152 0.295526 0.246792
  42910.000 0.349342 0.295149 0.301692 0.256806
  42920.000 0.352927 0.290638 0.315504 0.255152
  42930.000 0.352631 0.292356 0.317501 0.249837
  42940.000 0.357208 0.296731 0.309384 0.267259
  42950.000 0.348752 0.310801 0.285233 0.255540
  42960.000 0.349314 0.298271 0.303149 0.251348
  42970.000 0.352923 0.317635 0.291158 0.251881
  42980.000 0.357476 0.307442 0.313060 0.251100
  42990.000 0.360139 0.308904 0.317799 0.250962
  43000.000 0.356006 0.305376 0.298267 0.266952
  43010.000 0.351390 0.300276 0.292370 0.267029
  43020.000 0.353816 0.310462 0.298758 0.254417
  43030.000 0.350035 0.309292 0.299690 0.244077
  43040.000 0.351050 0.304920 0.295736 0.256975
  43050.000 0.353988 0.306950 0.300526 0.257061
  43060.000 0.355959 0.302782 0.309475 0.256830
  43070.000 0.353523 0.318285 0.294198 0.249199
  43080.000 0.346715 0.299789 0.301631 0.244064
  43090.000 0.352581 0.310199 0.296425 0.254039
  43100.000 0.350215 0.322092 0.290852 0.238671
  43110.000 0.349835 0.310516 0.288580 0.255088
  43120.000 0.347182 0.307302 0.292179 0.247523
  43130.000 0.356703 0.322197 0.296327 0.250707
  43140.000 0.365042 0.315742 0.310274 0.265609
  43150.000 0.344734 0.301260 0.291849 0.248496
  43160.000 0.345820 0.298962 0.299562 0.245086
  43170.000 0.348629 0.303858 0.299014 0.247680
  43180.000 0.351825 0.314996 0.297870 0.244156
  43190.000 0.357143 0.318427 0.303196 0.248552
  43200.000 0.359295 0.306868 0.323181 0.244074
  43210.000 0.354953 0.287868 0.314296 0.265204
  43220.000 0.354661 0.302709 0.310001 0.252657
  43230.000 0.360889 0.312972 0.305237 0.263363
  43240.000 0.357016 0.306981 0.309696 0.254504
  43250.000 0.350093 0.312805 0.295371 0.245029
  43260.000 0.348243 0.300983 0.302608 0.245730
  43270.000 0.354912 0.323135 0.299589 0.240324
  43280.000 0.350889 0.306960 0.298689 0.250614
  43290.000 0.351396 0.298201 0.302071 0.258431
  43300.000 0.356609 0.306069 0.309302 0.254939
  43310.000 0.349264 0.299797 0.304306 0.247971
  43320.000 0.355723 0.295803 0.319693 0.251744
  43330.000 0.350870 0.315985 0.297619 0.240408
  43340.000 0.349648 0.312246 0.296855 0.242665
  43350.000 0.350370 0.307649 0.300551 0.246050
  43360.000 0.358229 0.316546 0.301778 0.255706
  43370.000 0.344249 0.307960 0.285162 0.246692
  43380.000 0.357228 0.331151 0.293518 0.243743
  43390.000 0.357146 0.338804 0.271198 0.258399
  43400.000 0.371698 0.350805 0.286795 0.266465
  43410.000 0.354237 0.336967 0.279426 0.243604
  43420.000 0.357829 0.320800 0.300650 0.250560
  43430.000 0.353129 0.324628 0.287093 0.248183
  43440.000 0.352473 0.331648 0.284442 0.239952
  43450.000 0.353707 0.327645 0.283770 0.249681
  43460.000 0.354384 0.321849 0.294433 0.246776
  43470.000 0.352143 0.330183 0.291382 0.232561
  43480.000 0.349521 0.314734 0.290022 0.247306
  43490.000 0.365385 0.342484 0.292454 0.253352
  43500.000 0.350342 0.318682 0.283739 0.251819
  43510.000 0.350803 0.327803 0.282875 0.242184
  43520.000 0.348241 0.312175 0.294412 0.241687
  43530.000 0.350952 0.327884 0.281729 0.243834
  43540.000 0.353630 0.337432 0.281427 0.238845
  43550.000 0.353879 0.334611 0.285094 0.239202
  43560.000 0.355557 0.327746 0.295994 0.240440
  43570.000 0.349674 0.326481 0.286319 0.236591
  43580.000 0.350115 0.325601 0.287192 0.238046
  43590.000 0.349349 0.324807 0.282814 0.242087
  43600.000 0.350389 0.325038 0.283693 0.243749
  43610.000 0.352494 0.312473 0.300888 0.245624
  43620.000 0.349448 0.310304 0.298579 0.242466
  43630.000 0.349326 0.306047 0.302545 0.242609
  43640.000 0.356993 0.328596 0.291648 0.248705
  43650.000 0.344836 0.301588 0.299505 0.239093
  43660.000 0.359575 0.309082 0.316466 0.250811
  43670.000 0.354682 0.315181 0.295181 0.255203
  43680.000 0.350869 0.313276 0.302936 0.237289
  43690.000 0.347605 0.286793 0.307532 0.254622
  43700.000 0.352522 0.290186 0.318658 0.250586
  43710.000 0.347339 0.294323 0.308688 0.243667
  43720.000 0.350769 0.291963 0.314890 0.248354
  43730.000 0.348450 0.280250 0.316076 0.253753
  43740.000 0.347666 0.276288 0.320973 0.249769
  43750.000 0.346628 0.302986 0.292285 0.251140
  43760.000 0.351193 0.311761 0.291426 0.254064
  43770.000 0.352052 0.310268 0.303954 0.243366
  43780.000 0.346873 0.288707 0.312398 0.244332
  43790.000 0.352066 0.300227 0.310369 0.247861
  43800.000 0.352625 0.298777 0.309844 0.251828
  43810.000 0.350066 0.306777 0.307057 0.238108
  43820.000 0.344910 0.317568 0.285070 0.236245
  43830.000 0.347881 0.292964 0.314183 0.239799
  43840.000 0.350458 0.316496 0.292960 0.244225
  43850.000 0.351564 0.292972 0.315697 0.248388
  43860.000 0.348613 0.297917 0.305795 0.246572
  43870.000 0.351729 0.311335 0.304856 0.239918
  43880.000 0.354183 0.308044 0.301565 0.255066
  43890.000 0.362466 0.336966 0.291296 0.253699
  43900.000 0.363867 0.321649 0.311546 0.253536
  43910.000 0.359539 0.330328 0.284833 0.261324
  43920.000 0.365450 0.334784 0.287990 0.268495
  43930.000 0.357828 0.329533 0.273644 0.269461
  43940.000 0.366174 0.320467 0.293411 0.281742
  43950.000 0.364699 0.336525 0.280745 0.271927
  43960.000 0.360795 0.324700 0.282136 0.274436
  43970.000 0.362186 0.321583 0.287940 0.275740
  43980.000 0.355351 0.316564 0.295092 0.255454
  43990.000 0.364241 0.339962 0.273741 0.273558
  44000.000 0.359429 0.321587 0.296208 0.259270
  44010.000 0.363162 0.336680 0.271196 0.277261
  44020.000 0.366677 0.347312 0.285661 0.258217
  44030.000 0.369621 0.340701 0.275546 0.285021
  44040.000 0.364990 0.337134 0.267549 0.284946
  44050.000 0.360298 0.333072 0.287516 0.256955
  44060.000 0.364718 0.338856 0.279219 0.270650
  44070.000 0.368088 0.344703 0.282162 0.269337
  44080.000 0.359009 0.330715 0.282734 0.261655
  44090.000 0.363553 0.341271 0.273394 0.270429
  44100.000 0.362996 0.339867 0.269158 0.274911
  44110.000 0.367316 0.347445 0.274978 0.271131
  44120.000 0.357102 0.326192 0.289261 0.254894
  44130.000 0.365004 0.331907 0.287840 0.271000
  44140.000 0.364190 0.329009 0.292653 0.267162
  44150.000 0.357615 0.321068 0.296789 0.254180
  44160.000 0.360909 0.332202 0.280289 0.267564
  44170.000 0.361411 0.332489 0.278870 0.270035
  44180.000 0.367721 0.342261 0.285953 0.267444
  44190.000 0.364770 0.334001 0.282537 0.273368
  44200.000 0.362448 0.337762 0.278486 0.266645
  44210.000 0.364192 0.326194 0.291893 0.271417
  44220.000 0.362748 0.330267 0.284995 0.269951
  44230.000 0.359583 0.330644 0.286343 0.259387
  44240.000 0.358521 0.320282 0.289515 0.265847
  44250.000 0.354802 0.322542 0.278264 0.265151
  44260.000 0.366686 0.339291 0.288352 0.265806
  44270.000 0.358410 0.335930 0.272306 0.264418
  44280.000 0.362848 0.321669 0.295931 0.268834
  44290.000 0.358303 0.318894 0.289461 0.266986
  44300.000 0.348457 0.291314 0.307232 0.252170
  44310.000 0.359951 0.300698 0.316877 0.261341
  44320.000 0.355760 0.297618 0.317300 0.252734
  44330.000 0.350251 0.303405 0.305140 0.245329
  44340.000 0.341905 0.294624 0.296776 0.242731
  44350.000 0.354727 0.300490 0.313853 0.250728
  44360.000 0.347116 0.296174 0.303826 0.246881
  44370.000 0.353872 0.301282 0.311468 0.250333
  44380.000 0.355385 0.310514 0.306847 0.249044
  44390.000 0.360035 0.327255 0.308149 0.239163
  44400.000 0.364771 0.321863 0.319498 0.245847
  44410.000 0.363497 0.331691 0.301780 0.251337
  44420.000 0.360302 0.319249 0.314990 0.241861
  44430.000 0.344703 0.291682 0.303411 0.245973
  44440.000 0.349835 0.299983 0.310069 0.242149
  44450.000 0.352028 0.299951 0.313766 0.243777
  44460.000 0.353131 0.291930 0.317423 0.251839
  44470.000 0.356205 0.301519 0.312440 0.255404
  44480.000 0.350062 0.297827 0.303985 0.252941
  44490.000 0.346396 0.292964 0.306126 0.245843
  44500.000 0.356545 0.305724 0.312956 0.250680
  44510.000 0.353326 0.306795 0.307807 0.246597
  44520.000 0.357158 0.294867 0.325297 0.249716
  44530.000 0.345561 0.289626 0.306054 0.247532
  44540.000 0.356184 0.311192 0.299904 0.258751
  44550.000 0.360957 0.329522 0.294308 0.255690
  44560.000 0.353529 0.326250 0.296988 0.235210
  44570.000 0.356692 0.324920 0.296707 0.246678
  44580.000 0.360227 0.336770 0.286284 0.253288
  44590.000 0.361784 0.342071 0.284298 0.252858
  44600.000 0.368484 0.349845 0.283450 0.262347
  44610.000 0.361127 0.337792 0.292249 0.247613
  44620.000 0.367696 0.346377 0.287782 0.260011
  44630.000 0.358016 0.322545 0.292799 0.258040
  44640.000 0.358042 0.318430 0.288918 0.267427
  44650.000 0.356656 0.324303 0.285359 0.260394
  44660.000 0.361785 0.336659 0.273575 0.271281
  44670.000 0.351470 0.312927 0.287994 0.257292
  44680.000 0.357819 0.322367 0.290105 0.260744
  44690.000 0.368195 0.330051 0.298340 0.270544
  44700.000 0.360512 0.322447 0.297299 0.259960
  44710.000 0.358148 0.321460 0.286663 0.266510
  44720.000 0.363558 0.335046 0.289274 0.261560
  44730.000 0.353436 0.321987 0.272425 0.268222
  44740.000 0.350422 0.322229 0.277809 0.254128
  44750.000 0.358760 0.319336 0.311148 0.242131
  44760.000 0.348654 0.306506 0.300530 0.242600
  44770.000 0.356182 0.319309 0.290169 0.259953
  44780.000 0.358285 0.338039 0.280589 0.252461
  44790.000 0.355837 0.323915 0.285244 0.258756
  44800.000 0.355946 0.329066 0.283313 0.254646
  44810.000 0.355425 0.335621 0.281619 0.246381
  44820.000 0.364190 0.343521 0.280628 0.261744
  44830.000 0.368717 0.343000 0.285542 0.269670
  44840.000 0.361848 0.328465 0.285377 0.269332
  44850.000 0.360122 0.325633 0.285083 0.268452
  44860.000 0.359038 0.327970 0.282412 0.265510
  44870.000 0.362353 0.318273 0.292055 0.275691
  44880.000 0.355615 0.312650 0.291433 0.265030
  44890.000 0.366549 0.335293 0.278466 0.280627
  44900.000 0.361845 0.324823 0.284784 0.274320
  44910.000 0.366760 0.337776 0.274599 0.282007
  44920.000 0.363429 0.338766 0.274072 0.272549
  44930.000 0.360553 0.332595 0.281289 0.265056
  44940.000 0.360455 0.333821 0.289095 0.254644
  44950.000 0.357141 0.323785 0.281299 0.266710
  44960.000 0.362879 0.329427 0.283348 0.273046
  44970.000 0.361849 0.333792 0.281902 0.266429
  44980.000 0.363960 0.327877 0.278970 0.282148
  44990.000 0.365388 0.341727 0.271114 0.277014
  45000.000 0.364906 0.327087 0.297247 0.266404
  45010.000 0.361619 0.331110 0.279879 0.271238
  45020.000 0.361888 0.308184 0.312921 0.262735
  45030.000 0.365947 0.335583 0.284083 0.272975
  45040.000 0.358805 0.329781 0.284915 0.259903
  45050.000 0.358329 0.318852 0.289769 0.266771
  45060.000 0.361745 0.328007 0.290487 0.264097
  45070.000 0.361908 0.333786 0.291855 0.255659
  45080.000 0.356314 0.312854 0.296863 0.260603
  45090.000 0.361551 0.320151 0.297285 0.265639
  45100.000 0.362516 0.323553 0.294722 0.266997
  45110.000 0.362058 0.316684 0.291675 0.277144
  45120.000 0.367016 0.315134 0.310312 0.271659
  45130.000 0.361033 0.322696 0.292691 0.266252
  45140.000 0.363706 0.334822 0.293344 0.257696
  45150.000 0.368546 0.343414 0.278077 0.276391
  45160.000 0.365174 0.335986 0.282114 0.272452
  45170.000 0.361102 0.332791 0.274306 0.273487
  45180.000 0.364635 0.337736 0.276494 0.274597
  45190.000 0.359538 0.332801 0.283258 0.259893
  45200.000 0.362524 0.331820 0.285685 0.266697
  45210.000 0.355614 0.318256 0.290880 0.258891
  45220.000 0.364488 0.325726 0.281733 0.283252
  45230.000 0.372201 0.346786 0.285735 0.274157
  45240.000 0.365410 0.344544 0.284555 0.259553
  45250.000 0.357329 0.319859 0.304927 0.245109
  45260.000 0.358774 0.316909 0.311526 0.244863
  45270.000 0.347184 0.282664 0.321026 0.241075
  45280.000 0.350462 0.294352 0.317304 0.241502
  45290.000 0.349106 0.302490 0.296439 0.253721
  45300.000 0.352805 0.311303 0.311550 0.234457
  45310.000 0.355963 0.292238 0.315449 0.261739
  45320.000 0.360382 0.280454 0.334930 0.262523
  45330.000 0.356059 0.280239 0.329944 0.257215
  45340.000 0.357668 0.302372 0.323692 0.244229
  45350.000 0.350896 0.279409 0.320945 0.255304
  45360.000 0.347725 0.287798 0.320079 0.237797
  45370.000 0.357710 0.289662 0.328247 0.253501
  45380.000 0.357275 0.283983 0.324505 0.263328
  45390.000 0.353992 0.308955 0.297056 0.258698
  45400.000 0.355708 0.313221 0.294796 0.260854
  45410.000 0.356535 0.310316 0.296077 0.265097
  45420.000 0.349843 0.293023 0.307831 0.253295
  45430.000 0.355055 0.312456 0.302110 0.251453
  45440.000 0.356721 0.303259 0.307511 0.260712
  45450.000 0.353247 0.302769 0.305090 0.254593
  45460.000 0.354477 0.299280 0.310863 0.255154
  45470.000 0.349693 0.289801 0.310811 0.252948
  45480.000 0.360213 0.307007 0.311018 0.261765
  45490.000 0.360788 0.318655 0.300425 0.261799
  45500.000 0.352421 0.314228 0.300400 0.243768
  45510.000 0.360612 0.322322 0.302137 0.254763
  45520.000 0.359251 0.340439 0.289514 0.241672
  45530.000 0.366616 0.338518 0.288196 0.266765
  45540.000 0.361901 0.339495 0.291382 0.248566
  45550.000 0.357061 0.302745 0.309893 0.259415
  45560.000 0.354851 0.288064 0.319468 0.258451
  45570.000 0.352657 0.287257 0.322758 0.249087
  45580.000 0.361965 0.299046 0.326544 0.256862
  45590.000 0.357776 0.299155 0.323389 0.248863
  45600.000 0.352248 0.288431 0.317509 0.253285
  45610.000 0.349445 0.287052 0.314168 0.251244
  45620.000 0.350367 0.303436 0.305299 0.245425
  45630.000 0.350108 0.299240 0.312462 0.240779
  45640.000 0.362395 0.333656 0.302542 0.244547
  45650.000 0.361038 0.325157 0.307247 0.246108
  45660.000 0.359635 0.310566 0.306330 0.261507
  45670.000 0.347717 0.287663 0.314010 0.245889
  45680.000 0.354642 0.302439 0.317260 0.243761
  45690.000 0.348140 0.297985 0.305451 0.245578
  45700.000 0.352964 0.297188 0.318260 0.244045
  45710.000 0.350098 0.292771 0.317319 0.242344
  45720.000 0.355753 0.310444 0.316048 0.238451
  45730.000 0.364889 0.325198 0.317369 0.244564
  45740.000 0.364231 0.322179 0.312894 0.252242
  45750.000 0.354442 0.301083 0.312177 0.251304
  45760.000 0.352411 0.292812 0.309187 0.258945
  45770.000 0.350897 0.303266 0.293534 0.261007
  45780.000 0.354607 0.279934 0.322353 0.263093
  45790.000 0.352031 0.299893 0.307751 0.251405
  45800.000 0.357446 0.297832 0.318677 0.255491
  45810.000 0.351087 0.289270 0.317331 0.249294
  45820.000 0.347710 0.297085 0.303581 0.247757
  45830.000 0.353253 0.305905 0.306456 0.249163
  45840.000 0.366578 0.332350 0.303518 0.257252
  45850.000 0.355667 0.326987 0.294222 0.243950
  45860.000 0.363310 0.339730 0.299873 0.242175
  45870.000 0.364223 0.336522 0.300828 0.248137
  45880.000 0.367367 0.345158 0.277328 0.271795
  45890.000 0.366758 0.333919 0.294643 0.265907
  45900.000 0.363863 0.332738 0.303405 0.249045
  45910.000 0.369929 0.339455 0.302733 0.258491
  45920.000 0.360111 0.326134 0.298062 0.253289
  45930.000 0.345223 0.299657 0.299310 0.242851
  45940.000 0.352333 0.292576 0.320298 0.245125
  45950.000 0.352643 0.306909 0.304531 0.248560
  45960.000 0.353681 0.300288 0.318037 0.242609
  45970.000 0.348072 0.277835 0.319670 0.250852
  45980.000 0.357178 0.316240 0.306085 0.247905
  45990.000 0.349372 0.298775 0.306816 0.246412
  46000.000 0.349860 0.295344 0.313333 0.243716
  46010.000 0.358130 0.293960 0.326258 0.252305
  46020.000 0.355073 0.296613 0.317477 0.251761
  46030.000 0.352289 0.295161 0.315804 0.247715
  46040.000 0.356436 0.293226 0.320446 0.255784
  46050.000 0.349556 0.287077 0.314234 0.251439
  46060.000 0.347856 0.290864 0.311368 0.245878
  46070.000 0.351414 0.282154 0.317824 0.257605
  46080.000 0.349684 0.293350 0.308013 0.252253
  46090.000 0.347924 0.284773 0.313990 0.249835
  46100.000 0.347786 0.293693 0.300948 0.255118
  46110.000 0.356844 0.294256 0.321037 0.254997
  46120.000 0.349312 0.284848 0.319261 0.246924
  46130.000 0.360365 0.290920 0.321065 0.268344
  46140.000 0.350171 0.283757 0.316895 0.253572
  46150.000 0.357043 0.287092 0.328378 0.254372
  46160.000 0.346980 0.281574 0.313896 0.250949
  46170.000 0.342226 0.293688 0.296867 0.244652
  46180.000 0.349053 0.306629 0.303032 0.240470
  46190.000 0.355527 0.309520 0.302129 0.256348
  46200.000 0.352064 0.301126 0.304802 0.253608
  46210.000 0.360202 0.289147 0.329743 0.259142
  46220.000 0.352338 0.296313 0.316890 0.245078
  46230.000 0.354780 0.292292 0.323769 0.247944
  46240.000 0.359499 0.295456 0.321040 0.260994
  46250.000 0.350587 0.294923 0.309771 0.250768
  46260.000 0.350479 0.279519 0.318608 0.256961
  46270.000 0.356230 0.294918 0.321284 0.252189
  46280.000 0.345690 0.292651 0.307760 0.242161
  46290.000 0.365924 0.326202 0.302837 0.263976
  46300.000 0.356074 0.300899 0.309182 0.259699
  46310.000 0.354265 0.297072 0.308076 0.260472
  46320.000 0.346307 0.286767 0.314932 0.241742
  46330.000 0.351056 0.289430 0.320224 0.245289
  46340.000 0.351093 0.297255 0.315617 0.241987
  46350.000 0.349700 0.281530 0.320524 0.250171
  46360.000 0.348296 0.294886 0.302518 0.253269
  46370.000 0.346198 0.296440 0.300837 0.247641
  46380.000 0.354489 0.293946 0.320540 0.249350
  46390.000 0.352686 0.284532 0.325588 0.248613
  46400.000 0.356950 0.296134 0.318311 0.256533
  46410.000 0.350027 0.299756 0.306288 0.247733
  46420.000 0.349322 0.286766 0.317196 0.247395
  46430.000 0.354105 0.299928 0.316982 0.245655
  46440.000 0.354563 0.281695 0.323890 0.259178
  46450.000 0.357858 0.299221 0.311896 0.263272
  46460.000 0.360050 0.309959 0.315480 0.252329
  46470.000 0.346424 0.283785 0.311749 0.249595
  46480.000 0.349939 0.293739 0.304922 0.256232
  46490.000 0.351731 0.297477 0.309523 0.251260
  46500.000 0.351837 0.285019 0.322679 0.249443
  46510.000 0.348227 0.283255 0.315557 0.250427
  46520.000 0.344924 0.298826 0.296829 0.246050
  46530.000 0.347979 0.290205 0.306503 0.253014
  46540.000 0.359432 0.310497 0.309984 0.256679
  46550.000 0.353133 0.309686 0.303652 0.247579
  46560.000 0.356883 0.314978 0.309391 0.244535
  46570.000 0.350663 0.300536 0.304324 0.250985
  46580.000 0.348908 0.284597 0.315834 0.250452
  46590.000 0.345912 0.295640 0.302905 0.245268
  46600.000 0.356268 0.315164 0.302363 0.251202
  46610.000 0.353526 0.309932 0.304445 0.247419
  46620.000 0.360690 0.315518 0.309513 0.254646
  46630.000 0.365955 0.316379 0.316808 0.259583
  46640.000 0.362826 0.315909 0.306913 0.263231
  46650.000 0.363291 0.320253 0.310934 0.254398
  46660.000 0.348517 0.284723 0.315757 0.249317
  46670.000 0.345587 0.282349 0.307811 0.253755
  46680.000 0.353901 0.285503 0.321866 0.255699
  46690.000 0.348595 0.291348 0.310344 0.248675
  46700.000 0.347778 0.292409 0.308284 0.247705
  46710.000 0.355092 0.289545 0.319440 0.257492
  46720.000 0.345084 0.292940 0.304525 0.244166
  46730.000 0.350440 0.294958 0.311979 0.247559
  46740.000 0.346019 0.287931 0.310626 0.245083
  46750.000 0.348986 0.296270 0.309130 0.245448
  46760.000 0.347169 0.296584 0.306116 0.243688
  46770.000 0.357517 0.285222 0.328806 0.257239
  46780.000 0.357065 0.284304 0.326549 0.259860
  46790.000 0.351248 0.284137 0.314491 0.259060
  46800.000 0.352840 0.287310 0.321994 0.250531
  46810.000 0.350045 0.282263 0.316042 0.255946
  46820.000 0.351715 0.290698 0.310615 0.257720
  46830.000 0.347718 0.296172 0.302854 0.249755
  46840.000 0.345499 0.304657 0.289949 0.248702
  46850.000 0.355205 0.306313 0.308578 0.251582
  46860.000 0.347089 0.289110 0.307610 0.250467
  46870.000 0.350177 0.281882 0.319163 0.252834
  46880.000 0.351200 0.291679 0.314273 0.250677
  46890.000 0.350707 0.293670 0.317138 0.243255
  46900.000 0.348247 0.303593 0.303292 0.241655
  46910.000 0.366622 0.317569 0.316484 0.260406
  46920.000 0.360467 0.318512 0.307319 0.252938
  46930.000 0.357900 0.327951 0.291303 0.252538
  46940.000 0.358333 0.283444 0.321367 0.270533
  46950.000 0.356819 0.296193 0.317172 0.257509
  46960.000 0.357790 0.295231 0.317580 0.260786
  46970.000 0.356047 0.306909 0.306204 0.256096
  46980.000 0.353178 0.283271 0.322292 0.255645
  46990.000 0.347170 0.281139 0.311158 0.255333
  47000.000 0.351019 0.277587 0.321100 0.257427
  47010.000 0.348418 0.296638 0.304721 0.248882
  47020.000 0.352590 0.287082 0.317854 0.255327
  47030.000 0.357576 0.280673 0.326024 0.265805
  47040.000 0.347827 0.280842 0.320433 0.245799
  47050.000 0.343422 0.286979 0.304806 0.246196
  47060.000 0.362110 0.310203 0.312768 0.261147
  47070.000 0.353115 0.278990 0.327911 0.253019
  47080.000 0.352738 0.286797 0.318936 0.254707
  47090.000 0.346162 0.290816 0.308211 0.245129
  47100.000 0.357875 0.280687 0.324005 0.269043
  47110.000 0.351116 0.293132 0.305510 0.259428
  47120.000 0.345779 0.269094 0.317965 0.256151
  47130.000 0.349226 0.292146 0.303558 0.257723
  47140.000 0.352590 0.283587 0.313753 0.264153
  47150.000 0.343266 0.298500 0.304144 0.232501
  47160.000 0.351400 0.284869 0.309967 0.264073
  47170.000 0.353008 0.288050 0.314105 0.259990
  47180.000 0.345060 0.283486 0.309202 0.249324
  47190.000 0.352051 0.282728 0.320714 0.255123
  47200.000 0.357876 0.291159 0.313763 0.270057
  47210.000 0.349295 0.290182 0.305650 0.257655
  47220.000 0.352365 0.278685 0.320301 0.260892
  47230.000 0.353963 0.299393 0.302621 0.263371
  47240.000 0.345855 0.287430 0.308620 0.247728
  47250.000 0.353657 0.281946 0.325420 0.254469
  47260.000 0.353311 0.282175 0.320842 0.259028
  47270.000 0.355650 0.290060 0.320212 0.257494
  47280.000 0.353963 0.283532 0.319085 0.261485
  47290.000 0.348146 0.289940 0.308109 0.251823
  47300.000 0.349482 0.280312 0.312966 0.260295
  47310.000 0.361657 0.309437 0.324699 0.245785
  47320.000 0.353965 0.313218 0.303027 0.246275
  47330.000 0.358347 0.324988 0.297430 0.250486
  47340.000 0.363147 0.331580 0.279481 0.275130
  47350.000 0.362200 0.324015 0.300191 0.259378
  47360.000 0.359559 0.327910 0.292362 0.256057
  47370.000 0.360589 0.331069 0.295077 0.251737
  47380.000 0.357225 0.319019 0.294228 0.258603
  47390.000 0.362369 0.326562 0.295966 0.261505
  47400.000 0.363297 0.327816 0.297915 0.260293
  47410.000 0.359963 0.331935 0.291536 0.252928
  47420.000 0.359444 0.319249 0.286883 0.272356
  47430.000 0.358460 0.317262 0.300763 0.256657
  47440.000 0.355413 0.318791 0.297570 0.249923
  47450.000 0.356940 0.316413 0.298600 0.255995
  47460.000 0.355703 0.302809 0.304115 0.262432
  47470.000 0.362400 0.316530 0.303701 0.265032
  47480.000 0.358513 0.311748 0.305615 0.257830
  47490.000 0.357690 0.303059 0.309091 0.261728
  47500.000 0.358363 0.309718 0.309178 0.255602
  47510.000 0.356340 0.289272 0.323807 0.255786
  47520.000 0.361727 0.325442 0.290794 0.266868
  47530.000 0.361435 0.330278 0.289378 0.261625
  47540.000 0.360754 0.318127 0.313988 0.245956
  47550.000 0.360560 0.320216 0.301488 0.258020
  47560.000 0.359444 0.330972 0.288252 0.256454
  47570.000 0.360407 0.315212 0.294184 0.271816
  47580.000 0.359883 0.322322 0.287956 0.268742
  47590.000 0.355327 0.317601 0.295529 0.253588
  47600.000 0.360609 0.326004 0.290826 0.263097
  47610.000 0.364774 0.329458 0.293569 0.267199
  47620.000 0.358644 0.322911 0.289175 0.263357
  47630.000 0.360612 0.315777 0.303476 0.261285
  47640.000 0.355106 0.315583 0.294365 0.256822
  47650.000 0.358407 0.315547 0.299440 0.260148
  47660.000 0.361720 0.325070 0.297869 0.259396
  47670.000 0.362715 0.331411 0.291129 0.261793
  47680.000 0.358779 0.318374 0.292956 0.265064
  47690.000 0.358172 0.331357 0.290790 0.249435
  47700.000 0.359235 0.320147 0.297346 0.259213
  47710.000 0.358258 0.325656 0.287776 0.260443
  47720.000 0.364925 0.320598 0.308456 0.261556
  47730.000 0.356384 0.322568 0.291995 0.254375
  47740.000 0.359517 0.311862 0.309220 0.256182
  47750.000 0.349611 0.311432 0.301154 0.238268
  47760.000 0.350385 0.305613 0.302984 0.245643
  47770.000 0.357058 0.333570 0.301777 0.229438
  47780.000 0.361602 0.331306 0.297178 0.251860
  47790.000 0.355334 0.320805 0.289251 0.256793
  47800.000 0.360338 0.323709 0.298686 0.256293
  47810.000 0.363330 0.325370 0.305060 0.255129
  47820.000 0.353643 0.319662 0.301662 0.238629
  47830.000 0.345600 0.300980 0.299032 0.242631
  47840.000 0.353217 0.313971 0.303886 0.242073
  47850.000 0.351070 0.314032 0.304568 0.234782
  47860.000 0.352249 0.323565 0.298233 0.233499
  47870.000 0.350346 0.310584 0.300588 0.242216
  47880.000 0.344476 0.301044 0.304993 0.231687
  47890.000 0.348936 0.312656 0.295437 0.241816
  47900.000 0.350372 0.289643 0.315515 0.249154
  47910.000 0.352775 0.307086 0.303810 0.249597
  47920.000 0.350745 0.309921 0.302948 0.241280
  47930.000 0.348573 0.312689 0.296492 0.239424
  47940.000 0.359072 0.337594 0.298251 0.234397
  47950.000 0.360032 0.338644 0.297500 0.236770
  47960.000 0.359535 0.329194 0.298112 0.247570
  47970.000 0.346248 0.301223 0.299107 0.244082
  47980.000 0.340132 0.284140 0.302257 0.243485
  47990.000 0.358767 0.320162 0.303171 0.251019
  48000.000 0.341893 0.301989 0.288459 0.243672
  48010.000 0.350830 0.305192 0.300052 0.250977
  48020.000 0.345617 0.293570 0.308599 0.239762
  48030.000 0.345086 0.309022 0.292613 0.238855
  48040.000 0.352671 0.323360 0.295137 0.238925
  48050.000 0.361741 0.328509 0.304011 0.247735
  48060.000 0.348707 0.300190 0.302258 0.248433
  48070.000 0.349709 0.314707 0.300071 0.235605
  48080.000 0.347167 0.313321 0.298637 0.231722
  48090.000 0.349124 0.290386 0.315074 0.245314
  48100.000 0.352250 0.305701 0.314509 0.236203
  48110.000 0.350265 0.302110 0.308774 0.242404
  48120.000 0.348517 0.298709 0.311309 0.238301
  48130.000 0.348538 0.303562 0.302675 0.243300
  48140.000 0.349369 0.290706 0.315654 0.244889
  48150.000 0.352960 0.309361 0.307149 0.243139
  48160.000 0.350810 0.311641 0.304326 0.237489
  48170.000 0.358709 0.308537 0.320285 0.244062
  48180.000 0.360901 0.324780 0.303552 0.250746
  48190.000 0.354349 0.316022 0.305765 0.240341
  48200.000 0.348330 0.303977 0.306100 0.237842
  48210.000 0.342591 0.303496 0.289304 0.242757
  48220.000 0.344845 0.294094 0.310579 0.234278
  48230.000 0.349373 0.299259 0.314214 0.236297
  48240.000 0.344957 0.298922 0.302770 0.238676
  48250.000 0.349086 0.304951 0.304097 0.241355
  48260.000 0.351449 0.313244 0.300444 0.242166
  48270.000 0.348085 0.290730 0.313536 0.243922
  48280.000 0.347415 0.302920 0.304096 0.239079
  48290.000 0.345218 0.309478 0.295458 0.235112
  48300.000 0.359658 0.324091 0.305702 0.245397
  48310.000 0.347668 0.303155 0.302298 0.241784
  48320.000 0.348092 0.319003 0.292398 0.234683
  48330.000 0.345266 0.292093 0.301568 0.249311
  48340.000 0.345267 0.292420 0.310498 0.237699
  48350.000 0.350085 0.310125 0.299674 0.243182
  48360.000 0.353832 0.299533 0.312821 0.250634
  48370.000 0.350092 0.305150 0.310712 0.235522
  48380.000 0.352076 0.315795 0.301305 0.239592
  48390.000 0.347152 0.295154 0.304506 0.247364
  48400.000 0.346989 0.310808 0.295600 0.238374
  48410.000 0.341581 0.288772 0.298956 0.246152
  48420.000 0.348556 0.293053 0.305646 0.252355
  48430.000 0.345326 0.304342 0.294444 0.243266
  48440.000 0.347845 0.307448 0.296126 0.244493
  48450.000 0.350832 0.306369 0.304280 0.244372
  48460.000 0.348324 0.322517 0.288478 0.235420
  48470.000 0.347224 0.300777 0.300830 0.245283
  48480.000 0.346609 0.321887 0.281449 0.239689
  48490.000 0.346838 0.301602 0.293751 0.251674
  48500.000 0.349066 0.306800 0.296225 0.248635
  48510.000 0.347448 0.316224 0.290527 0.238824
  48520.000 0.346033 0.297721 0.300115 0.246519
  48530.000 0.341412 0.295853 0.290363 0.247557
  48540.000 0.349109 0.301142 0.301724 0.249059
  48550.000 0.346488 0.302406 0.296534 0.246426
  48560.000 0.344230 0.312130 0.291388 0.233786
  48570.000 0.347850 0.312404 0.293210 0.241724
  48580.000 0.345797 0.317929 0.284412 0.239128
  48590.000 0.349193 0.319511 0.296202 0.232482
  48600.000 0.363156 0.344825 0.297180 0.237791
  48610.000 0.355353 0.328855 0.291439 0.243863
  48620.000 0.358349 0.327975 0.293469 0.251269
  48630.000 0.363122 0.336076 0.288477 0.259902
  48640.000 0.364975 0.331888 0.312683 0.241852
  48650.000 0.366259 0.349524 0.284516 0.255293
  48660.000 0.360096 0.329085 0.290024 0.258702
  48670.000 0.357565 0.330608 0.285492 0.254751
  48680.000 0.362985 0.332370 0.291720 0.260666
  48690.000 0.361028 0.335390 0.292953 0.249748
  48700.000 0.359371 0.325000 0.291514 0.260172
  48710.000 0.359674 0.316590 0.312432 0.246755
  48720.000 0.358240 0.323945 0.294344 0.255132
  48730.000 0.358106 0.329656 0.288941 0.253613
  48740.000 0.356998 0.327382 0.288075 0.254420
  48750.000 0.363159 0.330554 0.276728 0.279150
  48760.000 0.357399 0.329930 0.273291 0.268191
  48770.000 0.360098 0.319850 0.298495 0.260649
  48780.000 0.358362 0.329476 0.290534 0.252750
  48790.000 0.367158 0.326498 0.313602 0.254288
  48800.000 0.366099 0.330165 0.303249 0.259013
  48810.000 0.362702 0.328265 0.294379 0.262085
  48820.000 0.361148 0.328516 0.298761 0.252338
  48830.000 0.359055 0.317514 0.296381 0.263027
  48840.000 0.358479 0.322208 0.304615 0.245777
  48850.000 0.360654 0.325776 0.288269 0.266298
  48860.000 0.359988 0.325146 0.292183 0.260945
  48870.000 0.357063 0.323869 0.293299 0.253127
  48880.000 0.359341 0.323640 0.296375 0.256264
  48890.000 0.359525 0.322728 0.290783 0.264212
  48900.000 0.348483 0.316405 0.300274 0.229358
  48910.000 0.364878 0.328286 0.306148 0.254506
  48920.000 0.364752 0.333722 0.292417 0.263077
  48930.000 0.353096 0.319136 0.288811 0.253168
  48940.000 0.365924 0.337488 0.297202 0.256074
  48950.000 0.364305 0.332845 0.293130 0.262156
  48960.000 0.360140 0.333059 0.289392 0.254412
  48970.000 0.358723 0.316312 0.306941 0.251192
  48980.000 0.364139 0.318191 0.292111 0.280393
  48990.000 0.355464 0.324135 0.292720 0.248918
  49000.000 0.363718 0.337085 0.288014 0.260773
  49010.000 0.362650 0.323845 0.300360 0.260652
  49020.000 0.362448 0.335228 0.285955 0.261896
  49030.000 0.358560 0.332022 0.291036 0.249379
  49040.000 0.355687 0.329308 0.289928 0.246018
  49050.000 0.358176 0.327953 0.285963 0.259330
  49060.000 0.367070 0.345005 0.273849 0.274698
  49070.000 0.358874 0.330286 0.284484 0.259926
  49080.000 0.362359 0.335931 0.289009 0.257354
  49090.000 0.356848 0.326889 0.292625 0.249390
  49100.000 0.360540 0.329067 0.297371 0.251523
  49110.000 0.361687 0.331655 0.286793 0.263419
  49120.000 0.362188 0.335279 0.295164 0.250654
  49130.000 0.359988 0.323892 0.293346 0.261200
  49140.000 0.364404 0.315706 0.300252 0.275244
  49150.000 0.360405 0.333535 0.291728 0.251858
  49160.000 0.354073 0.316069 0.285427 0.263376
  49170.000 0.361950 0.334383 0.283478 0.264279
  49180.000 0.358020 0.322994 0.282762 0.268470
  49190.000 0.359868 0.328016 0.297880 0.250366
  49200.000 0.358544 0.330822 0.292126 0.249654
  49210.000 0.361164 0.332711 0.292742 0.253939
  49220.000 0.358388 0.327177 0.293353 0.252555
  49230.000 0.355160 0.319760 0.292709 0.253679
  49240.000 0.361361 0.324881 0.304411 0.250898
  49250.000 0.358764 0.321656 0.298264 0.254949
  49260.000 0.360001 0.325524 0.309904 0.239156
  49270.000 0.360576 0.324745 0.301495 0.252332
  49280.000 0.360877 0.331564 0.279629 0.268955
  49290.000 0.356529 0.322466 0.286667 0.260891
  49300.000 0.356137 0.323866 0.282911 0.262183
  49310.000 0.364223 0.340505 0.278619 0.267853
  49320.000 0.362331 0.330979 0.297367 0.254152
  49330.000 0.357641 0.322618 0.293003 0.256672
  49340.000 0.359713 0.334406 0.276865 0.265152
  49350.000 0.355878 0.328150 0.279207 0.260113
  49360.000 0.357280 0.329078 0.284636 0.256883
  49370.000 0.359427 0.334763 0.282032 0.258394
  49380.000 0.363537 0.334169 0.286971 0.265136
  49390.000 0.362456 0.333659 0.282560 0.267544
  49400.000 0.363876 0.330156 0.294082 0.263293
  49410.000 0.365509 0.342343 0.274639 0.273073
  49420.000 0.366619 0.341622 0.281999 0.269424
  49430.000 0.359262 0.325108 0.285654 0.266168
  49440.000 0.359557 0.331907 0.289824 0.253776
  49450.000 0.357583 0.330230 0.286689 0.253947
  49460.000 0.358144 0.328979 0.290732 0.252552
  49470.000 0.360466 0.332844 0.292126 0.252487
  49480.000 0.361012 0.334996 0.284333 0.259985
  49490.000 0.363275 0.334810 0.283087 0.267772
  49500.000 0.358793 0.329940 0.286677 0.257722
  49510.000 0.357723 0.331541 0.290227 0.248555
  49520.000 0.357382 0.319073 0.290729 0.262894
  49530.000 0.361031 0.327694 0.282957 0.270627
  49540.000 0.364060 0.326470 0.287054 0.275857
  49550.000 0.358990 0.322484 0.297190 0.255791
  49560.000 0.356678 0.318460 0.280267 0.272896
  49570.000 0.361030 0.323324 0.300820 0.256232
  49580.000 0.360095 0.318811 0.297913 0.262573
  49590.000 0.362973 0.323605 0.304876 0.256572
  49600.000 0.362731 0.319617 0.300663 0.265698
  49610.000 0.357189 0.315163 0.296165 0.261010
  49620.000 0.366210 0.329978 0.297257 0.266406
  49630.000 0.361112 0.331523 0.284844 0.264122
  49640.000 0.356074 0.328737 0.285601 0.252866
  49650.000 0.355915 0.328648 0.285403 0.252758
  49660.000 0.360418 0.334512 0.282347 0.261122
  49670.000 0.368348 0.334946 0.297447 0.265888
  49680.000 0.360591 0.332419 0.288737 0.257255
  49690.000 0.360313 0.334553 0.293924 0.247658
  49700.000 0.358606 0.323847 0.294562 0.256032
  49710.000 0.359941 0.335524 0.281080 0.259871
  49720.000 0.358626 0.334419 0.281025 0.257710
  49730.000 0.365821 0.336979 0.285490 0.269427
  49740.000 0.359757 0.326604 0.280652 0.270952
  49750.000 0.356148 0.318232 0.300588 0.249113
  49760.000 0.362533 0.336137 0.297888 0.247256
  49770.000 0.362527 0.332423 0.289706 0.261568
  49780.000 0.360452 0.313390 0.301233 0.266265
  49790.000 0.358463 0.318277 0.304787 0.250591
  49800.000 0.359950 0.316528 0.302711 0.259430
  49810.000 0.358603 0.314587 0.300358 0.260792
  49820.000 0.362541 0.336979 0.281745 0.264456
  49830.000 0.360355 0.327270 0.308710 0.239382
  49840.000 0.362927 0.331585 0.295057 0.257731
  49850.000 0.362899 0.317165 0.308804 0.259689
  49860.000 0.362141 0.318339 0.306036 0.259411
  49870.000 0.361560 0.315729 0.305208 0.261943
  49880.000 0.363983 0.325940 0.292122 0.270915
  49890.000 0.367725 0.333181 0.297536 0.266281
  49900.000 0.362451 0.326424 0.295547 0.262375
  49910.000 0.365964 0.329505 0.295055 0.268752
  49920.000 0.367450 0.325754 0.305298 0.265924
  49930.000 0.364099 0.318605 0.307052 0.263337
  49940.000 0.360344 0.309052 0.310234 0.260648
  49950.000 0.358822 0.314445 0.307111 0.253603
  49960.000 0.359899 0.306058 0.309713 0.263553
  49970.000 0.360515 0.329157 0.296516 0.252340
  49980.000 0.363107 0.311286 0.310236 0.265608
  49990.000 0.361292 0.312459 0.313784 0.254897
  50000.000 0.356066 0.301570 0.316661 0.249694
