# Supplementary material for: Neuraminidase as a novel therapeutic management strategy for Alzheimer’s disease: evidenced through molecular docking, molecular dynamic simulation and gene expression analysis
Source: Front Chem. 2025 May 30;13:1574702. doi: 10.3389/fchem.2025.1574702 (PMC12163420; doi:10.3389/fchem.2025.1574702)
Supplement: Supplementary file 1 [file DataSheet1.zip › supplementary files/RMSD, RMSF, Gyration results/gyrate_p.xvg]

# This file was created Mon Apr 21 04:32:39 2025
# Created by:
#                      :-) GROMACS - gmx gyrate, 2024.5 (-:
# 
# Executable:   /usr/local/gromacs/bin/gmx
# Data prefix:  /usr/local/gromacs
# Working dir:  /home/mj/Desktop/simulation/3. Oseltamivir with Neuraminidase/1. Oseltamivir with neurominidase MD simulation gromacs
# Command line:
#   gmx gyrate -s MD.tpr -f MD_center.xtc -o gyrate_p.xvg
# gmx gyrate is part of G R O M A C S:
#
# Great Red Oystrich Makes All Chemists Sane
#
@    title "Radius of gyration (total and around axes)"
@    xaxis  label "Time (ps)"
@    yaxis  label "Radius (nm)"
@TYPE xy
@ view 0.15, 0.15, 0.75, 0.85
@ legend on
@ legend box on
@ legend loctype view
@ legend 0.78, 0.8
@ legend length 2
@ s0 legend "Rg"
@ s1 legend "Rg/sX/N"
@ s2 legend "Rg/sY/N"
@ s3 legend "Rg/sZ/N"
      0.000 3.391135 2.531022 2.525553 3.196094
     10.000 3.446362 2.572826 2.562554 3.250968
     20.000 3.455686 2.583961 2.564049 3.260720
     30.000 3.458959 2.576552 2.574239 3.265486
     40.000 3.462372 2.578422 2.577822 3.268430
     50.000 3.465558 2.576387 2.583967 3.271935
     60.000 3.472159 2.587722 2.581085 3.279246
     70.000 3.466756 2.578308 2.584690 3.272396
     80.000 3.463699 2.568050 2.588677 3.270839
     90.000 3.469850 2.586676 2.577941 3.277654
    100.000 3.482267 2.591634 2.590919 3.289836
    110.000 3.477156 2.596897 2.578457 3.284650
    120.000 3.472317 2.593351 2.576565 3.278682
    130.000 3.471651 2.591857 2.576955 3.278156
    140.000 3.476467 2.589930 2.584320 3.284079
    150.000 3.484633 2.599295 2.585574 3.292987
    160.000 3.464070 2.578678 2.578284 3.271459
    170.000 3.477335 2.585767 2.589684 3.284984
    180.000 3.475556 2.588447 2.586445 3.281642
    190.000 3.475231 2.591515 2.583302 3.281012
    200.000 3.474039 2.594016 2.577481 3.281087
    210.000 3.473606 2.583754 2.589407 3.278892
    220.000 3.471514 2.582632 2.584612 3.279119
    230.000 3.476519 2.593810 2.580491 3.284146
    240.000 3.482334 2.601192 2.581500 3.289825
    250.000 3.481066 2.587101 2.594087 3.288358
    260.000 3.474764 2.586290 2.587076 3.281185
    270.000 3.481612 2.585252 2.597076 3.288598
    280.000 3.483305 2.595397 2.590705 3.289223
    290.000 3.481796 2.600008 2.584374 3.287370
    300.000 3.486755 2.605387 2.586554 3.291894
    310.000 3.487509 2.596724 2.596145 3.292791
    320.000 3.490165 2.597583 2.596059 3.297813
    330.000 3.493268 2.609560 2.591472 3.298535
    340.000 3.487570 2.605210 2.585537 3.294567
    350.000 3.473429 2.591078 2.580684 3.279599
    360.000 3.484800 2.597067 2.589955 3.291679
    370.000 3.489757 2.595567 2.597281 3.297589
    380.000 3.487096 2.596051 2.594236 3.293952
    390.000 3.490054 2.594148 2.599135 3.297855
    400.000 3.479906 2.596417 2.583505 3.286882
    410.000 3.490847 2.605371 2.590609 3.297397
    420.000 3.492179 2.606241 2.589804 3.300155
    430.000 3.490373 2.607139 2.586713 3.298049
    440.000 3.471936 2.596059 2.573978 3.277789
    450.000 3.474028 2.591479 2.579693 3.281328
    460.000 3.471780 2.587831 2.583059 3.276805
    470.000 3.481899 2.596892 2.584936 3.289600
    480.000 3.485628 2.597286 2.591733 3.291840
    490.000 3.485013 2.601785 2.585194 3.292136
    500.000 3.477318 2.598680 2.579041 3.283124
    510.000 3.488503 2.600426 2.591444 3.295680
    520.000 3.486032 2.601591 2.586171 3.293679
    530.000 3.494335 2.613731 2.585001 3.302561
    540.000 3.484433 2.589567 2.594649 3.293102
    550.000 3.484533 2.600628 2.585148 3.292065
    560.000 3.482705 2.593919 2.587636 3.291549
    570.000 3.483895 2.589783 2.590939 3.294710
    580.000 3.480898 2.593351 2.586846 3.288783
    590.000 3.487429 2.593424 2.594822 3.296274
    600.000 3.475278 2.588863 2.583130 3.283347
    610.000 3.477403 2.595547 2.579394 3.285514
    620.000 3.472329 2.601900 2.568176 3.278524
    630.000 3.472020 2.592084 2.576301 3.279268
    640.000 3.466198 2.577175 2.582414 3.273900
    650.000 3.480291 2.598748 2.580825 3.287954
    660.000 3.484073 2.605757 2.581804 3.289649
    670.000 3.478889 2.593183 2.584460 3.286532
    680.000 3.471363 2.586236 2.578453 3.280810
    690.000 3.492618 2.603206 2.591016 3.302519
    700.000 3.474363 2.588191 2.582802 3.282200
    710.000 3.475512 2.589593 2.582371 3.283860
    720.000 3.476460 2.588446 2.586254 3.283713
    730.000 3.479074 2.583928 2.596949 3.284376
    740.000 3.475038 2.581671 2.592214 3.281341
    750.000 3.481827 2.589252 2.591613 3.290220
    760.000 3.476170 2.584250 2.587813 3.285179
    770.000 3.476310 2.586214 2.586717 3.284784
    780.000 3.481284 2.595973 2.584193 3.289609
    790.000 3.483739 2.601502 2.582084 3.292104
    800.000 3.487083 2.593811 2.593174 3.296521
    810.000 3.485384 2.602701 2.583365 3.293633
    820.000 3.486769 2.602613 2.586900 3.293852
    830.000 3.490054 2.600116 2.593716 3.297422
    840.000 3.477401 2.589000 2.588449 3.283537
    850.000 3.479584 2.590698 2.591325 3.284547
    860.000 3.478285 2.587699 2.588343 3.286534
    870.000 3.480389 2.593305 2.586573 3.287957
    880.000 3.479630 2.596586 2.583841 3.285896
    890.000 3.483318 2.598547 2.585966 3.290495
    900.000 3.479741 2.591455 2.590599 3.284870
    910.000 3.473700 2.598155 2.576547 3.277833
    920.000 3.483251 2.600903 2.586337 3.288203
    930.000 3.484968 2.608560 2.581935 3.289229
    940.000 3.473801 2.595940 2.576704 3.279671
    950.000 3.479673 2.601334 2.579893 3.285332
    960.000 3.482807 2.602334 2.584235 3.287764
    970.000 3.484562 2.609257 2.580357 3.289040
    980.000 3.479943 2.596534 2.584920 3.285751
    990.000 3.482473 2.598470 2.587653 3.287431
   1000.000 3.478575 2.592546 2.588792 3.282963
   1010.000 3.477664 2.600226 2.582481 3.279921
   1020.000 3.469745 2.595257 2.574099 3.273666
   1030.000 3.474864 2.593618 2.585347 3.276975
   1040.000 3.476180 2.595429 2.585454 3.278232
   1050.000 3.474225 2.594969 2.580853 3.278070
   1060.000 3.480472 2.595862 2.588876 3.284310
   1070.000 3.472079 2.591210 2.581198 3.276230
   1080.000 3.478635 2.594465 2.585948 3.283823
   1090.000 3.481190 2.598518 2.588033 3.284386
   1100.000 3.476376 2.585221 2.590958 3.282365
   1110.000 3.477887 2.597675 2.581015 3.283564
   1120.000 3.482520 2.591188 2.595211 3.287323
   1130.000 3.480397 2.600348 2.584273 3.284202
   1140.000 3.480372 2.593198 2.589978 3.285327
   1150.000 3.477224 2.598677 2.580715 3.281608
   1160.000 3.474485 2.592383 2.583686 3.278450
   1170.000 3.480677 2.603381 2.582048 3.284156
   1180.000 3.472329 2.595313 2.577189 3.276674
   1190.000 3.476389 2.602952 2.576633 3.279654
   1200.000 3.482144 2.612445 2.577381 3.283732
   1210.000 3.479526 2.604220 2.582258 3.280874
   1220.000 3.490238 2.608101 2.595558 3.290047
   1230.000 3.481520 2.608797 2.586178 3.278389
   1240.000 3.483413 2.614827 2.581122 3.281594
   1250.000 3.473912 2.600745 2.584063 3.270303
   1260.000 3.481713 2.603246 2.591295 3.279149
   1270.000 3.484502 2.597697 2.598316 3.283934
   1280.000 3.482760 2.608068 2.587921 3.280229
   1290.000 3.476281 2.604541 2.584605 3.271893
   1300.000 3.474484 2.598510 2.588524 3.269770
   1310.000 3.476027 2.593991 2.592390 3.273566
   1320.000 3.477103 2.592745 2.596655 3.273468
   1330.000 3.474896 2.591630 2.593458 3.272212
   1340.000 3.485245 2.604613 2.598915 3.279569
   1350.000 3.487794 2.614087 2.594954 3.280572
   1360.000 3.479041 2.606265 2.591981 3.270562
   1370.000 3.473269 2.599495 2.592669 3.263103
   1380.000 3.480019 2.600229 2.604107 3.267803
   1390.000 3.484975 2.605701 2.608592 3.270423
   1400.000 3.469582 2.598732 2.595610 3.253513
   1410.000 3.481615 2.603940 2.608033 3.265104
   1420.000 3.481509 2.598022 2.611948 3.266472
   1430.000 3.480124 2.604565 2.598989 3.268634
   1440.000 3.483602 2.607078 2.603354 3.270593
   1450.000 3.478531 2.596536 2.608928 3.263723
   1460.000 3.483402 2.604121 2.609659 3.267480
   1470.000 3.471663 2.594739 2.600972 3.256858
   1480.000 3.483629 2.604416 2.608732 3.268464
   1490.000 3.475121 2.601010 2.598243 3.261425
   1500.000 3.479038 2.603543 2.599093 3.267056
   1510.000 3.478371 2.602620 2.599836 3.265792
   1520.000 3.482369 2.599874 2.607084 3.270712
   1530.000 3.480094 2.598487 2.608668 3.265705
   1540.000 3.482517 2.602095 2.607739 3.268732
   1550.000 3.477009 2.605878 2.599554 3.260500
   1560.000 3.480020 2.609306 2.601140 3.262940
   1570.000 3.480980 2.613039 2.593177 3.268311
   1580.000 3.477683 2.599321 2.601705 3.265458
   1590.000 3.480068 2.607743 2.599892 3.265265
   1600.000 3.485177 2.609333 2.600734 3.274212
   1610.000 3.481504 2.606207 2.598562 3.270614
   1620.000 3.480603 2.600307 2.603325 3.269595
   1630.000 3.477643 2.603936 2.596432 3.265890
   1640.000 3.473075 2.599926 2.592359 3.262577
   1650.000 3.481045 2.612520 2.590791 3.270741
   1660.000 3.488238 2.618383 2.594337 3.278590
   1670.000 3.481126 2.607337 2.592212 3.273952
   1680.000 3.480291 2.614896 2.584506 3.272222
   1690.000 3.482024 2.611717 2.590416 3.273775
   1700.000 3.486628 2.609340 2.598126 3.279358
   1710.000 3.469469 2.600343 2.584786 3.260617
   1720.000 3.484388 2.605950 2.604138 3.272521
   1730.000 3.482800 2.598348 2.607126 3.272796
   1740.000 3.486119 2.608577 2.602140 3.275712
   1750.000 3.480265 2.615075 2.586942 3.270113
   1760.000 3.485597 2.611657 2.593314 3.279140
   1770.000 3.484201 2.610215 2.593621 3.277079
   1780.000 3.481907 2.616048 2.582398 3.276403
   1790.000 3.486459 2.605800 2.600614 3.279858
   1800.000 3.488325 2.609669 2.600380 3.280925
   1810.000 3.479028 2.595156 2.602911 3.270671
   1820.000 3.479932 2.608518 2.594490 3.268641
   1830.000 3.478292 2.618111 2.585695 3.264470
   1840.000 3.487478 2.625496 2.591943 3.273171
   1850.000 3.484080 2.617272 2.593066 3.271622
   1860.000 3.483391 2.620863 2.586260 3.272695
   1870.000 3.485403 2.619313 2.591944 3.273706
   1880.000 3.486630 2.615439 2.597619 3.274898
   1890.000 3.485250 2.615534 2.593517 3.275144
   1900.000 3.481403 2.602826 2.596712 3.274555
   1910.000 3.502029 2.622241 2.604711 3.296616
   1920.000 3.492908 2.617028 2.599025 3.285887
   1930.000 3.490660 2.606280 2.607093 3.283266
   1940.000 3.491946 2.626510 2.587129 3.285660
   1950.000 3.499879 2.627664 2.596918 3.293875
   1960.000 3.495176 2.635231 2.584496 3.287617
   1970.000 3.493647 2.625833 2.594924 3.283669
   1980.000 3.488757 2.627539 2.583983 3.280551
   1990.000 3.496161 2.621918 2.598473 3.289324
   2000.000 3.487648 2.622910 2.588997 3.277922
   2010.000 3.476865 2.614756 2.584612 3.264976
   2020.000 3.491634 2.621390 2.596173 3.281968
   2030.000 3.480190 2.621249 2.582013 3.268911
   2040.000 3.485002 2.614718 2.597430 3.272168
   2050.000 3.484481 2.626372 2.583946 3.272399
   2060.000 3.476610 2.615014 2.585105 3.263841
   2070.000 3.483795 2.627788 2.577734 3.274712
   2080.000 3.479362 2.621037 2.582292 3.267085
   2090.000 3.482277 2.621876 2.587086 3.268844
   2100.000 3.489138 2.633148 2.583143 3.277508
   2110.000 3.492716 2.634559 2.586976 3.280974
   2120.000 3.475140 2.628095 2.572443 3.260203
   2130.000 3.474642 2.619895 2.575260 3.263494
   2140.000 3.481048 2.615573 2.586707 3.271553
   2150.000 3.481989 2.604704 2.592821 3.277376
   2160.000 3.478908 2.601672 2.589514 3.275867
   2170.000 3.486438 2.616160 2.584094 3.284615
   2180.000 3.492581 2.613298 2.597377 3.289453
   2190.000 3.490742 2.611631 2.598068 3.286314
   2200.000 3.483236 2.606213 2.593329 3.278433
   2210.000 3.486941 2.616652 2.588594 3.281735
   2220.000 3.490315 2.613674 2.595685 3.285698
   2230.000 3.483027 2.604428 2.594785 3.278254
   2240.000 3.474577 2.600884 2.585522 3.270439
   2250.000 3.482175 2.600218 2.596235 3.278652
   2260.000 3.479184 2.604752 2.587847 3.275332
   2270.000 3.481897 2.612290 2.584175 3.277993
   2280.000 3.482595 2.603665 2.595549 3.277349
   2290.000 3.468913 2.599870 2.583663 3.260696
   2300.000 3.475173 2.599418 2.592657 3.267233
   2310.000 3.481196 2.612513 2.593888 3.268625
   2320.000 3.480770 2.613386 2.591641 3.268812
   2330.000 3.480118 2.614315 2.589761 3.268173
   2340.000 3.485526 2.603464 2.607660 3.274120
   2350.000 3.479011 2.610429 2.595210 3.264594
   2360.000 3.477313 2.612994 2.590292 3.262825
   2370.000 3.475133 2.611781 2.590540 3.258970
   2380.000 3.476407 2.608803 2.595916 3.259771
   2390.000 3.482777 2.607095 2.607968 3.265136
   2400.000 3.482468 2.610689 2.603304 3.265320
   2410.000 3.482777 2.612563 2.606568 3.261871
   2420.000 3.473245 2.599682 2.599786 3.257224
   2430.000 3.476299 2.604716 2.601096 3.258686
   2440.000 3.485515 2.608302 2.610615 3.267892
   2450.000 3.483896 2.609330 2.605503 3.267691
   2460.000 3.483905 2.601042 2.613535 3.267921
   2470.000 3.481197 2.604839 2.605126 3.265827
   2480.000 3.484251 2.598745 2.608528 3.274461
   2490.000 3.477482 2.598848 2.601531 3.265539
   2500.000 3.488259 2.611283 2.602732 3.277635
   2510.000 3.480838 2.599101 2.603493 3.270940
   2520.000 3.483392 2.605344 2.603700 3.271219
   2530.000 3.483291 2.609488 2.600465 3.270285
   2540.000 3.487434 2.612242 2.604783 3.273479
   2550.000 3.483679 2.610283 2.601186 3.269907
   2560.000 3.491850 2.606779 2.616752 3.277704
   2570.000 3.484337 2.603212 2.611429 3.268786
   2580.000 3.490960 2.605642 2.613414 3.279390
   2590.000 3.481972 2.590890 2.615930 3.269925
   2600.000 3.475401 2.586868 2.608495 3.265070
   2610.000 3.484140 2.598000 2.608603 3.274758
   2620.000 3.482170 2.593902 2.611516 3.271495
   2630.000 3.483390 2.605207 2.603230 3.271711
   2640.000 3.478132 2.601875 2.600365 3.265462
   2650.000 3.481292 2.601522 2.602655 3.270639
   2660.000 3.483585 2.612249 2.596066 3.272197
   2670.000 3.484230 2.611900 2.599030 3.271489
   2680.000 3.476207 2.605662 2.596662 3.261270
   2690.000 3.468251 2.598880 2.593227 3.252464
   2700.000 3.479635 2.605762 2.601851 3.264368
   2710.000 3.476902 2.598753 2.608432 3.258866
   2720.000 3.471561 2.599629 2.600975 3.252738
   2730.000 3.485072 2.611005 2.611852 3.263791
   2740.000 3.483043 2.613009 2.608165 3.260798
   2750.000 3.475331 2.602703 2.606457 3.253955
   2760.000 3.485340 2.608824 2.613094 3.265097
   2770.000 3.484408 2.607572 2.613107 3.264102
   2780.000 3.477049 2.603984 2.608678 3.254807
   2790.000 3.479722 2.605208 2.610372 3.258193
   2800.000 3.482294 2.611975 2.604597 3.262897
   2810.000 3.484669 2.605060 2.613873 3.266055
   2820.000 3.483981 2.605766 2.614079 3.263875
   2830.000 3.479241 2.604722 2.613436 3.255101
   2840.000 3.483417 2.610069 2.614686 3.258735
   2850.000 3.488439 2.617159 2.619102 3.260248
   2860.000 3.480544 2.617590 2.610446 3.249954
   2870.000 3.480318 2.620492 2.606491 3.250302
   2880.000 3.479720 2.617270 2.607874 3.250538
   2890.000 3.479565 2.610974 2.611777 3.252106
   2900.000 3.483548 2.618526 2.614798 3.252121
   2910.000 3.489820 2.622700 2.618162 3.259510
   2920.000 3.489210 2.616112 2.622219 3.260234
   2930.000 3.485533 2.621596 2.616425 3.252598
   2940.000 3.481745 2.613010 2.618079 3.250078
   2950.000 3.482123 2.619104 2.610406 3.252143
   2960.000 3.487528 2.613262 2.620284 3.260467
   2970.000 3.483254 2.611827 2.616374 3.255627
   2980.000 3.478079 2.603486 2.617015 3.250716
   2990.000 3.490426 2.613545 2.628378 3.259931
   3000.000 3.489931 2.604777 2.633456 3.261802
   3010.000 3.483950 2.603761 2.623009 3.258211
   3020.000 3.478255 2.603888 2.613993 3.253194
   3030.000 3.489584 2.609161 2.624834 3.264480
   3040.000 3.482173 2.603667 2.620101 3.256831
   3050.000 3.485153 2.613467 2.611650 3.262147
   3060.000 3.485682 2.608080 2.616298 3.263860
   3070.000 3.485073 2.608722 2.611937 3.265539
   3080.000 3.488575 2.600271 2.622367 3.271405
   3090.000 3.479167 2.594212 2.614745 3.262261
   3100.000 3.479673 2.601303 2.611838 3.260035
   3110.000 3.486336 2.604458 2.616540 3.267981
   3120.000 3.472269 2.604034 2.603568 3.248649
   3130.000 3.487341 2.613044 2.617485 3.262490
   3140.000 3.488818 2.612285 2.620931 3.263510
   3150.000 3.479396 2.603586 2.612435 3.257123
   3160.000 3.480561 2.603318 2.612467 3.259810
   3170.000 3.487181 2.613586 2.610273 3.267491
   3180.000 3.484472 2.612761 2.606035 3.265765
   3190.000 3.492803 2.615714 2.608574 3.279127
   3200.000 3.482119 2.608342 2.602296 3.267239
   3210.000 3.485268 2.607960 2.605541 3.271665
   3220.000 3.495134 2.611386 2.615516 3.282023
   3230.000 3.489563 2.620243 2.605824 3.270800
   3240.000 3.489820 2.621769 2.602131 3.273074
   3250.000 3.493213 2.619695 2.615910 3.270976
   3260.000 3.488122 2.617153 2.613666 3.263927
   3270.000 3.493526 2.623363 2.617211 3.267659
   3280.000 3.491800 2.620875 2.615559 3.267286
   3290.000 3.489357 2.619907 2.612929 3.264948
   3300.000 3.492609 2.617204 2.619946 3.268461
   3310.000 3.501559 2.625614 2.621971 3.279221
   3320.000 3.494835 2.621866 2.618920 3.270299
   3330.000 3.495071 2.623480 2.622795 3.266392
   3340.000 3.492611 2.629560 2.608402 3.267786
   3350.000 3.486541 2.625011 2.603046 3.262726
   3360.000 3.486805 2.624231 2.602635 3.264238
   3370.000 3.489832 2.617692 2.611863 3.268604
   3380.000 3.477123 2.617261 2.598031 3.252842
   3390.000 3.483109 2.625316 2.598551 3.258731
   3400.000 3.475712 2.611332 2.606225 3.248028
   3410.000 3.481275 2.622185 2.609848 3.248279
   3420.000 3.482611 2.630811 2.603653 3.249135
   3430.000 3.492368 2.632546 2.616653 3.258245
   3440.000 3.480746 2.626318 2.610008 3.243690
   3450.000 3.482206 2.622340 2.609967 3.250073
   3460.000 3.488695 2.641264 2.601596 3.255364
   3470.000 3.489268 2.642630 2.604096 3.253494
   3480.000 3.485567 2.639290 2.604861 3.247619
   3490.000 3.485231 2.639002 2.603424 3.248322
   3500.000 3.483466 2.635526 2.607279 3.244255
   3510.000 3.484820 2.644688 2.600630 3.245028
   3520.000 3.494140 2.644743 2.615209 3.253314
   3530.000 3.488906 2.634982 2.611530 3.252934
   3540.000 3.484327 2.631739 2.605307 3.250760
   3550.000 3.492417 2.634244 2.613396 3.259580
   3560.000 3.486930 2.629766 2.612128 3.252450
   3570.000 3.486710 2.635651 2.603399 3.254209
   3580.000 3.488750 2.642752 2.601241 3.254571
   3590.000 3.476058 2.631115 2.600772 3.237156
   3600.000 3.488855 2.641650 2.611050 3.247808
   3610.000 3.480931 2.635252 2.602003 3.243272
   3620.000 3.495747 2.641842 2.613816 3.260242
   3630.000 3.483994 2.636731 2.600544 3.249826
   3640.000 3.487774 2.632627 2.605608 3.257174
   3650.000 3.479693 2.634051 2.591396 3.250067
   3660.000 3.483982 2.623647 2.605158 3.256671
   3670.000 3.487194 2.626309 2.608540 3.258694
   3680.000 3.491690 2.626993 2.611111 3.265689
   3690.000 3.484849 2.622153 2.605269 3.259630
   3700.000 3.489657 2.624857 2.609961 3.264003
   3710.000 3.499106 2.638049 2.614275 3.270135
   3720.000 3.491020 2.634059 2.608752 3.260465
   3730.000 3.486558 2.631292 2.600567 3.259695
   3740.000 3.481264 2.638035 2.585431 3.254941
   3750.000 3.487866 2.640522 2.593265 3.260816
   3760.000 3.491233 2.646485 2.588559 3.266933
   3770.000 3.490167 2.642139 2.594386 3.263556
   3780.000 3.479674 2.633100 2.583643 3.256978
   3790.000 3.472239 2.624050 2.580222 3.251104
   3800.000 3.484935 2.625514 2.592107 3.267585
   3810.000 3.478878 2.622869 2.583352 3.263736
   3820.000 3.490616 2.630086 2.593525 3.274926
   3830.000 3.488514 2.629538 2.591332 3.272618
   3840.000 3.485138 2.617049 2.595895 3.271821
   3850.000 3.479509 2.613647 2.598357 3.260578
   3860.000 3.484367 2.620717 2.596800 3.266519
   3870.000 3.481826 2.615961 2.597357 3.264453
   3880.000 3.483127 2.621801 2.596848 3.262958
   3890.000 3.486957 2.632945 2.593434 3.264900
   3900.000 3.484547 2.626703 2.595626 3.263001
   3910.000 3.492017 2.634617 2.603409 3.266409
   3920.000 3.496315 2.641092 2.605450 3.268741
   3930.000 3.492658 2.639377 2.604798 3.262819
   3940.000 3.492489 2.643341 2.603909 3.259948
   3950.000 3.492269 2.645347 2.602854 3.258711
   3960.000 3.494375 2.642682 2.609749 3.259861
   3970.000 3.489596 2.658152 2.587948 3.254431
   3980.000 3.483535 2.646424 2.592069 3.247725
   3990.000 3.484854 2.650949 2.593502 3.245732
   4000.000 3.488767 2.663058 2.591806 3.245565
   4010.000 3.492487 2.668169 2.600213 3.242627
   4020.000 3.498655 2.670877 2.602923 3.251519
   4030.000 3.484604 2.664732 2.586210 3.239699
   4040.000 3.486367 2.659907 2.594812 3.240582
   4050.000 3.485656 2.653769 2.590959 3.247164
   4060.000 3.483082 2.647231 2.594411 3.244223
   4070.000 3.489869 2.658176 2.593245 3.250770
   4080.000 3.484808 2.651323 2.593248 3.245501
   4090.000 3.481930 2.645542 2.596010 3.241832
   4100.000 3.487242 2.649228 2.600339 3.246777
   4110.000 3.485839 2.656713 2.588297 3.247277
   4120.000 3.481568 2.652960 2.589038 3.240577
   4130.000 3.488295 2.662208 2.588111 3.248184
   4140.000 3.487089 2.655474 2.593457 3.246854
   4150.000 3.490715 2.662318 2.592116 3.250096
   4160.000 3.485414 2.656922 2.588838 3.245748
   4170.000 3.487543 2.651110 2.596440 3.249000
   4180.000 3.487942 2.646079 2.593201 3.256548
   4190.000 3.487850 2.642784 2.595222 3.257400
   4200.000 3.490432 2.654821 2.590043 3.257275
   4210.000 3.486908 2.653167 2.587963 3.252726
   4220.000 3.496590 2.652217 2.596777 3.267226
   4230.000 3.471635 2.635860 2.578727 3.241431
   4240.000 3.495681 2.654296 2.595007 3.265001
   4250.000 3.489301 2.646360 2.591678 3.260425
   4260.000 3.492372 2.645297 2.598255 3.262644
   4270.000 3.491103 2.650517 2.590882 3.261545
   4280.000 3.491192 2.647968 2.588959 3.265328
   4290.000 3.479887 2.639328 2.584363 3.251798
   4300.000 3.495251 2.648383 2.598037 3.266472
   4310.000 3.492110 2.646953 2.593214 3.264736
   4320.000 3.485773 2.641679 2.587907 3.259676
   4330.000 3.488281 2.642479 2.591494 3.261544
   4340.000 3.488928 2.635363 2.596565 3.264637
   4350.000 3.489071 2.640442 2.590495 3.265684
   4360.000 3.489971 2.634647 2.595575 3.268244
   4370.000 3.490698 2.645274 2.590912 3.264914
   4380.000 3.481791 2.630780 2.590698 3.257757
   4390.000 3.487811 2.642772 2.586537 3.264230
   4400.000 3.481920 2.631648 2.589347 3.258403
   4410.000 3.502192 2.638359 2.607559 3.281831
   4420.000 3.492353 2.624892 2.605684 3.273136
   4430.000 3.496582 2.630930 2.600884 3.281120
   4440.000 3.489426 2.631200 2.592113 3.272624
   4450.000 3.483085 2.629972 2.589212 3.262369
   4460.000 3.495279 2.633018 2.600910 3.276646
   4470.000 3.488685 2.627795 2.599304 3.268057
   4480.000 3.493390 2.630038 2.598857 3.276648
   4490.000 3.492060 2.626354 2.601815 3.274424
   4500.000 3.494418 2.633974 2.597125 3.277045
   4510.000 3.488823 2.632520 2.593958 3.268791
   4520.000 3.490192 2.636321 2.593448 3.269045
   4530.000 3.487164 2.635311 2.589448 3.266582
   4540.000 3.490574 2.635741 2.594743 3.269317
   4550.000 3.487345 2.639121 2.583938 3.268247
   4560.000 3.484104 2.629374 2.589255 3.264969
   4570.000 3.485784 2.631208 2.588748 3.267489
   4580.000 3.484312 2.620071 2.596743 3.266953
   4590.000 3.488859 2.631735 2.587958 3.274251
   4600.000 3.486834 2.619574 2.596937 3.272580
   4610.000 3.484997 2.618500 2.592604 3.272954
   4620.000 3.484472 2.623810 2.586923 3.272084
   4630.000 3.484846 2.619704 2.593112 3.271272
   4640.000 3.490961 2.626915 2.592439 3.279060
   4650.000 3.494621 2.639469 2.589193 3.279340
   4660.000 3.481649 2.622712 2.582814 3.270204
   4670.000 3.483472 2.614083 2.595289 3.271118
   4680.000 3.492633 2.628062 2.598172 3.277163
   4690.000 3.490381 2.627665 2.593831 3.276105
   4700.000 3.485505 2.619867 2.590319 3.274755
   4710.000 3.486797 2.619204 2.592003 3.276703
   4720.000 3.483489 2.625553 2.583551 3.271249
   4730.000 3.489021 2.622529 2.595966 3.275655
   4740.000 3.490693 2.628726 2.594511 3.275388
   4750.000 3.491499 2.635276 2.592925 3.273104
   4760.000 3.477617 2.625746 2.584105 3.258150
   4770.000 3.483098 2.631785 2.587758 3.262078
   4780.000 3.487750 2.636792 2.593040 3.263783
   4790.000 3.485478 2.635987 2.589916 3.262055
   4800.000 3.486871 2.635382 2.591684 3.264109
   4810.000 3.498498 2.640091 2.603380 3.275872
   4820.000 3.493095 2.637816 2.596324 3.271767
   4830.000 3.499751 2.635743 2.606398 3.279640
   4840.000 3.495287 2.631334 2.601616 3.277456
   4850.000 3.489357 2.627131 2.595040 3.273402
   4860.000 3.488730 2.625338 2.597567 3.271506
   4870.000 3.489635 2.621866 2.599088 3.275004
   4880.000 3.483990 2.623920 2.587873 3.270218
   4890.000 3.480889 2.613858 2.592972 3.267626
   4900.000 3.477342 2.611446 2.592795 3.262162
   4910.000 3.482930 2.615810 2.594859 3.268908
   4920.000 3.485766 2.616737 2.593626 3.275200
   4930.000 3.485246 2.613925 2.595433 3.274894
   4940.000 3.489444 2.615118 2.600062 3.279210
   4950.000 3.489966 2.615449 2.596769 3.282670
   4960.000 3.485403 2.610363 2.596192 3.277479
   4970.000 3.483464 2.613251 2.587606 3.277833
   4980.000 3.484816 2.606874 2.592896 3.281611
   4990.000 3.482956 2.600354 2.595267 3.280975
   5000.000 3.485935 2.596628 2.601964 3.284940
   5010.000 3.481285 2.599158 2.591379 3.281427
   5020.000 3.486526 2.602877 2.595131 3.286632
   5030.000 3.489987 2.602815 2.598390 3.291472
   5040.000 3.493213 2.613653 2.594030 3.293161
   5050.000 3.489553 2.607620 2.595390 3.289094
   5060.000 3.485635 2.601319 2.594001 3.286888
   5070.000 3.489574 2.603114 2.597882 3.290753
   5080.000 3.485028 2.598881 2.596827 3.285295
   5090.000 3.480588 2.597312 2.592685 3.280391
   5100.000 3.493007 2.607386 2.597032 3.295330
   5110.000 3.493729 2.605880 2.598228 3.297115
   5120.000 3.484921 2.594463 2.597545 3.287982
   5130.000 3.484784 2.597792 2.595555 3.286641
   5140.000 3.483090 2.591057 2.595876 3.288118
   5150.000 3.493723 2.599201 2.603838 3.297941
   5160.000 3.487710 2.597233 2.595628 3.293218
   5170.000 3.484548 2.599718 2.590232 3.288817
   5180.000 3.485752 2.600051 2.592456 3.289364
   5190.000 3.484680 2.595782 2.592131 3.290711
   5200.000 3.486870 2.594304 2.596061 3.293416
   5210.000 3.494594 2.600581 2.602270 3.299935
   5220.000 3.497369 2.605657 2.599524 3.303971
   5230.000 3.505091 2.611485 2.605085 3.311351
   5240.000 3.499321 2.609485 2.599177 3.305366
   5250.000 3.495987 2.606982 2.596057 3.302706
   5260.000 3.493788 2.605790 2.594597 3.300169
   5270.000 3.497706 2.599808 2.607848 3.302726
   5280.000 3.487788 2.595668 2.598148 3.292648
   5290.000 3.503428 2.608472 2.606246 3.309285
   5300.000 3.495193 2.596655 2.605839 3.301474
   5310.000 3.496382 2.602783 2.602639 3.301703
   5320.000 3.502856 2.604211 2.610467 3.308089
   5330.000 3.487659 2.601793 2.592552 3.291933
   5340.000 3.493840 2.603945 2.597796 3.299209
   5350.000 3.487530 2.600227 2.594621 3.291283
   5360.000 3.488974 2.599735 2.594447 3.294858
   5370.000 3.493958 2.600195 2.602749 3.298516
   5380.000 3.498907 2.603246 2.602895 3.306464
   5390.000 3.490478 2.593662 2.605355 3.294232
   5400.000 3.488435 2.591696 2.603967 3.292557
   5410.000 3.480071 2.592484 2.589733 3.285436
   5420.000 3.493356 2.591292 2.610194 3.298358
   5430.000 3.484361 2.583363 2.604347 3.290151
   5440.000 3.492126 2.601431 2.599463 3.296244
   5450.000 3.486056 2.603382 2.588714 3.290301
   5460.000 3.483047 2.602837 2.586689 3.285935
   5470.000 3.489230 2.602886 2.595548 3.292033
   5480.000 3.491485 2.604566 2.594270 3.296512
   5490.000 3.493510 2.602167 2.599866 3.298283
   5500.000 3.488645 2.595982 2.600251 3.292554
   5510.000 3.493599 2.591982 2.612682 3.296346
   5520.000 3.488324 2.592840 2.603219 3.291990
   5530.000 3.494103 2.601284 2.602747 3.297948
   5540.000 3.504933 2.615242 2.602378 3.310185
   5550.000 3.493941 2.603508 2.600959 3.297269
   5560.000 3.484135 2.594824 2.594050 3.288799
   5570.000 3.487929 2.596297 2.598572 3.292092
   5580.000 3.491738 2.600168 2.599268 3.296560
   5590.000 3.491679 2.603969 2.593783 3.297763
   5600.000 3.497386 2.609821 2.594968 3.304305
   5610.000 3.498973 2.600370 2.605448 3.306866
   5620.000 3.498102 2.601243 2.604930 3.304748
   5630.000 3.490373 2.603483 2.592731 3.296213
   5640.000 3.500101 2.602057 2.604323 3.308810
   5650.000 3.494961 2.597742 2.602349 3.302884
   5660.000 3.495497 2.603113 2.599629 3.301928
   5670.000 3.488717 2.594316 2.598199 3.295627
   5680.000 3.497269 2.607600 2.597143 3.304098
   5690.000 3.494817 2.603564 2.598677 3.300883
   5700.000 3.492914 2.595325 2.605723 3.297800
   5710.000 3.491033 2.596295 2.599882 3.297641
   5720.000 3.498045 2.595081 2.612178 3.303754
   5730.000 3.502222 2.593969 2.616629 3.309942
   5740.000 3.505495 2.600816 2.613169 3.314234
   5750.000 3.501494 2.594583 2.616396 3.308096
   5760.000 3.487419 2.590152 2.603131 3.292271
   5770.000 3.497405 2.594997 2.613487 3.301417
   5780.000 3.498752 2.596671 2.611941 3.304162
   5790.000 3.509635 2.597376 2.625657 3.315812
   5800.000 3.505058 2.603296 2.613440 3.311147
   5810.000 3.503721 2.601539 2.613497 3.309665
   5820.000 3.506144 2.604605 2.613293 3.312514
   5830.000 3.510242 2.610667 2.613821 3.316019
   5840.000 3.500522 2.609147 2.603244 3.304953
   5850.000 3.499783 2.602308 2.609328 3.304008
   5860.000 3.502990 2.613355 2.601699 3.308083
   5870.000 3.499571 2.610341 2.599513 3.304944
   5880.000 3.504195 2.608271 2.610752 3.307529
   5890.000 3.500363 2.615688 2.594961 3.305959
   5900.000 3.499691 2.609457 2.598695 3.306523
   5910.000 3.499596 2.601007 2.607091 3.306383
   5920.000 3.490705 2.602699 2.593381 3.297029
   5930.000 3.506576 2.612930 2.604845 3.313534
   5940.000 3.495971 2.595484 2.608767 3.301733
   5950.000 3.502431 2.603440 2.610521 3.307779
   5960.000 3.498641 2.598276 2.611631 3.302922
   5970.000 3.505445 2.603199 2.615099 3.310713
   5980.000 3.508111 2.610406 2.611169 3.313784
   5990.000 3.503636 2.606214 2.609323 3.309072
   6000.000 3.499698 2.603446 2.607686 3.304196
   6010.000 3.497319 2.601838 2.605065 3.302507
   6020.000 3.501750 2.603893 2.608449 3.307593
   6030.000 3.495070 2.600304 2.602916 3.300641
   6040.000 3.496215 2.596290 2.609522 3.301038
   6050.000 3.507695 2.605558 2.614589 3.314050
   6060.000 3.505934 2.610780 2.607573 3.311725
   6070.000 3.493989 2.601066 2.603197 3.297537
   6080.000 3.496650 2.596835 2.609912 3.301189
   6090.000 3.490971 2.602906 2.594078 3.296869
   6100.000 3.492913 2.602427 2.599453 3.297138
   6110.000 3.492672 2.600466 2.602065 3.296106
   6120.000 3.500392 2.604132 2.610978 3.302555
   6130.000 3.504040 2.615582 2.603708 3.306956
   6140.000 3.491318 2.596493 2.604197 3.294706
   6150.000 3.497141 2.604841 2.603514 3.300988
   6160.000 3.496361 2.604800 2.605850 3.297516
   6170.000 3.507941 2.607656 2.617537 3.310588
   6180.000 3.511806 2.611665 2.619795 3.313826
   6190.000 3.504046 2.610802 2.611895 3.304294
   6200.000 3.509009 2.621527 2.610174 3.307699
   6210.000 3.502103 2.607356 2.616750 3.299064
   6220.000 3.499185 2.612426 2.608276 3.295558
   6230.000 3.494925 2.601880 2.613314 3.290870
   6240.000 3.503639 2.618593 2.610845 3.298097
   6250.000 3.501637 2.616928 2.605364 3.299481
   6260.000 3.509741 2.622697 2.612811 3.306220
   6270.000 3.500155 2.614177 2.605948 3.298064
   6280.000 3.507723 2.614671 2.611210 3.309563
   6290.000 3.493453 2.602764 2.603699 3.294665
   6300.000 3.500728 2.605033 2.613701 3.300394
   6310.000 3.488085 2.592303 2.609221 3.287179
   6320.000 3.497951 2.596009 2.617285 3.298772
   6330.000 3.500827 2.602972 2.614348 3.301719
   6340.000 3.496532 2.605547 2.607941 3.295629
   6350.000 3.495551 2.597552 2.613374 3.295569
   6360.000 3.493143 2.597940 2.609773 3.293011
   6370.000 3.501026 2.604461 2.613645 3.301505
   6380.000 3.500030 2.603093 2.614084 3.300137
   6390.000 3.493611 2.604353 2.600857 3.296002
   6400.000 3.494201 2.598853 2.608199 3.295770
   6410.000 3.491876 2.605427 2.597728 3.293930
   6420.000 3.490797 2.604972 2.595343 3.293875
   6430.000 3.501046 2.603394 2.609111 3.305969
   6440.000 3.498799 2.600111 2.608176 3.304559
   6450.000 3.493492 2.596194 2.605223 3.298726
   6460.000 3.495175 2.601305 2.603916 3.299306
   6470.000 3.486318 2.592417 2.600073 3.290550
   6480.000 3.485302 2.595119 2.599010 3.287128
   6490.000 3.495981 2.598670 2.607457 3.300272
   6500.000 3.494258 2.599135 2.606693 3.296859
   6510.000 3.499512 2.603539 2.611361 3.300844
   6520.000 3.485925 2.594490 2.603254 3.285582
   6530.000 3.490641 2.595604 2.607975 3.290963
   6540.000 3.496983 2.604230 2.608202 3.297438
   6550.000 3.491257 2.604949 2.599088 3.291894
   6560.000 3.502276 2.608556 2.608710 3.304844
   6570.000 3.495095 2.594192 2.615365 3.295665
   6580.000 3.491326 2.588171 2.617190 3.290967
   6590.000 3.498599 2.602195 2.612388 3.299140
   6600.000 3.492421 2.590182 2.619166 3.290122
   6610.000 3.489286 2.585352 2.617854 3.288309
   6620.000 3.490083 2.593323 2.611854 3.288502
   6630.000 3.496296 2.595169 2.619579 3.294109
   6640.000 3.505710 2.600767 2.629541 3.301747
   6650.000 3.493965 2.602517 2.610897 3.290240
   6660.000 3.499962 2.598674 2.621330 3.297720
   6670.000 3.491327 2.589315 2.620154 3.287703
   6680.000 3.495689 2.591187 2.623509 3.292822
   6690.000 3.494394 2.595656 2.617741 3.291115
   6700.000 3.489827 2.593709 2.614137 3.285849
   6710.000 3.495186 2.594088 2.622937 3.289931
   6720.000 3.501530 2.598878 2.628180 3.295428
   6730.000 3.486332 2.596792 2.612915 3.276929
   6740.000 3.489964 2.599403 2.615997 3.280154
   6750.000 3.495666 2.612410 2.612877 3.284434
   6760.000 3.495237 2.614261 2.612608 3.282272
   6770.000 3.498610 2.610940 2.617902 3.287884
   6780.000 3.482075 2.601766 2.602184 3.272471
   6790.000 3.501133 2.612387 2.616758 3.292998
   6800.000 3.489555 2.598355 2.615069 3.280842
   6810.000 3.491835 2.609697 2.606884 3.283210
   6820.000 3.489969 2.600606 2.607265 3.286154
   6830.000 3.491601 2.606129 2.605210 3.286874
   6840.000 3.486033 2.596092 2.608811 3.280136
   6850.000 3.494412 2.605126 2.612043 3.288237
   6860.000 3.494095 2.611686 2.605936 3.287195
   6870.000 3.494459 2.608623 2.603991 3.291927
   6880.000 3.481234 2.603776 2.592975 3.276401
   6890.000 3.489615 2.599715 2.607051 3.286272
   6900.000 3.496620 2.606397 2.612326 3.291686
   6910.000 3.492295 2.606496 2.605567 3.287771
   6920.000 3.486784 2.595950 2.607688 3.282742
   6930.000 3.489347 2.595678 2.611485 3.285374
   6940.000 3.493520 2.596954 2.617278 3.288618
   6950.000 3.488143 2.596639 2.613104 3.280788
   6960.000 3.485287 2.600366 2.608151 3.275696
   6970.000 3.480673 2.596955 2.605543 3.270651
   6980.000 3.496687 2.608717 2.617167 3.286124
   6990.000 3.488845 2.595865 2.619355 3.277889
   7000.000 3.489477 2.598573 2.620479 3.276196
   7010.000 3.494273 2.608543 2.619358 3.279373
   7020.000 3.484908 2.601030 2.616971 3.267300
   7030.000 3.491870 2.605191 2.623725 3.273433
   7040.000 3.495295 2.609755 2.625860 3.275388
   7050.000 3.495829 2.607411 2.628506 3.276253
   7060.000 3.499583 2.617029 2.628587 3.276548
   7070.000 3.490816 2.614650 2.618180 3.268090
   7080.000 3.498406 2.610414 2.629429 3.278639
   7090.000 3.499272 2.612338 2.631146 3.277591
   7100.000 3.495933 2.603037 2.634242 3.275382
   7110.000 3.494555 2.611890 2.623782 3.273780
   7120.000 3.493099 2.609287 2.620217 3.275595
   7130.000 3.484534 2.597810 2.620380 3.266339
   7140.000 3.492022 2.600672 2.627321 3.274477
   7150.000 3.491561 2.608550 2.621927 3.271519
   7160.000 3.492023 2.612485 2.618706 3.271962
   7170.000 3.505436 2.618505 2.626673 3.289411
   7180.000 3.499688 2.605983 2.630450 3.284092
   7190.000 3.500014 2.609540 2.627930 3.283973
   7200.000 3.495908 2.605433 2.627476 3.278849
   7210.000 3.491084 2.601470 2.624131 3.274404
   7220.000 3.484503 2.603070 2.614007 3.267197
   7230.000 3.483955 2.599684 2.617368 3.266023
   7240.000 3.491552 2.601479 2.622841 3.276411
   7250.000 3.493937 2.610615 2.616540 3.279267
   7260.000 3.498416 2.603816 2.625080 3.287405
   7270.000 3.487595 2.602933 2.607318 3.279216
   7280.000 3.479720 2.593017 2.605936 3.271412
   7290.000 3.495973 2.599173 2.620931 3.289185
   7300.000 3.491134 2.599085 2.614885 3.283779
   7310.000 3.492025 2.597756 2.616808 3.285186
   7320.000 3.481086 2.589123 2.611345 3.273118
   7330.000 3.493731 2.600360 2.622275 3.282399
   7340.000 3.490872 2.597152 2.618781 3.281639
   7350.000 3.492608 2.611101 2.610350 3.280958
   7360.000 3.492597 2.610435 2.612463 3.279804
   7370.000 3.493954 2.610361 2.617434 3.278798
   7380.000 3.485653 2.603408 2.614505 3.268972
   7390.000 3.481560 2.597558 2.614395 3.265000
   7400.000 3.487866 2.609153 2.613649 3.269799
   7410.000 3.487528 2.604133 2.620935 3.267245
   7420.000 3.494214 2.609522 2.625923 3.273232
   7430.000 3.486683 2.605751 2.617458 3.266943
   7440.000 3.485622 2.592979 2.622044 3.271156
   7450.000 3.479602 2.598373 2.604995 3.267675
   7460.000 3.483034 2.596108 2.615044 3.268751
   7470.000 3.483594 2.592360 2.619681 3.269214
   7480.000 3.485469 2.590790 2.623756 3.271190
   7490.000 3.491047 2.593855 2.629647 3.275924
   7500.000 3.478831 2.582180 2.626880 3.261340
   7510.000 3.488108 2.594399 2.628685 3.269998
   7520.000 3.488956 2.596610 2.622568 3.274966
   7530.000 3.491522 2.600411 2.621542 3.278239
   7540.000 3.482816 2.592176 2.619861 3.267569
   7550.000 3.471457 2.592251 2.603506 3.256386
   7560.000 3.479694 2.590193 2.611270 3.269375
   7570.000 3.477473 2.587769 2.611806 3.266131
   7580.000 3.483335 2.592386 2.613721 3.273418
   7590.000 3.480759 2.591399 2.613636 3.268775
   7600.000 3.478448 2.588282 2.613709 3.266272
   7610.000 3.486363 2.598612 2.616276 3.272878
   7620.000 3.486629 2.600374 2.614676 3.273328
   7630.000 3.481551 2.598974 2.610934 3.266615
   7640.000 3.475071 2.594107 2.606243 3.260419
   7650.000 3.480979 2.594100 2.612401 3.268094
   7660.000 3.485705 2.594986 2.618750 3.272368
   7670.000 3.488520 2.596743 2.620738 3.275380
   7680.000 3.488046 2.593913 2.625083 3.273146
   7690.000 3.482792 2.591022 2.620903 3.267590
   7700.000 3.490592 2.594994 2.628195 3.275213
   7710.000 3.491619 2.595684 2.629649 3.275688
   7720.000 3.487272 2.590651 2.625792 3.273498
   7730.000 3.496519 2.602681 2.631068 3.279455
   7740.000 3.486328 2.597677 2.621556 3.269304
   7750.000 3.493427 2.598450 2.629086 3.277798
   7760.000 3.495187 2.600465 2.627670 3.281088
   7770.000 3.491400 2.587911 2.637714 3.274906
   7780.000 3.496636 2.600897 2.634608 3.278281
   7790.000 3.496910 2.600286 2.639020 3.275808
   7800.000 3.492920 2.597442 2.637609 3.270669
   7810.000 3.489645 2.591084 2.640053 3.266732
   7820.000 3.491017 2.597230 2.636007 3.268061
   7830.000 3.489626 2.587773 2.643825 3.266284
   7840.000 3.482767 2.586245 2.635403 3.259649
   7850.000 3.480286 2.589228 2.629001 3.257163
   7860.000 3.482502 2.586186 2.635211 3.259285
   7870.000 3.491509 2.595685 2.645186 3.262933
   7880.000 3.487170 2.594195 2.637701 3.260914
   7890.000 3.494197 2.593696 2.643986 3.271225
   7900.000 3.500806 2.604097 2.644555 3.276647
   7910.000 3.490637 2.593834 2.639635 3.267038
   7920.000 3.497505 2.596737 2.638734 3.280109
   7930.000 3.494567 2.590112 2.640374 3.277759
   7940.000 3.493631 2.594361 2.636418 3.275583
   7950.000 3.492740 2.598988 2.631159 3.274260
   7960.000 3.500130 2.597207 2.641321 3.283265
   7970.000 3.499423 2.595484 2.636552 3.286942
   7980.000 3.493939 2.588549 2.636365 3.280881
   7990.000 3.503918 2.595701 2.647125 3.287854
   8000.000 3.506633 2.595687 2.649096 3.292056
   8010.000 3.505611 2.587022 2.657229 3.290129
   8020.000 3.498021 2.586990 2.647888 3.281535
   8030.000 3.500639 2.601266 2.639362 3.282698
   8040.000 3.502436 2.597731 2.643224 3.286238
   8050.000 3.505108 2.607873 2.640213 3.286296
   8060.000 3.501952 2.602164 2.642744 3.282076
   8070.000 3.495183 2.601728 2.628729 3.279238
   8080.000 3.489448 2.595973 2.622071 3.276918
   8090.000 3.487834 2.590718 2.625560 3.274853
   8100.000 3.501492 2.606338 2.626203 3.291050
   8110.000 3.491867 2.593138 2.624315 3.282516
   8120.000 3.497602 2.597776 2.626009 3.289684
   8130.000 3.494587 2.590673 2.626049 3.288863
   8140.000 3.491315 2.590750 2.623643 3.283767
   8150.000 3.484584 2.578943 2.625623 3.277165
   8160.000 3.483664 2.585743 2.618768 3.275343
   8170.000 3.484914 2.588019 2.620363 3.274910
   8180.000 3.499518 2.598806 2.628394 3.291059
   8190.000 3.491599 2.596913 2.622010 3.280809
   8200.000 3.497937 2.602718 2.622691 3.289161
   8210.000 3.490844 2.590331 2.624875 3.282109
   8220.000 3.480613 2.590264 2.612344 3.270401
   8230.000 3.487778 2.592370 2.619971 3.277884
   8240.000 3.486805 2.597464 2.617101 3.274065
   8250.000 3.485131 2.593627 2.619383 3.271728
   8260.000 3.488501 2.601689 2.616119 3.275129
   8270.000 3.488337 2.597404 2.622107 3.273376
   8280.000 3.484079 2.591962 2.621523 3.269104
   8290.000 3.483767 2.590303 2.622028 3.269322
   8300.000 3.482428 2.588504 2.621448 3.268371
   8310.000 3.495267 2.602036 2.625434 3.281821
   8320.000 3.494381 2.600240 2.625039 3.281666
   8330.000 3.493444 2.603784 2.617205 3.283110
   8340.000 3.501949 2.599636 2.631658 3.292964
   8350.000 3.494148 2.595442 2.629753 3.281189
   8360.000 3.489564 2.600376 2.621334 3.274260
   8370.000 3.493133 2.602005 2.626235 3.276649
   8380.000 3.488926 2.599043 2.620791 3.274400
   8390.000 3.500628 2.600905 2.639978 3.282462
   8400.000 3.489517 2.601063 2.620878 3.273976
   8410.000 3.493121 2.602415 2.626955 3.275725
   8420.000 3.491845 2.597649 2.627180 3.276586
   8430.000 3.489926 2.596362 2.624279 3.275849
   8440.000 3.493974 2.605236 2.624740 3.277059
   8450.000 3.490878 2.595176 2.628225 3.275651
   8460.000 3.498235 2.599823 2.632641 3.284114
   8470.000 3.500643 2.606874 2.624863 3.289889
   8480.000 3.492706 2.597228 2.617794 3.286272
   8490.000 3.496337 2.600617 2.620528 3.289125
   8500.000 3.496831 2.589465 2.631224 3.290439
   8510.000 3.498961 2.587738 2.637089 3.291633
   8520.000 3.493058 2.584376 2.631629 3.286075
   8530.000 3.499252 2.592693 2.632570 3.291973
   8540.000 3.495814 2.595404 2.625570 3.288114
   8550.000 3.493433 2.593896 2.622786 3.286463
   8560.000 3.495236 2.594728 2.625077 3.287812
   8570.000 3.496945 2.598527 2.621610 3.291193
   8580.000 3.486844 2.592592 2.613083 3.281225
   8590.000 3.485449 2.598113 2.606018 3.279508
   8600.000 3.489394 2.596567 2.614413 3.282448
   8610.000 3.494656 2.600504 2.615214 3.289882
   8620.000 3.497413 2.605266 2.616044 3.291313
   8630.000 3.488909 2.593440 2.611332 3.286335
   8640.000 3.489913 2.595772 2.610285 3.287468
   8650.000 3.486908 2.587818 2.613711 3.284622
   8660.000 3.486588 2.590573 2.613053 3.282282
   8670.000 3.497007 2.596631 2.618922 3.294969
   8680.000 3.499344 2.595822 2.622883 3.297419
   8690.000 3.498423 2.595233 2.623145 3.295727
   8700.000 3.498717 2.601367 2.616974 3.296410
   8710.000 3.483751 2.592417 2.605679 3.280680
   8720.000 3.491431 2.601182 2.610677 3.286096
   8730.000 3.503103 2.606376 2.622299 3.297556
   8740.000 3.483999 2.587005 2.614286 3.278627
   8750.000 3.487689 2.590447 2.615506 3.282790
   8760.000 3.491991 2.586731 2.626595 3.285997
   8770.000 3.494847 2.595217 2.620092 3.290571
   8780.000 3.499422 2.594980 2.627143 3.294868
   8790.000 3.495919 2.600023 2.618510 3.290332
   8800.000 3.499779 2.599754 2.624266 3.294135
   8810.000 3.500411 2.599299 2.624507 3.295660
   8820.000 3.495763 2.591511 2.625856 3.290840
   8830.000 3.496595 2.598361 2.622764 3.289672
   8840.000 3.499971 2.598847 2.630680 3.290150
   8850.000 3.500466 2.595904 2.635886 3.289354
   8860.000 3.496590 2.595455 2.627553 3.288154
   8870.000 3.496023 2.597674 2.623273 3.288595
   8880.000 3.499238 2.597504 2.628175 3.291644
   8890.000 3.492676 2.597886 2.619127 3.284614
   8900.000 3.498364 2.604440 2.622405 3.288918
   8910.000 3.501246 2.605120 2.629678 3.288710
   8920.000 3.496850 2.602266 2.623926 3.286192
   8930.000 3.490430 2.598204 2.618899 3.279787
   8940.000 3.498206 2.599319 2.627353 3.288684
   8950.000 3.489979 2.602145 2.613992 3.279610
   8960.000 3.493437 2.598843 2.619554 3.285135
   8970.000 3.487459 2.591945 2.619512 3.277914
   8980.000 3.493021 2.603565 2.615530 3.283712
   8990.000 3.491998 2.602685 2.615754 3.282058
   9000.000 3.489003 2.597543 2.617333 3.278506
   9010.000 3.500507 2.607803 2.625087 3.288685
   9020.000 3.489362 2.594515 2.621997 3.277956
   9030.000 3.497630 2.600092 2.627899 3.286405
   9040.000 3.488836 2.601025 2.617843 3.274974
   9050.000 3.500991 2.604953 2.629320 3.288580
   9060.000 3.497164 2.604896 2.620297 3.287676
   9070.000 3.500228 2.598825 2.629965 3.291281
   9080.000 3.501801 2.607614 2.623013 3.293223
   9090.000 3.501243 2.606145 2.620989 3.294824
   9100.000 3.495429 2.610469 2.606780 3.290325
   9110.000 3.490804 2.600723 2.607860 3.287356
   9120.000 3.487306 2.608479 2.594070 3.284681
   9130.000 3.502414 2.613821 2.608710 3.300967
   9140.000 3.496527 2.602870 2.612283 3.294297
   9150.000 3.499026 2.604216 2.614899 3.296479
   9160.000 3.502091 2.604043 2.622334 3.297205
   9170.000 3.506358 2.604585 2.631042 3.298934
   9180.000 3.496271 2.601907 2.621449 3.287235
   9190.000 3.495291 2.601307 2.625129 3.282677
   9200.000 3.504933 2.599458 2.640901 3.292036
   9210.000 3.495667 2.597610 2.633159 3.279975
   9220.000 3.480026 2.589117 2.616339 3.266858
   9230.000 3.488022 2.590793 2.628260 3.273009
   9240.000 3.494667 2.591718 2.636110 3.280137
   9250.000 3.488492 2.598499 2.621590 3.273284
   9260.000 3.496175 2.594517 2.633787 3.283011
   9270.000 3.486613 2.591270 2.625666 3.271711
   9280.000 3.488348 2.606245 2.613069 3.273601
   9290.000 3.497207 2.610033 2.622450 3.281975
   9300.000 3.497791 2.599912 2.634085 3.281937
   9310.000 3.495506 2.600157 2.627370 3.282278
   9320.000 3.505233 2.604717 2.637259 3.291463
   9330.000 3.494228 2.599616 2.630036 3.277821
   9340.000 3.496110 2.604583 2.629356 3.278440
   9350.000 3.487758 2.599998 2.619345 3.272293
   9360.000 3.492325 2.606141 2.618521 3.277805
   9370.000 3.496423 2.601109 2.630287 3.281112
   9380.000 3.490555 2.601342 2.623694 3.273723
   9390.000 3.501605 2.607279 2.640310 3.279224
   9400.000 3.496753 2.603450 2.641716 3.270780
   9410.000 3.496887 2.604270 2.639376 3.272292
   9420.000 3.498636 2.606908 2.639499 3.273831
   9430.000 3.491011 2.604745 2.633680 3.263947
   9440.000 3.497010 2.607797 2.643196 3.266649
   9450.000 3.507825 2.610639 2.655021 3.277978
   9460.000 3.500550 2.611843 2.648970 3.266344
   9470.000 3.501199 2.606571 2.657677 3.264848
   9480.000 3.507161 2.611109 2.659257 3.272733
   9490.000 3.503818 2.612233 2.648052 3.273767
   9500.000 3.491763 2.601597 2.639191 3.263603
   9510.000 3.487134 2.607764 2.624725 3.260454
   9520.000 3.498060 2.606634 2.639226 3.273047
   9530.000 3.496716 2.601953 2.646855 3.267734
   9540.000 3.491803 2.598996 2.648664 3.258088
   9550.000 3.496853 2.602274 2.649916 3.265281
   9560.000 3.491836 2.590582 2.650956 3.263000
   9570.000 3.492068 2.602720 2.637929 3.264396
   9580.000 3.494144 2.595298 2.646588 3.267724
   9590.000 3.497045 2.605378 2.642973 3.268854
   9600.000 3.497230 2.603309 2.651095 3.264316
   9610.000 3.492522 2.603364 2.640078 3.263107
   9620.000 3.495021 2.601692 2.648910 3.262638
   9630.000 3.502736 2.611453 2.649988 3.270494
   9640.000 3.503332 2.607039 2.651330 3.274213
   9650.000 3.507020 2.602817 2.659465 3.278855
   9660.000 3.502580 2.599180 2.652409 3.277971
   9670.000 3.489190 2.596744 2.637369 3.263439
   9680.000 3.499110 2.606170 2.644227 3.271609
   9690.000 3.488788 2.603335 2.633832 3.260180
   9700.000 3.489462 2.597448 2.640215 3.261175
   9710.000 3.492051 2.599121 2.640742 3.264945
   9720.000 3.487530 2.599476 2.631315 3.262630
   9730.000 3.495164 2.597547 2.641389 3.272336
   9740.000 3.498009 2.609311 2.633178 3.275663
   9750.000 3.508367 2.613905 2.645282 3.284378
   9760.000 3.500024 2.606064 2.644672 3.273288
   9770.000 3.498805 2.602125 2.648103 3.271054
   9780.000 3.494392 2.606642 2.638181 3.266029
   9790.000 3.494163 2.609974 2.636596 3.264160
   9800.000 3.497975 2.603448 2.647920 3.268367
   9810.000 3.498449 2.613851 2.637742 3.269317
   9820.000 3.499248 2.608367 2.645966 3.268770
   9830.000 3.494842 2.606097 2.642513 3.263950
   9840.000 3.506081 2.614690 2.653225 3.272458
   9850.000 3.497214 2.615410 2.641317 3.262548
   9860.000 3.507456 2.628650 2.651021 3.265994
   9870.000 3.505490 2.628163 2.645900 3.266325
   9880.000 3.506793 2.628955 2.649194 3.265809
   9890.000 3.495782 2.623748 2.645308 3.249503
   9900.000 3.498836 2.622860 2.655562 3.248432
   9910.000 3.499562 2.617012 2.660120 3.250973
   9920.000 3.497108 2.619010 2.657228 3.246430
   9930.000 3.505768 2.627041 2.658294 3.257758
   9940.000 3.509633 2.639720 2.655362 3.258208
   9950.000 3.498633 2.629885 2.648424 3.248143
   9960.000 3.502967 2.629628 2.658497 3.249444
   9970.000 3.504932 2.631420 2.655532 3.254660
   9980.000 3.504125 2.639312 2.652586 3.248935
   9990.000 3.497538 2.626649 2.657634 3.240871
  10000.000 3.496571 2.626368 2.653210 3.242637
  10010.000 3.501153 2.633678 2.658889 3.241942
  10020.000 3.511443 2.644237 2.665703 3.250000
  10030.000 3.498392 2.628419 2.657781 3.241161
  10040.000 3.499354 2.635379 2.652910 3.241578
  10050.000 3.497686 2.636470 2.657097 3.233661
  10060.000 3.503866 2.638073 2.667521 3.237135
  10070.000 3.513554 2.650272 2.669877 3.246218
  10080.000 3.507655 2.645957 2.664943 3.241039
  10090.000 3.504488 2.646640 2.664163 3.234260
  10100.000 3.497975 2.640807 2.654165 3.233124
  10110.000 3.499701 2.642716 2.650805 3.238058
  10120.000 3.495343 2.641528 2.648682 3.231360
  10130.000 3.504595 2.650942 2.651072 3.241714
  10140.000 3.503467 2.650305 2.646251 3.243747
  10150.000 3.500771 2.643259 2.646762 3.243238
  10160.000 3.494708 2.630520 2.650010 3.237873
  10170.000 3.492298 2.631533 2.644806 3.236091
  10180.000 3.493530 2.631650 2.645730 3.237907
  10190.000 3.503454 2.634453 2.658581 3.246526
  10200.000 3.498466 2.636670 2.648061 3.242567
  10210.000 3.503340 2.640323 2.644056 3.253388
  10220.000 3.507029 2.640107 2.642038 3.263110
  10230.000 3.503824 2.641508 2.636691 3.259428
  10240.000 3.508010 2.644663 2.645597 3.258659
  10250.000 3.497399 2.630126 2.643465 3.249315
  10260.000 3.504256 2.630947 2.656684 3.252661
  10270.000 3.496184 2.629116 2.648656 3.243293
  10280.000 3.501029 2.625057 2.655497 3.251433
  10290.000 3.500192 2.629774 2.651369 3.249186
  10300.000 3.505631 2.626596 2.655552 3.260043
  10310.000 3.499806 2.620865 2.653895 3.253485
  10320.000 3.499315 2.628332 2.647528 3.251599
  10330.000 3.499907 2.624113 2.653468 3.251449
  10340.000 3.486171 2.613659 2.644328 3.237753
  10350.000 3.495250 2.613815 2.651486 3.251327
  10360.000 3.491874 2.611287 2.645180 3.251228
  10370.000 3.501757 2.618815 2.653099 3.259995
  10380.000 3.498753 2.608029 2.660858 3.255859
  10390.000 3.506930 2.619775 2.659446 3.265146
  10400.000 3.508661 2.616870 2.665245 3.266464
  10410.000 3.499224 2.613689 2.659847 3.253148
  10420.000 3.504394 2.616777 2.662931 3.259269
  10430.000 3.498711 2.613209 2.665754 3.247594
  10440.000 3.494313 2.608824 2.668045 3.239754
  10450.000 3.492825 2.606164 2.666400 3.240052
  10460.000 3.495373 2.608481 2.662430 3.246926
  10470.000 3.502084 2.604237 2.671497 3.257351
  10480.000 3.492983 2.601760 2.655004 3.253251
  10490.000 3.495564 2.594038 2.659932 3.260933
  10500.000 3.501290 2.604981 2.660766 3.263805
  10510.000 3.499241 2.603144 2.657826 3.263274
  10520.000 3.504962 2.606990 2.662505 3.268671
  10530.000 3.492043 2.595473 2.657293 3.254375
  10540.000 3.498070 2.601828 2.659477 3.260467
  10550.000 3.502156 2.608709 2.657090 3.265700
  10560.000 3.497344 2.605652 2.651737 3.262165
  10570.000 3.497599 2.605930 2.653034 3.261435
  10580.000 3.493829 2.600590 2.652322 3.258184
  10590.000 3.497802 2.602197 2.659013 3.259980
  10600.000 3.493326 2.602207 2.648804 3.258678
  10610.000 3.500368 2.613290 2.645586 3.267511
  10620.000 3.497439 2.606403 2.645316 3.266953
  10630.000 3.494849 2.611514 2.638745 3.262659
  10640.000 3.492489 2.605979 2.641147 3.260094
  10650.000 3.501911 2.610691 2.648306 3.270698
  10660.000 3.509109 2.617151 2.650737 3.279001
  10670.000 3.497901 2.602156 2.648977 3.268384
  10680.000 3.489328 2.594845 2.638713 3.264177
  10690.000 3.498357 2.606191 2.637899 3.275091
  10700.000 3.501693 2.601171 2.644856 3.280602
  10710.000 3.498825 2.602136 2.642396 3.275697
  10720.000 3.495064 2.604105 2.637339 3.270156
  10730.000 3.486604 2.598851 2.631216 3.261211
  10740.000 3.501135 2.603301 2.643273 3.278986
  10750.000 3.501225 2.609058 2.640368 3.276975
  10760.000 3.497726 2.602905 2.639939 3.274721
  10770.000 3.495798 2.607080 2.632501 3.273265
  10780.000 3.500996 2.612181 2.630388 3.281992
  10790.000 3.496640 2.610087 2.623881 3.279569
  10800.000 3.501089 2.608221 2.627767 3.287436
  10810.000 3.499952 2.613707 2.622319 3.285017
  10820.000 3.498632 2.603708 2.626263 3.286988
  10830.000 3.501717 2.607613 2.623781 3.292446
  10840.000 3.499348 2.612506 2.615390 3.290198
  10850.000 3.502328 2.610099 2.619488 3.295183
  10860.000 3.504192 2.612958 2.621149 3.295563
  10870.000 3.507728 2.613976 2.624055 3.299973
  10880.000 3.491316 2.601793 2.614132 3.282627
  10890.000 3.503453 2.611178 2.623708 3.293359
  10900.000 3.499108 2.616722 2.620404 3.282349
  10910.000 3.494615 2.606396 2.624710 3.277534
  10920.000 3.499040 2.611074 2.623700 3.284067
  10930.000 3.499793 2.610281 2.623950 3.286104
  10940.000 3.503605 2.608322 2.629064 3.291690
  10950.000 3.494040 2.604677 2.618787 3.282420
  10960.000 3.491895 2.601965 2.616543 3.281799
  10970.000 3.497590 2.602635 2.626046 3.285792
  10980.000 3.497828 2.609275 2.617208 3.288088
  10990.000 3.495634 2.609632 2.611845 3.287399
  11000.000 3.492264 2.602757 2.611115 3.286283
  11010.000 3.502442 2.611303 2.615704 3.297480
  11020.000 3.504353 2.608223 2.622132 3.298871
  11030.000 3.494828 2.598173 2.621780 3.286851
  11040.000 3.501762 2.610182 2.615299 3.297240
  11050.000 3.502423 2.609023 2.618654 3.296908
  11060.000 3.503793 2.609030 2.622910 3.296439
  11070.000 3.501011 2.611505 2.615296 3.294614
  11080.000 3.502359 2.610647 2.616686 3.297033
  11090.000 3.493679 2.604612 2.614785 3.284885
  11100.000 3.493412 2.604143 2.613460 3.285739
  11110.000 3.500173 2.608806 2.620552 3.290784
  11120.000 3.508019 2.611524 2.628419 3.299061
  11130.000 3.501569 2.605369 2.623528 3.294100
  11140.000 3.503625 2.603647 2.630583 3.294222
  11150.000 3.495494 2.606773 2.613554 3.288012
  11160.000 3.496860 2.608504 2.611188 3.291421
  11170.000 3.499411 2.607034 2.617924 3.292667
  11180.000 3.503806 2.602748 2.627459 3.297804
  11190.000 3.500003 2.604606 2.618075 3.295710
  11200.000 3.501158 2.608267 2.616654 3.296410
  11210.000 3.492962 2.599550 2.612308 3.289333
  11220.000 3.494101 2.604741 2.612763 3.287297
  11230.000 3.497259 2.612197 2.610408 3.289965
  11240.000 3.496571 2.610978 2.609174 3.290446
  11250.000 3.499550 2.607781 2.617136 3.292996
  11260.000 3.502421 2.616452 2.612073 3.296230
  11270.000 3.500499 2.609085 2.617850 3.293398
  11280.000 3.501948 2.606727 2.622226 3.294882
  11290.000 3.500575 2.608585 2.618933 3.293096
  11300.000 3.498575 2.605764 2.619432 3.290697
  11310.000 3.501618 2.611279 2.618299 3.293698
  11320.000 3.492283 2.608993 2.604967 3.286255
  11330.000 3.500656 2.616202 2.609732 3.294546
  11340.000 3.491889 2.607082 2.607483 3.284925
  11350.000 3.492920 2.607145 2.610104 3.284978
  11360.000 3.491838 2.601612 2.612756 3.284980
  11370.000 3.503827 2.614833 2.616503 3.296994
  11380.000 3.501516 2.611343 2.616970 3.294472
  11390.000 3.488764 2.600557 2.611278 3.280453
  11400.000 3.503143 2.611042 2.619119 3.296471
  11410.000 3.509682 2.610419 2.632313 3.300361
  11420.000 3.510099 2.613976 2.628572 3.301420
  11430.000 3.500915 2.607600 2.623821 3.290727
  11440.000 3.510336 2.610566 2.633987 3.300303
  11450.000 3.507477 2.612957 2.627269 3.297689
  11460.000 3.502808 2.618958 2.613774 3.293725
  11470.000 3.500109 2.614712 2.612768 3.292150
  11480.000 3.501718 2.608558 2.623824 3.291652
  11490.000 3.501255 2.604732 2.633056 3.286327
  11500.000 3.495846 2.602355 2.627222 3.281363
  11510.000 3.504304 2.612710 2.627355 3.291054
  11520.000 3.504272 2.607553 2.633938 3.289809
  11530.000 3.485412 2.594004 2.624691 3.267780
  11540.000 3.501064 2.605958 2.634393 3.283881
  11550.000 3.502495 2.607047 2.633994 3.286408
  11560.000 3.508686 2.615451 2.635649 3.291587
  11570.000 3.491538 2.595708 2.629527 3.275599
  11580.000 3.498421 2.606464 2.627647 3.283262
  11590.000 3.492078 2.596426 2.625825 3.279159
  11600.000 3.505593 2.605500 2.638251 3.290787
  11610.000 3.492744 2.601507 2.623106 3.278718
  11620.000 3.501205 2.604829 2.626338 3.291506
  11630.000 3.495867 2.606374 2.617761 3.285781
  11640.000 3.495687 2.608499 2.615765 3.285291
  11650.000 3.492803 2.603374 2.611733 3.286428
  11660.000 3.500625 2.611429 2.615842 3.293412
  11670.000 3.496754 2.604703 2.618159 3.288677
  11680.000 3.499146 2.616763 2.608732 3.291666
  11690.000 3.502860 2.615491 2.615306 3.295334
  11700.000 3.494509 2.604844 2.616841 3.284828
  11710.000 3.502951 2.611311 2.623752 3.292148
  11720.000 3.497316 2.601858 2.623012 3.288263
  11730.000 3.493464 2.602857 2.620004 3.281667
  11740.000 3.497759 2.607993 2.618468 3.287968
  11750.000 3.487334 2.595259 2.617074 3.276979
  11760.000 3.508273 2.613917 2.627781 3.298213
  11770.000 3.494997 2.598378 2.624800 3.284654
  11780.000 3.505916 2.613945 2.620992 3.298579
  11790.000 3.493760 2.598882 2.621038 3.284610
  11800.000 3.505676 2.620991 2.616553 3.296005
  11810.000 3.506062 2.615593 2.623085 3.295908
  11820.000 3.505079 2.618610 2.619684 3.294117
  11830.000 3.499864 2.606681 2.626828 3.286819
  11840.000 3.504718 2.608178 2.631776 3.291986
  11850.000 3.499211 2.602495 2.632942 3.283831
  11860.000 3.501705 2.606211 2.638390 3.281831
  11870.000 3.500693 2.606887 2.637163 3.280121
  11880.000 3.510698 2.615252 2.641711 3.291170
  11890.000 3.504983 2.608239 2.641197 3.284962
  11900.000 3.504595 2.612388 2.636769 3.284396
  11910.000 3.501036 2.613960 2.631431 3.279837
  11920.000 3.501576 2.609608 2.636397 3.280456
  11930.000 3.509440 2.614973 2.645717 3.285476
  11940.000 3.505312 2.617116 2.640687 3.279001
  11950.000 3.496161 2.610705 2.638395 3.266393
  11960.000 3.501622 2.610637 2.646969 3.271210
  11970.000 3.502069 2.612453 2.642827 3.274071
  11980.000 3.498907 2.605667 2.644880 3.271051
  11990.000 3.506228 2.606659 2.653891 3.278628
  12000.000 3.503612 2.605609 2.649278 3.277604
  12010.000 3.501559 2.601074 2.649044 3.277017
  12020.000 3.494310 2.595816 2.644352 3.269474
  12030.000 3.505354 2.619858 2.636309 3.280441
  12040.000 3.494609 2.605570 2.633419 3.271182
  12050.000 3.505423 2.607763 2.647120 3.281531
  12060.000 3.497475 2.603428 2.643667 3.270770
  12070.000 3.504100 2.611064 2.643618 3.278889
  12080.000 3.506891 2.615367 2.640833 3.283655
  12090.000 3.505880 2.616701 2.635559 3.284671
  12100.000 3.500901 2.607242 2.641032 3.277181
  12110.000 3.500113 2.608806 2.634031 3.279871
  12120.000 3.495380 2.604398 2.631531 3.275295
  12130.000 3.490777 2.598411 2.633978 3.268253
  12140.000 3.493052 2.603942 2.634393 3.268375
  12150.000 3.489853 2.591926 2.644597 3.262873
  12160.000 3.502108 2.612278 2.642267 3.274742
  12170.000 3.502943 2.610370 2.645026 3.275821
  12180.000 3.498296 2.598624 2.648355 3.272558
  12190.000 3.509160 2.605196 2.653073 3.286736
  12200.000 3.507120 2.611099 2.646746 3.282780
  12210.000 3.504853 2.608417 2.645722 3.280897
  12220.000 3.505363 2.608572 2.646546 3.281199
  12230.000 3.508027 2.608999 2.650867 3.283076
  12240.000 3.504726 2.603580 2.649572 3.281372
  12250.000 3.502290 2.608229 2.645688 3.275600
  12260.000 3.506340 2.604708 2.654712 3.279764
  12270.000 3.506779 2.605283 2.655064 3.279971
  12280.000 3.497564 2.604413 2.645920 3.268346
  12290.000 3.496063 2.597986 2.648001 3.268548
  12300.000 3.496298 2.599948 2.653013 3.263434
  12310.000 3.504279 2.601825 2.664654 3.269570
  12320.000 3.501414 2.599936 2.662855 3.266404
  12330.000 3.499063 2.596900 2.660817 3.265434
  12340.000 3.502053 2.600147 2.659925 3.269978
  12350.000 3.496920 2.603308 2.652715 3.262335
  12360.000 3.498735 2.607810 2.647315 3.267001
  12370.000 3.493916 2.599704 2.648493 3.262194
  12380.000 3.500792 2.609962 2.649541 3.267901
  12390.000 3.498744 2.606163 2.648935 3.267025
  12400.000 3.497561 2.606306 2.647217 3.265782
  12410.000 3.492985 2.602273 2.643560 3.262148
  12420.000 3.504584 2.612528 2.644425 3.278096
  12430.000 3.490054 2.603980 2.633256 3.262867
  12440.000 3.494773 2.602764 2.637654 3.270372
  12450.000 3.496295 2.608016 2.638120 3.269063
  12460.000 3.499319 2.609735 2.636568 3.275405
  12470.000 3.503063 2.614582 2.639817 3.276924
  12480.000 3.500517 2.606083 2.643306 3.275436
  12490.000 3.504338 2.611594 2.647473 3.275867
  12500.000 3.508657 2.616262 2.652505 3.277302
  12510.000 3.498762 2.612657 2.650343 3.260728
  12520.000 3.497834 2.614720 2.648041 3.258949
  12530.000 3.496475 2.614444 2.651559 3.253381
  12540.000 3.502737 2.622000 2.656956 3.256379
  12550.000 3.495766 2.615963 2.653741 3.248875
  12560.000 3.500765 2.624478 2.652915 3.253428
  12570.000 3.496347 2.614236 2.658212 3.247851
  12580.000 3.497386 2.620772 2.659281 3.243958
  12590.000 3.503364 2.624697 2.663052 3.250564
  12600.000 3.493470 2.615361 2.653548 3.244577
  12610.000 3.495300 2.618219 2.647202 3.251386
  12620.000 3.502462 2.614779 2.659579 3.259449
  12630.000 3.510129 2.619494 2.661061 3.270921
  12640.000 3.503397 2.627065 2.645448 3.263088
  12650.000 3.503585 2.614685 2.651339 3.268637
  12660.000 3.504255 2.623161 2.647649 3.266286
  12670.000 3.509438 2.618933 2.658382 3.272084
  12680.000 3.497571 2.611587 2.647248 3.261550
  12690.000 3.498145 2.615206 2.647171 3.259943
  12700.000 3.499403 2.616342 2.645645 3.262965
  12710.000 3.500174 2.625220 2.640807 3.261416
  12720.000 3.490478 2.610638 2.639877 3.253069
  12730.000 3.505411 2.618818 2.651677 3.268973
  12740.000 3.503822 2.616210 2.650216 3.268852
  12750.000 3.493061 2.610616 2.639426 3.259010
  12760.000 3.507296 2.632918 2.639018 3.271931
  12770.000 3.501404 2.621207 2.643963 3.264721
  12780.000 3.500659 2.623621 2.638664 3.265462
  12790.000 3.494287 2.624544 2.633771 3.255013
  12800.000 3.495769 2.612095 2.638510 3.264356
  12810.000 3.497931 2.609960 2.644764 3.265636
  12820.000 3.495835 2.620948 2.627652 3.266159
  12830.000 3.501035 2.622052 2.634082 3.271222
  12840.000 3.493918 2.605623 2.644366 3.260832
  12850.000 3.496322 2.624522 2.631064 3.261584
  12860.000 3.496448 2.616476 2.645113 3.256965
  12870.000 3.499045 2.620691 2.645935 3.258473
  12880.000 3.490655 2.618778 2.635339 3.250603
  12890.000 3.508470 2.621936 2.649837 3.274510
  12900.000 3.508533 2.627687 2.642207 3.276206
  12910.000 3.495117 2.611160 2.635647 3.266014
  12920.000 3.496617 2.614832 2.634034 3.267597
  12930.000 3.504589 2.618909 2.635739 3.280028
  12940.000 3.503735 2.617118 2.638206 3.277618
  12950.000 3.500617 2.623961 2.624199 3.276756
  12960.000 3.501430 2.616196 2.636336 3.274944
  12970.000 3.504982 2.623896 2.631305 3.280406
  12980.000 3.493034 2.616593 2.622861 3.267506
  12990.000 3.501837 2.608073 2.636549 3.282101
  13000.000 3.499599 2.615095 2.629903 3.277075
  13010.000 3.499388 2.627500 2.617726 3.276476
  13020.000 3.502312 2.618019 2.630173 3.280324
  13030.000 3.502013 2.619719 2.624933 3.282535
  13040.000 3.498128 2.616271 2.625160 3.276815
  13050.000 3.499253 2.615882 2.626250 3.278644
  13060.000 3.503275 2.616891 2.627104 3.285753
  13070.000 3.501183 2.609032 2.633086 3.282749
  13080.000 3.495836 2.606170 2.632043 3.274436
  13090.000 3.492360 2.610377 2.621927 3.271780
  13100.000 3.492626 2.607984 2.625316 3.271553
  13110.000 3.497952 2.611421 2.628817 3.277365
  13120.000 3.500139 2.618211 2.623903 3.280556
  13130.000 3.498449 2.613664 2.624657 3.279972
  13140.000 3.504981 2.625859 2.620627 3.287384
  13150.000 3.493937 2.606227 2.628678 3.273046
  13160.000 3.501189 2.612605 2.633644 3.279459
  13170.000 3.497375 2.614631 2.625149 3.276503
  13180.000 3.496735 2.604638 2.635827 3.274537
  13190.000 3.502209 2.620487 2.629390 3.278764
  13200.000 3.506150 2.622317 2.629178 3.285875
  13210.000 3.500119 2.625428 2.615897 3.281143
  13220.000 3.499316 2.621632 2.617196 3.281446
  13230.000 3.506721 2.632600 2.626426 3.281085
  13240.000 3.506167 2.634892 2.626572 3.277928
  13250.000 3.506679 2.625391 2.633788 3.280856
  13260.000 3.501334 2.621331 2.626097 3.278850
  13270.000 3.500229 2.614453 2.631614 3.277580
  13280.000 3.507817 2.626385 2.628593 3.286674
  13290.000 3.505701 2.627666 2.627030 3.282372
  13300.000 3.497430 2.621590 2.623471 3.272426
  13310.000 3.509220 2.626810 2.634213 3.284817
  13320.000 3.509320 2.627014 2.631585 3.286968
  13330.000 3.497216 2.619725 2.621033 3.275421
  13340.000 3.513828 2.630862 2.631530 3.293577
  13350.000 3.494614 2.621346 2.619367 3.269889
  13360.000 3.503812 2.626431 2.624167 3.281616
  13370.000 3.505826 2.630857 2.627975 3.279332
  13380.000 3.505340 2.639798 2.620305 3.277209
  13390.000 3.503155 2.636592 2.619765 3.275577
  13400.000 3.493542 2.627150 2.612412 3.268499
  13410.000 3.505985 2.634149 2.621700 3.282030
  13420.000 3.504292 2.628380 2.624153 3.281106
  13430.000 3.504474 2.629680 2.621139 3.282842
  13440.000 3.493978 2.623918 2.613607 3.271076
  13450.000 3.496288 2.630914 2.612324 3.271401
  13460.000 3.495570 2.629926 2.613939 3.269383
  13470.000 3.497662 2.633198 2.616016 3.269539
  13480.000 3.496176 2.631067 2.618346 3.266217
  13490.000 3.489126 2.627479 2.612158 3.258985
  13500.000 3.493185 2.631870 2.614887 3.261952
  13510.000 3.493359 2.632669 2.608349 3.266889
  13520.000 3.494827 2.639484 2.607064 3.265581
  13530.000 3.497884 2.633573 2.618531 3.267709
  13540.000 3.488937 2.634403 2.605329 3.258455
  13550.000 3.493336 2.632773 2.609952 3.265502
  13560.000 3.486059 2.628863 2.602083 3.259376
  13570.000 3.495784 2.632203 2.609691 3.271387
  13580.000 3.496281 2.628260 2.614525 3.271775
  13590.000 3.497836 2.635024 2.610227 3.273074
  13600.000 3.498394 2.633458 2.612910 3.273376
  13610.000 3.491266 2.628793 2.604585 3.268550
  13620.000 3.494489 2.625227 2.612840 3.271716
  13630.000 3.499421 2.627609 2.616897 3.277110
  13640.000 3.495702 2.627356 2.610734 3.274281
  13650.000 3.503708 2.627736 2.619017 3.284449
  13660.000 3.495013 2.624323 2.610940 3.275068
  13670.000 3.504633 2.629229 2.616568 3.287203
  13680.000 3.497468 2.624655 2.612814 3.278556
  13690.000 3.497354 2.622321 2.614606 3.278739
  13700.000 3.496326 2.621233 2.615186 3.276971
  13710.000 3.491027 2.622203 2.608594 3.270130
  13720.000 3.489593 2.614180 2.613067 3.269925
  13730.000 3.487608 2.613067 2.608262 3.270422
  13740.000 3.485735 2.606266 2.614440 3.266929
  13750.000 3.501179 2.623975 2.616868 3.283785
  13760.000 3.497376 2.613850 2.624443 3.277708
  13770.000 3.489887 2.608653 2.620931 3.268681
  13780.000 3.502206 2.627781 2.618969 3.281260
  13790.000 3.487910 2.614690 2.611626 3.267097
  13800.000 3.495243 2.622787 2.609888 3.277632
  13810.000 3.500578 2.617174 2.628554 3.278620
  13820.000 3.491709 2.610411 2.619180 3.272567
  13830.000 3.498352 2.616430 2.620826 3.280636
  13840.000 3.494448 2.618665 2.606546 3.281890
  13850.000 3.504428 2.621442 2.614195 3.294858
  13860.000 3.490659 2.613243 2.602698 3.281197
  13870.000 3.489586 2.611060 2.603829 3.279784
  13880.000 3.491709 2.617170 2.603400 3.279751
  13890.000 3.498628 2.619448 2.612837 3.285181
  13900.000 3.489291 2.616184 2.603890 3.275007
  13910.000 3.497806 2.628227 2.604047 3.283378
  13920.000 3.502390 2.629349 2.609437 3.287968
  13930.000 3.493129 2.629999 2.593511 3.280337
  13940.000 3.496882 2.621874 2.605366 3.285455
  13950.000 3.497644 2.618906 2.605689 3.289189
  13960.000 3.498004 2.626432 2.603342 3.285796
  13970.000 3.493232 2.621410 2.606273 3.277344
  13980.000 3.504704 2.625603 2.617389 3.289587
  13990.000 3.497990 2.627588 2.606927 3.282007
  14000.000 3.497903 2.623692 2.608764 3.283460
  14010.000 3.490312 2.610292 2.610629 3.276521
  14020.000 3.499087 2.622359 2.607373 3.288166
  14030.000 3.493181 2.609770 2.608318 3.284874
  14040.000 3.494530 2.618213 2.602625 3.285544
  14050.000 3.490418 2.610796 2.605364 3.280524
  14060.000 3.487947 2.608598 2.601392 3.280172
  14070.000 3.494232 2.603055 2.613479 3.288326
  14080.000 3.495650 2.607057 2.611325 3.289895
  14090.000 3.491259 2.605101 2.607337 3.285275
  14100.000 3.490558 2.610051 2.602391 3.283779
  14110.000 3.500001 2.614108 2.611051 3.293764
  14120.000 3.498862 2.615263 2.606798 3.293812
  14130.000 3.500951 2.615282 2.610137 3.295562
  14140.000 3.491606 2.613134 2.602051 3.283822
  14150.000 3.496970 2.609749 2.615659 3.287118
  14160.000 3.492551 2.611495 2.608096 3.282334
  14170.000 3.495571 2.613703 2.609787 3.285657
  14180.000 3.489913 2.612024 2.604389 3.279256
  14190.000 3.491048 2.612913 2.605571 3.280017
  14200.000 3.483754 2.608935 2.598687 3.273113
  14210.000 3.493216 2.617481 2.597805 3.287136
  14220.000 3.492050 2.613423 2.600939 3.285403
  14230.000 3.492136 2.609521 2.602891 3.287152
  14240.000 3.489965 2.604229 2.602247 3.287259
  14250.000 3.493569 2.607675 2.605330 3.289740
  14260.000 3.484693 2.601712 2.596704 3.282429
  14270.000 3.485443 2.606663 2.592798 3.283189
  14280.000 3.498809 2.615972 2.602233 3.296727
  14290.000 3.488705 2.610879 2.592170 3.287243
  14300.000 3.493775 2.614347 2.597061 3.291418
  14310.000 3.493663 2.614845 2.595854 3.291717
  14320.000 3.488201 2.603928 2.601819 3.284095
  14330.000 3.487923 2.608368 2.594780 3.285529
  14340.000 3.486035 2.609499 2.593911 3.281312
  14350.000 3.491447 2.615401 2.595074 3.287199
  14360.000 3.487673 2.616910 2.587157 3.284212
  14370.000 3.491845 2.612439 2.597194 3.288713
  14380.000 3.493476 2.615387 2.596382 3.290484
  14390.000 3.493878 2.627457 2.584106 3.291387
  14400.000 3.495394 2.616002 2.597695 3.293043
  14410.000 3.496402 2.619592 2.598020 3.292065
  14420.000 3.495934 2.625898 2.593190 3.289839
  14430.000 3.488183 2.622113 2.586967 3.281307
  14440.000 3.490152 2.624163 2.585521 3.284984
  14450.000 3.481308 2.615563 2.583188 3.274894
  14460.000 3.485261 2.615353 2.587872 3.279794
  14470.000 3.481820 2.613390 2.584410 3.276757
  14480.000 3.487525 2.615356 2.590429 3.282566
  14490.000 3.482086 2.615731 2.585943 3.274264
  14500.000 3.489521 2.615419 2.595811 3.282504
  14510.000 3.490254 2.624408 2.588906 3.282344
  14520.000 3.492824 2.623831 2.596401 3.282357
  14530.000 3.492038 2.623109 2.594507 3.282761
  14540.000 3.489382 2.623777 2.591640 3.278842
  14550.000 3.489544 2.622217 2.591535 3.280526
  14560.000 3.484601 2.609777 2.600180 3.273059
  14570.000 3.487907 2.627253 2.590348 3.273929
  14580.000 3.487515 2.611617 2.602850 3.275696
  14590.000 3.496754 2.628714 2.599289 3.284518
  14600.000 3.495416 2.631712 2.594019 3.283446
  14610.000 3.488699 2.628236 2.585633 3.278549
  14620.000 3.483647 2.623789 2.582685 3.273693
  14630.000 3.500210 2.632601 2.596047 3.291336
  14640.000 3.496266 2.616878 2.607954 3.286070
  14650.000 3.484586 2.616529 2.591869 3.274238
  14660.000 3.486100 2.624064 2.590049 3.272881
  14670.000 3.489176 2.631136 2.587952 3.275423
  14680.000 3.478985 2.624546 2.577436 3.267307
  14690.000 3.492502 2.632284 2.592208 3.278231
  14700.000 3.478856 2.623575 2.583928 3.262665
  14710.000 3.492912 2.635094 2.590324 3.278320
  14720.000 3.490529 2.633190 2.590384 3.274711
  14730.000 3.495761 2.636865 2.593749 3.280268
  14740.000 3.498204 2.634967 2.595909 3.285276
  14750.000 3.496526 2.627330 2.598689 3.285635
  14760.000 3.494144 2.626012 2.597382 3.282653
  14770.000 3.496203 2.632947 2.593104 3.284859
  14780.000 3.492295 2.626522 2.590994 3.283350
  14790.000 3.490453 2.619930 2.595985 3.280754
  14800.000 3.498002 2.625024 2.596490 3.292344
  14810.000 3.498631 2.628374 2.595751 3.291587
  14820.000 3.483307 2.617089 2.584681 3.276764
  14830.000 3.489705 2.614120 2.595043 3.284553
  14840.000 3.497907 2.626566 2.593782 3.293053
  14850.000 3.504814 2.623891 2.605862 3.300326
  14860.000 3.495143 2.617059 2.598464 3.291049
  14870.000 3.492649 2.610082 2.601146 3.289186
  14880.000 3.494830 2.609614 2.599454 3.295503
  14890.000 3.499620 2.616692 2.600170 3.299488
  14900.000 3.499509 2.617013 2.599653 3.299409
  14910.000 3.502693 2.620745 2.602217 3.301197
  14920.000 3.489282 2.616226 2.590789 3.285322
  14930.000 3.485731 2.611745 2.591632 3.280674
  14940.000 3.498619 2.622620 2.599411 3.293266
  14950.000 3.492393 2.621596 2.590154 3.288149
  14960.000 3.505326 2.626075 2.603565 3.301500
  14970.000 3.490885 2.618636 2.592069 3.285808
  14980.000 3.494387 2.618980 2.596842 3.289206
  14990.000 3.492702 2.610665 2.599400 3.290200
  15000.000 3.493148 2.611161 2.602156 3.288579
  15010.000 3.493710 2.611669 2.606518 3.285911
  15020.000 3.498590 2.615022 2.607310 3.293008
  15030.000 3.498566 2.605577 2.614023 3.295110
  15040.000 3.487380 2.601612 2.603220 3.283063
  15050.000 3.498205 2.611836 2.605807 3.295895
  15060.000 3.491157 2.613281 2.595097 3.288244
  15070.000 3.491913 2.614048 2.595462 3.288947
  15080.000 3.487796 2.612774 2.591266 3.284542
  15090.000 3.494021 2.605905 2.606402 3.291249
  15100.000 3.495077 2.610724 2.602843 3.292492
  15110.000 3.493045 2.601167 2.608779 3.291046
  15120.000 3.486978 2.601221 2.602243 3.283278
  15130.000 3.489621 2.606953 2.600755 3.285544
  15140.000 3.493471 2.600602 2.608618 3.292510
  15150.000 3.486462 2.599584 2.600165 3.285148
  15160.000 3.485649 2.600686 2.600568 3.282228
  15170.000 3.495525 2.605785 2.608207 3.293108
  15180.000 3.491767 2.607989 2.601540 3.288650
  15190.000 3.488352 2.611861 2.593143 3.284961
  15200.000 3.490699 2.617055 2.592889 3.286024
  15210.000 3.484736 2.617493 2.587169 3.277508
  15220.000 3.481685 2.607319 2.595554 3.272493
  15230.000 3.491385 2.607399 2.609425 3.282045
  15240.000 3.492195 2.612316 2.605011 3.283388
  15250.000 3.484887 2.603752 2.604180 3.275304
  15260.000 3.486447 2.610859 2.601055 3.275451
  15270.000 3.493811 2.617976 2.602207 3.284541
  15280.000 3.491558 2.616910 2.601567 3.281108
  15290.000 3.493415 2.614437 2.604156 3.284965
  15300.000 3.490521 2.606527 2.606053 3.283593
  15310.000 3.489432 2.611569 2.598700 3.283100
  15320.000 3.493902 2.609017 2.607458 3.287678
  15330.000 3.497092 2.614548 2.607103 3.290366
  15340.000 3.492660 2.608730 2.606731 3.285844
  15350.000 3.489033 2.606627 2.602674 3.283021
  15360.000 3.488255 2.612344 2.595375 3.282602
  15370.000 3.493214 2.615776 2.600088 3.286696
  15380.000 3.493549 2.616122 2.602074 3.285544
  15390.000 3.495227 2.618023 2.598669 3.290308
  15400.000 3.489637 2.613325 2.594413 3.285515
  15410.000 3.487072 2.616677 2.589290 3.281448
  15420.000 3.490124 2.619174 2.593548 3.282585
  15430.000 3.485866 2.611489 2.594447 3.278944
  15440.000 3.479878 2.607834 2.592007 3.271069
  15450.000 3.491158 2.619507 2.599668 3.279677
  15460.000 3.487357 2.616122 2.598620 3.275118
  15470.000 3.487800 2.620902 2.598908 3.272013
  15480.000 3.488991 2.617385 2.601907 3.274994
  15490.000 3.488689 2.614424 2.604725 3.274461
  15500.000 3.487668 2.613910 2.601824 3.274995
  15510.000 3.485824 2.613605 2.601126 3.271864
  15520.000 3.489832 2.619740 2.600273 3.276186
  15530.000 3.487079 2.615513 2.600532 3.273496
  15540.000 3.496232 2.620631 2.602957 3.286975
  15550.000 3.490810 2.614971 2.601406 3.281171
  15560.000 3.492775 2.621180 2.594031 3.286241
  15570.000 3.489604 2.619417 2.591815 3.282667
  15580.000 3.487210 2.611234 2.596937 3.280037
  15590.000 3.487443 2.611416 2.598739 3.278938
  15600.000 3.486520 2.616724 2.590428 3.279332
  15610.000 3.491363 2.615863 2.600078 3.282715
  15620.000 3.483826 2.607054 2.597380 3.275816
  15630.000 3.485225 2.610576 2.595703 3.277312
  15640.000 3.482947 2.614175 2.585351 3.277783
  15650.000 3.483968 2.606000 2.595651 3.278333
  15660.000 3.495579 2.620718 2.595625 3.291302
  15670.000 3.490340 2.612928 2.596221 3.285916
  15680.000 3.498622 2.615791 2.603483 3.295492
  15690.000 3.495160 2.613537 2.601952 3.291132
  15700.000 3.487072 2.603793 2.599075 3.283978
  15710.000 3.492376 2.607219 2.601078 3.290919
  15720.000 3.494712 2.605525 2.603811 3.295064
  15730.000 3.491770 2.602621 2.600871 3.293455
  15740.000 3.488924 2.602063 2.601125 3.287643
  15750.000 3.479541 2.602022 2.589841 3.276684
  15760.000 3.484568 2.604149 2.591769 3.284144
  15770.000 3.486524 2.609286 2.591648 3.284314
  15780.000 3.489012 2.609324 2.596677 3.285601
  15790.000 3.482098 2.603621 2.593762 3.277736
  15800.000 3.492050 2.608420 2.602252 3.288338
  15810.000 3.492478 2.605187 2.604844 3.289782
  15820.000 3.486615 2.603186 2.602079 3.281094
  15830.000 3.487188 2.607982 2.596959 3.282559
  15840.000 3.486397 2.611691 2.594780 3.279644
  15850.000 3.492996 2.620221 2.595332 3.286449
  15860.000 3.496259 2.614595 2.605723 3.289643
  15870.000 3.489023 2.603235 2.605854 3.283177
  15880.000 3.488537 2.606839 2.599612 3.284240
  15890.000 3.498717 2.614383 2.603789 3.296570
  15900.000 3.485807 2.607568 2.598318 3.278874
  15910.000 3.489731 2.614318 2.597487 3.282515
  15920.000 3.494737 2.607541 2.611899 3.287105
  15930.000 3.489536 2.610568 2.606605 3.277842
  15940.000 3.480183 2.598401 2.603143 3.270355
  15950.000 3.484510 2.604904 2.604425 3.273390
  15960.000 3.494916 2.612512 2.608008 3.286652
  15970.000 3.495507 2.613367 2.608218 3.287043
  15980.000 3.500481 2.613531 2.614449 3.292537
  15990.000 3.489052 2.604275 2.607031 3.281490
  16000.000 3.491381 2.604786 2.609885 3.283776
  16010.000 3.494613 2.610093 2.609976 3.286338
  16020.000 3.491663 2.604663 2.607058 3.286697
  16030.000 3.493133 2.603992 2.611733 3.286653
  16040.000 3.493069 2.607751 2.607469 3.286913
  16050.000 3.489422 2.606869 2.605098 3.281744
  16060.000 3.496089 2.613069 2.611859 3.285626
  16070.000 3.495246 2.608281 2.613774 3.286113
  16080.000 3.494617 2.608448 2.610267 3.287434
  16090.000 3.490559 2.606395 2.608005 3.282220
  16100.000 3.486868 2.597101 2.611026 3.279355
  16110.000 3.492896 2.603862 2.610467 3.287240
  16120.000 3.492052 2.594324 2.620703 3.284834
  16130.000 3.484848 2.596632 2.605722 3.279639
  16140.000 3.499404 2.609227 2.611012 3.296376
  16150.000 3.495733 2.605740 2.607579 3.294074
  16160.000 3.502660 2.603693 2.619516 3.300934
  16170.000 3.492831 2.603919 2.607388 3.289515
  16180.000 3.495156 2.604695 2.608950 3.292614
  16190.000 3.494506 2.604652 2.611552 3.289184
  16200.000 3.496552 2.609576 2.610332 3.290588
  16210.000 3.492811 2.608387 2.605476 3.287433
  16220.000 3.496613 2.617653 2.600293 3.292248
  16230.000 3.490757 2.600199 2.610158 3.285857
  16240.000 3.497620 2.617290 2.605058 3.290905
  16250.000 3.498324 2.607319 2.611936 3.294892
  16260.000 3.497319 2.610595 2.607016 3.294062
  16270.000 3.495148 2.611260 2.607395 3.288614
  16280.000 3.504753 2.622914 2.608940 3.298527
  16290.000 3.504966 2.617055 2.612256 3.301021
  16300.000 3.488388 2.604025 2.605196 3.281722
  16310.000 3.506151 2.616687 2.618360 3.298990
  16320.000 3.503442 2.612206 2.621720 3.294102
  16330.000 3.500501 2.614038 2.618511 3.288955
  16340.000 3.505872 2.618153 2.620941 3.295182
  16350.000 3.500162 2.609678 2.617744 3.292306
  16360.000 3.503295 2.616647 2.612220 3.297835
  16370.000 3.500134 2.608224 2.614084 3.296311
  16380.000 3.499259 2.617512 2.605309 3.294033
  16390.000 3.500970 2.614044 2.612039 3.295093
  16400.000 3.499508 2.618594 2.608550 3.291123
  16410.000 3.498188 2.616525 2.610430 3.288467
  16420.000 3.500650 2.621485 2.609391 3.290585
  16430.000 3.491865 2.611057 2.611111 3.278850
  16440.000 3.497742 2.611399 2.618301 3.285343
  16450.000 3.500087 2.613489 2.616854 3.289830
  16460.000 3.508303 2.611324 2.628583 3.299683
  16470.000 3.498688 2.617217 2.612929 3.286994
  16480.000 3.488921 2.604237 2.615441 3.274532
  16490.000 3.500335 2.617183 2.619935 3.284976
  16500.000 3.498170 2.624069 2.611812 3.281330
  16510.000 3.496562 2.622237 2.613311 3.278175
  16520.000 3.494513 2.627338 2.608007 3.273927
  16530.000 3.496421 2.620102 2.619465 3.274648
  16540.000 3.492134 2.620414 2.616423 3.267678
  16550.000 3.502607 2.634280 2.618714 3.277095
  16560.000 3.499312 2.629201 2.622537 3.271080
  16570.000 3.500359 2.631715 2.622056 3.271697
  16580.000 3.498094 2.630884 2.618645 3.270231
  16590.000 3.509394 2.646251 2.619069 3.281698
  16600.000 3.500106 2.632332 2.616674 3.274950
  16610.000 3.495766 2.632114 2.608433 3.272425
  16620.000 3.501407 2.629171 2.615940 3.280859
  16630.000 3.498962 2.630139 2.614203 3.276248
  16640.000 3.510287 2.645142 2.615233 3.287539
  16650.000 3.498851 2.639160 2.610288 3.271866
  16660.000 3.495559 2.640969 2.604216 3.268210
  16670.000 3.490019 2.635539 2.605298 3.259891
  16680.000 3.486067 2.627381 2.610860 3.253548
  16690.000 3.505247 2.643668 2.614399 3.278627
  16700.000 3.500981 2.639761 2.620657 3.267650
  16710.000 3.504756 2.653211 2.615919 3.268649
  16720.000 3.495000 2.654309 2.606365 3.254473
  16730.000 3.509201 2.662579 2.617853 3.269029
  16740.000 3.504483 2.664135 2.614889 3.260000
  16750.000 3.492582 2.656353 2.609637 3.244966
  16760.000 3.492313 2.658364 2.607328 3.244593
  16770.000 3.498447 2.663073 2.611791 3.250353
  16780.000 3.503706 2.673752 2.609256 3.254962
  16790.000 3.503245 2.673506 2.611482 3.252385
  16800.000 3.497344 2.672311 2.607176 3.244096
  16810.000 3.503054 2.673994 2.617358 3.246849
  16820.000 3.494580 2.664026 2.608413 3.243972
  16830.000 3.502338 2.660950 2.610797 3.261268
  16840.000 3.501225 2.653334 2.614124 3.262415
  16850.000 3.497619 2.648658 2.613807 3.258727
  16860.000 3.503006 2.642907 2.621887 3.268459
  16870.000 3.490391 2.635043 2.607686 3.259175
  16880.000 3.505255 2.651867 2.611196 3.274570
  16890.000 3.502447 2.645730 2.612880 3.272179
  16900.000 3.502047 2.640968 2.614347 3.274018
  16910.000 3.508755 2.644037 2.620229 3.281193
  16920.000 3.502099 2.643621 2.610412 3.275130
  16930.000 3.494369 2.628606 2.611087 3.270129
  16940.000 3.495709 2.626454 2.611542 3.274387
  16950.000 3.504073 2.628070 2.613023 3.289746
  16960.000 3.504045 2.624405 2.612659 3.292904
  16970.000 3.498365 2.618129 2.610496 3.287531
  16980.000 3.499546 2.622541 2.611276 3.285900
  16990.000 3.500478 2.625458 2.612733 3.284386
  17000.000 3.505548 2.629756 2.619380 3.286471
  17010.000 3.506946 2.626848 2.621134 3.290386
  17020.000 3.495061 2.623552 2.610980 3.275757
  17030.000 3.508062 2.632901 2.623163 3.286324
  17040.000 3.501608 2.629651 2.618155 3.279122
  17050.000 3.500416 2.626797 2.618365 3.278697
  17060.000 3.503204 2.632572 2.615565 3.282256
  17070.000 3.497793 2.628820 2.614021 3.274945
  17080.000 3.506402 2.632961 2.619704 3.285474
  17090.000 3.499033 2.630415 2.611940 3.277986
  17100.000 3.500226 2.628327 2.614553 3.280118
  17110.000 3.501247 2.633408 2.614088 3.278586
  17120.000 3.502722 2.636544 2.614263 3.279069
  17130.000 3.496875 2.626187 2.613930 3.275179
  17140.000 3.493314 2.633751 2.604654 3.268884
  17150.000 3.499926 2.628575 2.618636 3.276020
  17160.000 3.493826 2.629120 2.608433 3.270705
  17170.000 3.502941 2.635627 2.612190 3.281933
  17180.000 3.499885 2.632485 2.608531 3.280855
  17190.000 3.497431 2.632232 2.607194 3.276870
  17200.000 3.493537 2.621759 2.612130 3.273036
  17210.000 3.496831 2.630619 2.605166 3.278507
  17220.000 3.506568 2.628954 2.621603 3.287536
  17230.000 3.496805 2.624763 2.612163 3.277572
  17240.000 3.496465 2.621693 2.613219 3.278470
  17250.000 3.496597 2.622054 2.610808 3.280374
  17260.000 3.496426 2.622271 2.609463 3.280911
  17270.000 3.501591 2.625300 2.611306 3.288031
  17280.000 3.504198 2.624292 2.612703 3.293294
  17290.000 3.500872 2.617215 2.610803 3.293338
  17300.000 3.503513 2.619206 2.611631 3.296728
  17310.000 3.495193 2.616164 2.596952 3.293072
  17320.000 3.490970 2.607395 2.600203 3.288494
  17330.000 3.491877 2.613449 2.595966 3.288970
  17340.000 3.492032 2.616542 2.592139 3.289837
  17350.000 3.495400 2.610979 2.602448 3.293278
  17360.000 3.495900 2.611946 2.602435 3.293589
  17370.000 3.497326 2.612608 2.604335 3.294585
  17380.000 3.480837 2.598551 2.591766 3.280674
  17390.000 3.485991 2.599847 2.598864 3.284966
  17400.000 3.499309 2.614267 2.604161 3.297596
  17410.000 3.490170 2.602679 2.603928 3.287579
  17420.000 3.492774 2.605625 2.602613 3.291828
  17430.000 3.490098 2.600242 2.604273 3.289076
  17440.000 3.500460 2.610160 2.607705 3.300513
  17450.000 3.498566 2.607978 2.608553 3.297542
  17460.000 3.496406 2.612028 2.600091 3.296455
  17470.000 3.500565 2.611002 2.605055 3.302168
  17480.000 3.497140 2.609807 2.600975 3.299070
  17490.000 3.495342 2.609704 2.599683 3.296368
  17500.000 3.496022 2.610388 2.601205 3.296044
  17510.000 3.493395 2.608427 2.596783 3.295515
  17520.000 3.496843 2.611195 2.596722 3.300672
  17530.000 3.503768 2.611487 2.608882 3.305534
  17540.000 3.500857 2.611618 2.606708 3.300982
  17550.000 3.512227 2.620646 2.610857 3.314692
  17560.000 3.503641 2.612366 2.607765 3.305467
  17570.000 3.503124 2.613841 2.606525 3.304191
  17580.000 3.496055 2.606852 2.601996 3.298294
  17590.000 3.499947 2.612466 2.602940 3.301353
  17600.000 3.503120 2.615809 2.604120 3.304514
  17610.000 3.493442 2.607581 2.600044 3.293713
  17620.000 3.503850 2.610519 2.609852 3.305696
  17630.000 3.497875 2.604725 2.605797 3.300826
  17640.000 3.504388 2.613693 2.605670 3.307655
  17650.000 3.491972 2.606091 2.595044 3.295719
  17660.000 3.499417 2.608667 2.602417 3.303652
  17670.000 3.499485 2.601801 2.614425 3.299741
  17680.000 3.493222 2.601904 2.603415 3.295082
  17690.000 3.499749 2.604913 2.608726 3.302327
  17700.000 3.499078 2.601906 2.610266 3.302075
  17710.000 3.491159 2.590274 2.612223 3.292894
  17720.000 3.496084 2.600132 2.608299 3.298671
  17730.000 3.499561 2.611022 2.602401 3.302113
  17740.000 3.499389 2.603514 2.609813 3.301829
  17750.000 3.495311 2.600027 2.608345 3.297104
  17760.000 3.496650 2.611821 2.598205 3.298625
  17770.000 3.493591 2.608182 2.598130 3.295067
  17780.000 3.499928 2.612405 2.600855 3.303025
  17790.000 3.493593 2.604700 2.601458 3.295185
  17800.000 3.487653 2.600455 2.597767 3.288878
  17810.000 3.497383 2.605720 2.604793 3.299797
  17820.000 3.500635 2.619627 2.596126 3.302512
  17830.000 3.498457 2.608635 2.606089 3.298750
  17840.000 3.493856 2.602472 2.606382 3.293621
  17850.000 3.490474 2.605993 2.597311 3.290837
  17860.000 3.487010 2.602505 2.594602 3.288394
  17870.000 3.502670 2.610340 2.610091 3.303161
  17880.000 3.495762 2.608330 2.601599 3.296812
  17890.000 3.499021 2.605743 2.608177 3.300586
  17900.000 3.507616 2.610744 2.614910 3.309536
  17910.000 3.491860 2.605071 2.598754 3.293347
  17920.000 3.497897 2.611170 2.597892 3.302032
  17930.000 3.492463 2.599266 2.603199 3.295729
  17940.000 3.500619 2.608680 2.602502 3.306112
  17950.000 3.510294 2.616596 2.609294 3.315016
  17960.000 3.497924 2.605129 2.603966 3.302088
  17970.000 3.501267 2.610366 2.604635 3.304480
  17980.000 3.504340 2.612649 2.605507 3.308516
  17990.000 3.501912 2.608815 2.605135 3.306687
  18000.000 3.516118 2.615605 2.620044 3.319650
  18010.000 3.504221 2.613476 2.606480 3.306836
  18020.000 3.492375 2.598868 2.603658 3.295494
  18030.000 3.504618 2.610911 2.610830 3.306284
  18040.000 3.496115 2.607204 2.601010 3.298921
  18050.000 3.510514 2.613479 2.616089 3.312579
  18060.000 3.507850 2.616482 2.608396 3.310627
  18070.000 3.502280 2.611934 2.606879 3.303634
  18080.000 3.502002 2.606298 2.608994 3.305814
  18090.000 3.497338 2.603461 2.607898 3.299027
  18100.000 3.503179 2.606314 2.608936 3.308330
  18110.000 3.495828 2.604358 2.602365 3.299499
  18120.000 3.500483 2.605288 2.609010 3.303386
  18130.000 3.494337 2.609280 2.597978 3.295897
  18140.000 3.500824 2.607548 2.606617 3.304194
  18150.000 3.492954 2.601624 2.603122 3.294976
  18160.000 3.494542 2.602438 2.603718 3.297217
  18170.000 3.491131 2.601599 2.599715 3.293809
  18180.000 3.496776 2.603674 2.605069 3.299910
  18190.000 3.495700 2.606125 2.601568 3.298461
  18200.000 3.494638 2.611004 2.596791 3.296114
  18210.000 3.491632 2.597165 2.606155 3.293273
  18220.000 3.489703 2.597825 2.604978 3.289592
  18230.000 3.503524 2.606004 2.610981 3.307698
  18240.000 3.498780 2.604392 2.608929 3.300538
  18250.000 3.493122 2.609378 2.596483 3.294436
  18260.000 3.487482 2.596894 2.599766 3.289738
  18270.000 3.499228 2.610595 2.602851 3.301390
  18280.000 3.492234 2.603255 2.602480 3.292652
  18290.000 3.492111 2.603937 2.601060 3.292987
  18300.000 3.497992 2.605234 2.607678 3.299191
  18310.000 3.497722 2.606386 2.603969 3.300644
  18320.000 3.500266 2.611671 2.603320 3.302378
  18330.000 3.492209 2.610813 2.594162 3.293168
  18340.000 3.506990 2.613462 2.610846 3.309269
  18350.000 3.501399 2.613301 2.602860 3.303854
  18360.000 3.497238 2.608778 2.603206 3.298332
  18370.000 3.499569 2.613539 2.600031 3.302001
  18380.000 3.497538 2.612106 2.601940 3.297329
  18390.000 3.495898 2.612791 2.597536 3.296782
  18400.000 3.492783 2.608876 2.598924 3.292181
  18410.000 3.500465 2.611742 2.604660 3.301680
  18420.000 3.492139 2.613303 2.592068 3.292717
  18430.000 3.497441 2.618500 2.596305 3.296492
  18440.000 3.484732 2.607408 2.589844 3.283417
  18450.000 3.505188 2.613244 2.610991 3.305497
  18460.000 3.506122 2.612747 2.609883 3.308758
  18470.000 3.502858 2.610198 2.611202 3.302798
  18480.000 3.503250 2.613670 2.606364 3.304721
  18490.000 3.499874 2.608137 2.606348 3.301938
  18500.000 3.499198 2.608882 2.605929 3.300251
  18510.000 3.498490 2.606182 2.604570 3.301954
  18520.000 3.497016 2.614608 2.597313 3.297890
  18530.000 3.505952 2.616816 2.603919 3.309885
  18540.000 3.506566 2.620054 2.602743 3.309530
  18550.000 3.501475 2.614399 2.600499 3.304990
  18560.000 3.498298 2.614284 2.596843 3.301239
  18570.000 3.501972 2.614347 2.603662 3.303589
  18580.000 3.505785 2.615322 2.606697 3.308508
  18590.000 3.510941 2.617424 2.610082 3.315110
  18600.000 3.512418 2.614842 2.614276 3.316971
  18610.000 3.498529 2.608153 2.603703 3.301170
  18620.000 3.504572 2.608844 2.611533 3.307242
  18630.000 3.512228 2.621195 2.611110 3.314065
  18640.000 3.505952 2.615501 2.609359 3.306641
  18650.000 3.495546 2.603570 2.605403 3.297120
  18660.000 3.501039 2.605061 2.610148 3.303841
  18670.000 3.503605 2.607331 2.614171 3.304311
  18680.000 3.501465 2.605057 2.615237 3.300731
  18690.000 3.503086 2.612904 2.609849 3.302210
  18700.000 3.503735 2.607101 2.615329 3.303861
  18710.000 3.504093 2.604499 2.618568 3.304075
  18720.000 3.498399 2.605399 2.612538 3.296065
  18730.000 3.499659 2.604396 2.614254 3.298198
  18740.000 3.499256 2.607417 2.609680 3.298557
  18750.000 3.503829 2.614277 2.605905 3.305813
  18760.000 3.503375 2.610517 2.610822 3.303953
  18770.000 3.499657 2.610629 2.605431 3.300227
  18780.000 3.501600 2.608022 2.608977 3.303622
  18790.000 3.494708 2.602576 2.606298 3.295415
  18800.000 3.485016 2.593859 2.601238 3.285760
  18810.000 3.490685 2.608069 2.594455 3.291895
  18820.000 3.497010 2.610572 2.600786 3.298343
  18830.000 3.486170 2.596791 2.598885 3.287721
  18840.000 3.486775 2.607493 2.591432 3.286433
  18850.000 3.489133 2.603222 2.597671 3.289892
  18860.000 3.493195 2.610505 2.598100 3.292411
  18870.000 3.496369 2.616966 2.595472 3.296087
  18880.000 3.496257 2.608642 2.603521 3.296109
  18890.000 3.492120 2.606493 2.603919 3.288728
  18900.000 3.496059 2.608547 2.608048 3.292187
  18910.000 3.494603 2.607645 2.606059 3.291367
  18920.000 3.496273 2.612380 2.605103 3.291926
  18930.000 3.503939 2.613549 2.615756 3.298847
  18940.000 3.493802 2.606222 2.605685 3.291093
  18950.000 3.500728 2.617578 2.604216 3.297965
  18960.000 3.502966 2.613199 2.609400 3.302089
  18970.000 3.495589 2.609960 2.603248 3.293854
  18980.000 3.493730 2.604974 2.605803 3.291837
  18990.000 3.494986 2.604238 2.608856 3.292665
  19000.000 3.493405 2.610646 2.600804 3.290605
  19010.000 3.498577 2.614569 2.604026 3.295921
  19020.000 3.500131 2.618639 2.602098 3.297525
  19030.000 3.496506 2.615574 2.598165 3.295379
  19040.000 3.490108 2.609812 2.596015 3.288061
  19050.000 3.496542 2.616978 2.597816 3.294584
  19060.000 3.491946 2.602972 2.607616 3.288198
  19070.000 3.486373 2.605098 2.599707 3.280944
  19080.000 3.490849 2.616042 2.594361 3.285976
  19090.000 3.499141 2.612429 2.606401 3.296947
  19100.000 3.502960 2.610927 2.612864 3.301121
  19110.000 3.486735 2.608492 2.594343 3.283252
  19120.000 3.495421 2.609608 2.605502 3.291995
  19130.000 3.493776 2.609730 2.602868 3.290487
  19140.000 3.487579 2.602784 2.600772 3.284497
  19150.000 3.502775 2.609506 2.612204 3.302391
  19160.000 3.493624 2.603539 2.606851 3.291921
  19170.000 3.496266 2.603536 2.610268 3.294809
  19180.000 3.487951 2.603805 2.598325 3.286420
  19190.000 3.486637 2.600625 2.597581 3.286731
  19200.000 3.488501 2.602760 2.600055 3.287021
  19210.000 3.493182 2.602042 2.606904 3.292116
  19220.000 3.492648 2.603400 2.601164 3.294453
  19230.000 3.490782 2.602504 2.601319 3.291078
  19240.000 3.488713 2.602473 2.600662 3.287223
  19250.000 3.495954 2.606539 2.604656 3.296226
  19260.000 3.496948 2.608329 2.606027 3.295849
  19270.000 3.495990 2.605628 2.607506 3.294778
  19280.000 3.496036 2.612800 2.600930 3.294374
  19290.000 3.489716 2.607140 2.597422 3.288234
  19300.000 3.496723 2.608698 2.600427 3.299484
  19310.000 3.492746 2.607774 2.600016 3.292107
  19320.000 3.502203 2.616003 2.605139 3.301619
  19330.000 3.492115 2.602944 2.603310 3.291992
  19340.000 3.493706 2.603184 2.605849 3.293170
  19350.000 3.497086 2.599088 2.614393 3.296812
  19360.000 3.493574 2.599616 2.607104 3.294711
  19370.000 3.493604 2.598008 2.608241 3.295145
  19380.000 3.499173 2.605410 2.609634 3.300005
  19390.000 3.499473 2.607714 2.608462 3.299751
  19400.000 3.498728 2.612415 2.602538 3.299144
  19410.000 3.496228 2.610940 2.602387 3.295116
  19420.000 3.493709 2.604132 2.606634 3.291792
  19430.000 3.487196 2.596222 2.605648 3.285002
  19440.000 3.500444 2.607999 2.611786 3.298959
  19450.000 3.506274 2.612523 2.615681 3.304672
  19460.000 3.501704 2.612375 2.608880 3.300476
  19470.000 3.501603 2.609551 2.611404 3.300497
  19480.000 3.497889 2.610842 2.607329 3.294837
  19490.000 3.500627 2.612103 2.610233 3.297344
  19500.000 3.494715 2.609198 2.606244 3.290228
  19510.000 3.505031 2.617305 2.610938 3.301998
  19520.000 3.499475 2.616208 2.604919 3.295829
  19530.000 3.501534 2.608268 2.613137 3.299992
  19540.000 3.498607 2.611342 2.607159 3.296065
  19550.000 3.497616 2.607726 2.611232 3.293622
  19560.000 3.495673 2.617571 2.597534 3.292510
  19570.000 3.492799 2.609409 2.602334 3.289084
  19580.000 3.507194 2.619226 2.611499 3.304631
  19590.000 3.509181 2.624197 2.610739 3.305504
  19600.000 3.510958 2.622506 2.613226 3.308644
  19610.000 3.506412 2.625517 2.605828 3.302439
  19620.000 3.510393 2.621618 2.616451 3.305613
  19630.000 3.506673 2.615807 2.614094 3.304171
  19640.000 3.509946 2.619522 2.615423 3.307140
  19650.000 3.513756 2.623902 2.612673 3.313920
  19660.000 3.505563 2.616339 2.611782 3.303222
  19670.000 3.514470 2.620721 2.617998 3.313751
  19680.000 3.501051 2.598968 2.618947 3.301687
  19690.000 3.501759 2.606786 2.608437 3.305373
  19700.000 3.495651 2.603549 2.608721 3.294724
  19710.000 3.494063 2.603445 2.605674 3.293853
  19720.000 3.501688 2.605479 2.615296 3.300803
  19730.000 3.505969 2.611115 2.614893 3.305755
  19740.000 3.498350 2.606801 2.608111 3.298369
  19750.000 3.502073 2.609805 2.611792 3.300980
  19760.000 3.498373 2.608835 2.606616 3.297986
  19770.000 3.499832 2.604622 2.613578 3.298909
  19780.000 3.495428 2.598561 2.611901 3.295668
  19790.000 3.506130 2.606771 2.617850 3.307208
  19800.000 3.504553 2.609390 2.611850 3.306514
  19810.000 3.501943 2.607777 2.608945 3.304566
  19820.000 3.485933 2.596687 2.600732 3.285863
  19830.000 3.497064 2.608364 2.604751 3.297055
  19840.000 3.502241 2.611128 2.608270 3.303083
  19850.000 3.502387 2.606032 2.612237 3.304288
  19860.000 3.500634 2.613360 2.602670 3.302314
  19870.000 3.498140 2.604772 2.607718 3.299832
  19880.000 3.503425 2.607999 2.611438 3.305555
  19890.000 3.498250 2.607188 2.604022 3.301065
  19900.000 3.493562 2.602864 2.602171 3.296007
  19910.000 3.496438 2.607081 2.601860 3.299027
  19920.000 3.500430 2.601421 2.612836 3.303276
  19930.000 3.496241 2.603742 2.603782 3.299738
  19940.000 3.496612 2.608078 2.600280 3.299854
  19950.000 3.501194 2.600010 2.613236 3.305696
  19960.000 3.495495 2.595273 2.613076 3.297483
  19970.000 3.504300 2.606170 2.613753 3.307029
  19980.000 3.499671 2.606827 2.606122 3.302726
  19990.000 3.502927 2.605834 2.611133 3.306455
  20000.000 3.492413 2.600726 2.605194 3.292890
  20010.000 3.495495 2.602391 2.605261 3.298059
  20020.000 3.495203 2.608052 2.600097 3.297031
  20030.000 3.506730 2.615412 2.607857 3.309549
  20040.000 3.507275 2.612939 2.611974 3.309387
  20050.000 3.499323 2.606099 2.605662 3.302927
  20060.000 3.496133 2.606112 2.603793 3.297624
  20070.000 3.504436 2.614222 2.605839 3.307191
  20080.000 3.502697 2.612825 2.605800 3.304659
  20090.000 3.501057 2.599291 2.615496 3.304181
  20100.000 3.499486 2.604856 2.610032 3.300801
  20110.000 3.498071 2.606879 2.606046 3.299370
  20120.000 3.501345 2.609591 2.606214 3.304016
  20130.000 3.504139 2.607046 2.611442 3.307820
  20140.000 3.496735 2.607910 2.603100 3.298023
  20150.000 3.496152 2.609094 2.600663 3.297788
  20160.000 3.504019 2.613711 2.604813 3.307544
  20170.000 3.497988 2.602086 2.611484 3.298647
  20180.000 3.491776 2.602322 2.603641 3.291497
  20190.000 3.503026 2.608195 2.610719 3.305129
  20200.000 3.492219 2.605496 2.602027 3.291218
  20210.000 3.495613 2.604948 2.608865 3.293429
  20220.000 3.497149 2.611358 2.602945 3.296304
  20230.000 3.500271 2.606137 2.609199 3.302111
  20240.000 3.490461 2.602520 2.598632 3.292514
  20250.000 3.488198 2.601889 2.598253 3.288508
  20260.000 3.492754 2.599909 2.606114 3.293549
  20270.000 3.492416 2.597560 2.608488 3.292769
  20280.000 3.488746 2.597295 2.605093 3.287903
  20290.000 3.504815 2.611591 2.611134 3.305899
  20300.000 3.489025 2.593964 2.607532 3.289191
  20310.000 3.499948 2.611146 2.606950 3.299241
  20320.000 3.490657 2.602895 2.602907 3.289253
  20330.000 3.493527 2.605444 2.606095 3.290807
  20340.000 3.498085 2.606011 2.613926 3.293849
  20350.000 3.494680 2.604519 2.608464 3.292104
  20360.000 3.485549 2.603727 2.599195 3.280663
  20370.000 3.494502 2.602419 2.614708 3.288441
  20380.000 3.493330 2.604864 2.614189 3.284409
  20390.000 3.492507 2.606864 2.606456 3.287220
  20400.000 3.489214 2.593015 2.616742 3.283025
  20410.000 3.491543 2.599126 2.614760 3.284701
  20420.000 3.488899 2.602498 2.611415 3.279069
  20430.000 3.492861 2.606109 2.614557 3.282133
  20440.000 3.479851 2.598375 2.608354 3.265536
  20450.000 3.481810 2.597784 2.611194 3.267893
  20460.000 3.471738 2.595626 2.602166 3.255354
  20470.000 3.488606 2.608990 2.612728 3.272243
  20480.000 3.482313 2.606722 2.608061 3.264362
  20490.000 3.484906 2.606484 2.612506 3.266548
  20500.000 3.489946 2.612349 2.611590 3.273330
  20510.000 3.484920 2.607364 2.608220 3.269279
  20520.000 3.486355 2.608674 2.605207 3.273698
  20530.000 3.491081 2.604471 2.617070 3.277637
  20540.000 3.490485 2.602830 2.612698 3.281172
  20550.000 3.487341 2.602440 2.606381 3.279808
  20560.000 3.492790 2.607191 2.604880 3.288816
  20570.000 3.496011 2.598122 2.615005 3.294781
  20580.000 3.492144 2.610122 2.601388 3.287882
  20590.000 3.484749 2.604023 2.600465 3.277733
  20600.000 3.479788 2.598329 2.598122 3.273583
  20610.000 3.481146 2.602386 2.601254 3.270753
  20620.000 3.482945 2.603335 2.602557 3.272779
  20630.000 3.496163 2.613287 2.612621 3.284995
  20640.000 3.487597 2.603101 2.609789 3.277131
  20650.000 3.490169 2.612693 2.604047 3.279536
  20660.000 3.485893 2.602725 2.604883 3.277700
  20670.000 3.495174 2.615352 2.607452 3.285381
  20680.000 3.497276 2.612583 2.612899 3.287725
  20690.000 3.498492 2.618711 2.607285 3.289890
  20700.000 3.486349 2.602930 2.603547 3.279568
  20710.000 3.494944 2.611987 2.608286 3.286884
  20720.000 3.488117 2.605578 2.605632 3.279560
  20730.000 3.501624 2.613433 2.613367 3.295906
  20740.000 3.497532 2.617356 2.607595 3.288677
  20750.000 3.487982 2.604611 2.606278 3.279537
  20760.000 3.490911 2.602123 2.611140 3.283883
  20770.000 3.491532 2.609964 2.603029 3.285411
  20780.000 3.496085 2.612720 2.609182 3.288027
  20790.000 3.485826 2.613600 2.591794 3.279273
  20800.000 3.490004 2.607754 2.603235 3.283759
  20810.000 3.487560 2.601813 2.607169 3.280144
  20820.000 3.495109 2.613560 2.605589 3.288135
  20830.000 3.492949 2.610044 2.610696 3.282272
  20840.000 3.505194 2.621400 2.620354 3.291612
  20850.000 3.493243 2.607411 2.621696 3.276222
  20860.000 3.496541 2.612530 2.618225 3.281931
  20870.000 3.497653 2.618642 2.613558 3.283178
  20880.000 3.495956 2.613066 2.616564 3.281599
  20890.000 3.495073 2.610168 2.614523 3.283649
  20900.000 3.490126 2.605133 2.613519 3.277919
  20910.000 3.493012 2.602455 2.619961 3.281041
  20920.000 3.488070 2.603908 2.613458 3.274565
  20930.000 3.492098 2.603848 2.614805 3.282104
  20940.000 3.493253 2.603814 2.615858 3.283759
  20950.000 3.507174 2.616889 2.624836 3.295854
  20960.000 3.499282 2.606447 2.622787 3.288976
  20970.000 3.498865 2.609511 2.620082 3.287813
  20980.000 3.495408 2.607842 2.614673 3.286089
  20990.000 3.502244 2.610476 2.622169 3.292571
  21000.000 3.493218 2.609823 2.607565 3.285519
  21010.000 3.497013 2.610062 2.615028 3.287485
  21020.000 3.490102 2.603137 2.611572 3.281021
  21030.000 3.502620 2.609981 2.622363 3.293611
  21040.000 3.493298 2.602514 2.616861 3.284081
  21050.000 3.499150 2.607265 2.618578 3.291404
  21060.000 3.494045 2.607277 2.612314 3.285512
  21070.000 3.501348 2.608959 2.622248 3.291813
  21080.000 3.498167 2.613985 2.614730 3.287028
  21090.000 3.498073 2.613305 2.616126 3.286266
  21100.000 3.496211 2.610362 2.619182 3.282197
  21110.000 3.492756 2.609491 2.611158 3.281934
  21120.000 3.497078 2.612396 2.613687 3.286815
  21130.000 3.486653 2.594327 2.614753 3.278121
  21140.000 3.499092 2.612872 2.614073 3.290410
  21150.000 3.492207 2.608596 2.611980 3.280834
  21160.000 3.493820 2.605815 2.612980 3.285681
  21170.000 3.490479 2.601823 2.610439 3.283753
  21180.000 3.500875 2.610867 2.616932 3.293527
  21190.000 3.493948 2.602052 2.619282 3.283895
  21200.000 3.493685 2.603785 2.616417 3.284238
  21210.000 3.488570 2.597945 2.610568 3.282654
  21220.000 3.497908 2.605170 2.619640 3.289568
  21230.000 3.490353 2.599952 2.613396 3.282616
  21240.000 3.488352 2.598370 2.613279 3.279725
  21250.000 3.493811 2.605623 2.615012 3.284194
  21260.000 3.499318 2.607107 2.623202 3.288190
  21270.000 3.494105 2.601185 2.620425 3.284020
  21280.000 3.492253 2.607343 2.614457 3.279953
  21290.000 3.493902 2.611861 2.616173 3.278485
  21300.000 3.493762 2.601712 2.628569 3.276339
  21310.000 3.501055 2.614165 2.623242 3.286261
  21320.000 3.503722 2.612193 2.634320 3.284645
  21330.000 3.497999 2.604918 2.631204 3.280729
  21340.000 3.498989 2.608212 2.627965 3.282818
  21350.000 3.509031 2.616549 2.632550 3.293922
  21360.000 3.497805 2.601887 2.630827 3.283011
  21370.000 3.502802 2.602591 2.636758 3.288350
  21380.000 3.501304 2.614688 2.619781 3.289133
  21390.000 3.493453 2.596644 2.626730 3.281182
  21400.000 3.490458 2.596908 2.629068 3.272709
  21410.000 3.498363 2.599650 2.634899 3.282706
  21420.000 3.504905 2.604095 2.638552 3.290199
  21430.000 3.505407 2.611707 2.635558 3.287639
  21440.000 3.502452 2.604867 2.632851 3.288918
  21450.000 3.493250 2.602351 2.623291 3.278979
  21460.000 3.499119 2.604342 2.628615 3.285648
  21470.000 3.495930 2.606973 2.623637 3.280739
  21480.000 3.490597 2.606761 2.617876 3.274163
  21490.000 3.497496 2.613754 2.625473 3.277206
  21500.000 3.499789 2.608628 2.633458 3.279801
  21510.000 3.503917 2.614276 2.636757 3.281472
  21520.000 3.500833 2.610459 2.635705 3.278741
  21530.000 3.488536 2.598401 2.633599 3.263783
  21540.000 3.497579 2.601422 2.640544 3.275089
  21550.000 3.505295 2.616197 2.637017 3.282657
  21560.000 3.509921 2.618932 2.643609 3.285068
  21570.000 3.500034 2.612155 2.636601 3.274975
  21580.000 3.504060 2.614274 2.640734 3.278569
  21590.000 3.499789 2.611160 2.632293 3.278706
  21600.000 3.501548 2.608694 2.635225 3.282069
  21610.000 3.498829 2.610382 2.630265 3.278904
  21620.000 3.502197 2.612559 2.632177 3.282817
  21630.000 3.515824 2.627781 2.633587 3.298643
  21640.000 3.512509 2.622759 2.632451 3.296462
  21650.000 3.511491 2.619924 2.637578 3.292459
  21660.000 3.518929 2.624235 2.639957 3.302980
  21670.000 3.504202 2.618575 2.628636 3.285149
  21680.000 3.506663 2.618208 2.634007 3.286395
  21690.000 3.516278 2.624591 2.639791 3.297184
  21700.000 3.508992 2.622067 2.632259 3.289688
  21710.000 3.510747 2.616604 2.637183 3.293834
  21720.000 3.511715 2.624863 2.632757 3.292872
  21730.000 3.516977 2.628278 2.637792 3.297336
  21740.000 3.519070 2.628520 2.641192 3.298879
  21750.000 3.512261 2.624808 2.631863 3.294770
  21760.000 3.504002 2.620314 2.624690 3.286487
  21770.000 3.512093 2.627469 2.632667 3.291672
  21780.000 3.504794 2.621970 2.629657 3.282888
  21790.000 3.507525 2.628925 2.629123 3.283584
  21800.000 3.501803 2.614398 2.634927 3.278314
  21810.000 3.508742 2.624458 2.635423 3.284699
  21820.000 3.516622 2.633531 2.637629 3.292511
  21830.000 3.506615 2.621424 2.631802 3.285484
  21840.000 3.498739 2.623725 2.619769 3.276463
  21850.000 3.503817 2.618142 2.630012 3.283585
  21860.000 3.500700 2.613662 2.631903 3.278965
  21870.000 3.510315 2.621540 2.635935 3.289987
  21880.000 3.504256 2.614974 2.635087 3.282964
  21890.000 3.510978 2.619463 2.637893 3.291471
  21900.000 3.509014 2.624020 2.634035 3.286754
  21910.000 3.503779 2.623573 2.630811 3.278520
  21920.000 3.506827 2.622868 2.633807 3.283174
  21930.000 3.505134 2.621768 2.633158 3.280953
  21940.000 3.502348 2.617520 2.629102 3.281675
  21950.000 3.507463 2.626350 2.625322 3.288552
  21960.000 3.504109 2.616270 2.629636 3.285977
  21970.000 3.497703 2.614300 2.621006 3.280794
  21980.000 3.500223 2.618614 2.620067 3.283486
  21990.000 3.499368 2.610976 2.628389 3.281091
  22000.000 3.500941 2.615240 2.631102 3.278875
  22010.000 3.499149 2.620239 2.621822 3.278493
  22020.000 3.497622 2.614927 2.623004 3.278520
  22030.000 3.504535 2.628100 2.618326 3.286476
  22040.000 3.506603 2.619153 2.632222 3.286936
  22050.000 3.502738 2.619344 2.628954 3.281169
  22060.000 3.503472 2.620025 2.630645 3.280833
  22070.000 3.491611 2.608536 2.626096 3.268288
  22080.000 3.508509 2.622925 2.639538 3.282139
  22090.000 3.504908 2.620871 2.633911 3.280593
  22100.000 3.502161 2.615054 2.631108 3.281610
  22110.000 3.507853 2.619438 2.633854 3.288066
  22120.000 3.498613 2.611609 2.627628 3.279565
  22130.000 3.506464 2.624606 2.625347 3.287794
  22140.000 3.506659 2.625128 2.631436 3.282908
  22150.000 3.498400 2.616582 2.627132 3.275556
  22160.000 3.500161 2.619891 2.622838 3.280117
  22170.000 3.498800 2.615722 2.625949 3.278046
  22180.000 3.503893 2.616727 2.629420 3.285337
  22190.000 3.506062 2.628107 2.620151 3.288278
  22200.000 3.504366 2.625871 2.625103 3.282496
  22210.000 3.506576 2.631253 2.621563 3.285735
  22220.000 3.498043 2.623552 2.616678 3.277594
  22230.000 3.510841 2.629757 2.627778 3.291088
  22240.000 3.499950 2.627590 2.612669 3.281609
  22250.000 3.507015 2.630843 2.619431 3.288697
  22260.000 3.508244 2.629005 2.620336 3.292061
  22270.000 3.507690 2.628782 2.621486 3.290142
  22280.000 3.508039 2.630559 2.623306 3.288029
  22290.000 3.505381 2.629633 2.619368 3.286239
  22300.000 3.510820 2.637831 2.618497 3.291938
  22310.000 3.504596 2.622118 2.622537 3.288041
  22320.000 3.496629 2.618333 2.615709 3.279509
  22330.000 3.510252 2.629538 2.624845 3.292324
  22340.000 3.499644 2.618131 2.619595 3.283007
  22350.000 3.491783 2.618258 2.611951 3.272226
  22360.000 3.503664 2.626345 2.620355 3.284425
  22370.000 3.502113 2.616413 2.627458 3.283357
  22380.000 3.505311 2.631173 2.618933 3.285195
  22390.000 3.503257 2.618723 2.628129 3.283440
  22400.000 3.503612 2.627710 2.624384 3.279982
  22410.000 3.508749 2.633059 2.623785 3.287151
  22420.000 3.500370 2.628672 2.619113 3.276516
  22430.000 3.503576 2.636682 2.618958 3.277036
  22440.000 3.513415 2.641280 2.628817 3.286506
  22450.000 3.508843 2.642825 2.619687 3.282789
  22460.000 3.506677 2.643857 2.618740 3.278080
  22470.000 3.511648 2.645634 2.623355 3.283582
  22480.000 3.513338 2.640469 2.628233 3.287456
  22490.000 3.507751 2.634510 2.629221 3.279507
  22500.000 3.505454 2.637035 2.624872 3.276049
  22510.000 3.508504 2.639811 2.624425 3.280709
  22520.000 3.511480 2.642329 2.627832 3.282315
  22530.000 3.504832 2.648033 2.618351 3.271060
  22540.000 3.507549 2.651437 2.622492 3.270819
  22550.000 3.504334 2.649155 2.621142 3.266825
  22560.000 3.501967 2.649989 2.620683 3.261459
  22570.000 3.512223 2.653005 2.632600 3.271457
  22580.000 3.504948 2.648609 2.629243 3.262108
  22590.000 3.505099 2.652105 2.626816 3.261537
  22600.000 3.511765 2.664235 2.627373 3.265536
  22610.000 3.512210 2.663342 2.630536 3.264677
  22620.000 3.505438 2.653486 2.624149 3.263291
  22630.000 3.508236 2.657853 2.627766 3.262827
  22640.000 3.506210 2.664117 2.624724 3.255819
  22650.000 3.505884 2.662997 2.624023 3.256590
  22660.000 3.503968 2.662276 2.627492 3.250258
  22670.000 3.503863 2.670336 2.621372 3.248358
  22680.000 3.496508 2.653744 2.627367 3.241258
  22690.000 3.511843 2.664761 2.633989 3.259952
  22700.000 3.503026 2.665884 2.624708 3.247507
  22710.000 3.514781 2.665588 2.636065 3.263904
  22720.000 3.507552 2.656466 2.633575 3.257815
  22730.000 3.511834 2.667348 2.629583 3.261362
  22740.000 3.501858 2.658430 2.626138 3.249944
  22750.000 3.510705 2.665889 2.631049 3.258945
  22760.000 3.509025 2.662764 2.632814 3.256467
  22770.000 3.507069 2.663997 2.635421 3.249103
  22780.000 3.510600 2.662466 2.645964 3.249433
  22790.000 3.509428 2.662822 2.647784 3.245119
  22800.000 3.504400 2.662172 2.636894 3.243662
  22810.000 3.507280 2.663636 2.637119 3.248492
  22820.000 3.504426 2.652488 2.644488 3.245459
  22830.000 3.507519 2.660751 2.642204 3.247242
  22840.000 3.505203 2.661407 2.647067 3.237718
  22850.000 3.498984 2.664562 2.632511 3.233521
  22860.000 3.505390 2.666710 2.643528 3.236656
  22870.000 3.509608 2.670398 2.650692 3.236897
  22880.000 3.499814 2.663553 2.643358 3.227308
  22890.000 3.499651 2.668303 2.645579 3.221202
  22900.000 3.500877 2.661979 2.650838 3.224775
  22910.000 3.504880 2.658670 2.657636 3.230604
  22920.000 3.498997 2.650830 2.660751 3.221735
  22930.000 3.499275 2.651811 2.663681 3.219078
  22940.000 3.501920 2.654607 2.668570 3.218504
  22950.000 3.507581 2.657083 2.669567 3.227948
  22960.000 3.499986 2.649506 2.663621 3.222589
  22970.000 3.503447 2.648121 2.670043 3.225931
  22980.000 3.510404 2.653298 2.670445 3.236441
  22990.000 3.503824 2.652601 2.664711 3.227482
  23000.000 3.505765 2.648970 2.668606 3.231457
  23010.000 3.510382 2.660238 2.665810 3.234537
  23020.000 3.511618 2.663001 2.670791 3.230814
  23030.000 3.497177 2.657953 2.658925 3.213378
  23040.000 3.501373 2.656383 2.672561 3.212538
  23050.000 3.503234 2.656424 2.672121 3.216921
  23060.000 3.504082 2.653596 2.684488 3.210780
  23070.000 3.501750 2.650915 2.686150 3.206502
  23080.000 3.499686 2.661438 2.677878 3.200195
  23090.000 3.501831 2.657445 2.681445 3.205227
  23100.000 3.511954 2.672556 2.682106 3.214248
  23110.000 3.504732 2.671012 2.676586 3.204352
  23120.000 3.515953 2.676833 2.686228 3.215989
  23130.000 3.509336 2.663206 2.685610 3.213359
  23140.000 3.505993 2.666259 2.676117 3.211446
  23150.000 3.509886 2.666839 2.679285 3.216837
  23160.000 3.513074 2.668714 2.682152 3.219854
  23170.000 3.501593 2.665990 2.678114 3.200385
  23180.000 3.509844 2.668248 2.684999 3.210807
  23190.000 3.510557 2.668649 2.691464 3.206594
  23200.000 3.511692 2.670891 2.683903 3.213553
  23210.000 3.519316 2.674602 2.684350 3.226773
  23220.000 3.512043 2.672274 2.670361 3.224454
  23230.000 3.501132 2.669974 2.656982 3.213624
  23240.000 3.510724 2.677759 2.666469 3.220254
  23250.000 3.503724 2.677053 2.660753 3.210292
  23260.000 3.505166 2.668329 2.661471 3.220080
  23270.000 3.501726 2.664196 2.657663 3.219182
  23280.000 3.513787 2.673312 2.661153 3.234983
  23290.000 3.507098 2.665411 2.661804 3.226436
  23300.000 3.504872 2.653308 2.664544 3.229317
  23310.000 3.514257 2.672921 2.665910 3.232402
  23320.000 3.511988 2.664137 2.674958 3.227238
  23330.000 3.513313 2.665221 2.670878 3.232614
  23340.000 3.514089 2.670085 2.663260 3.236574
  23350.000 3.510060 2.676258 2.655739 3.228886
  23360.000 3.515914 2.678860 2.649564 3.244503
  23370.000 3.511379 2.670616 2.651040 3.240282
  23380.000 3.503979 2.670433 2.639075 3.234171
  23390.000 3.507534 2.670967 2.641497 3.239445
  23400.000 3.505223 2.661852 2.642883 3.240805
  23410.000 3.502804 2.662887 2.635439 3.240803
  23420.000 3.515778 2.668132 2.650509 3.252274
  23430.000 3.509398 2.668914 2.635486 3.250062
  23440.000 3.507057 2.666049 2.638608 3.244820
  23450.000 3.502926 2.657551 2.639354 3.242254
  23460.000 3.509929 2.667625 2.640815 3.247955
  23470.000 3.503208 2.667230 2.635277 3.238244
  23480.000 3.511378 2.664973 2.647466 3.247836
  23490.000 3.502732 2.669756 2.632167 3.237652
  23500.000 3.508395 2.661829 2.645269 3.245754
  23510.000 3.506850 2.661478 2.638484 3.248212
  23520.000 3.503875 2.657077 2.638449 3.245436
  23530.000 3.496397 2.649171 2.639039 3.235275
  23540.000 3.507722 2.650748 2.647930 3.251195
  23550.000 3.497535 2.648740 2.637235 3.239535
  23560.000 3.506523 2.655800 2.640741 3.250338
  23570.000 3.501503 2.648776 2.640327 3.245574
  23580.000 3.505310 2.651691 2.640649 3.251136
  23590.000 3.502214 2.649107 2.641911 3.245555
  23600.000 3.515194 2.652476 2.652991 3.261773
  23610.000 3.498466 2.638583 2.644452 3.243973
  23620.000 3.503912 2.644245 2.643683 3.251713
  23630.000 3.513684 2.643655 2.657123 3.262313
  23640.000 3.509739 2.642456 2.651393 3.259448
  23650.000 3.510678 2.639725 2.656324 3.259661
  23660.000 3.509377 2.641640 2.651989 3.258862
  23670.000 3.501264 2.625073 2.654376 3.252846
  23680.000 3.505552 2.632370 2.646471 3.262603
  23690.000 3.508132 2.630436 2.641313 3.273852
  23700.000 3.513447 2.637017 2.637592 3.282975
  23710.000 3.513974 2.627793 2.645152 3.285406
  23720.000 3.512417 2.626118 2.643984 3.284359
  23730.000 3.513445 2.627409 2.645167 3.284570
  23740.000 3.514041 2.639483 2.637610 3.282248
  23750.000 3.512927 2.633070 2.643051 3.280639
  23760.000 3.497893 2.622720 2.635251 3.263019
  23770.000 3.506215 2.634997 2.635549 3.270745
  23780.000 3.512572 2.636471 2.643380 3.276881
  23790.000 3.514667 2.635998 2.642856 3.282164
  23800.000 3.507083 2.631177 2.633048 3.277684
  23810.000 3.506813 2.626994 2.637366 3.276988
  23820.000 3.506555 2.621899 2.642495 3.276384
  23830.000 3.508013 2.622929 2.643219 3.278084
  23840.000 3.510461 2.627109 2.643262 3.279970
  23850.000 3.509933 2.632329 2.635270 3.281083
  23860.000 3.508047 2.630506 2.633941 3.279576
  23870.000 3.504452 2.629155 2.629763 3.276315
  23880.000 3.508812 2.639261 2.628089 3.278868
  23890.000 3.511641 2.636909 2.633139 3.282785
  23900.000 3.504181 2.637280 2.622101 3.275348
  23910.000 3.506071 2.630011 2.632082 3.277219
  23920.000 3.503226 2.627903 2.631763 3.273085
  23930.000 3.507287 2.635369 2.626337 3.280139
  23940.000 3.516188 2.644524 2.629784 3.289042
  23950.000 3.509054 2.632017 2.630308 3.283428
  23960.000 3.508318 2.636122 2.627130 3.281115
  23970.000 3.507952 2.630221 2.635671 3.278219
  23980.000 3.499639 2.619882 2.631902 3.271739
  23990.000 3.510643 2.630727 2.635886 3.283370
  24000.000 3.518412 2.634238 2.643644 3.290962
  24010.000 3.510217 2.627985 2.639954 3.281398
  24020.000 3.509983 2.632328 2.634526 3.281781
  24030.000 3.516616 2.634022 2.642278 3.288373
  24040.000 3.517449 2.624786 2.650737 3.290736
  24050.000 3.509092 2.630573 2.632393 3.282990
  24060.000 3.507672 2.627671 2.632910 3.281870
  24070.000 3.509031 2.626238 2.636414 3.283107
  24080.000 3.512643 2.626501 2.642344 3.285847
  24090.000 3.512615 2.628929 2.638177 3.287201
  24100.000 3.506022 2.628235 2.629563 3.280573
  24110.000 3.503613 2.618810 2.638080 3.276117
  24120.000 3.507875 2.624853 2.641090 3.277990
  24130.000 3.505876 2.621890 2.642591 3.274862
  24140.000 3.501517 2.616318 2.639493 3.272507
  24150.000 3.502246 2.623171 2.636786 3.270751
  24160.000 3.507185 2.628404 2.646997 3.268869
  24170.000 3.507578 2.622746 2.655733 3.267197
  24180.000 3.520879 2.628342 2.670502 3.279252
  24190.000 3.506861 2.616033 2.660714 3.266978
  24200.000 3.505995 2.623116 2.649037 3.268909
  24210.000 3.513762 2.627680 2.653925 3.277959
  24220.000 3.511902 2.626331 2.649422 3.278706
  24230.000 3.513674 2.625736 2.656070 3.277594
  24240.000 3.514827 2.623780 2.662850 3.276123
  24250.000 3.508727 2.625453 2.652356 3.270224
  24260.000 3.511457 2.628633 2.648288 3.276804
  24270.000 3.504476 2.622838 2.645131 3.269053
  24280.000 3.508917 2.626170 2.642247 3.278225
  24290.000 3.503793 2.624594 2.635024 3.274341
  24300.000 3.497559 2.616341 2.634792 3.267791
  24310.000 3.509439 2.628890 2.642014 3.277345
  24320.000 3.506590 2.624819 2.634431 3.280625
  24330.000 3.509717 2.621343 2.638366 3.286918
  24340.000 3.501976 2.613520 2.638947 3.276135
  24350.000 3.504441 2.617078 2.636146 3.280823
  24360.000 3.514131 2.621905 2.650697 3.285976
  24370.000 3.514219 2.618355 2.656800 3.284061
  24380.000 3.506377 2.617347 2.646391 3.276519
  24390.000 3.507351 2.619721 2.643748 3.278834
  24400.000 3.513716 2.622078 2.649322 3.286077
  24410.000 3.508074 2.622107 2.646653 3.276114
  24420.000 3.511109 2.625225 2.650514 3.277008
  24430.000 3.511439 2.623394 2.653145 3.277040
  24440.000 3.517393 2.627094 2.659754 3.281492
  24450.000 3.501342 2.623297 2.640530 3.265697
  24460.000 3.512458 2.628093 2.651897 3.276484
  24470.000 3.508986 2.620443 2.650573 3.276227
  24480.000 3.506156 2.622792 2.645375 3.272494
  24490.000 3.501829 2.616241 2.645891 3.268057
  24500.000 3.494639 2.607380 2.639174 3.265163
  24510.000 3.503022 2.614573 2.642923 3.274330
  24520.000 3.507410 2.622571 2.644212 3.276299
  24530.000 3.506990 2.618998 2.649877 3.273689
  24540.000 3.510291 2.624141 2.652535 3.274483
  24550.000 3.509916 2.626678 2.651802 3.272231
  24560.000 3.506850 2.626880 2.644193 3.271665
  24570.000 3.509271 2.631186 2.644448 3.273191
  24580.000 3.511346 2.634140 2.638569 3.279987
  24590.000 3.508662 2.626678 2.640020 3.279052
  24600.000 3.511354 2.632761 2.638167 3.281435
  24610.000 3.513672 2.630412 2.641853 3.285327
  24620.000 3.504899 2.629502 2.629187 3.277465
  24630.000 3.512082 2.629976 2.641513 3.282536
  24640.000 3.505643 2.622663 2.637718 3.277674
  24650.000 3.507469 2.623722 2.637455 3.280949
  24660.000 3.501491 2.615114 2.634630 3.277326
  24670.000 3.502536 2.620353 2.631277 3.278051
  24680.000 3.504528 2.620349 2.632990 3.280948
  24690.000 3.502144 2.623700 2.629170 3.276222
  24700.000 3.498657 2.620416 2.630233 3.270547
  24710.000 3.517169 2.630687 2.643599 3.291170
  24720.000 3.505951 2.626424 2.635118 3.277400
  24730.000 3.511737 2.631629 2.638959 3.282551
  24740.000 3.509068 2.625159 2.641362 3.280057
  24750.000 3.503722 2.614048 2.646898 3.273041
  24760.000 3.511975 2.623671 2.646668 3.283206
  24770.000 3.511828 2.619449 2.652453 3.281575
  24780.000 3.504086 2.616697 2.647211 3.271455
  24790.000 3.508132 2.620113 2.649164 3.275794
  24800.000 3.495077 2.612111 2.641412 3.260499
  24810.000 3.511650 2.630773 2.646577 3.276890
  24820.000 3.506803 2.626597 2.647083 3.269449
  24830.000 3.509403 2.626534 2.645961 3.275974
  24840.000 3.506907 2.624702 2.642724 3.274717
  24850.000 3.514269 2.640844 2.638491 3.280934
  24860.000 3.523612 2.644994 2.649001 3.289158
  24870.000 3.510098 2.628622 2.646703 3.275178
  24880.000 3.513498 2.632689 2.647865 3.278288
  24890.000 3.498015 2.625612 2.637079 3.259488
  24900.000 3.514266 2.636327 2.643180 3.280791
  24910.000 3.508826 2.631617 2.642136 3.273745
  24920.000 3.507805 2.637107 2.641777 3.267420
  24930.000 3.507232 2.627975 2.648179 3.268370
  24940.000 3.508938 2.631478 2.646648 3.270457
  24950.000 3.506444 2.629628 2.646020 3.267090
  24960.000 3.503733 2.625104 2.645125 3.265657
  24970.000 3.511024 2.637960 2.646552 3.269794
  24980.000 3.501513 2.630628 2.645068 3.256488
  24990.000 3.505121 2.636962 2.646788 3.257726
  25000.000 3.508165 2.637986 2.650041 3.260779
  25010.000 3.503784 2.636000 2.648187 3.254479
  25020.000 3.511811 2.641100 2.657687 3.259903
  25030.000 3.505195 2.630150 2.657305 3.254833
  25040.000 3.509845 2.635086 2.659662 3.258920
  25050.000 3.513870 2.639999 2.661031 3.262474
  25060.000 3.510469 2.635460 2.656949 3.262175
  25070.000 3.505334 2.635352 2.651352 3.255767
  25080.000 3.509355 2.640669 2.653534 3.258338
  25090.000 3.503328 2.634773 2.651043 3.252160
  25100.000 3.501476 2.629786 2.648450 3.254323
  25110.000 3.504568 2.631619 2.642296 3.264467
  25120.000 3.506289 2.636254 2.640432 3.265936
  25130.000 3.514629 2.635568 2.651251 3.275647
  25140.000 3.514806 2.640450 2.639529 3.281564
  25150.000 3.496797 2.621405 2.632135 3.264235
  25160.000 3.495254 2.613548 2.636089 3.264058
  25170.000 3.500208 2.629602 2.627627 3.268608
  25180.000 3.506726 2.629070 2.633829 3.277984
  25190.000 3.503683 2.627134 2.631933 3.274546
  25200.000 3.496451 2.619920 2.625316 3.270185
  25210.000 3.508227 2.633035 2.628724 3.282092
  25220.000 3.505289 2.630056 2.625118 3.281112
  25230.000 3.510906 2.637180 2.628139 3.284993
  25240.000 3.509284 2.637004 2.631493 3.278960
  25250.000 3.500293 2.621587 2.634658 3.269554
  25260.000 3.506359 2.626089 2.641721 3.273250
  25270.000 3.511321 2.636064 2.635384 3.280943
  25280.000 3.516703 2.631751 2.640867 3.291525
  25290.000 3.509394 2.631220 2.632737 3.282834
  25300.000 3.510845 2.625626 2.638763 3.285592
  25310.000 3.511374 2.634217 2.629490 3.287268
  25320.000 3.508492 2.630466 2.629506 3.284108
  25330.000 3.507832 2.635342 2.624928 3.282448
  25340.000 3.512249 2.641624 2.627561 3.284737
  25350.000 3.504161 2.636510 2.621073 3.276751
  25360.000 3.508026 2.639595 2.619582 3.283728
  25370.000 3.506360 2.633476 2.620546 3.284307
  25380.000 3.509153 2.634431 2.625583 3.285476
  25390.000 3.513848 2.639634 2.632883 3.285504
  25400.000 3.511134 2.634050 2.636303 3.281445
  25410.000 3.520332 2.640994 2.642998 3.290161
  25420.000 3.510043 2.641979 2.627769 3.279558
  25430.000 3.517500 2.641100 2.639230 3.287050
  25440.000 3.510336 2.637953 2.633775 3.278629
  25450.000 3.514510 2.647525 2.633017 3.280448
  25460.000 3.514945 2.642270 2.633694 3.285081
  25470.000 3.505960 2.634932 2.633322 3.272042
  25480.000 3.513192 2.641937 2.635663 3.280019
  25490.000 3.515908 2.640754 2.639048 3.284064
  25500.000 3.510381 2.631816 2.638912 3.279522
  25510.000 3.517320 2.636573 2.642241 3.287886
  25520.000 3.516564 2.642251 2.641859 3.281990
  25530.000 3.518060 2.640696 2.639724 3.288179
  25540.000 3.509967 2.629143 2.634608 3.284237
  25550.000 3.511644 2.629528 2.639113 3.283895
  25560.000 3.513253 2.630300 2.639615 3.286318
  25570.000 3.515071 2.631873 2.637578 3.290576
  25580.000 3.512626 2.632853 2.634824 3.286774
  25590.000 3.508544 2.635055 2.627259 3.282340
  25600.000 3.518804 2.642273 2.636963 3.290723
  25610.000 3.512933 2.648558 2.623439 3.283922
  25620.000 3.506394 2.641391 2.617949 3.280101
  25630.000 3.524120 2.647974 2.634602 3.299386
  25640.000 3.508950 2.641759 2.623465 3.280852
  25650.000 3.512398 2.645917 2.624383 3.284148
  25660.000 3.516486 2.645176 2.632540 3.286970
  25670.000 3.507533 2.638739 2.626625 3.277725
  25680.000 3.510458 2.649668 2.621031 3.279639
  25690.000 3.514532 2.650013 2.625504 3.284518
  25700.000 3.513680 2.641052 2.628121 3.287819
  25710.000 3.509706 2.644317 2.620475 3.282807
  25720.000 3.513122 2.641999 2.626048 3.287519
  25730.000 3.508746 2.631005 2.625942 3.287081
  25740.000 3.509064 2.632158 2.623309 3.288950
  25750.000 3.515033 2.641321 2.624449 3.293411
  25760.000 3.514085 2.636673 2.630803 3.290056
  25770.000 3.507279 2.634379 2.622269 3.284151
  25780.000 3.508498 2.634928 2.624583 3.284481
  25790.000 3.509707 2.631372 2.632924 3.283239
  25800.000 3.507358 2.631646 2.625198 3.284201
  25810.000 3.511661 2.637813 2.629026 3.285374
  25820.000 3.512363 2.637801 2.629218 3.286737
  25830.000 3.504025 2.634703 2.620287 3.278542
  25840.000 3.496330 2.625305 2.615717 3.273300
  25850.000 3.499141 2.622284 2.624799 3.274457
  25860.000 3.505465 2.633776 2.622846 3.280309
  25870.000 3.515405 2.638374 2.632394 3.290235
  25880.000 3.501366 2.624273 2.625416 3.277115
  25890.000 3.507117 2.630852 2.628240 3.281881
  25900.000 3.511113 2.640610 2.624601 3.285507
  25910.000 3.504156 2.629043 2.619542 3.283942
  25920.000 3.505275 2.635582 2.615628 3.284227
  25930.000 3.513875 2.634140 2.626758 3.294863
  25940.000 3.513014 2.634069 2.625749 3.293893
  25950.000 3.515543 2.631845 2.629574 3.297996
  25960.000 3.513925 2.633642 2.625527 3.296335
  25970.000 3.507578 2.627133 2.622332 3.290548
  25980.000 3.516452 2.631963 2.626329 3.302426
  25990.000 3.506954 2.626830 2.618429 3.292585
  26000.000 3.506929 2.628124 2.615130 3.294111
  26010.000 3.508120 2.623285 2.621720 3.295266
  26020.000 3.508154 2.623268 2.620096 3.296624
  26030.000 3.507234 2.626783 2.611392 3.298794
  26040.000 3.502613 2.618884 2.610713 3.295782
  26050.000 3.503762 2.612792 2.616927 3.298133
  26060.000 3.504465 2.615275 2.613791 3.300154
  26070.000 3.507402 2.618188 2.615153 3.303006
  26080.000 3.509625 2.618607 2.621089 3.302674
  26090.000 3.512217 2.622357 2.619607 3.306395
  26100.000 3.516728 2.625744 2.624310 3.309560
  26110.000 3.502365 2.610433 2.617742 3.296402
  26120.000 3.508131 2.620704 2.616129 3.301792
  26130.000 3.511574 2.621459 2.618060 3.306964
  26140.000 3.513709 2.620188 2.620991 3.310186
  26150.000 3.515237 2.628061 2.615218 3.311764
  26160.000 3.514473 2.616875 2.623182 3.312700
  26170.000 3.508323 2.614718 2.616069 3.306978
  26180.000 3.502565 2.613405 2.608217 3.302004
  26190.000 3.506954 2.614136 2.618181 3.302860
  26200.000 3.514175 2.626256 2.615742 3.310524
  26210.000 3.513108 2.625857 2.609561 3.313446
  26220.000 3.516484 2.627045 2.612590 3.317283
  26230.000 3.518846 2.625861 2.614743 3.321515
  26240.000 3.515679 2.622566 2.613248 3.318606
  26250.000 3.520668 2.625411 2.619920 3.321660
  26260.000 3.504668 2.617284 2.605667 3.305412
  26270.000 3.513270 2.618659 2.613648 3.316261
  26280.000 3.506961 2.614654 2.609143 3.309606
  26290.000 3.505364 2.615537 2.604167 3.309449
  26300.000 3.518622 2.622929 2.618254 3.320603
  26310.000 3.506982 2.615495 2.611854 3.306854
  26320.000 3.513215 2.623420 2.609272 3.315833
  26330.000 3.507967 2.617159 2.606716 3.311671
  26340.000 3.503924 2.613499 2.604524 3.307726
  26350.000 3.507871 2.617613 2.607472 3.310526
  26360.000 3.508447 2.614743 2.613254 3.309451
  26370.000 3.510364 2.611614 2.619321 3.311178
  26380.000 3.498811 2.608732 2.606020 3.299484
  26390.000 3.510929 2.618446 2.614006 3.311187
  26400.000 3.510936 2.617229 2.615706 3.310827
  26410.000 3.510072 2.612349 2.620917 3.308706
  26420.000 3.504044 2.612866 2.610637 3.303667
  26430.000 3.513492 2.616020 2.618210 3.315222
  26440.000 3.506865 2.622584 2.605933 3.305667
  26450.000 3.510017 2.620005 2.610827 3.310508
  26460.000 3.499305 2.609679 2.609019 3.297402
  26470.000 3.509169 2.627370 2.605678 3.306946
  26480.000 3.503943 2.623812 2.603627 3.300300
  26490.000 3.508492 2.625264 2.608540 3.304918
  26500.000 3.506449 2.616629 2.614357 3.302831
  26510.000 3.503226 2.619006 2.608917 3.298429
  26520.000 3.508460 2.622956 2.610983 3.304751
  26530.000 3.502165 2.611915 2.611784 3.299518
  26540.000 3.510461 2.625335 2.608989 3.308692
  26550.000 3.502279 2.617445 2.602549 3.302677
  26560.000 3.513822 2.626216 2.610286 3.314111
  26570.000 3.508379 2.617571 2.613325 3.307023
  26580.000 3.516734 2.629688 2.614187 3.314454
  26590.000 3.510887 2.624071 2.611119 3.308910
  26600.000 3.502473 2.609335 2.612970 3.301269
  26610.000 3.501666 2.613077 2.609125 3.299642
  26620.000 3.498149 2.602785 2.616586 3.294403
  26630.000 3.511242 2.611790 2.623899 3.309287
  26640.000 3.501803 2.610271 2.611156 3.300550
  26650.000 3.502985 2.613307 2.606985 3.303940
  26660.000 3.504292 2.610961 2.611391 3.305089
  26670.000 3.502858 2.610683 2.609917 3.303436
  26680.000 3.498704 2.609595 2.605197 3.299196
  26690.000 3.509391 2.608892 2.621075 3.309874
  26700.000 3.497666 2.603211 2.612355 3.296416
  26710.000 3.503498 2.605585 2.616530 3.303563
  26720.000 3.511803 2.613304 2.620703 3.311797
  26730.000 3.504288 2.609928 2.614836 3.303179
  26740.000 3.497777 2.603002 2.612965 3.296309
  26750.000 3.508754 2.620440 2.612529 3.306160
  26760.000 3.503174 2.612876 2.610580 3.301845
  26770.000 3.507894 2.618828 2.611326 3.306569
  26780.000 3.510481 2.624591 2.611194 3.307595
  26790.000 3.500863 2.620478 2.600851 3.298614
  26800.000 3.510943 2.626548 2.610470 3.307580
  26810.000 3.507591 2.627224 2.607098 3.302603
  26820.000 3.503328 2.617494 2.612359 3.297109
  26830.000 3.506029 2.618018 2.616739 3.298983
  26840.000 3.512385 2.621545 2.620561 3.306641
  26850.000 3.512202 2.622710 2.619888 3.305851
  26860.000 3.512364 2.623499 2.614566 3.309790
  26870.000 3.508959 2.618351 2.615636 3.305809
  26880.000 3.506994 2.622681 2.609125 3.303338
  26890.000 3.507407 2.619032 2.612491 3.304444
  26900.000 3.503088 2.619647 2.605438 3.300357
  26910.000 3.514104 2.625659 2.615934 3.310677
  26920.000 3.504920 2.612622 2.614149 3.302932
  26930.000 3.505958 2.615958 2.613522 3.302997
  26940.000 3.496495 2.604468 2.609923 3.294843
  26950.000 3.506354 2.609543 2.616194 3.306788
  26960.000 3.504292 2.609254 2.613801 3.304533
  26970.000 3.505495 2.609585 2.616723 3.304506
  26980.000 3.494705 2.606132 2.607365 3.291759
  26990.000 3.507090 2.613149 2.614967 3.306470
  27000.000 3.508878 2.614722 2.615864 3.308303
  27010.000 3.502807 2.610456 2.609185 3.304084
  27020.000 3.498039 2.599258 2.611063 3.301330
  27030.000 3.494367 2.603994 2.604792 3.294779
  27040.000 3.506031 2.611204 2.613478 3.306939
  27050.000 3.511928 2.617690 2.615603 3.312636
  27060.000 3.506880 2.611141 2.615607 3.307111
  27070.000 3.510210 2.624294 2.607543 3.310122
  27080.000 3.508022 2.616466 2.611340 3.308694
  27090.000 3.506562 2.614118 2.609243 3.309111
  27100.000 3.510530 2.617140 2.610942 3.313791
  27110.000 3.505099 2.604885 2.617540 3.306727
  27120.000 3.512058 2.614712 2.615789 3.315131
  27130.000 3.516915 2.613562 2.624923 3.319096
  27140.000 3.512174 2.608521 2.622665 3.314806
  27150.000 3.502438 2.612864 2.607507 3.302714
  27160.000 3.514324 2.618383 2.615906 3.316936
  27170.000 3.506955 2.606944 2.615500 3.310651
  27180.000 3.504218 2.608602 2.613261 3.305331
  27190.000 3.502019 2.606980 2.608937 3.305365
  27200.000 3.504626 2.610352 2.610448 3.307032
  27210.000 3.508869 2.615347 2.612752 3.310260
  27220.000 3.505681 2.616815 2.606110 3.307579
  27230.000 3.497155 2.608129 2.603359 3.298514
  27240.000 3.509433 2.617939 2.609865 3.311707
  27250.000 3.497220 2.608384 2.602386 3.299245
  27260.000 3.501513 2.612494 2.603241 3.304405
  27270.000 3.499464 2.614447 2.599302 3.301641
  27280.000 3.511472 2.613708 2.617305 3.313480
  27290.000 3.513068 2.614741 2.616486 3.316688
  27300.000 3.496284 2.601841 2.606886 3.298896
  27310.000 3.499185 2.604161 2.610288 3.300512
  27320.000 3.507343 2.609088 2.616641 3.308871
  27330.000 3.506485 2.607013 2.615389 3.309696
  27340.000 3.504588 2.610750 2.610682 3.306441
  27350.000 3.501499 2.616277 2.601807 3.302515
  27360.000 3.496813 2.607678 2.603068 3.298395
  27370.000 3.502014 2.617472 2.601578 3.302859
  27380.000 3.508137 2.614950 2.615185 3.307094
  27390.000 3.509994 2.625825 2.605736 3.309885
  27400.000 3.508739 2.617466 2.611322 3.309426
  27410.000 3.500406 2.618514 2.601488 3.298687
  27420.000 3.500380 2.614752 2.603562 3.299976
  27430.000 3.502810 2.620750 2.600286 3.302957
  27440.000 3.501338 2.619438 2.597878 3.302766
  27450.000 3.502302 2.610053 2.609623 3.303007
  27460.000 3.504531 2.612476 2.610080 3.305463
  27470.000 3.497782 2.610617 2.605253 3.296404
  27480.000 3.510763 2.616638 2.614506 3.311872
  27490.000 3.508631 2.621045 2.607867 3.309094
  27500.000 3.502495 2.611047 2.611291 3.301291
  27510.000 3.496913 2.605783 2.609885 3.294720
  27520.000 3.497308 2.614439 2.602405 3.294601
  27530.000 3.508890 2.626919 2.606956 3.305708
  27540.000 3.509681 2.631979 2.604735 3.305106
  27550.000 3.506731 2.625865 2.607291 3.301707
  27560.000 3.507659 2.624006 2.605853 3.306277
  27570.000 3.506364 2.624110 2.604546 3.304465
  27580.000 3.511223 2.629352 2.605505 3.309863
  27590.000 3.500778 2.624527 2.597142 3.298119
  27600.000 3.504410 2.622506 2.605219 3.301086
  27610.000 3.501138 2.619049 2.603281 3.298392
  27620.000 3.502566 2.624766 2.601656 3.298187
  27630.000 3.498171 2.623057 2.595304 3.295198
  27640.000 3.511903 2.627444 2.611639 3.307981
  27650.000 3.501331 2.624938 2.600279 3.296500
  27660.000 3.501794 2.620535 2.606265 3.296249
  27670.000 3.507385 2.624344 2.609947 3.302191
  27680.000 3.500240 2.621212 2.606150 3.292504
  27690.000 3.501469 2.618131 2.606133 3.297579
  27700.000 3.508579 2.624929 2.611012 3.303426
  27710.000 3.511840 2.631356 2.607214 3.308236
  27720.000 3.507240 2.630196 2.605039 3.301100
  27730.000 3.503512 2.616705 2.613316 3.297359
  27740.000 3.497028 2.621149 2.598103 3.292082
  27750.000 3.496377 2.614564 2.605295 3.290251
  27760.000 3.514672 2.632487 2.612886 3.308881
  27770.000 3.507927 2.627782 2.609329 3.301094
  27780.000 3.508946 2.627318 2.608677 3.304139
  27790.000 3.502906 2.616988 2.609576 3.298806
  27800.000 3.505455 2.626837 2.604325 3.300532
  27810.000 3.507656 2.626519 2.606318 3.303900
  27820.000 3.500757 2.627330 2.596878 3.296055
  27830.000 3.504659 2.622210 2.606877 3.300520
  27840.000 3.505033 2.623542 2.604429 3.302193
  27850.000 3.500745 2.622624 2.600546 3.296879
  27860.000 3.502611 2.628837 2.598782 3.297292
  27870.000 3.493571 2.615389 2.597348 3.289924
  27880.000 3.496275 2.621319 2.593761 3.293762
  27890.000 3.503089 2.625532 2.600853 3.299297
  27900.000 3.491590 2.617975 2.592080 3.287812
  27910.000 3.494485 2.617502 2.595402 3.291717
  27920.000 3.501691 2.620856 2.603797 3.297734
  27930.000 3.505880 2.629994 2.599072 3.303075
  27940.000 3.504339 2.623354 2.602254 3.302580
  27950.000 3.502413 2.624904 2.597929 3.300658
  27960.000 3.504844 2.613946 2.612000 3.303424
  27970.000 3.513157 2.615788 2.620658 3.312753
  27980.000 3.509302 2.629303 2.604799 3.306361
  27990.000 3.502152 2.620882 2.602299 3.299876
  28000.000 3.503681 2.617369 2.607029 3.302171
  28010.000 3.497607 2.610557 2.607872 3.294018
  28020.000 3.496001 2.615132 2.599850 3.293312
  28030.000 3.496443 2.618979 2.599319 3.291629
  28040.000 3.493721 2.611817 2.603049 3.288578
  28050.000 3.486758 2.606859 2.598061 3.281655
  28060.000 3.497779 2.618708 2.602202 3.292399
  28070.000 3.503732 2.624311 2.604182 3.299022
  28080.000 3.500860 2.615351 2.611331 3.294385
  28090.000 3.497547 2.616410 2.602698 3.293348
  28100.000 3.505627 2.625972 2.606840 3.299622
  28110.000 3.491969 2.610458 2.601575 3.287095
  28120.000 3.503496 2.620063 2.608942 3.298141
  28130.000 3.495248 2.618604 2.598350 3.290148
  28140.000 3.498191 2.621598 2.601231 3.291734
  28150.000 3.493590 2.621600 2.596256 3.285878
  28160.000 3.504516 2.627397 2.606813 3.296139
  28170.000 3.501613 2.626149 2.608573 3.289587
  28180.000 3.507452 2.633692 2.613348 3.292180
  28190.000 3.507107 2.641176 2.602854 3.293780
  28200.000 3.508738 2.634657 2.612437 3.294880
  28210.000 3.508363 2.631845 2.611658 3.296956
  28220.000 3.497476 2.625262 2.600483 3.287877
  28230.000 3.508784 2.633908 2.610066 3.297448
  28240.000 3.499373 2.626739 2.604383 3.287653
  28250.000 3.497969 2.623915 2.605680 3.285887
  28260.000 3.500815 2.624456 2.605541 3.291636
  28270.000 3.506063 2.631964 2.606478 3.296059
  28280.000 3.496939 2.625478 2.599591 3.287278
  28290.000 3.494388 2.624384 2.597110 3.284695
  28300.000 3.492222 2.618562 2.601412 3.281296
  28310.000 3.503457 2.626302 2.607709 3.294045
  28320.000 3.506120 2.628232 2.606759 3.298926
  28330.000 3.500302 2.626214 2.604224 3.290170
  28340.000 3.501143 2.626486 2.600969 3.294337
  28350.000 3.496850 2.623262 2.599147 3.289196
  28360.000 3.504641 2.626929 2.603181 3.299638
  28370.000 3.499073 2.626402 2.599471 3.291170
  28380.000 3.512032 2.627339 2.616756 3.304310
  28390.000 3.500352 2.622550 2.604586 3.292918
  28400.000 3.505435 2.630249 2.603386 3.298533
  28410.000 3.502712 2.626327 2.603857 3.295512
  28420.000 3.505069 2.624270 2.608802 3.298234
  28430.000 3.504298 2.622330 2.605849 3.300475
  28440.000 3.499979 2.625258 2.601552 3.292364
  28450.000 3.509610 2.633412 2.605749 3.303036
  28460.000 3.499456 2.621478 2.606328 3.290482
  28470.000 3.497344 2.621385 2.604674 3.287365
  28480.000 3.506879 2.622361 2.614896 3.298784
  28490.000 3.497926 2.613721 2.612516 3.288496
  28500.000 3.500396 2.617107 2.608531 3.294220
  28510.000 3.500816 2.617747 2.613451 3.290704
  28520.000 3.500151 2.622719 2.607033 3.290420
  28530.000 3.495898 2.619092 2.606319 3.284824
  28540.000 3.496698 2.621498 2.603226 3.287070
  28550.000 3.498450 2.619816 2.608199 3.288187
  28560.000 3.498179 2.632851 2.593405 3.288890
  28570.000 3.492388 2.620381 2.600413 3.280995
  28580.000 3.505275 2.631595 2.609224 3.292509
  28590.000 3.504917 2.634012 2.606537 3.291922
  28600.000 3.507885 2.632387 2.613086 3.294378
  28610.000 3.509017 2.636244 2.610145 3.296010
  28620.000 3.500147 2.625650 2.607418 3.287760
  28630.000 3.510708 2.634742 2.615231 3.296807
  28640.000 3.504801 2.626865 2.615737 3.290104
  28650.000 3.503744 2.629488 2.612326 3.288463
  28660.000 3.508702 2.634759 2.616600 3.291421
  28670.000 3.504968 2.626324 2.617843 3.289217
  28680.000 3.507872 2.621547 2.624728 3.293734
  28690.000 3.504008 2.625531 2.615158 3.289925
  28700.000 3.504008 2.624508 2.611797 3.293404
  28710.000 3.513734 2.631584 2.617099 3.304265
  28720.000 3.501762 2.620833 2.612154 3.291284
  28730.000 3.506493 2.620494 2.616029 3.298543
  28740.000 3.510129 2.632319 2.612061 3.300007
  28750.000 3.503578 2.625264 2.613334 3.290689
  28760.000 3.502593 2.621145 2.617249 3.288759
  28770.000 3.507570 2.624940 2.615446 3.297755
  28780.000 3.508735 2.627213 2.613683 3.299827
  28790.000 3.503872 2.628550 2.607680 3.293175
  28800.000 3.515857 2.626497 2.621134 3.309627
  28810.000 3.514477 2.618487 2.622699 3.311801
  28820.000 3.514064 2.618450 2.624490 3.309542
  28830.000 3.509978 2.618673 2.621562 3.303012
  28840.000 3.517440 2.620067 2.627478 3.313068
  28850.000 3.517196 2.622911 2.625793 3.311626
  28860.000 3.518760 2.632336 2.619715 3.312277
  28870.000 3.509419 2.624328 2.616415 3.301403
  28880.000 3.507534 2.618253 2.621384 3.298277
  28890.000 3.509540 2.629655 2.614339 3.299079
  28900.000 3.508687 2.623369 2.618053 3.299324
  28910.000 3.510201 2.625209 2.617487 3.301512
  28920.000 3.501094 2.615363 2.613408 3.293213
  28930.000 3.509441 2.621468 2.621929 3.299352
  28940.000 3.503517 2.618525 2.619058 3.291371
  28950.000 3.511948 2.620980 2.625441 3.302270
  28960.000 3.500111 2.618906 2.612037 3.289388
  28970.000 3.502152 2.617991 2.617629 3.290028
  28980.000 3.499835 2.618563 2.614169 3.287372
  28990.000 3.509384 2.633082 2.611341 3.298385
  29000.000 3.502811 2.611438 2.620961 3.293988
  29010.000 3.503445 2.617828 2.620494 3.290627
  29020.000 3.511173 2.623330 2.628003 3.296735
  29030.000 3.500866 2.620054 2.619599 3.284076
  29040.000 3.503198 2.622733 2.622117 3.284895
  29050.000 3.505472 2.629633 2.619422 3.286384
  29060.000 3.515388 2.637657 2.625579 3.296203
  29070.000 3.503401 2.623783 2.621706 3.284801
  29080.000 3.509112 2.633874 2.626115 3.285432
  29090.000 3.507605 2.629869 2.624577 3.286631
  29100.000 3.504687 2.625869 2.625368 3.282982
  29110.000 3.502210 2.621598 2.625909 3.280668
  29120.000 3.505015 2.629868 2.620121 3.284653
  29130.000 3.495509 2.619334 2.614836 3.277026
  29140.000 3.505283 2.621732 2.624913 3.287919
  29150.000 3.498097 2.621206 2.614900 3.281011
  29160.000 3.511641 2.627278 2.633011 3.290573
  29170.000 3.509143 2.625295 2.630407 3.288918
  29180.000 3.501153 2.625221 2.618243 3.281643
  29190.000 3.503335 2.624138 2.621695 3.284411
  29200.000 3.499836 2.624172 2.618309 3.279620
  29210.000 3.503335 2.621972 2.625095 3.283424
  29220.000 3.510893 2.624305 2.634856 3.289871
  29230.000 3.506228 2.633723 2.624134 3.280951
  29240.000 3.511226 2.642557 2.624244 3.284457
  29250.000 3.507130 2.638880 2.622198 3.280293
  29260.000 3.505994 2.638869 2.621535 3.278400
  29270.000 3.502191 2.630291 2.623294 3.275768
  29280.000 3.503521 2.643403 2.615040 3.274656
  29290.000 3.513541 2.643317 2.627702 3.286019
  29300.000 3.515999 2.639653 2.636244 3.287397
  29310.000 3.508696 2.627161 2.632265 3.284976
  29320.000 3.511216 2.634690 2.629619 3.286446
  29330.000 3.517045 2.637460 2.636150 3.291462
  29340.000 3.508480 2.633632 2.623794 3.286106
  29350.000 3.506645 2.631144 2.622141 3.285531
  29360.000 3.506808 2.638410 2.615654 3.285197
  29370.000 3.504326 2.633646 2.613326 3.285580
  29380.000 3.507687 2.633209 2.621986 3.286216
  29390.000 3.501243 2.624317 2.624198 3.277786
  29400.000 3.512053 2.625086 2.636206 3.290637
  29410.000 3.504091 2.626311 2.623468 3.282876
  29420.000 3.506073 2.626502 2.626577 3.284467
  29430.000 3.519575 2.646727 2.627133 3.296654
  29440.000 3.509099 2.625610 2.635647 3.284356
  29450.000 3.515313 2.632050 2.637958 3.290643
  29460.000 3.508813 2.629766 2.634819 3.281106
  29470.000 3.500409 2.625096 2.626207 3.273763
  29480.000 3.504424 2.627244 2.632724 3.275422
  29490.000 3.502368 2.629307 2.625950 3.274791
  29500.000 3.510251 2.634145 2.633977 3.281358
  29510.000 3.512177 2.634563 2.636210 3.283322
  29520.000 3.509419 2.629704 2.639766 3.278462
  29530.000 3.494338 2.618131 2.627733 3.265158
  29540.000 3.504908 2.625355 2.631643 3.278852
  29550.000 3.518322 2.628115 2.637952 3.300205
  29560.000 3.509916 2.630907 2.624861 3.290515
  29570.000 3.514467 2.623227 2.637653 3.296120
  29580.000 3.508514 2.624928 2.630584 3.287728
  29590.000 3.511212 2.626512 2.630069 3.292636
  29600.000 3.507674 2.623596 2.628497 3.288667
  29610.000 3.506289 2.621908 2.630475 3.285474
  29620.000 3.505325 2.622314 2.628357 3.284777
  29630.000 3.516271 2.631230 2.630327 3.299453
  29640.000 3.498866 2.621119 2.617523 3.280613
  29650.000 3.514174 2.628197 2.631675 3.296329
  29660.000 3.515756 2.630837 2.629757 3.299107
  29670.000 3.517053 2.630946 2.632528 3.299577
  29680.000 3.517069 2.627366 2.635170 3.300365
  29690.000 3.512522 2.630634 2.623782 3.297138
  29700.000 3.499547 2.615855 2.621627 3.282966
  29710.000 3.499994 2.617732 2.623916 3.280614
  29720.000 3.508969 2.628779 2.624422 3.290539
  29730.000 3.516264 2.629426 2.635732 3.296576
  29740.000 3.507138 2.620693 2.631174 3.287696
  29750.000 3.514489 2.627945 2.631062 3.297668
  29760.000 3.501481 2.615198 2.627684 3.282795
  29770.000 3.505938 2.615260 2.629700 3.290646
  29780.000 3.505219 2.611836 2.631444 3.290420
  29790.000 3.506310 2.615403 2.629822 3.291219
  29800.000 3.495770 2.609067 2.617166 3.283896
  29810.000 3.496681 2.611560 2.614928 3.285648
  29820.000 3.501216 2.614280 2.618504 3.290275
  29830.000 3.496929 2.615755 2.611896 3.285244
  29840.000 3.495131 2.609775 2.615461 3.283336
  29850.000 3.499628 2.609643 2.619860 3.289516
  29860.000 3.489937 2.608460 2.608963 3.278505
  29870.000 3.496333 2.604033 2.619381 3.287349
  29880.000 3.508160 2.620630 2.620549 3.298398
  29890.000 3.513637 2.625461 2.623157 3.304121
  29900.000 3.507563 2.619074 2.624726 3.295046
  29910.000 3.509605 2.610978 2.635968 3.296840
  29920.000 3.514317 2.609531 2.639837 3.304925
  29930.000 3.512354 2.616333 2.631329 3.302143
  29940.000 3.508606 2.607967 2.632811 3.299614
  29950.000 3.503506 2.612825 2.621682 3.293778
  29960.000 3.510366 2.622718 2.624184 3.298540
  29970.000 3.511546 2.614220 2.632298 3.301319
  29980.000 3.516855 2.618926 2.636977 3.305142
  29990.000 3.509572 2.616538 2.631442 3.295977
  30000.000 3.509205 2.606689 2.639555 3.296506
  30010.000 3.510919 2.624972 2.625820 3.296617
  30020.000 3.508996 2.624105 2.622519 3.295834
  30030.000 3.507009 2.612087 2.630076 3.295120
  30040.000 3.501999 2.611072 2.623049 3.290878
  30050.000 3.516255 2.619998 2.632279 3.306800
  30060.000 3.508304 2.613762 2.629655 3.296907
  30070.000 3.512040 2.623152 2.627960 3.298750
  30080.000 3.506855 2.612542 2.631701 3.293142
  30090.000 3.500369 2.609961 2.623188 3.288189
  30100.000 3.512222 2.623834 2.624952 3.300994
  30110.000 3.512777 2.614394 2.629974 3.305647
  30120.000 3.505410 2.612481 2.624129 3.296157
  30130.000 3.501441 2.615213 2.616734 3.291440
  30140.000 3.521566 2.628003 2.631886 3.312037
  30150.000 3.504602 2.616098 2.621247 3.293869
  30160.000 3.506165 2.614724 2.623469 3.296500
  30170.000 3.502723 2.616266 2.617160 3.293000
  30180.000 3.502037 2.612460 2.616081 3.295416
  30190.000 3.505875 2.622775 2.615160 3.296112
  30200.000 3.503335 2.615593 2.615025 3.296511
  30210.000 3.506924 2.614850 2.620804 3.300159
  30220.000 3.505996 2.613392 2.622559 3.297936
  30230.000 3.512024 2.621243 2.623706 3.303619
  30240.000 3.502002 2.619831 2.612058 3.292676
  30250.000 3.506762 2.618419 2.623352 3.294927
  30260.000 3.507431 2.628778 2.616403 3.293637
  30270.000 3.502986 2.619642 2.622097 3.286950
  30280.000 3.500902 2.624497 2.618975 3.281099
  30290.000 3.506153 2.634734 2.618165 3.284745
  30300.000 3.510150 2.638494 2.622118 3.287126
  30310.000 3.516080 2.646912 2.624785 3.290887
  30320.000 3.504091 2.646780 2.614744 3.273385
  30330.000 3.501776 2.646696 2.609270 3.272842
  30340.000 3.501369 2.644753 2.613424 3.270234
  30350.000 3.496073 2.638972 2.610162 3.266186
  30360.000 3.498782 2.634322 2.613712 3.272896
  30370.000 3.502386 2.632434 2.619661 3.277360
  30380.000 3.505914 2.636882 2.619007 3.281860
  30390.000 3.504776 2.635198 2.618537 3.281125
  30400.000 3.500851 2.634151 2.610800 3.279749
  30410.000 3.515302 2.646945 2.618106 3.294519
  30420.000 3.502292 2.633352 2.616591 3.278865
  30430.000 3.504838 2.636437 2.617903 3.280795
  30440.000 3.513440 2.640912 2.620108 3.293806
  30450.000 3.499929 2.627127 2.617731 3.277912
  30460.000 3.513038 2.630390 2.626298 3.296442
  30470.000 3.509150 2.631394 2.622783 3.290121
  30480.000 3.512986 2.638046 2.620028 3.295202
  30490.000 3.503635 2.641088 2.609369 3.281274
  30500.000 3.503854 2.636548 2.619223 3.277539
  30510.000 3.506516 2.634471 2.623525 3.281459
  30520.000 3.505445 2.646042 2.608271 3.282027
  30530.000 3.516408 2.648588 2.620645 3.293549
  30540.000 3.505905 2.634687 2.620418 3.282455
  30550.000 3.511784 2.643818 2.616596 3.290728
  30560.000 3.511724 2.648796 2.615037 3.287828
  30570.000 3.509418 2.645972 2.615980 3.284430
  30580.000 3.507944 2.649422 2.606261 3.286224
  30590.000 3.502041 2.633901 2.613678 3.280221
  30600.000 3.500803 2.634551 2.613289 3.277375
  30610.000 3.499933 2.638595 2.611546 3.273628
  30620.000 3.512366 2.650785 2.617442 3.285690
  30630.000 3.510712 2.658981 2.606194 3.284466
  30640.000 3.508520 2.651446 2.611784 3.281437
  30650.000 3.504286 2.656140 2.603445 3.275225
  30660.000 3.507933 2.656543 2.608307 3.278834
  30670.000 3.507568 2.654444 2.609981 3.278417
  30680.000 3.504473 2.649406 2.611469 3.274681
  30690.000 3.506402 2.646277 2.612727 3.280339
  30700.000 3.496534 2.632441 2.612030 3.270941
  30710.000 3.512228 2.653366 2.617240 3.283481
  30720.000 3.507020 2.646894 2.615001 3.279333
  30730.000 3.507456 2.656216 2.609614 3.277015
  30740.000 3.504175 2.645421 2.614384 3.274950
  30750.000 3.501134 2.644153 2.610694 3.272408
  30760.000 3.504687 2.641545 2.616256 3.277682
  30770.000 3.518421 2.657953 2.620529 3.290394
  30780.000 3.510169 2.652955 2.612234 3.283390
  30790.000 3.506371 2.645784 2.613672 3.279916
  30800.000 3.510039 2.646608 2.618796 3.283013
  30810.000 3.497771 2.649287 2.597073 3.271887
  30820.000 3.499298 2.643256 2.606974 3.272172
  30830.000 3.509096 2.652346 2.611237 3.282384
  30840.000 3.506351 2.646030 2.618856 3.275532
  30850.000 3.501517 2.642970 2.616662 3.269419
  30860.000 3.502331 2.645523 2.616141 3.269504
  30870.000 3.508711 2.650738 2.616610 3.278570
  30880.000 3.505516 2.647104 2.611573 3.278687
  30890.000 3.510525 2.652152 2.612870 3.284290
  30900.000 3.506132 2.648830 2.605444 3.283483
  30910.000 3.498266 2.650326 2.592707 3.275569
  30920.000 3.505398 2.647719 2.605683 3.282629
  30930.000 3.512288 2.647637 2.614931 3.290072
  30940.000 3.507895 2.651060 2.604447 3.286246
  30950.000 3.512788 2.648917 2.612250 3.292215
  30960.000 3.504514 2.647544 2.602664 3.283275
  30970.000 3.519937 2.662699 2.612887 3.295887
  30980.000 3.515946 2.665077 2.607656 3.289556
  30990.000 3.516058 2.665308 2.609373 3.288248
  31000.000 3.517645 2.665405 2.615926 3.286351
  31010.000 3.515095 2.664748 2.611752 3.284763
  31020.000 3.510224 2.661761 2.613616 3.275250
  31030.000 3.503709 2.663970 2.606029 3.265554
  31040.000 3.503990 2.666446 2.606097 3.264078
  31050.000 3.501934 2.667193 2.609729 3.256148
  31060.000 3.507921 2.675227 2.608885 3.263096
  31070.000 3.509636 2.674693 2.610999 3.265545
  31080.000 3.498168 2.678456 2.591670 3.253236
  31090.000 3.507131 2.681802 2.600095 3.263049
  31100.000 3.504212 2.679106 2.599764 3.259235
  31110.000 3.510923 2.683318 2.606716 3.264645
  31120.000 3.497163 2.676392 2.593195 3.251554
  31130.000 3.510818 2.686965 2.600972 3.266025
  31140.000 3.506464 2.677666 2.597293 3.267226
  31150.000 3.496032 2.658765 2.596498 3.260930
  31160.000 3.497157 2.655488 2.601544 3.261990
  31170.000 3.500678 2.658372 2.601721 3.267058
  31180.000 3.504326 2.661391 2.602124 3.272102
  31190.000 3.508102 2.657404 2.609148 3.277807
  31200.000 3.505567 2.661938 2.602316 3.274141
  31210.000 3.509289 2.662268 2.606452 3.278551
  31220.000 3.513793 2.661342 2.617236 3.280369
  31230.000 3.506567 2.664199 2.605711 3.271753
  31240.000 3.512975 2.673298 2.604035 3.279415
  31250.000 3.502383 2.662232 2.598420 3.270178
  31260.000 3.509792 2.657938 2.609633 3.280612
  31270.000 3.502542 2.654201 2.604643 3.272109
  31280.000 3.509163 2.652768 2.610389 3.282869
  31290.000 3.508689 2.657184 2.602208 3.284779
  31300.000 3.496458 2.646459 2.594975 3.273056
  31310.000 3.504053 2.650287 2.600976 3.281416
  31320.000 3.509269 2.650549 2.606149 3.288240
  31330.000 3.504687 2.644694 2.605642 3.283578
  31340.000 3.501349 2.640936 2.604540 3.280353
  31350.000 3.502378 2.641582 2.607076 3.280010
  31360.000 3.508997 2.648756 2.610278 3.285834
  31370.000 3.502060 2.644658 2.609567 3.274874
  31380.000 3.506325 2.649817 2.609014 3.280274
  31390.000 3.502908 2.649189 2.604847 3.276787
  31400.000 3.501145 2.644366 2.606460 3.275625
  31410.000 3.500807 2.640531 2.610894 3.274449
  31420.000 3.507600 2.650529 2.604814 3.285757
  31430.000 3.507212 2.653462 2.598076 3.287899
  31440.000 3.503422 2.645546 2.601835 3.283207
  31450.000 3.507305 2.648883 2.606369 3.285225
  31460.000 3.504098 2.644401 2.606468 3.281896
  31470.000 3.505342 2.647459 2.603426 3.284502
  31480.000 3.498905 2.643888 2.596594 3.279077
  31490.000 3.504993 2.645179 2.601642 3.287026
  31500.000 3.504813 2.651672 2.599620 3.283000
  31510.000 3.509687 2.657630 2.600679 3.287738
  31520.000 3.505678 2.655865 2.600001 3.281164
  31530.000 3.509890 2.653900 2.606163 3.286842
  31540.000 3.497041 2.646478 2.596274 3.273246
  31550.000 3.503541 2.654981 2.594553 3.281625
  31560.000 3.497860 2.646273 2.593262 3.277544
  31570.000 3.504331 2.647315 2.600336 3.284910
  31580.000 3.506273 2.641064 2.610148 3.286320
  31590.000 3.501711 2.636412 2.607164 3.282670
  31600.000 3.495317 2.629369 2.602093 3.278739
  31610.000 3.505768 2.637928 2.606196 3.290889
  31620.000 3.498439 2.637443 2.601817 3.279108
  31630.000 3.498829 2.629547 2.609718 3.280015
  31640.000 3.505387 2.642490 2.605872 3.286665
  31650.000 3.505980 2.644614 2.601949 3.289325
  31660.000 3.499244 2.640991 2.598698 3.280444
  31670.000 3.501604 2.633555 2.608633 3.283586
  31680.000 3.504469 2.637176 2.611250 3.284716
  31690.000 3.501513 2.626848 2.616229 3.282707
  31700.000 3.504429 2.636524 2.611071 3.285289
  31710.000 3.494074 2.625161 2.609180 3.273812
  31720.000 3.503013 2.639677 2.608405 3.281848
  31730.000 3.500373 2.639816 2.606283 3.277786
  31740.000 3.502237 2.634104 2.616098 3.278550
  31750.000 3.502967 2.640844 2.614103 3.276269
  31760.000 3.491916 2.634869 2.601645 3.267399
  31770.000 3.504120 2.641059 2.615597 3.277375
  31780.000 3.495985 2.644392 2.599776 3.269886
  31790.000 3.504809 2.637622 2.620607 3.277619
  31800.000 3.494163 2.626075 2.614749 3.268826
  31810.000 3.509761 2.643621 2.619248 3.284451
  31820.000 3.498877 2.641727 2.609762 3.270277
  31830.000 3.501067 2.650722 2.606369 3.270386
  31840.000 3.502699 2.640273 2.618236 3.272848
  31850.000 3.507755 2.642868 2.621938 3.278618
  31860.000 3.509453 2.655424 2.614963 3.277680
  31870.000 3.501780 2.652010 2.607445 3.270012
  31880.000 3.496819 2.652114 2.606298 3.260207
  31890.000 3.502375 2.645108 2.624352 3.263352
  31900.000 3.494488 2.644404 2.615787 3.253884
  31910.000 3.504023 2.654126 2.618006 3.264672
  31920.000 3.500880 2.648532 2.615667 3.264326
  31930.000 3.490665 2.640595 2.614944 3.249443
  31940.000 3.497082 2.647767 2.613480 3.258558
  31950.000 3.505744 2.658731 2.615903 3.266282
  31960.000 3.501636 2.661262 2.608042 3.261696
  31970.000 3.495607 2.648039 2.611108 3.257077
  31980.000 3.496834 2.654975 2.607756 3.256760
  31990.000 3.502839 2.652465 2.621879 3.260376
  32000.000 3.497759 2.657547 2.615520 3.250401
  32010.000 3.496674 2.651469 2.616636 3.252124
  32020.000 3.497586 2.660214 2.611266 3.251275
  32030.000 3.496092 2.662474 2.608495 3.248424
  32040.000 3.508895 2.662742 2.627073 3.260827
  32050.000 3.491621 2.658068 2.607613 3.243114
  32060.000 3.489588 2.650879 2.612449 3.240746
  32070.000 3.499587 2.655028 2.626785 3.247319
  32080.000 3.493270 2.647188 2.626734 3.240140
  32090.000 3.502585 2.664273 2.621957 3.250111
  32100.000 3.493268 2.660980 2.608015 3.243953
  32110.000 3.501642 2.666826 2.618592 3.248694
  32120.000 3.493699 2.660867 2.614108 3.240074
  32130.000 3.502354 2.671840 2.618085 3.246505
  32140.000 3.503273 2.671838 2.619649 3.247225
  32150.000 3.510174 2.675751 2.623373 3.255895
  32160.000 3.499652 2.665695 2.620238 3.243991
  32170.000 3.505798 2.666711 2.623989 3.253388
  32180.000 3.509600 2.682926 2.614193 3.256152
  32190.000 3.503171 2.676772 2.611029 3.249888
  32200.000 3.509165 2.677125 2.619297 3.255878
  32210.000 3.500843 2.659192 2.622467 3.250094
  32220.000 3.502650 2.665628 2.615420 3.254394
  32230.000 3.495924 2.659736 2.612517 3.247080
  32240.000 3.508641 2.665148 2.629570 3.256299
  32250.000 3.499703 2.669444 2.618725 3.242255
  32260.000 3.496379 2.662334 2.618818 3.240859
  32270.000 3.490679 2.655123 2.620069 3.233454
  32280.000 3.506773 2.661531 2.632193 3.253118
  32290.000 3.503181 2.659216 2.628485 3.250247
  32300.000 3.499946 2.667286 2.620016 3.243519
  32310.000 3.494797 2.663739 2.624473 3.231693
  32320.000 3.499511 2.670424 2.622865 3.237678
  32330.000 3.500301 2.671940 2.621473 3.239269
  32340.000 3.498217 2.670013 2.623582 3.234629
  32350.000 3.501914 2.673579 2.621955 3.241010
  32360.000 3.503567 2.673496 2.616556 3.248999
  32370.000 3.502153 2.656445 2.626406 3.251985
  32380.000 3.507710 2.664602 2.624127 3.259134
  32390.000 3.492883 2.659008 2.609552 3.243503
  32400.000 3.502499 2.661829 2.620002 3.253499
  32410.000 3.503291 2.663505 2.618229 3.255270
  32420.000 3.502680 2.665127 2.616738 3.253828
  32430.000 3.508413 2.665916 2.625348 3.258589
  32440.000 3.503618 2.667804 2.618186 3.252477
  32450.000 3.503898 2.662345 2.623571 3.253217
  32460.000 3.494192 2.667329 2.608965 3.239981
  32470.000 3.499977 2.665428 2.613818 3.250097
  32480.000 3.499424 2.668158 2.618413 3.242974
  32490.000 3.506226 2.670264 2.619807 3.254772
  32500.000 3.496179 2.666051 2.607352 3.246612
  32510.000 3.499990 2.658579 2.619768 3.250936
  32520.000 3.504107 2.660429 2.622649 3.255953
  32530.000 3.488833 2.653131 2.607320 3.241404
  32540.000 3.505808 2.655229 2.622575 3.263932
  32550.000 3.500293 2.648591 2.623223 3.256952
  32560.000 3.502155 2.646140 2.627143 3.259786
  32570.000 3.506874 2.658988 2.621756 3.263813
  32580.000 3.503292 2.655449 2.620319 3.260158
  32590.000 3.504589 2.648009 2.630296 3.260976
  32600.000 3.500005 2.648300 2.628789 3.252088
  32610.000 3.502479 2.648307 2.627793 3.258201
  32620.000 3.507566 2.647705 2.637555 3.261736
  32630.000 3.504870 2.646454 2.634319 3.259590
  32640.000 3.500342 2.637940 2.634844 3.256322
  32650.000 3.514020 2.645422 2.645820 3.270791
  32660.000 3.509129 2.655926 2.631789 3.263086
  32670.000 3.504021 2.649482 2.632882 3.256464
  32680.000 3.505290 2.647479 2.640614 3.254555
  32690.000 3.500414 2.648278 2.632800 3.249731
  32700.000 3.506547 2.652012 2.639864 3.254183
  32710.000 3.514254 2.657287 2.640799 3.265726
  32720.000 3.506840 2.647668 2.636676 3.260928
  32730.000 3.505729 2.636065 2.648483 3.258374
  32740.000 3.513008 2.646269 2.649339 3.265079
  32750.000 3.522214 2.653522 2.649549 3.278810
  32760.000 3.515545 2.653072 2.641049 3.271726
  32770.000 3.515092 2.645653 2.645759 3.272950
  32780.000 3.508470 2.641937 2.645467 3.261958
  32790.000 3.505368 2.636542 2.643726 3.261075
  32800.000 3.501941 2.635726 2.639993 3.257373
  32810.000 3.504869 2.634234 2.640887 3.264155
  32820.000 3.504889 2.628006 2.645078 3.265831
  32830.000 3.506237 2.643270 2.635805 3.263901
  32840.000 3.508751 2.637302 2.639488 3.271154
  32850.000 3.503781 2.641812 2.627172 3.266780
  32860.000 3.509495 2.644587 2.630109 3.274416
  32870.000 3.505426 2.628386 2.639920 3.270852
  32880.000 3.499571 2.625431 2.636593 3.263353
  32890.000 3.499836 2.627008 2.634470 3.264383
  32900.000 3.502051 2.637967 2.632000 3.262277
  32910.000 3.502481 2.629158 2.640979 3.263037
  32920.000 3.506942 2.633403 2.645002 3.265949
  32930.000 3.504953 2.626549 2.651640 3.261807
  32940.000 3.497963 2.628986 2.639331 3.254825
  32950.000 3.503134 2.626582 2.648232 3.260650
  32960.000 3.503019 2.632290 2.640804 3.261811
  32970.000 3.505675 2.628341 2.645565 3.266854
  32980.000 3.507242 2.638519 2.635758 3.269936
  32990.000 3.503381 2.621448 2.647676 3.265763
  33000.000 3.504054 2.631753 2.641956 3.263540
  33010.000 3.509763 2.646286 2.634894 3.269758
  33020.000 3.508869 2.643392 2.638910 3.266954
  33030.000 3.496798 2.636123 2.627857 3.255820
  33040.000 3.499805 2.634395 2.633070 3.259489
  33050.000 3.499889 2.639600 2.634176 3.254547
  33060.000 3.497080 2.639225 2.636543 3.246874
  33070.000 3.497157 2.644952 2.632580 3.245614
  33080.000 3.504641 2.652897 2.638502 3.250451
  33090.000 3.500901 2.655899 2.634131 3.243483
  33100.000 3.497418 2.657861 2.631027 3.236867
  33110.000 3.496250 2.657014 2.635254 3.231583
  33120.000 3.504988 2.652997 2.653023 3.239292
  33130.000 3.501503 2.660436 2.644335 3.232715
  33140.000 3.506120 2.659560 2.652565 3.236719
  33150.000 3.507108 2.660864 2.654331 3.236339
  33160.000 3.509527 2.664442 2.651707 3.240796
  33170.000 3.512979 2.669308 2.648370 3.247008
  33180.000 3.509747 2.664212 2.645461 3.246553
  33190.000 3.508547 2.667732 2.643622 3.242573
  33200.000 3.508984 2.672094 2.645527 3.238361
  33210.000 3.506459 2.659700 2.662055 3.229540
  33220.000 3.501199 2.667157 2.645836 3.225301
  33230.000 3.507547 2.673405 2.651959 3.228902
  33240.000 3.509688 2.670913 2.652619 3.235077
  33250.000 3.514914 2.676202 2.654635 3.240393
  33260.000 3.507943 2.673676 2.644126 3.235948
  33270.000 3.514639 2.676913 2.649673 3.243262
  33280.000 3.514093 2.673691 2.647796 3.246258
  33290.000 3.512472 2.676258 2.643979 3.243763
  33300.000 3.504763 2.664243 2.645075 3.236069
  33310.000 3.515692 2.685596 2.632941 3.251969
  33320.000 3.512146 2.669691 2.641711 3.250305
  33330.000 3.497643 2.664666 2.625686 3.236099
  33340.000 3.504969 2.673184 2.631643 3.240077
  33350.000 3.493517 2.664843 2.625587 3.227109
  33360.000 3.499272 2.674647 2.625853 3.231253
  33370.000 3.499154 2.678825 2.622774 3.230041
  33380.000 3.507957 2.679310 2.631219 3.241840
  33390.000 3.508676 2.687155 2.631764 3.236454
  33400.000 3.507575 2.689784 2.621549 3.240167
  33410.000 3.510189 2.693005 2.629036 3.237092
  33420.000 3.503476 2.687781 2.624830 3.230273
  33430.000 3.502501 2.704561 2.618223 3.219511
  33440.000 3.500458 2.704148 2.624397 3.210372
  33450.000 3.503404 2.706872 2.622751 3.215849
  33460.000 3.506496 2.710609 2.622101 3.219970
  33470.000 3.499130 2.711923 2.610831 3.211969
  33480.000 3.497621 2.704931 2.614926 3.211271
  33490.000 3.502860 2.700988 2.621604 3.220545
  33500.000 3.494569 2.691453 2.620015 3.211792
  33510.000 3.500931 2.698592 2.622490 3.217634
  33520.000 3.501203 2.705934 2.616891 3.216635
  33530.000 3.497697 2.698713 2.622159 3.210773
  33540.000 3.502155 2.707627 2.617250 3.216989
  33550.000 3.503519 2.705688 2.619656 3.219636
  33560.000 3.506622 2.706200 2.621101 3.224777
  33570.000 3.498218 2.695987 2.616613 3.218692
  33580.000 3.498089 2.716526 2.605686 3.210022
  33590.000 3.503489 2.724761 2.610136 3.211178
  33600.000 3.496793 2.717147 2.613378 3.200372
  33610.000 3.505262 2.727132 2.611017 3.212335
  33620.000 3.500839 2.718503 2.614656 3.207038
  33630.000 3.498072 2.716183 2.606723 3.209410
  33640.000 3.497435 2.710106 2.613652 3.207521
  33650.000 3.500266 2.715571 2.612300 3.210198
  33660.000 3.500752 2.718301 2.608991 3.211623
  33670.000 3.499517 2.716303 2.610164 3.209683
  33680.000 3.501217 2.713872 2.615258 3.211289
  33690.000 3.498350 2.719046 2.607905 3.206622
  33700.000 3.497556 2.721295 2.605705 3.204781
  33710.000 3.495391 2.711950 2.608715 3.205549
  33720.000 3.501757 2.719846 2.602264 3.217952
  33730.000 3.501480 2.718950 2.603048 3.217474
  33740.000 3.503098 2.718109 2.608145 3.217593
  33750.000 3.501619 2.714822 2.609419 3.216082
  33760.000 3.496857 2.714810 2.604516 3.209707
  33770.000 3.496858 2.716071 2.601108 3.211417
  33780.000 3.508053 2.717902 2.611243 3.226042
  33790.000 3.508675 2.718656 2.613719 3.224752
  33800.000 3.495968 2.704993 2.602832 3.217429
  33810.000 3.502919 2.709629 2.608337 3.224195
  33820.000 3.508933 2.710728 2.606931 3.237447
  33830.000 3.500963 2.700874 2.600475 3.233605
  33840.000 3.513183 2.701585 2.617829 3.245510
  33850.000 3.494536 2.693167 2.603697 3.223532
  33860.000 3.497854 2.700094 2.597308 3.230097
  33870.000 3.493152 2.684508 2.609468 3.223081
  33880.000 3.500828 2.694591 2.609632 3.231202
  33890.000 3.508528 2.697745 2.615085 3.240845
  33900.000 3.505144 2.695333 2.611801 3.238181
  33910.000 3.502535 2.698739 2.601952 3.237605
  33920.000 3.493187 2.690993 2.602564 3.223339
  33930.000 3.501211 2.701227 2.596059 3.237409
  33940.000 3.497689 2.693347 2.593972 3.238031
  33950.000 3.494814 2.686329 2.599452 3.233262
  33960.000 3.497262 2.684226 2.607212 3.234043
  33970.000 3.494288 2.693418 2.598678 3.226835
  33980.000 3.497229 2.686432 2.606989 3.232332
  33990.000 3.497806 2.681519 2.613371 3.232501
  34000.000 3.503426 2.685933 2.611782 3.242272
  34010.000 3.486544 2.670832 2.599695 3.228023
  34020.000 3.491963 2.681728 2.593921 3.235342
  34030.000 3.496494 2.676174 2.608484 3.238043
  34040.000 3.497375 2.668926 2.614693 3.240909
  34050.000 3.498232 2.663577 2.621532 3.241626
  34060.000 3.502347 2.666759 2.617100 3.251470
  34070.000 3.507728 2.669306 2.621213 3.257664
  34080.000 3.501981 2.668831 2.607690 3.256546
  34090.000 3.504570 2.661324 2.618611 3.259494
  34100.000 3.502864 2.661350 2.619797 3.254841
  34110.000 3.503478 2.653606 2.628830 3.255197
  34120.000 3.501410 2.655747 2.631776 3.246605
  34130.000 3.501761 2.668142 2.623260 3.244106
  34140.000 3.510095 2.679705 2.629255 3.247735
  34150.000 3.507828 2.693337 2.611142 3.246170
  34160.000 3.499411 2.678698 2.614649 3.237270
  34170.000 3.498730 2.680027 2.617504 3.232388
  34180.000 3.504223 2.688221 2.617293 3.237638
  34190.000 3.497893 2.679333 2.611455 3.236039
  34200.000 3.502589 2.682462 2.616793 3.239309
  34210.000 3.497444 2.678298 2.615356 3.232777
  34220.000 3.504326 2.683266 2.620219 3.239623
  34230.000 3.505018 2.685893 2.620031 3.239089
  34240.000 3.503444 2.678837 2.625529 3.237083
  34250.000 3.499252 2.684134 2.614269 3.232741
  34260.000 3.507702 2.693558 2.615820 3.241934
  34270.000 3.505737 2.689620 2.621502 3.236365
  34280.000 3.511388 2.701640 2.615633 3.243351
  34290.000 3.496185 2.681197 2.613321 3.229291
  34300.000 3.503105 2.693905 2.611595 3.235117
  34310.000 3.503255 2.693942 2.613011 3.234246
  34320.000 3.505384 2.685533 2.613563 3.245407
  34330.000 3.507189 2.678768 2.614095 3.254463
  34340.000 3.502689 2.679235 2.611479 3.246456
  34350.000 3.497023 2.679447 2.604159 3.239934
  34360.000 3.501123 2.680801 2.605750 3.246387
  34370.000 3.505673 2.674559 2.616666 3.252581
  34380.000 3.509629 2.677050 2.611643 3.263087
  34390.000 3.496805 2.667058 2.604382 3.249512
  34400.000 3.502967 2.677155 2.602169 3.256229
  34410.000 3.507407 2.676933 2.609123 3.260419
  34420.000 3.494472 2.667179 2.597419 3.249954
  34430.000 3.503493 2.675477 2.600325 3.260230
  34440.000 3.492057 2.665814 2.598589 3.244951
  34450.000 3.501535 2.670189 2.603462 3.257834
  34460.000 3.505080 2.683945 2.599412 3.257402
  34470.000 3.492250 2.664447 2.596279 3.248320
  34480.000 3.519683 2.677638 2.615578 3.281058
  34490.000 3.507439 2.669053 2.608691 3.267280
  34500.000 3.499794 2.668697 2.600167 3.257959
  34510.000 3.502581 2.678509 2.593941 3.260855
  34520.000 3.499873 2.671736 2.598128 3.257275
  34530.000 3.504454 2.672691 2.608304 3.258198
  34540.000 3.501246 2.675126 2.604982 3.251952
  34550.000 3.509210 2.687697 2.601603 3.261427
  34560.000 3.504202 2.676990 2.606676 3.255432
  34570.000 3.500571 2.676723 2.605304 3.248924
  34580.000 3.494598 2.671358 2.599116 3.245445
  34590.000 3.501391 2.664718 2.610627 3.256283
  34600.000 3.513888 2.677907 2.608855 3.273763
  34610.000 3.504844 2.673046 2.600171 3.265252
  34620.000 3.501895 2.657745 2.612330 3.261707
  34630.000 3.501391 2.661755 2.604471 3.263614
  34640.000 3.501708 2.652115 2.612655 3.265620
  34650.000 3.506904 2.660574 2.609249 3.272605
  34660.000 3.505851 2.664364 2.609053 3.267405
  34670.000 3.504296 2.664330 2.614338 3.259866
  34680.000 3.512462 2.677063 2.616131 3.265562
  34690.000 3.504553 2.675512 2.607240 3.256947
  34700.000 3.509475 2.679468 2.618504 3.255258
  34710.000 3.510080 2.687735 2.611438 3.255411
  34720.000 3.493784 2.680791 2.597042 3.237549
  34730.000 3.510689 2.689682 2.611433 3.255145
  34740.000 3.501432 2.677577 2.614784 3.242441
  34750.000 3.502190 2.682652 2.610897 3.243025
  34760.000 3.506358 2.680778 2.613464 3.251508
  34770.000 3.490016 2.667385 2.600620 3.237616
  34780.000 3.494351 2.669606 2.609157 3.238276
  34790.000 3.492165 2.663962 2.614697 3.233748
  34800.000 3.499102 2.673105 2.612992 3.242564
  34810.000 3.500968 2.666995 2.622152 3.244242
  34820.000 3.506504 2.674892 2.620612 3.250932
  34830.000 3.515923 2.682680 2.626202 3.260327
  34840.000 3.500408 2.679602 2.610756 3.241814
  34850.000 3.496408 2.676309 2.609280 3.237098
  34860.000 3.491732 2.673675 2.607837 3.230331
  34870.000 3.498938 2.676004 2.620596 3.233658
  34880.000 3.498069 2.668495 2.623827 3.235374
  34890.000 3.503782 2.680283 2.623938 3.237913
  34900.000 3.502022 2.670593 2.627950 3.238840
  34910.000 3.504839 2.672273 2.626695 3.244570
  34920.000 3.504714 2.667015 2.632957 3.243542
  34930.000 3.503421 2.660296 2.641129 3.239625
  34940.000 3.507565 2.661027 2.639001 3.249707
  34950.000 3.499725 2.656432 2.632234 3.242051
  34960.000 3.501526 2.651627 2.637629 3.245473
  34970.000 3.506476 2.662663 2.626641 3.256045
  34980.000 3.513084 2.655782 2.643293 3.262410
  34990.000 3.508479 2.656442 2.637797 3.256402
  35000.000 3.499607 2.651657 2.630731 3.246933
  35010.000 3.497997 2.654146 2.626075 3.245183
  35020.000 3.495244 2.652757 2.625369 3.240963
  35030.000 3.508307 2.662258 2.636614 3.252253
  35040.000 3.504016 2.656014 2.635330 3.249122
  35050.000 3.503457 2.660813 2.630184 3.248157
  35060.000 3.503728 2.667845 2.625859 3.246479
  35070.000 3.511797 2.667446 2.642528 3.250709
  35080.000 3.506907 2.668771 2.640373 3.240834
  35090.000 3.506330 2.670552 2.641568 3.237119
  35100.000 3.512225 2.672627 2.642052 3.247776
  35110.000 3.507664 2.667867 2.637254 3.245752
  35120.000 3.503073 2.668536 2.632054 3.239504
  35130.000 3.501322 2.663063 2.636215 3.236814
  35140.000 3.501289 2.660433 2.634889 3.239985
  35150.000 3.503622 2.659401 2.641299 3.240669
  35160.000 3.504491 2.671103 2.631117 3.241197
  35170.000 3.501628 2.672601 2.623048 3.240320
  35180.000 3.508665 2.678578 2.622801 3.250793
  35190.000 3.516602 2.675160 2.637048 3.259211
  35200.000 3.516158 2.677512 2.633401 3.259279
  35210.000 3.514386 2.676449 2.634632 3.255331
  35220.000 3.511568 2.669196 2.634420 3.255373
  35230.000 3.513342 2.675543 2.630307 3.257329
  35240.000 3.507027 2.674609 2.625879 3.248032
  35250.000 3.508939 2.671101 2.632048 3.250049
  35260.000 3.512410 2.673869 2.628616 3.258047
  35270.000 3.501694 2.666954 2.621026 3.246723
  35280.000 3.508695 2.666091 2.632764 3.253074
  35290.000 3.505608 2.662652 2.627294 3.253626
  35300.000 3.502540 2.658044 2.627069 3.250967
  35310.000 3.505866 2.661900 2.626121 3.255750
  35320.000 3.505629 2.663156 2.626193 3.254161
  35330.000 3.512179 2.657121 2.639933 3.262093
  35340.000 3.513540 2.670380 2.632904 3.259883
  35350.000 3.506330 2.667500 2.628682 3.250096
  35360.000 3.511299 2.668790 2.638937 3.251459
  35370.000 3.503203 2.676283 2.619064 3.243901
  35380.000 3.513393 2.676924 2.633195 3.253958
  35390.000 3.515591 2.692036 2.628928 3.249679
  35400.000 3.506997 2.687215 2.618118 3.243821
  35410.000 3.503761 2.685005 2.614524 3.241558
  35420.000 3.513637 2.694494 2.621137 3.249713
  35430.000 3.507377 2.697967 2.610109 3.242181
  35440.000 3.513787 2.700614 2.616907 3.248358
  35450.000 3.507218 2.690682 2.622239 3.238102
  35460.000 3.513995 2.689153 2.630050 3.247711
  35470.000 3.516891 2.695894 2.630052 3.248398
  35480.000 3.506366 2.684422 2.624926 3.239257
  35490.000 3.509166 2.691002 2.624820 3.239948
  35500.000 3.504696 2.681598 2.629191 3.234524
  35510.000 3.505062 2.666440 2.637800 3.240838
  35520.000 3.511922 2.676772 2.636175 3.248494
  35530.000 3.514669 2.675514 2.638663 3.253447
  35540.000 3.509953 2.668199 2.639743 3.248374
  35550.000 3.501379 2.661008 2.631968 3.242081
  35560.000 3.496571 2.654318 2.626860 3.241344
  35570.000 3.505233 2.652130 2.633619 3.256308
  35580.000 3.505575 2.651469 2.628839 3.261436
  35590.000 3.504574 2.653319 2.623512 3.262088
  35600.000 3.498928 2.645727 2.622412 3.256990
  35610.000 3.505357 2.647614 2.626789 3.265767
  35620.000 3.503121 2.647166 2.619793 3.266933
  35630.000 3.504150 2.638934 2.625154 3.271490
  35640.000 3.512480 2.642512 2.632015 3.280964
  35650.000 3.512090 2.646977 2.629019 3.278899
  35660.000 3.514396 2.656631 2.624084 3.280017
  35670.000 3.508450 2.645874 2.625981 3.274442
  35680.000 3.508836 2.641475 2.627605 3.277529
  35690.000 3.504927 2.636329 2.623245 3.276806
  35700.000 3.510248 2.633800 2.634322 3.281331
  35710.000 3.506045 2.641284 2.621070 3.276927
  35720.000 3.505538 2.640115 2.625119 3.273541
  35730.000 3.509292 2.648963 2.621249 3.277551
  35740.000 3.506358 2.642294 2.624650 3.273912
  35750.000 3.511117 2.647975 2.623036 3.280810
  35760.000 3.509070 2.642478 2.624355 3.279820
  35770.000 3.502744 2.645689 2.612900 3.272846
  35780.000 3.505431 2.646525 2.612329 3.278378
  35790.000 3.506838 2.643219 2.615780 3.281308
  35800.000 3.515070 2.639576 2.628912 3.291356
  35810.000 3.509080 2.637135 2.623720 3.284649
  35820.000 3.515521 2.639375 2.633174 3.289059
  35830.000 3.510376 2.641670 2.619943 3.286789
  35840.000 3.498918 2.628488 2.615024 3.276819
  35850.000 3.518886 2.635582 2.632013 3.300206
  35860.000 3.518261 2.639881 2.624714 3.301256
  35870.000 3.509928 2.636780 2.615957 3.292913
  35880.000 3.507288 2.627188 2.617757 3.293544
  35890.000 3.509238 2.624503 2.623133 3.295551
  35900.000 3.507174 2.621628 2.622515 3.293929
  35910.000 3.511695 2.629908 2.619266 3.299540
  35920.000 3.516578 2.634433 2.619472 3.306173
  35930.000 3.502397 2.625610 2.610593 3.290072
  35940.000 3.494127 2.613644 2.611098 3.281604
  35950.000 3.514359 2.628328 2.624099 3.302650
  35960.000 3.518692 2.640749 2.618953 3.306037
  35970.000 3.501621 2.629347 2.606046 3.289042
  35980.000 3.506648 2.628989 2.613673 3.293975
  35990.000 3.502607 2.627675 2.605886 3.292603
  36000.000 3.499846 2.616282 2.610324 3.292289
  36010.000 3.501426 2.621032 2.609106 3.292825
  36020.000 3.503035 2.621311 2.611642 3.294008
  36030.000 3.508335 2.627820 2.613062 3.298989
  36040.000 3.497665 2.623476 2.599145 3.290763
  36050.000 3.490411 2.612442 2.598343 3.284763
  36060.000 3.507704 2.623765 2.606805 3.305814
  36070.000 3.500185 2.617480 2.602808 3.298000
  36080.000 3.507745 2.623355 2.607049 3.306035
  36090.000 3.497365 2.612139 2.602360 3.296603
  36100.000 3.504453 2.621975 2.603369 3.303036
  36110.000 3.495880 2.601809 2.610839 3.294921
  36120.000 3.505806 2.615358 2.611420 3.304800
  36130.000 3.509639 2.622169 2.613339 3.306015
  36140.000 3.499242 2.620247 2.602757 3.293849
  36150.000 3.494892 2.608943 2.607505 3.289820
  36160.000 3.505537 2.618831 2.609265 3.303189
  36170.000 3.501534 2.615446 2.608319 3.298123
  36180.000 3.497056 2.606976 2.609989 3.294001
  36190.000 3.503373 2.611037 2.614710 3.300460
  36200.000 3.506511 2.616482 2.613782 3.303539
  36210.000 3.507306 2.619892 2.611840 3.304054
  36220.000 3.504862 2.602860 2.622526 3.303864
  36230.000 3.502989 2.614197 2.606685 3.303494
  36240.000 3.497911 2.608734 2.603874 3.299264
  36250.000 3.505058 2.610449 2.611307 3.307192
  36260.000 3.507189 2.615458 2.608520 3.309948
  36270.000 3.505458 2.614294 2.607355 3.308120
  36280.000 3.503487 2.610758 2.610088 3.304574
  36290.000 3.504513 2.610061 2.611698 3.306033
  36300.000 3.506474 2.613710 2.611549 3.307434
  36310.000 3.497440 2.607972 2.605166 3.297844
  36320.000 3.507623 2.619731 2.606242 3.309290
  36330.000 3.514819 2.629635 2.604473 3.318092
  36340.000 3.507218 2.619228 2.604295 3.310361
  36350.000 3.502946 2.618380 2.600996 3.304574
  36360.000 3.505273 2.626202 2.597009 3.306438
  36370.000 3.512536 2.616472 2.615730 3.314790
  36380.000 3.498468 2.617207 2.597245 3.298956
  36390.000 3.496956 2.606597 2.606739 3.296641
  36400.000 3.506562 2.609168 2.613946 3.309287
  36410.000 3.496767 2.609699 2.602955 3.296797
  36420.000 3.502091 2.610774 2.609661 3.301946
  36430.000 3.504975 2.606709 2.615502 3.306642
  36440.000 3.508807 2.612666 2.616062 3.309622
  36450.000 3.495120 2.607210 2.603435 3.294900
  36460.000 3.500233 2.607254 2.610033 3.300501
  36470.000 3.504351 2.610124 2.611563 3.305756
  36480.000 3.504750 2.616820 2.605063 3.306419
  36490.000 3.515221 2.617245 2.617248 3.318662
  36500.000 3.500562 2.607033 2.607748 3.303173
  36510.000 3.503922 2.615218 2.604056 3.306712
  36520.000 3.508734 2.607073 2.617865 3.312458
  36530.000 3.509746 2.620980 2.604728 3.313996
  36540.000 3.511425 2.615712 2.613250 3.314994
  36550.000 3.502270 2.609845 2.607581 3.304698
  36560.000 3.507893 2.614465 2.608057 3.312605
  36570.000 3.510516 2.618065 2.610275 3.313553
  36580.000 3.507427 2.614677 2.609161 3.310552
  36590.000 3.505549 2.613016 2.607185 3.309450
  36600.000 3.509930 2.613615 2.612278 3.314251
  36610.000 3.511764 2.614828 2.614479 3.315453
  36620.000 3.503450 2.609571 2.610034 3.305470
  36630.000 3.499007 2.605752 2.609055 3.299837
  36640.000 3.505254 2.608613 2.615230 3.305954
  36650.000 3.503934 2.609964 2.612212 3.304475
  36660.000 3.501632 2.601749 2.616096 3.303002
  36670.000 3.518039 2.620963 2.621390 3.318448
  36680.000 3.510381 2.620062 2.609262 3.312483
  36690.000 3.505328 2.616860 2.603594 3.308763
  36700.000 3.501360 2.614456 2.602698 3.302965
  36710.000 3.508132 2.611816 2.615296 3.309467
  36720.000 3.503221 2.609708 2.609922 3.304970
  36730.000 3.510176 2.616262 2.616808 3.309095
  36740.000 3.513609 2.618638 2.617103 3.314272
  36750.000 3.508698 2.622923 2.607740 3.307867
  36760.000 3.507891 2.611950 2.618473 3.306341
  36770.000 3.508374 2.622290 2.610788 3.305268
  36780.000 3.507228 2.616915 2.610888 3.307001
  36790.000 3.510998 2.613765 2.619665 3.310574
  36800.000 3.499530 2.608493 2.610005 3.298030
  36810.000 3.509493 2.608626 2.623942 3.308043
  36820.000 3.496780 2.610871 2.608305 3.291660
  36830.000 3.496740 2.612015 2.604138 3.293982
  36840.000 3.500523 2.619554 2.601320 3.298256
  36850.000 3.495558 2.607036 2.605871 3.294036
  36860.000 3.497653 2.615312 2.598699 3.297592
  36870.000 3.499243 2.612832 2.602127 3.300230
  36880.000 3.505819 2.619209 2.604179 3.307498
  36890.000 3.496026 2.606496 2.603183 3.297574
  36900.000 3.499237 2.613514 2.601058 3.300498
  36910.000 3.490240 2.610085 2.594420 3.289379
  36920.000 3.493753 2.609679 2.597983 3.294351
  36930.000 3.490010 2.608350 2.593272 3.291164
  36940.000 3.501594 2.616598 2.601135 3.303014
  36950.000 3.505952 2.628625 2.592071 3.309817
  36960.000 3.496168 2.619246 2.590417 3.297842
  36970.000 3.496741 2.616736 2.592893 3.299083
  36980.000 3.513896 2.629458 2.603408 3.317099
  36990.000 3.505048 2.622427 2.598821 3.307515
  37000.000 3.496204 2.607802 2.602447 3.297495
  37010.000 3.508377 2.625302 2.600283 3.311168
  37020.000 3.503759 2.618855 2.602085 3.305048
  37030.000 3.504002 2.612315 2.606514 3.307266
  37040.000 3.503907 2.619913 2.596806 3.308697
  37050.000 3.500140 2.625876 2.586225 3.304276
  37060.000 3.497071 2.615954 2.592591 3.300651
  37070.000 3.510199 2.626214 2.601130 3.313624
  37080.000 3.501266 2.609871 2.605236 3.304397
  37090.000 3.504428 2.609619 2.607672 3.309372
  37100.000 3.500367 2.613681 2.598128 3.305075
  37110.000 3.499140 2.613212 2.598871 3.302275
  37120.000 3.499551 2.608852 2.604201 3.302371
  37130.000 3.499922 2.606482 2.605970 3.303649
  37140.000 3.502865 2.609369 2.606740 3.306996
  37150.000 3.503175 2.612774 2.604844 3.306452
  37160.000 3.497655 2.610918 2.599666 3.300303
  37170.000 3.500198 2.619913 2.593402 3.303490
  37180.000 3.497324 2.614205 2.594609 3.300990
  37190.000 3.498050 2.612161 2.600590 3.299444
  37200.000 3.503105 2.619121 2.600214 3.304927
  37210.000 3.498842 2.613474 2.598387 3.301821
  37220.000 3.507046 2.621527 2.600746 3.310966
  37230.000 3.504037 2.617415 2.600184 3.308284
  37240.000 3.504002 2.618032 2.601498 3.306690
  37250.000 3.495797 2.612512 2.594538 3.299148
  37260.000 3.497326 2.609133 2.598870 3.301652
  37270.000 3.506585 2.620638 2.598854 3.312162
  37280.000 3.495598 2.613398 2.593937 3.298485
  37290.000 3.502938 2.610207 2.603968 3.308678
  37300.000 3.503891 2.620147 2.597337 3.308033
  37310.000 3.494715 2.607381 2.597815 3.298347
  37320.000 3.500176 2.612325 2.598840 3.305181
  37330.000 3.495715 2.606170 2.598886 3.300561
  37340.000 3.495955 2.612679 2.594551 3.299333
  37350.000 3.502364 2.617561 2.596704 3.307352
  37360.000 3.506664 2.621839 2.599683 3.310734
  37370.000 3.503602 2.616445 2.602187 3.306547
  37380.000 3.504134 2.611909 2.605642 3.308534
  37390.000 3.508498 2.619467 2.604600 3.312646
  37400.000 3.504405 2.612025 2.606804 3.308109
  37410.000 3.494809 2.605086 2.600064 3.298564
  37420.000 3.503352 2.609522 2.608713 3.306359
  37430.000 3.504657 2.614951 2.603843 3.308664
  37440.000 3.494758 2.601767 2.602240 3.299363
  37450.000 3.498016 2.607093 2.602357 3.301985
  37460.000 3.505164 2.605716 2.613067 3.309752
  37470.000 3.496454 2.610120 2.596731 3.300687
  37480.000 3.497691 2.610228 2.597228 3.302839
  37490.000 3.494829 2.615884 2.588852 3.298895
  37500.000 3.506179 2.608319 2.612000 3.310709
  37510.000 3.504931 2.612266 2.605815 3.309812
  37520.000 3.514065 2.613720 2.615599 3.320295
  37530.000 3.507282 2.615268 2.604736 3.313288
  37540.000 3.505712 2.619630 2.597774 3.311970
  37550.000 3.499573 2.617256 2.590433 3.306602
  37560.000 3.497289 2.620920 2.586903 3.301633
  37570.000 3.502233 2.620442 2.593748 3.307131
  37580.000 3.504060 2.620950 2.594038 3.310359
  37590.000 3.499205 2.618731 2.592839 3.302776
  37600.000 3.494168 2.611156 2.594725 3.296619
  37610.000 3.494587 2.613912 2.593519 3.296252
  37620.000 3.502369 2.617021 2.598939 3.306042
  37630.000 3.510211 2.621642 2.606881 3.312760
  37640.000 3.498800 2.622113 2.589559 3.301795
  37650.000 3.503429 2.633406 2.584547 3.306557
  37660.000 3.507993 2.624662 2.600181 3.310933
  37670.000 3.517145 2.630185 2.606904 3.320654
  37680.000 3.499252 2.620147 2.593948 3.300887
  37690.000 3.502182 2.622190 2.595802 3.304009
  37700.000 3.499289 2.607946 2.605530 3.301498
  37710.000 3.497395 2.608475 2.603778 3.298439
  37720.000 3.510574 2.615745 2.614300 3.312332
  37730.000 3.507400 2.621054 2.607380 3.306873
  37740.000 3.510787 2.622673 2.609860 3.310810
  37750.000 3.507387 2.620465 2.607212 3.307431
  37760.000 3.506525 2.610288 2.614510 3.307899
  37770.000 3.500905 2.608623 2.608631 3.301919
  37780.000 3.506929 2.610548 2.614045 3.308908
  37790.000 3.499477 2.614512 2.602068 3.299429
  37800.000 3.502859 2.617125 2.604059 3.302948
  37810.000 3.501406 2.614782 2.604499 3.301390
  37820.000 3.513628 2.626225 2.607512 3.315880
  37830.000 3.502167 2.615510 2.603875 3.302917
  37840.000 3.504524 2.613363 2.610047 3.304736
  37850.000 3.502143 2.608847 2.608997 3.304081
  37860.000 3.504062 2.619003 2.601265 3.306211
  37870.000 3.494999 2.607857 2.600455 3.296476
  37880.000 3.506957 2.615811 2.608239 3.309399
  37890.000 3.495541 2.612596 2.596603 3.296915
  37900.000 3.495272 2.613641 2.597567 3.294755
  37910.000 3.497001 2.615736 2.599672 3.295099
  37920.000 3.497223 2.614122 2.601510 3.295399
  37930.000 3.500319 2.619863 2.602988 3.296251
  37940.000 3.502098 2.620901 2.605636 3.297104
  37950.000 3.495515 2.614661 2.604795 3.288753
  37960.000 3.491287 2.610220 2.599688 3.287323
  37970.000 3.487011 2.605012 2.599236 3.282741
  37980.000 3.502704 2.624969 2.600379 3.299316
  37990.000 3.497564 2.619239 2.602202 3.291515
  38000.000 3.498631 2.622714 2.599406 3.293202
  38010.000 3.497189 2.626236 2.594841 3.290970
  38020.000 3.513528 2.633312 2.607098 3.310360
  38030.000 3.504962 2.625306 2.601301 3.303108
  38040.000 3.506870 2.628599 2.601287 3.304543
  38050.000 3.496366 2.620878 2.593575 3.294471
  38060.000 3.492883 2.617195 2.595763 3.288277
  38070.000 3.501605 2.615975 2.607026 3.298877
  38080.000 3.494625 2.617586 2.597694 3.290150
  38090.000 3.505646 2.622939 2.609276 3.300145
  38100.000 3.495328 2.616189 2.600630 3.290434
  38110.000 3.490230 2.612860 2.599264 3.283325
  38120.000 3.491482 2.614414 2.596056 3.287281
  38130.000 3.499738 2.618015 2.604898 3.294976
  38140.000 3.497715 2.620612 2.600453 3.292116
  38150.000 3.506599 2.621010 2.609245 3.303725
  38160.000 3.492094 2.610226 2.597079 3.291088
  38170.000 3.500557 2.611639 2.605648 3.301186
  38180.000 3.506421 2.614414 2.610373 3.307678
  38190.000 3.495869 2.606237 2.604932 3.296075
  38200.000 3.494871 2.602834 2.608457 3.293840
  38210.000 3.507705 2.612629 2.616106 3.307282
  38220.000 3.494263 2.606582 2.605654 3.291813
  38230.000 3.495680 2.608041 2.606198 3.293243
  38240.000 3.501024 2.620472 2.605592 3.295212
  38250.000 3.492103 2.612890 2.600299 3.286460
  38260.000 3.502969 2.621756 2.607915 3.296457
  38270.000 3.495491 2.611553 2.606559 3.289771
  38280.000 3.496602 2.616878 2.604551 3.289481
  38290.000 3.495129 2.613146 2.602634 3.290829
  38300.000 3.503218 2.622504 2.607311 3.296870
  38310.000 3.495074 2.612360 2.606480 3.288295
  38320.000 3.497573 2.622407 2.599413 3.291202
  38330.000 3.494163 2.617410 2.600580 3.287009
  38340.000 3.506056 2.629812 2.602852 3.300633
  38350.000 3.496548 2.619353 2.601389 3.289902
  38360.000 3.504133 2.620204 2.611279 3.297502
  38370.000 3.509650 2.626330 2.613225 3.302835
  38380.000 3.508471 2.621550 2.615561 3.302285
  38390.000 3.495631 2.619674 2.601625 3.287501
  38400.000 3.504159 2.628944 2.604354 3.296089
  38410.000 3.499377 2.629119 2.596437 3.292045
  38420.000 3.505733 2.633814 2.602701 3.296868
  38430.000 3.501958 2.619735 2.610172 3.294135
  38440.000 3.497914 2.615876 2.610017 3.288725
  38450.000 3.497442 2.620754 2.605572 3.287373
  38460.000 3.486639 2.606588 2.601116 3.279215
  38470.000 3.505404 2.623566 2.609345 3.299077
  38480.000 3.498515 2.620498 2.602188 3.292531
  38490.000 3.500075 2.630975 2.593569 3.294304
  38500.000 3.506354 2.626168 2.606177 3.301532
  38510.000 3.496230 2.627149 2.598258 3.285483
  38520.000 3.502588 2.631370 2.604457 3.290734
  38530.000 3.500347 2.630895 2.599412 3.290340
  38540.000 3.496416 2.631091 2.592875 3.286984
  38550.000 3.501469 2.618897 2.611047 3.293071
  38560.000 3.508381 2.629450 2.608986 3.300987
  38570.000 3.496961 2.615353 2.605127 3.290990
  38580.000 3.503558 2.618882 2.611146 3.297457
  38590.000 3.500802 2.618713 2.606477 3.295432
  38600.000 3.494643 2.613893 2.604154 3.288015
  38610.000 3.500988 2.632245 2.594893 3.294202
  38620.000 3.508240 2.633526 2.604205 3.301237
  38630.000 3.503917 2.624450 2.604910 3.298714
  38640.000 3.502794 2.628577 2.599125 3.297610
  38650.000 3.490248 2.613467 2.596339 3.285189
  38660.000 3.499745 2.624336 2.603350 3.291167
  38670.000 3.496976 2.622220 2.603110 3.287161
  38680.000 3.491880 2.625444 2.594080 3.280912
  38690.000 3.494223 2.619668 2.605290 3.281598
  38700.000 3.499046 2.625160 2.608629 3.284838
  38710.000 3.493011 2.625968 2.597921 3.279835
  38720.000 3.494648 2.625680 2.600141 3.281796
  38730.000 3.503212 2.633632 2.607045 3.288210
  38740.000 3.499249 2.627753 2.605756 3.285474
  38750.000 3.508294 2.632424 2.613738 3.294673
  38760.000 3.498489 2.624295 2.608984 3.284081
  38770.000 3.494194 2.624336 2.600193 3.281875
  38780.000 3.491386 2.623974 2.598114 3.277819
  38790.000 3.492224 2.628335 2.595235 3.278392
  38800.000 3.493720 2.622538 2.602762 3.280270
  38810.000 3.500777 2.632238 2.603858 3.286655
  38820.000 3.495678 2.630373 2.598269 3.281719
  38830.000 3.497674 2.625635 2.607609 3.282347
  38840.000 3.494681 2.627832 2.601585 3.279007
  38850.000 3.501437 2.637345 2.603329 3.284388
  38860.000 3.501962 2.652090 2.594857 3.280346
  38870.000 3.496381 2.644884 2.598707 3.271203
  38880.000 3.508813 2.655219 2.607734 3.282230
  38890.000 3.491107 2.637663 2.606017 3.259918
  38900.000 3.486313 2.644788 2.594937 3.252728
  38910.000 3.497684 2.661860 2.597161 3.261409
  38920.000 3.497847 2.660184 2.602565 3.258836
  38930.000 3.491708 2.665826 2.588166 3.252505
  38940.000 3.496522 2.662337 2.598230 3.257679
  38950.000 3.495710 2.655143 2.600332 3.260135
  38960.000 3.494276 2.652628 2.600846 3.258702
  38970.000 3.494227 2.646397 2.603236 3.261747
  38980.000 3.501085 2.652231 2.606567 3.269044
  38990.000 3.501092 2.657431 2.600149 3.269941
  39000.000 3.505409 2.664107 2.601275 3.272864
  39010.000 3.500923 2.660933 2.596063 3.269973
  39020.000 3.503304 2.655060 2.605574 3.272297
  39030.000 3.499830 2.664474 2.595238 3.265421
  39040.000 3.503429 2.667671 2.603753 3.263750
  39050.000 3.507013 2.658727 2.615835 3.269082
  39060.000 3.497236 2.666730 2.593858 3.259120
  39070.000 3.496256 2.667423 2.589634 3.259807
  39080.000 3.503671 2.679310 2.591990 3.264084
  39090.000 3.502312 2.669725 2.599787 3.262827
  39100.000 3.503911 2.664129 2.605966 3.265904
  39110.000 3.505201 2.674353 2.601441 3.263932
  39120.000 3.498725 2.663253 2.599792 3.260401
  39130.000 3.492707 2.668175 2.590325 3.251017
  39140.000 3.502415 2.671703 2.597800 3.263007
  39150.000 3.501188 2.678716 2.594620 3.257151
  39160.000 3.500046 2.670626 2.597853 3.258769
  39170.000 3.506339 2.676667 2.597752 3.267423
  39180.000 3.497667 2.672590 2.593168 3.255785
  39190.000 3.515793 2.679797 2.613831 3.272333
  39200.000 3.499567 2.673393 2.597277 3.255919
  39210.000 3.505918 2.681021 2.602453 3.259181
  39220.000 3.504746 2.681531 2.597868 3.259910
  39230.000 3.504273 2.675784 2.604904 3.257984
  39240.000 3.508891 2.682759 2.603636 3.263201
  39250.000 3.502988 2.672321 2.605721 3.257407
  39260.000 3.504764 2.682222 2.596266 3.260648
  39270.000 3.509306 2.689680 2.602076 3.259642
  39280.000 3.506369 2.683649 2.606729 3.254562
  39290.000 3.506705 2.693106 2.596835 3.255387
  39300.000 3.506563 2.685602 2.603204 3.256207
  39310.000 3.509938 2.692922 2.606094 3.255114
  39320.000 3.502195 2.684586 2.603852 3.247115
  39330.000 3.504279 2.682024 2.606319 3.251741
  39340.000 3.500563 2.677483 2.601639 3.251229
  39350.000 3.505272 2.679494 2.607050 3.255390
  39360.000 3.509933 2.683396 2.605383 3.263531
  39370.000 3.494702 2.665703 2.596634 3.252290
  39380.000 3.508133 2.681115 2.600697 3.265290
  39390.000 3.503202 2.671894 2.607640 3.256704
  39400.000 3.505376 2.677837 2.606487 3.257410
  39410.000 3.499997 2.676119 2.603160 3.249909
  39420.000 3.511050 2.686171 2.605904 3.263230
  39430.000 3.511965 2.690040 2.601088 3.265859
  39440.000 3.508291 2.689141 2.597307 3.261693
  39450.000 3.514275 2.695112 2.597729 3.269311
  39460.000 3.506481 2.677328 2.603557 3.262550
  39470.000 3.518464 2.692652 2.605594 3.274086
  39480.000 3.510630 2.680923 2.607103 3.265675
  39490.000 3.504035 2.673737 2.604480 3.259499
  39500.000 3.499230 2.667812 2.596495 3.260406
  39510.000 3.498868 2.671211 2.589190 3.262639
  39520.000 3.505735 2.672854 2.599339 3.267987
  39530.000 3.511098 2.670807 2.606925 3.275107
  39540.000 3.503397 2.657533 2.602535 3.272917
  39550.000 3.506240 2.658645 2.608052 3.273688
  39560.000 3.504586 2.665801 2.597982 3.272337
  39570.000 3.511766 2.676737 2.598757 3.278193
  39580.000 3.503964 2.679377 2.589808 3.266392
  39590.000 3.508492 2.684793 2.592412 3.269605
  39600.000 3.503889 2.678123 2.598241 3.260569
  39610.000 3.498924 2.677047 2.593157 3.254815
  39620.000 3.496194 2.675562 2.583960 3.257505
  39630.000 3.501510 2.677545 2.590363 3.262197
  39640.000 3.505989 2.687070 2.590837 3.263599
  39650.000 3.496344 2.677377 2.586315 3.254440
  39660.000 3.497481 2.668743 2.590461 3.260663
  39670.000 3.496108 2.665176 2.593443 3.258259
  39680.000 3.504411 2.670847 2.599019 3.267021
  39690.000 3.501619 2.670725 2.596445 3.263180
  39700.000 3.501926 2.674749 2.594321 3.262235
  39710.000 3.501785 2.659774 2.607560 3.263627
  39720.000 3.503996 2.672657 2.598634 3.264974
  39730.000 3.496598 2.667636 2.594790 3.256253
  39740.000 3.507809 2.676793 2.600091 3.268593
  39750.000 3.499857 2.668244 2.599402 3.259075
  39760.000 3.506680 2.680999 2.596508 3.265572
  39770.000 3.501222 2.670344 2.597198 3.262044
  39780.000 3.511601 2.672340 2.606560 3.275230
  39790.000 3.510949 2.675203 2.604054 3.273500
  39800.000 3.509938 2.674706 2.602385 3.273056
  39810.000 3.502254 2.670915 2.598267 3.262941
  39820.000 3.511250 2.672384 2.606907 3.274165
  39830.000 3.502412 2.665917 2.601818 3.264535
  39840.000 3.500771 2.662281 2.599507 3.265817
  39850.000 3.500496 2.657472 2.600236 3.268589
  39860.000 3.501215 2.657305 2.602256 3.268620
  39870.000 3.504805 2.664029 2.603763 3.269666
  39880.000 3.498970 2.657856 2.602003 3.263591
  39890.000 3.506719 2.662683 2.607101 3.272209
  39900.000 3.500807 2.663392 2.595370 3.268266
  39910.000 3.506256 2.667421 2.599602 3.273310
  39920.000 3.503703 2.662512 2.603706 3.268577
  39930.000 3.502611 2.666843 2.601539 3.264404
  39940.000 3.490642 2.662745 2.587344 3.253399
  39950.000 3.497356 2.658180 2.602923 3.259108
  39960.000 3.501469 2.667251 2.605621 3.258392
  39970.000 3.497519 2.674031 2.596956 3.251267
  39980.000 3.496540 2.680720 2.592872 3.246899
  39990.000 3.502481 2.686877 2.605125 3.244807
  40000.000 3.506995 2.693694 2.606786 3.247575
  40010.000 3.501328 2.693746 2.600613 3.240228
  40020.000 3.504373 2.695814 2.602541 3.243546
  40030.000 3.496759 2.693861 2.595863 3.234061
  40040.000 3.503814 2.690870 2.603420 3.245753
  40050.000 3.505887 2.686332 2.601127 3.255795
  40060.000 3.495178 2.679133 2.591765 3.246169
  40070.000 3.497260 2.679135 2.594951 3.248085
  40080.000 3.500394 2.689212 2.592548 3.248432
  40090.000 3.496499 2.689578 2.591719 3.240386
  40100.000 3.504431 2.701282 2.593004 3.246772
  40110.000 3.498949 2.689854 2.595307 3.242572
  40120.000 3.491530 2.684122 2.582246 3.241769
  40130.000 3.503693 2.690623 2.593930 3.253277
  40140.000 3.500467 2.680835 2.599231 3.250186
  40150.000 3.499108 2.677845 2.599054 3.249856
  40160.000 3.498212 2.684651 2.593529 3.246720
  40170.000 3.492384 2.678860 2.587332 3.243903
  40180.000 3.501251 2.681018 2.595786 3.254460
  40190.000 3.492254 2.665184 2.597614 3.246682
  40200.000 3.491709 2.668100 2.587079 3.251523
  40210.000 3.493726 2.664485 2.591246 3.255483
  40220.000 3.492732 2.664649 2.593467 3.251438
  40230.000 3.503234 2.661035 2.602617 3.269628
  40240.000 3.494375 2.655565 2.595999 3.260361
  40250.000 3.496237 2.661111 2.595225 3.260476
  40260.000 3.495153 2.656858 2.599070 3.258539
  40270.000 3.501801 2.663631 2.600348 3.266256
  40280.000 3.492833 2.651206 2.599207 3.258064
  40290.000 3.499321 2.666864 2.591604 3.265246
  40300.000 3.495701 2.666453 2.587470 3.261120
  40310.000 3.502008 2.672701 2.595995 3.262754
  40320.000 3.500141 2.674832 2.600061 3.253747
  40330.000 3.495363 2.667877 2.594115 3.253946
  40340.000 3.493116 2.666295 2.591057 3.252849
  40350.000 3.495005 2.665894 2.595134 3.253979
  40360.000 3.495245 2.668956 2.592186 3.254332
  40370.000 3.498801 2.670435 2.600396 3.254223
  40380.000 3.507072 2.693197 2.588791 3.262523
  40390.000 3.497216 2.672975 2.596847 3.251553
  40400.000 3.501643 2.683101 2.594798 3.254379
  40410.000 3.498361 2.678162 2.595404 3.250906
  40420.000 3.488166 2.675748 2.585997 3.238461
  40430.000 3.508245 2.687929 2.597722 3.262279
  40440.000 3.503241 2.682527 2.601126 3.253244
  40450.000 3.500742 2.689934 2.595000 3.246633
  40460.000 3.499109 2.682235 2.598351 3.246798
  40470.000 3.500864 2.678405 2.602703 3.250252
  40480.000 3.499301 2.675627 2.604946 3.247390
  40490.000 3.496288 2.680384 2.597828 3.242667
  40500.000 3.502808 2.685270 2.599108 3.251643
  40510.000 3.503019 2.683202 2.601178 3.252158
  40520.000 3.493816 2.681438 2.593506 3.239916
  40530.000 3.507302 2.689103 2.608340 3.250783
  40540.000 3.498917 2.681936 2.603839 3.242218
  40550.000 3.501194 2.693862 2.602412 3.238410
  40560.000 3.504935 2.701836 2.601208 3.240829
  40570.000 3.497839 2.695280 2.593071 3.237475
  40580.000 3.503075 2.695421 2.595201 3.246961
  40590.000 3.497615 2.695124 2.592123 3.237884
  40600.000 3.495959 2.681647 2.595345 3.242887
  40610.000 3.493884 2.686818 2.586414 3.241278
  40620.000 3.489254 2.672732 2.590660 3.239549
  40630.000 3.500201 2.684592 2.593207 3.251315
  40640.000 3.500445 2.681751 2.598204 3.250185
  40650.000 3.493851 2.674716 2.592998 3.245947
  40660.000 3.504306 2.686090 2.601284 3.252473
  40670.000 3.500828 2.683269 2.600065 3.248280
  40680.000 3.505722 2.682674 2.607576 3.253323
  40690.000 3.498916 2.683598 2.596844 3.246465
  40700.000 3.499296 2.683663 2.601677 3.243359
  40710.000 3.513982 2.688988 2.611510 3.262722
  40720.000 3.496432 2.686256 2.592897 3.242086
  40730.000 3.501247 2.688567 2.598532 3.246026
  40740.000 3.499201 2.694641 2.589977 3.243412
  40750.000 3.501559 2.693711 2.597505 3.243251
  40760.000 3.493193 2.689844 2.590187 3.234253
  40770.000 3.491771 2.682812 2.591985 3.235592
  40780.000 3.499081 2.692980 2.596343 3.239459
  40790.000 3.509164 2.694793 2.610275 3.248542
  40800.000 3.504008 2.699753 2.596907 3.244003
  40810.000 3.507039 2.700607 2.598739 3.248363
  40820.000 3.504447 2.689807 2.602168 3.248998
  40830.000 3.487694 2.683934 2.592132 3.225741
  40840.000 3.496892 2.692164 2.600938 3.231703
  40850.000 3.492582 2.691530 2.593235 3.229100
  40860.000 3.505625 2.701188 2.604018 3.240596
  40870.000 3.496142 2.700845 2.597520 3.225572
  40880.000 3.505968 2.717664 2.600393 3.230466
  40890.000 3.495128 2.707450 2.591093 3.222993
  40900.000 3.495132 2.696824 2.596705 3.227396
  40910.000 3.497953 2.695946 2.598194 3.233068
  40920.000 3.486158 2.683397 2.597146 3.218821
  40930.000 3.500634 2.696235 2.602890 3.234832
  40940.000 3.511383 2.703344 2.615121 3.242326
  40950.000 3.498001 2.692294 2.608088 3.228234
  40960.000 3.496773 2.695121 2.601915 3.228187
  40970.000 3.493054 2.693544 2.594861 3.227127
  40980.000 3.503771 2.708118 2.597540 3.236008
  40990.000 3.497786 2.698144 2.596124 3.232524
  41000.000 3.500589 2.695478 2.601813 3.236220
  41010.000 3.497769 2.691345 2.601292 3.234002
  41020.000 3.506189 2.694949 2.608166 3.243677
  41030.000 3.496106 2.685841 2.605341 3.231708
  41040.000 3.498457 2.694746 2.597081 3.236032
  41050.000 3.495819 2.691150 2.600169 3.230826
  41060.000 3.498231 2.698925 2.603327 3.227046
  41070.000 3.499936 2.710291 2.595700 3.227364
  41080.000 3.493484 2.702240 2.596634 3.219353
  41090.000 3.502062 2.720709 2.597371 3.221861
  41100.000 3.498157 2.718830 2.594178 3.217507
  41110.000 3.493371 2.713285 2.592408 3.213222
  41120.000 3.510495 2.727508 2.602383 3.230373
  41130.000 3.502453 2.726469 2.587440 3.225810
  41140.000 3.498965 2.716013 2.590079 3.224937
  41150.000 3.486796 2.697888 2.590010 3.213831
  41160.000 3.509735 2.726515 2.591416 3.238409
  41170.000 3.503603 2.711002 2.597080 3.233592
  41180.000 3.504997 2.713564 2.592944 3.237768
  41190.000 3.493971 2.701967 2.586068 3.229125
  41200.000 3.495833 2.699595 2.592612 3.229907
  41210.000 3.488742 2.697453 2.587788 3.220189
  41220.000 3.492889 2.713576 2.581756 3.220497
  41230.000 3.491564 2.719724 2.584698 3.210046
  41240.000 3.498716 2.720535 2.593146 3.218123
  41250.000 3.496988 2.720523 2.593556 3.214035
  41260.000 3.504379 2.729256 2.597091 3.219880
  41270.000 3.497790 2.731092 2.591358 3.208608
  41280.000 3.500837 2.733670 2.595898 3.209367
  41290.000 3.494170 2.733083 2.587039 3.202499
  41300.000 3.508921 2.736252 2.600695 3.220923
  41310.000 3.497185 2.723450 2.585468 3.218504
  41320.000 3.505059 2.719436 2.599728 3.227545
  41330.000 3.495517 2.720770 2.589159 3.214181
  41340.000 3.508555 2.740948 2.596037 3.219874
  41350.000 3.501954 2.730366 2.597504 3.213335
  41360.000 3.510503 2.747435 2.596746 3.218045
  41370.000 3.504859 2.736447 2.602568 3.210381
  41380.000 3.494632 2.729055 2.591036 3.203701
  41390.000 3.500013 2.736585 2.594177 3.206492
  41400.000 3.502709 2.742295 2.594538 3.207205
  41410.000 3.510502 2.751010 2.600316 3.212087
  41420.000 3.509794 2.751505 2.600666 3.209839
  41430.000 3.503805 2.746409 2.593937 3.206559
  41440.000 3.507435 2.746453 2.599755 3.209738
  41450.000 3.502530 2.744133 2.597638 3.202720
  41460.000 3.502318 2.738667 2.599057 3.205774
  41470.000 3.506271 2.745397 2.590569 3.215534
  41480.000 3.500505 2.740304 2.588934 3.208617
  41490.000 3.496446 2.736634 2.584734 3.206279
  41500.000 3.502866 2.734918 2.599465 3.209855
  41510.000 3.496088 2.730371 2.596688 3.201175
  41520.000 3.496576 2.735523 2.593642 3.200313
  41530.000 3.498924 2.732123 2.598800 3.204159
  41540.000 3.505949 2.741208 2.602311 3.208904
  41550.000 3.506493 2.736351 2.602750 3.213894
  41560.000 3.500696 2.736554 2.599181 3.203950
  41570.000 3.498133 2.736572 2.595709 3.201144
  41580.000 3.506721 2.748224 2.596466 3.209338
  41590.000 3.501302 2.746565 2.595945 3.199314
  41600.000 3.505901 2.743518 2.597962 3.210350
  41610.000 3.498490 2.735562 2.599409 3.199785
  41620.000 3.495377 2.726893 2.602449 3.197907
  41630.000 3.495889 2.732139 2.598948 3.197404
  41640.000 3.491808 2.727873 2.595548 3.194883
  41650.000 3.507331 2.740546 2.603915 3.211195
  41660.000 3.490589 2.728851 2.592337 3.193995
  41670.000 3.505605 2.742058 2.601931 3.207758
  41680.000 3.501136 2.729647 2.601887 3.208596
  41690.000 3.504318 2.729022 2.609857 3.209613
  41700.000 3.501062 2.726233 2.608172 3.206240
  41710.000 3.504176 2.728486 2.612201 3.207832
  41720.000 3.501549 2.727995 2.609168 3.205001
  41730.000 3.510082 2.743847 2.610681 3.208896
  41740.000 3.496747 2.724722 2.609526 3.196989
  41750.000 3.501299 2.739247 2.610130 3.194052
  41760.000 3.497321 2.737570 2.604431 3.191412
  41770.000 3.496385 2.731136 2.610466 3.189950
  41780.000 3.506092 2.749298 2.610950 3.195239
  41790.000 3.498035 2.736092 2.611004 3.188888
  41800.000 3.498517 2.737122 2.608640 3.190997
  41810.000 3.496831 2.735079 2.601413 3.194935
  41820.000 3.496291 2.725377 2.607174 3.197355
  41830.000 3.493711 2.731352 2.602951 3.190048
  41840.000 3.496326 2.739723 2.604986 3.186945
  41850.000 3.491143 2.741752 2.595283 3.181725
  41860.000 3.495576 2.740063 2.599661 3.189342
  41870.000 3.497787 2.747031 2.600486 3.187532
  41880.000 3.495125 2.747178 2.604405 3.178348
  41890.000 3.492288 2.748554 2.598425 3.175821
  41900.000 3.500348 2.740160 2.609105 3.192039
  41910.000 3.492211 2.743829 2.601288 3.177378
  41920.000 3.495353 2.752059 2.602181 3.176446
  41930.000 3.494262 2.754419 2.602791 3.171507
  41940.000 3.490012 2.746837 2.596197 3.174110
  41950.000 3.500773 2.751870 2.598630 3.191400
  41960.000 3.487430 2.736927 2.598534 3.175100
  41970.000 3.490400 2.747615 2.596094 3.174374
  41980.000 3.490630 2.750193 2.595412 3.173224
  41990.000 3.505832 2.759106 2.609673 3.187250
  42000.000 3.493889 2.749303 2.598341 3.178753
  42010.000 3.504137 2.759848 2.603945 3.187602
  42020.000 3.499361 2.760110 2.597828 3.181854
  42030.000 3.508545 2.765732 2.603093 3.192873
  42040.000 3.498627 2.756562 2.597157 3.183851
  42050.000 3.501130 2.762918 2.598703 3.182581
  42060.000 3.508292 2.762341 2.608343 3.190963
  42070.000 3.502677 2.760698 2.592850 3.192675
  42080.000 3.501096 2.744298 2.606499 3.192241
  42090.000 3.496625 2.743998 2.597055 3.190395
  42100.000 3.501844 2.756374 2.593574 3.193996
  42110.000 3.490594 2.743382 2.598113 3.176812
  42120.000 3.503621 2.762083 2.601981 3.186119
  42130.000 3.510354 2.772560 2.607655 3.187202
  42140.000 3.498759 2.768432 2.605358 3.167101
  42150.000 3.506275 2.773226 2.607502 3.177744
  42160.000 3.498116 2.774486 2.601538 3.163522
  42170.000 3.500351 2.775734 2.603878 3.165443
  42180.000 3.501293 2.762309 2.618352 3.167329
  42190.000 3.499550 2.760678 2.611598 3.170478
  42200.000 3.492688 2.759338 2.609032 3.158594
  42210.000 3.500907 2.775230 2.607440 3.164190
  42220.000 3.495549 2.771544 2.606566 3.156276
  42230.000 3.488496 2.767198 2.606529 3.144493
  42240.000 3.503987 2.787448 2.611459 3.156934
  42250.000 3.501493 2.784559 2.612283 3.153269
  42260.000 3.503811 2.782408 2.608291 3.163604
  42270.000 3.498894 2.766626 2.612490 3.163108
  42280.000 3.501173 2.772926 2.613349 3.161904
  42290.000 3.496000 2.776025 2.609806 3.150663
  42300.000 3.508018 2.793424 2.611152 3.160860
  42310.000 3.496976 2.787732 2.605716 3.145868
  42320.000 3.498618 2.785122 2.607345 3.150473
  42330.000 3.507535 2.790194 2.609525 3.163981
  42340.000 3.500000 2.768242 2.617517 3.159984
  42350.000 3.504071 2.767408 2.619499 3.168075
  42360.000 3.501316 2.775928 2.608807 3.163369
  42370.000 3.503024 2.785385 2.609820 3.157975
  42380.000 3.506309 2.794238 2.600322 3.165251
  42390.000 3.496338 2.779026 2.597640 3.158807
  42400.000 3.497553 2.784697 2.594612 3.158996
  42410.000 3.503839 2.793832 2.604221 3.156942
  42420.000 3.500735 2.793446 2.607273 3.147874
  42430.000 3.506246 2.795610 2.608196 3.157444
  42440.000 3.505727 2.779762 2.613863 3.165563
  42450.000 3.505514 2.774700 2.611250 3.171705
  42460.000 3.507594 2.773826 2.613899 3.174888
  42470.000 3.497152 2.766512 2.605055 3.165476
  42480.000 3.504217 2.779833 2.610819 3.164681
  42490.000 3.500559 2.781023 2.606505 3.159097
  42500.000 3.504623 2.783640 2.611954 3.161299
  42510.000 3.488553 2.774473 2.591204 3.150857
  42520.000 3.496650 2.786412 2.595311 3.154900
  42530.000 3.497976 2.781808 2.601373 3.156901
  42540.000 3.508263 2.789155 2.609474 3.166565
  42550.000 3.505222 2.788490 2.613033 3.157445
  42560.000 3.498136 2.783972 2.603644 3.153496
  42570.000 3.504297 2.779210 2.615193 3.161798
  42580.000 3.505047 2.791589 2.611512 3.155593
  42590.000 3.502403 2.785857 2.603199 3.161657
  42600.000 3.502046 2.783371 2.612806 3.155114
  42610.000 3.506075 2.776698 2.615152 3.167961
  42620.000 3.502452 2.771276 2.604774 3.173247
  42630.000 3.505582 2.770438 2.608268 3.178028
  42640.000 3.508069 2.773341 2.611458 3.178369
  42650.000 3.512482 2.769582 2.610732 3.191943
  42660.000 3.507724 2.775658 2.603190 3.182367
  42670.000 3.506748 2.771948 2.608281 3.179267
  42680.000 3.507676 2.775027 2.606849 3.179788
  42690.000 3.511008 2.775079 2.609787 3.184692
  42700.000 3.506870 2.766460 2.608927 3.183789
  42710.000 3.503103 2.764410 2.605950 3.179711
  42720.000 3.506362 2.770238 2.600666 3.186149
  42730.000 3.506608 2.770148 2.597733 3.189144
  42740.000 3.503569 2.771348 2.592422 3.185745
  42750.000 3.499707 2.765087 2.593890 3.181501
  42760.000 3.511415 2.778726 2.600026 3.190386
  42770.000 3.501461 2.763681 2.598478 3.182851
  42780.000 3.511300 2.771919 2.604910 3.192079
  42790.000 3.507884 2.763509 2.605373 3.191471
  42800.000 3.508430 2.761183 2.606347 3.193896
  42810.000 3.501209 2.762406 2.585901 3.193599
  42820.000 3.498452 2.748557 2.599885 3.188160
  42830.000 3.505304 2.756246 2.598139 3.197976
  42840.000 3.511282 2.762646 2.596660 3.206762
  42850.000 3.503640 2.748551 2.598768 3.200447
  42860.000 3.504380 2.754385 2.598815 3.197010
  42870.000 3.509239 2.757662 2.603970 3.200655
  42880.000 3.497873 2.750560 2.594378 3.189652
  42890.000 3.506584 2.759485 2.602756 3.194249
  42900.000 3.512172 2.766975 2.606074 3.197332
  42910.000 3.508978 2.761792 2.605385 3.195356
  42920.000 3.511295 2.764956 2.602273 3.200257
  42930.000 3.503908 2.752375 2.608911 3.189470
  42940.000 3.503644 2.754423 2.600982 3.193617
  42950.000 3.505380 2.753932 2.605464 3.194179
  42960.000 3.506967 2.754580 2.603235 3.198902
  42970.000 3.517847 2.764458 2.607720 3.210605
  42980.000 3.502927 2.759187 2.590033 3.196818
  42990.000 3.512391 2.765715 2.597783 3.205621
  43000.000 3.507823 2.760704 2.597580 3.200110
  43010.000 3.499905 2.751997 2.597479 3.190340
  43020.000 3.512017 2.759421 2.604005 3.205199
  43030.000 3.507010 2.751368 2.593178 3.209936
  43040.000 3.507426 2.753002 2.590896 3.211287
  43050.000 3.510498 2.758016 2.592890 3.212092
  43060.000 3.512990 2.756875 2.596413 3.215675
  43070.000 3.502308 2.741787 2.596370 3.205269
  43080.000 3.494994 2.738475 2.590579 3.196821
  43090.000 3.508493 2.745639 2.602030 3.210912
  43100.000 3.490627 2.734003 2.587003 3.193985
  43110.000 3.500082 2.750290 2.588740 3.199295
  43120.000 3.500384 2.756108 2.588428 3.195180
  43130.000 3.498619 2.758744 2.584774 3.192011
  43140.000 3.496669 2.749627 2.592339 3.189468
  43150.000 3.500184 2.751749 2.593841 3.194139
  43160.000 3.492652 2.744992 2.585877 3.189914
  43170.000 3.508774 2.760026 2.596228 3.203871
  43180.000 3.508835 2.765221 2.597636 3.198374
  43190.000 3.493246 2.750858 2.589382 3.183312
  43200.000 3.507356 2.763543 2.600412 3.194339
  43210.000 3.490560 2.743182 2.594121 3.180180
  43220.000 3.498000 2.751120 2.593145 3.190441
  43230.000 3.498261 2.748312 2.595545 3.191496
  43240.000 3.504632 2.754602 2.597725 3.198253
  43250.000 3.511919 2.764668 2.596074 3.206907
  43260.000 3.500071 2.750563 2.597643 3.191805
  43270.000 3.506450 2.761520 2.601382 3.193295
  43280.000 3.502939 2.757145 2.600847 3.189816
  43290.000 3.496383 2.755120 2.592751 3.183754
  43300.000 3.501930 2.753996 2.596398 3.193943
  43310.000 3.492498 2.744123 2.587741 3.188802
  43320.000 3.495677 2.738708 2.594398 3.194995
  43330.000 3.492813 2.743206 2.593851 3.185330
  43340.000 3.508028 2.759007 2.602311 3.198181
  43350.000 3.512172 2.769821 2.599412 3.200277
  43360.000 3.499494 2.757783 2.593657 3.187541
  43370.000 3.502726 2.765011 2.597773 3.185050
  43380.000 3.501541 2.772500 2.593070 3.179765
  43390.000 3.502493 2.781814 2.589297 3.176783
  43400.000 3.501295 2.780080 2.593380 3.172327
  43410.000 3.503526 2.787310 2.596376 3.168466
  43420.000 3.507206 2.792324 2.594540 3.173690
  43430.000 3.505572 2.789905 2.588274 3.177309
  43440.000 3.503495 2.780060 2.590592 3.179488
  43450.000 3.505692 2.776677 2.602464 3.177575
  43460.000 3.497673 2.766500 2.594453 3.175313
  43470.000 3.505202 2.782130 2.599216 3.174397
  43480.000 3.501422 2.787203 2.595310 3.164771
  43490.000 3.508406 2.797929 2.596068 3.170164
  43500.000 3.511900 2.799974 2.603545 3.169952
  43510.000 3.504374 2.796572 2.595471 3.162902
  43520.000 3.486673 2.780913 2.584881 3.146211
  43530.000 3.499130 2.793879 2.597210 3.152224
  43540.000 3.499126 2.789145 2.599622 3.154438
  43550.000 3.504419 2.796871 2.600890 3.158282
  43560.000 3.502059 2.793577 2.601541 3.155430
  43570.000 3.497145 2.788486 2.603899 3.147084
  43580.000 3.498682 2.796412 2.595285 3.150567
  43590.000 3.500473 2.789135 2.598161 3.158618
  43600.000 3.499154 2.789490 2.591536 3.160829
  43610.000 3.488748 2.769977 2.596278 3.151076
  43620.000 3.504988 2.791963 2.600920 3.163855
  43630.000 3.496555 2.793104 2.593128 3.150561
  43640.000 3.505366 2.802140 2.602985 3.153995
  43650.000 3.487633 2.782996 2.591233 3.141281
  43660.000 3.501436 2.795227 2.604992 3.149722
  43670.000 3.495279 2.801916 2.590910 3.141707
  43680.000 3.494610 2.806032 2.594479 3.133605
  43690.000 3.504194 2.815755 2.602798 3.139398
  43700.000 3.492250 2.804558 2.593258 3.130661
  43710.000 3.498508 2.802591 2.604608 3.136978
  43720.000 3.491096 2.802950 2.597405 3.126092
  43730.000 3.490090 2.801074 2.598611 3.124513
  43740.000 3.488346 2.800445 2.596105 3.123268
  43750.000 3.489737 2.806841 2.590551 3.125248
  43760.000 3.488646 2.804408 2.586528 3.128332
  43770.000 3.499542 2.820450 2.596371 3.130100
  43780.000 3.492839 2.814306 2.599048 3.118397
  43790.000 3.493349 2.811781 2.605088 3.116789
  43800.000 3.506853 2.830513 2.608391 3.127378
  43810.000 3.495694 2.822655 2.599313 3.117047
  43820.000 3.498708 2.821207 2.600292 3.124288
  43830.000 3.491427 2.813998 2.596895 3.117326
  43840.000 3.494225 2.820485 2.595641 3.118762
  43850.000 3.487603 2.809808 2.596124 3.113174
  43860.000 3.509822 2.823930 2.611588 3.137295
  43870.000 3.494076 2.817750 2.595256 3.121228
  43880.000 3.491277 2.814087 2.593861 3.119410
  43890.000 3.507435 2.824231 2.609397 3.133528
  43900.000 3.507672 2.828069 2.608264 3.131534
  43910.000 3.496216 2.815636 2.597663 3.125912
  43920.000 3.493077 2.817101 2.596795 3.118305
  43930.000 3.501099 2.829871 2.599165 3.122736
  43940.000 3.503502 2.836830 2.597170 3.123493
  43950.000 3.497577 2.827686 2.598384 3.117490
  43960.000 3.493369 2.831873 2.596009 3.106205
  43970.000 3.504021 2.842164 2.602339 3.115500
  43980.000 3.486216 2.840730 2.585922 3.090415
  43990.000 3.495843 2.853777 2.592690 3.094470
  44000.000 3.493472 2.841258 2.597291 3.096780
  44010.000 3.494978 2.851245 2.590269 3.096886
  44020.000 3.488048 2.839367 2.592079 3.090648
  44030.000 3.492553 2.853185 2.588316 3.091242
  44040.000 3.493742 2.861348 2.582255 3.091441
  44050.000 3.495588 2.860196 2.590367 3.089903
  44060.000 3.490463 2.849750 2.589241 3.088923
  44070.000 3.490222 2.852432 2.584022 3.090262
  44080.000 3.493776 2.844574 2.592705 3.098251
  44090.000 3.487574 2.828727 2.587544 3.103111
  44100.000 3.492489 2.833432 2.587085 3.110241
  44110.000 3.495406 2.823823 2.589703 3.123302
  44120.000 3.494520 2.828572 2.588188 3.118284
  44130.000 3.497811 2.833216 2.595965 3.114995
  44140.000 3.500074 2.841973 2.590011 3.117065
  44150.000 3.494797 2.844225 2.586539 3.106032
  44160.000 3.497137 2.844750 2.591175 3.106957
  44170.000 3.496603 2.842883 2.592580 3.106295
  44180.000 3.497473 2.839535 2.600572 3.104633
  44190.000 3.491996 2.840051 2.597347 3.094495
  44200.000 3.491937 2.839885 2.593354 3.097873
  44210.000 3.495709 2.849297 2.598009 3.093817
  44220.000 3.497764 2.846758 2.593694 3.104422
  44230.000 3.494549 2.837661 2.597067 3.102704
  44240.000 3.499036 2.838971 2.602220 3.107274
  44250.000 3.492709 2.830101 2.598362 3.104352
  44260.000 3.493526 2.834438 2.598908 3.101788
  44270.000 3.494218 2.839330 2.591126 3.105390
  44280.000 3.502494 2.847136 2.599001 3.110299
  44290.000 3.492367 2.835983 2.591554 3.103913
  44300.000 3.493718 2.839226 2.597870 3.098718
  44310.000 3.491861 2.842898 2.591197 3.096748
  44320.000 3.492585 2.848908 2.588708 3.094907
  44330.000 3.493409 2.857048 2.587251 3.090514
  44340.000 3.498744 2.862837 2.593116 3.092306
  44350.000 3.487807 2.854149 2.592116 3.076428
  44360.000 3.493828 2.863076 2.598650 3.076273
  44370.000 3.501031 2.875297 2.602386 3.078113
  44380.000 3.502944 2.879466 2.598603 3.081723
  44390.000 3.496249 2.876561 2.590776 3.075844
  44400.000 3.501042 2.879326 2.593724 3.081654
  44410.000 3.502245 2.885535 2.590586 3.081234
  44420.000 3.504771 2.882578 2.595146 3.085898
  44430.000 3.496376 2.877952 2.584984 3.079687
  44440.000 3.491186 2.863119 2.592601 3.075341
  44450.000 3.486917 2.858539 2.588216 3.073611
  44460.000 3.491965 2.869925 2.593890 3.069673
  44470.000 3.492796 2.876304 2.594108 3.065431
  44480.000 3.492418 2.869837 2.597435 3.067795
  44490.000 3.501684 2.867532 2.607620 3.082398
  44500.000 3.499502 2.861493 2.607485 3.083172
  44510.000 3.500869 2.864190 2.603303 3.087285
  44520.000 3.506931 2.875209 2.602619 3.091387
  44530.000 3.496237 2.858941 2.595682 3.088080
  44540.000 3.495129 2.855770 2.591431 3.092078
  44550.000 3.498265 2.853115 2.595475 3.098225
  44560.000 3.493799 2.849370 2.596296 3.090899
  44570.000 3.483588 2.848473 2.583673 3.079232
  44580.000 3.486243 2.853453 2.585140 3.079388
  44590.000 3.490286 2.865039 2.584920 3.077963
  44600.000 3.490892 2.868139 2.585867 3.075665
  44610.000 3.494425 2.868130 2.589280 3.080820
  44620.000 3.488765 2.872285 2.584591 3.068036
  44630.000 3.487442 2.867539 2.580360 3.073030
  44640.000 3.496242 2.874217 2.592235 3.076792
  44650.000 3.489233 2.862509 2.585031 3.077844
  44660.000 3.498002 2.865559 2.600848 3.081595
  44670.000 3.495296 2.870254 2.596070 3.075094
  44680.000 3.491732 2.864690 2.593223 3.074607
  44690.000 3.486646 2.867480 2.579715 3.071804
  44700.000 3.480429 2.854837 2.579192 3.069912
  44710.000 3.494036 2.867022 2.589890 3.080467
  44720.000 3.489660 2.864385 2.588073 3.074507
  44730.000 3.490135 2.867800 2.588721 3.071860
  44740.000 3.489681 2.870705 2.586153 3.070278
  44750.000 3.485898 2.864052 2.582906 3.070636
  44760.000 3.483702 2.864254 2.581772 3.066402
  44770.000 3.488971 2.875626 2.586856 3.063450
  44780.000 3.490238 2.882938 2.591619 3.055447
  44790.000 3.493938 2.889416 2.588758 3.060185
  44800.000 3.492280 2.893132 2.590622 3.051304
  44810.000 3.498057 2.899309 2.596134 3.053995
  44820.000 3.492196 2.894180 2.598397 3.043498
  44830.000 3.494147 2.895724 2.593000 3.051122
  44840.000 3.487712 2.891027 2.589151 3.044101
  44850.000 3.493346 2.897012 2.593887 3.047303
  44860.000 3.486555 2.893783 2.587942 3.039852
  44870.000 3.501777 2.911194 2.588860 3.057377
  44880.000 3.501020 2.908653 2.586951 3.059690
  44890.000 3.490432 2.891139 2.584445 3.054221
  44900.000 3.491041 2.896128 2.585387 3.050076
  44910.000 3.491731 2.894338 2.580748 3.057268
  44920.000 3.496273 2.894028 2.589217 3.060792
  44930.000 3.496720 2.903111 2.584683 3.057027
  44940.000 3.495851 2.895251 2.591067 3.057103
  44950.000 3.495142 2.887193 2.597278 3.057834
  44960.000 3.499383 2.894387 2.595038 3.062640
  44970.000 3.498968 2.887224 2.593809 3.069486
  44980.000 3.496128 2.890395 2.585583 3.066944
  44990.000 3.498875 2.889549 2.589138 3.071012
  45000.000 3.498819 2.893345 2.591658 3.065177
  45010.000 3.494911 2.886013 2.596326 3.059216
  45020.000 3.494007 2.884406 2.595507 3.059357
  45030.000 3.494485 2.896577 2.587684 3.055579
  45040.000 3.487462 2.884367 2.585865 3.052630
  45050.000 3.490185 2.889999 2.593311 3.047201
  45060.000 3.488827 2.884337 2.585680 3.055934
  45070.000 3.487817 2.879829 2.595928 3.049168
  45080.000 3.494409 2.885862 2.592855 3.061158
  45090.000 3.495246 2.889057 2.590661 3.061897
  45100.000 3.497096 2.897070 2.588057 3.060778
  45110.000 3.488754 2.887694 2.592304 3.046946
  45120.000 3.483021 2.878376 2.590148 3.044487
  45130.000 3.489238 2.882125 2.587422 3.057475
  45140.000 3.496695 2.882197 2.596730 3.066555
  45150.000 3.499536 2.891577 2.593063 3.067269
  45160.000 3.486866 2.882317 2.585789 3.053252
  45170.000 3.501413 2.884614 2.594019 3.077330
  45180.000 3.491708 2.882993 2.580008 3.068545
  45190.000 3.496854 2.883608 2.595099 3.066954
  45200.000 3.494118 2.883812 2.599121 3.057107
  45210.000 3.495403 2.880498 2.599866 3.062541
  45220.000 3.492630 2.885892 2.599208 3.051668
  45230.000 3.488831 2.885350 2.595997 3.046216
  45240.000 3.501779 2.895109 2.605043 3.058926
  45250.000 3.498206 2.895387 2.595010 3.059025
  45260.000 3.497556 2.888730 2.598387 3.060948
  45270.000 3.489326 2.880187 2.596248 3.052021
  45280.000 3.493869 2.890233 2.594157 3.054681
  45290.000 3.494667 2.883126 2.600375 3.057945
  45300.000 3.495396 2.886053 2.599424 3.057653
  45310.000 3.489281 2.880662 2.598673 3.049414
  45320.000 3.488209 2.887472 2.591498 3.046606
  45330.000 3.493259 2.894625 2.590384 3.052333
  45340.000 3.491356 2.892886 2.594383 3.046248
  45350.000 3.493296 2.898525 2.591849 3.047451
  45360.000 3.489614 2.889522 2.594382 3.045437
  45370.000 3.490237 2.885737 2.599433 3.046136
  45380.000 3.483761 2.887280 2.582048 3.044621
  45390.000 3.494486 2.895241 2.590602 3.054369
  45400.000 3.499464 2.900316 2.597847 3.054803
  45410.000 3.491958 2.894152 2.593607 3.047071
  45420.000 3.496098 2.896542 2.594033 3.053921
  45430.000 3.497077 2.893302 2.595606 3.057888
  45440.000 3.494205 2.892632 2.587840 3.058556
  45450.000 3.494105 2.890415 2.598995 3.050936
  45460.000 3.487967 2.885706 2.591093 3.048084
  45470.000 3.496625 2.883558 2.594559 3.066926
  45480.000 3.500695 2.884255 2.603815 3.067735
  45490.000 3.500006 2.879099 2.599116 3.074982
  45500.000 3.492874 2.875574 2.591974 3.068078
  45510.000 3.492495 2.883450 2.596548 3.055915
  45520.000 3.491054 2.885871 2.592237 3.054006
  45530.000 3.500527 2.891959 2.600665 3.062745
  45540.000 3.494738 2.889076 2.590364 3.060992
  45550.000 3.499291 2.881551 2.603328 3.067490
  45560.000 3.493252 2.880618 2.591088 3.064953
  45570.000 3.500334 2.880554 2.596071 3.076924
  45580.000 3.502019 2.884600 2.590267 3.081858
  45590.000 3.507395 2.890376 2.598439 3.081797
  45600.000 3.498246 2.871730 2.600768 3.076482
  45610.000 3.493170 2.866344 2.591944 3.077405
  45620.000 3.495721 2.873138 2.585813 3.082022
  45630.000 3.506186 2.870073 2.602349 3.094691
  45640.000 3.503658 2.868718 2.598582 3.093367
  45650.000 3.497054 2.851221 2.598864 3.094369
  45660.000 3.492830 2.850803 2.595678 3.087901
  45670.000 3.500151 2.856115 2.602631 3.093717
  45680.000 3.495771 2.854198 2.594008 3.092819
  45690.000 3.503229 2.857687 2.598698 3.102508
  45700.000 3.496737 2.858378 2.591237 3.093440
  45710.000 3.483778 2.841390 2.589640 3.081180
  45720.000 3.494662 2.858904 2.589929 3.089377
  45730.000 3.496645 2.867278 2.591934 3.084414
  45740.000 3.488171 2.868633 2.578431 3.075277
  45750.000 3.484002 2.859706 2.587321 3.066653
  45760.000 3.487632 2.862778 2.588510 3.071029
  45770.000 3.482238 2.857402 2.585045 3.066716
  45780.000 3.499687 2.878503 2.598665 3.075194
  45790.000 3.486335 2.865041 2.589818 3.064867
  45800.000 3.491815 2.869728 2.593225 3.070075
  45810.000 3.496926 2.871984 2.593715 3.079177
  45820.000 3.501778 2.875112 2.602196 3.080121
  45830.000 3.497979 2.879752 2.595533 3.072763
  45840.000 3.509499 2.891646 2.601910 3.082476
  45850.000 3.495497 2.886233 2.592799 3.063350
  45860.000 3.486451 2.870812 2.589390 3.060091
  45870.000 3.498933 2.883063 2.591638 3.075120
  45880.000 3.490726 2.876714 2.588245 3.065267
  45890.000 3.486853 2.888379 2.579320 3.052964
  45900.000 3.479867 2.881036 2.577623 3.045393
  45910.000 3.492411 2.889899 2.581541 3.062359
  45920.000 3.492743 2.886724 2.588114 3.060560
  45930.000 3.489273 2.881665 2.596539 3.050265
  45940.000 3.487788 2.882352 2.588400 3.053103
  45950.000 3.488711 2.887568 2.594360 3.045234
  45960.000 3.493488 2.896490 2.594782 3.047368
  45970.000 3.493260 2.896818 2.591877 3.048967
  45980.000 3.495174 2.902935 2.589241 3.049791
  45990.000 3.496036 2.903154 2.598062 3.044056
  46000.000 3.486925 2.908907 2.584877 3.028880
  46010.000 3.489810 2.908225 2.588366 3.033177
  46020.000 3.490751 2.909229 2.585293 3.036986
  46030.000 3.490416 2.907860 2.596181 3.028228
  46040.000 3.492947 2.912257 2.589910 3.035226
  46050.000 3.494040 2.916048 2.586867 3.036686
  46060.000 3.489033 2.909110 2.591168 3.028153
  46070.000 3.491776 2.913446 2.595576 3.026515
  46080.000 3.492061 2.916557 2.591402 3.027761
  46090.000 3.494853 2.914026 2.593417 3.034906
  46100.000 3.490125 2.916952 2.579389 3.033164
  46110.000 3.484156 2.910239 2.584225 3.021753
  46120.000 3.486865 2.912849 2.586271 3.023735
  46130.000 3.490875 2.918034 2.593709 3.021612
  46140.000 3.493028 2.923682 2.592230 3.022407
  46150.000 3.489619 2.916612 2.597654 3.016692
  46160.000 3.488137 2.916101 2.592994 3.017778
  46170.000 3.489243 2.922944 2.592031 3.014528
  46180.000 3.497245 2.931273 2.600723 3.017500
  46190.000 3.485789 2.922583 2.584687 3.013215
  46200.000 3.492426 2.929196 2.594780 3.013469
  46210.000 3.501652 2.938706 2.600362 3.020805
  46220.000 3.495630 2.934797 2.595710 3.014644
  46230.000 3.498863 2.938092 2.596479 3.018275
  46240.000 3.484967 2.921238 2.584001 3.013192
  46250.000 3.496813 2.932243 2.594474 3.020945
  46260.000 3.491166 2.932430 2.587846 3.013360
  46270.000 3.488948 2.925732 2.587347 3.015157
  46280.000 3.496125 2.929980 2.598456 3.018113
  46290.000 3.483631 2.922789 2.585591 3.007211
  46300.000 3.495242 2.933664 2.591830 3.018200
  46310.000 3.485080 2.915047 2.584592 3.018935
  46320.000 3.490128 2.916654 2.592754 3.022044
  46330.000 3.486844 2.919034 2.582872 3.020633
  46340.000 3.483914 2.916624 2.586058 3.013461
  46350.000 3.493447 2.931157 2.586743 3.020833
  46360.000 3.494480 2.931573 2.592309 3.018045
  46370.000 3.497593 2.933093 2.593471 3.022789
  46380.000 3.489196 2.929555 2.587631 3.011797
  46390.000 3.488575 2.930576 2.583507 3.012900
  46400.000 3.487300 2.930463 2.579862 3.013152
  46410.000 3.487470 2.930948 2.585289 3.008433
  46420.000 3.489071 2.939167 2.580414 3.008311
  46430.000 3.485833 2.939437 2.585004 2.996581
  46440.000 3.489239 2.941198 2.587714 3.000429
  46450.000 3.497184 2.943995 2.597736 3.007527
  46460.000 3.491934 2.946987 2.587400 3.001311
  46470.000 3.486469 2.949559 2.582995 2.989836
  46480.000 3.484257 2.951760 2.580364 2.984775
  46490.000 3.489509 2.947886 2.592517 2.990359
  46500.000 3.489658 2.949849 2.584148 2.995995
  46510.000 3.492924 2.951962 2.582635 3.002833
  46520.000 3.482103 2.937477 2.583844 2.990827
  46530.000 3.486922 2.943021 2.585522 2.995147
  46540.000 3.502358 2.952724 2.598281 3.010538
  46550.000 3.487172 2.940755 2.580340 3.002436
  46560.000 3.495386 2.946033 2.594385 3.004223
  46570.000 3.496069 2.950047 2.590503 3.005249
  46580.000 3.491992 2.949513 2.595913 2.991583
  46590.000 3.492776 2.948335 2.590216 2.999508
  46600.000 3.492814 2.946126 2.589060 3.002767
  46610.000 3.489774 2.945674 2.585224 2.999440
  46620.000 3.490452 2.948416 2.590388 2.993874
  46630.000 3.490873 2.952652 2.585065 2.995269
  46640.000 3.497020 2.954335 2.588832 3.004690
  46650.000 3.497493 2.952585 2.596740 3.000687
  46660.000 3.491163 2.951971 2.586767 2.995150
  46670.000 3.496811 2.956917 2.589029 3.001492
  46680.000 3.497334 2.952924 2.590273 3.005565
  46690.000 3.488414 2.942702 2.585604 2.998861
  46700.000 3.485566 2.939944 2.583942 2.996382
  46710.000 3.491053 2.946184 2.589457 2.998261
  46720.000 3.487061 2.942353 2.582899 2.998382
  46730.000 3.494580 2.938701 2.595690 3.008398
  46740.000 3.491823 2.930764 2.593215 3.011889
  46750.000 3.485797 2.923050 2.589660 3.008480
  46760.000 3.490025 2.932051 2.588676 3.010365
  46770.000 3.494185 2.941224 2.593950 3.006543
  46780.000 3.482220 2.929305 2.588711 2.994906
  46790.000 3.485374 2.935251 2.590002 2.995305
  46800.000 3.484805 2.935774 2.591537 2.992135
  46810.000 3.483337 2.941483 2.581489 2.991802
  46820.000 3.496537 2.954578 2.592421 3.000234
  46830.000 3.483232 2.943767 2.587807 2.983832
  46840.000 3.482622 2.939647 2.584935 2.988946
  46850.000 3.491073 2.948545 2.589801 2.995699
  46860.000 3.484961 2.940807 2.587086 2.991403
  46870.000 3.491311 2.949321 2.585261 2.999407
  46880.000 3.500421 2.958189 2.592487 3.005662
  46890.000 3.491523 2.945517 2.586207 3.002834
  46900.000 3.487779 2.939894 2.590081 2.996305
  46910.000 3.488725 2.942528 2.586442 2.999047
  46920.000 3.484554 2.936728 2.580828 2.999873
  46930.000 3.484368 2.938817 2.581102 2.997154
  46940.000 3.489489 2.936380 2.590901 3.002994
  46950.000 3.498165 2.943870 2.593386 3.013683
  46960.000 3.488455 2.940347 2.591549 2.996144
  46970.000 3.491247 2.944507 2.587319 3.002213
  46980.000 3.495955 2.943326 2.598233 3.004907
  46990.000 3.487249 2.940732 2.592529 2.992096
  47000.000 3.494151 2.938657 2.596326 3.006947
  47010.000 3.490618 2.928404 2.595202 3.009699
  47020.000 3.494356 2.929057 2.601372 3.012405
  47030.000 3.503886 2.941825 2.599638 3.023567
  47040.000 3.493524 2.930409 2.594395 3.015154
  47050.000 3.483316 2.925880 2.588475 3.000994
  47060.000 3.482703 2.915624 2.596215 3.002883
  47070.000 3.492256 2.927353 2.600036 3.010329
  47080.000 3.491893 2.931191 2.597068 3.008327
  47090.000 3.486148 2.925305 2.600317 2.997907
  47100.000 3.491301 2.927455 2.605143 3.003577
  47110.000 3.483863 2.926492 2.592840 2.997899
  47120.000 3.482472 2.930573 2.590665 2.992547
  47130.000 3.486644 2.933837 2.593356 2.996738
  47140.000 3.480026 2.926669 2.588430 2.992623
  47150.000 3.486510 2.933795 2.590548 2.998904
  47160.000 3.493650 2.945767 2.593683 3.001074
  47170.000 3.482129 2.933558 2.588686 2.990543
  47180.000 3.492243 2.941355 2.600837 2.995929
  47190.000 3.486828 2.932292 2.592749 2.999217
  47200.000 3.486523 2.933114 2.594381 2.996284
  47210.000 3.495962 2.938396 2.598053 3.009892
  47220.000 3.492285 2.940779 2.603429 2.994355
  47230.000 3.492474 2.945782 2.600418 2.992492
  47240.000 3.490199 2.938309 2.597467 2.997080
  47250.000 3.494880 2.942918 2.603984 2.997815
  47260.000 3.498129 2.951861 2.597697 3.002060
  47270.000 3.492684 2.942242 2.603839 2.993464
  47280.000 3.493778 2.938922 2.607545 2.996050
  47290.000 3.499474 2.943475 2.605165 3.006923
  47300.000 3.497337 2.937794 2.612098 3.001487
  47310.000 3.498813 2.946698 2.610132 2.997942
  47320.000 3.496882 2.939370 2.609214 3.001422
  47330.000 3.490263 2.926531 2.610601 2.997332
  47340.000 3.491491 2.929488 2.611043 2.996938
  47350.000 3.477552 2.915767 2.599783 2.987678
  47360.000 3.480848 2.926028 2.600900 2.984344
  47370.000 3.492722 2.939480 2.605812 2.994558
  47380.000 3.499202 2.938961 2.610028 3.006492
  47390.000 3.490916 2.935452 2.598939 3.000267
  47400.000 3.495192 2.941196 2.603480 3.000671
  47410.000 3.496424 2.940940 2.598904 3.007746
  47420.000 3.487308 2.929085 2.600578 2.996676
  47430.000 3.492546 2.933647 2.601962 3.003198
  47440.000 3.498146 2.939420 2.600157 3.012152
  47450.000 3.493370 2.933022 2.608413 3.000148
  47460.000 3.492810 2.930219 2.601681 3.007418
  47470.000 3.497041 2.933076 2.606930 3.009925
  47480.000 3.496724 2.941296 2.609621 2.998809
  47490.000 3.496611 2.940740 2.611787 2.997191
  47500.000 3.495894 2.941017 2.606310 3.000033
  47510.000 3.501093 2.944968 2.617387 2.998634
  47520.000 3.491787 2.935815 2.604543 2.997085
  47530.000 3.484375 2.925740 2.602847 2.991163
  47540.000 3.489538 2.933239 2.605868 2.993211
  47550.000 3.496452 2.939803 2.607285 3.001665
  47560.000 3.495447 2.940708 2.606036 2.999508
  47570.000 3.497003 2.939945 2.604442 3.005259
  47580.000 3.493560 2.939483 2.604637 2.997548
  47590.000 3.494500 2.944512 2.596956 3.001431
  47600.000 3.499541 2.943873 2.602572 3.008945
  47610.000 3.488915 2.938393 2.594708 2.996417
  47620.000 3.496022 2.942853 2.605055 2.999610
  47630.000 3.495086 2.939819 2.604052 3.001259
  47640.000 3.478880 2.928178 2.594863 2.982910
  47650.000 3.485637 2.929640 2.598058 2.994426
  47660.000 3.489302 2.933671 2.600254 2.997110
  47670.000 3.493075 2.939347 2.599300 3.001147
  47680.000 3.493855 2.939775 2.598781 3.003009
  47690.000 3.492879 2.938146 2.599083 3.002073
  47700.000 3.491924 2.939027 2.604440 2.994323
  47710.000 3.490798 2.932562 2.598484 3.003219
  47720.000 3.495947 2.934927 2.608615 3.004102
  47730.000 3.490888 2.933830 2.609092 2.992971
  47740.000 3.494161 2.942734 2.601022 2.998901
  47750.000 3.493796 2.940026 2.604552 2.997624
  47760.000 3.491680 2.927398 2.608124 3.001935
  47770.000 3.489018 2.924155 2.606763 3.000098
  47780.000 3.497154 2.935020 2.615801 3.000569
  47790.000 3.489690 2.926379 2.615685 2.991731
  47800.000 3.493001 2.930625 2.621507 2.990193
  47810.000 3.489182 2.922268 2.615938 2.994342
  47820.000 3.489791 2.915167 2.620991 2.998239
  47830.000 3.494895 2.924332 2.620385 3.001743
  47840.000 3.495131 2.922637 2.622942 3.001726
  47850.000 3.493846 2.916227 2.625501 3.002706
  47860.000 3.501151 2.917987 2.634342 3.010283
  47870.000 3.494366 2.907910 2.630493 3.007635
  47880.000 3.495209 2.920466 2.626645 3.000772
  47890.000 3.491629 2.914645 2.629051 2.995970
  47900.000 3.489427 2.907680 2.621284 3.004412
  47910.000 3.492120 2.904614 2.619143 3.015480
  47920.000 3.495059 2.911232 2.631099 3.005485
  47930.000 3.502292 2.916360 2.632975 3.015673
  47940.000 3.492013 2.901720 2.632419 3.006439
  47950.000 3.494778 2.909671 2.624404 3.012195
  47960.000 3.499441 2.911825 2.635113 3.011577
  47970.000 3.501122 2.907955 2.636764 3.017772
  47980.000 3.506528 2.914467 2.637165 3.023684
  47990.000 3.504215 2.915665 2.638318 3.016158
  48000.000 3.500596 2.911855 2.629700 3.018965
  48010.000 3.502869 2.913889 2.631792 3.020441
  48020.000 3.497497 2.910260 2.630581 3.012542
  48030.000 3.489412 2.906097 2.619520 3.007438
  48040.000 3.492429 2.917677 2.623397 2.999852
  48050.000 3.488497 2.907651 2.620386 3.003056
  48060.000 3.496738 2.918933 2.625258 3.007020
  48070.000 3.497267 2.920237 2.623472 3.008556
  48080.000 3.494346 2.927357 2.620437 2.997467
  48090.000 3.493375 2.930788 2.624043 2.988672
  48100.000 3.498151 2.929162 2.626845 2.998975
  48110.000 3.503172 2.928549 2.629044 3.009346
  48120.000 3.490280 2.917852 2.628964 2.989764
  48130.000 3.493932 2.925859 2.623489 2.995290
  48140.000 3.496760 2.931593 2.618811 3.000382
  48150.000 3.500998 2.928613 2.625602 3.007208
  48160.000 3.494812 2.924288 2.620786 3.001242
  48170.000 3.505153 2.939769 2.623014 3.008273
  48180.000 3.502959 2.929130 2.629501 3.007904
  48190.000 3.496747 2.921889 2.623518 3.005685
  48200.000 3.501747 2.933688 2.619298 3.009536
  48210.000 3.495627 2.932796 2.615695 2.999285
  48220.000 3.497830 2.942024 2.624262 2.987872
  48230.000 3.492475 2.934773 2.613684 2.991758
  48240.000 3.491070 2.933633 2.613812 2.989467
  48250.000 3.492972 2.925848 2.621312 2.994964
  48260.000 3.489375 2.919656 2.621266 2.992681
  48270.000 3.502323 2.930716 2.629848 3.004547
  48280.000 3.490706 2.923278 2.620760 2.992680
  48290.000 3.496151 2.922604 2.622442 3.004543
  48300.000 3.502474 2.932449 2.620004 3.011802
  48310.000 3.494777 2.921762 2.615087 3.008575
  48320.000 3.497876 2.923409 2.623840 3.006550
  48330.000 3.508272 2.930727 2.638471 3.010857
  48340.000 3.497961 2.920657 2.629792 3.004224
  48350.000 3.501261 2.926031 2.635537 3.001642
  48360.000 3.502373 2.923723 2.638543 3.003861
  48370.000 3.491269 2.908370 2.627844 3.002285
  48380.000 3.490202 2.910881 2.627360 2.997811
  48390.000 3.499832 2.920622 2.638325 3.001134
  48400.000 3.497127 2.922193 2.631368 2.999425
  48410.000 3.498650 2.923552 2.633543 2.999730
  48420.000 3.499199 2.918657 2.632324 3.006835
  48430.000 3.494506 2.907232 2.632412 3.006920
  48440.000 3.492791 2.907801 2.631494 3.003172
  48450.000 3.489586 2.908709 2.635484 2.991326
  48460.000 3.498084 2.919796 2.631208 3.004087
  48470.000 3.499214 2.919777 2.631431 3.006585
  48480.000 3.498871 2.918377 2.631548 3.007025
  48490.000 3.494388 2.911425 2.629900 3.004787
  48500.000 3.487461 2.916857 2.620827 2.991306
  48510.000 3.499488 2.929684 2.631478 2.997518
  48520.000 3.494112 2.918452 2.630922 2.996436
  48530.000 3.501696 2.924128 2.628288 3.010860
  48540.000 3.491478 2.922378 2.625473 2.991225
  48550.000 3.485523 2.909979 2.625053 2.989786
  48560.000 3.499808 2.922751 2.635800 3.001227
  48570.000 3.490252 2.907418 2.635146 2.994418
  48580.000 3.484380 2.907318 2.627598 2.987490
  48590.000 3.504938 2.922202 2.641253 3.008924
  48600.000 3.495106 2.920893 2.628393 2.998568
  48610.000 3.495425 2.921164 2.628113 2.999313
  48620.000 3.506171 2.935826 2.627462 3.010626
  48630.000 3.492489 2.921055 2.618250 3.001204
  48640.000 3.500140 2.924996 2.628155 3.006530
  48650.000 3.491590 2.913327 2.618201 3.006656
  48660.000 3.495815 2.923153 2.611021 3.013169
  48670.000 3.500542 2.933868 2.615624 3.009722
  48680.000 3.496096 2.932116 2.610071 3.005940
  48690.000 3.491390 2.923797 2.604898 3.007577
  48700.000 3.483393 2.917865 2.604100 2.995453
  48710.000 3.500753 2.937849 2.609715 3.011479
  48720.000 3.502999 2.944813 2.614413 3.005826
  48730.000 3.495272 2.938951 2.608443 2.998744
  48740.000 3.498538 2.947226 2.606347 3.000054
  48750.000 3.501018 2.946537 2.608561 3.004587
  48760.000 3.501997 2.944164 2.608070 3.009623
  48770.000 3.504847 2.948058 2.610687 3.010190
  48780.000 3.502236 2.942054 2.607260 3.012955
  48790.000 3.494488 2.931581 2.600154 3.011300
  48800.000 3.484755 2.921233 2.595071 3.003172
  48810.000 3.495340 2.941113 2.596898 3.006797
  48820.000 3.494326 2.938294 2.594293 3.009437
  48830.000 3.483959 2.918387 2.594659 3.004438
  48840.000 3.499441 2.938166 2.603116 3.013838
  48850.000 3.484113 2.932642 2.589205 2.995628
  48860.000 3.493272 2.937651 2.598894 3.003650
  48870.000 3.492214 2.940604 2.591954 3.004282
  48880.000 3.490337 2.935820 2.597509 2.999807
  48890.000 3.494447 2.938477 2.599628 3.004935
  48900.000 3.491342 2.941370 2.595882 2.998111
  48910.000 3.494454 2.947061 2.591663 3.003422
  48920.000 3.484086 2.936005 2.591113 2.990601
  48930.000 3.497785 2.946994 2.607438 2.997576
  48940.000 3.490844 2.936888 2.600176 2.997633
  48950.000 3.496666 2.942297 2.602680 3.003713
  48960.000 3.486986 2.920880 2.595333 3.008452
  48970.000 3.491378 2.929965 2.594180 3.010802
  48980.000 3.491215 2.931900 2.595830 3.007131
  48990.000 3.495232 2.933805 2.602712 3.008655
  49000.000 3.492245 2.934819 2.595527 3.006918
  49010.000 3.495506 2.940668 2.599802 3.005095
  49020.000 3.478254 2.927434 2.590069 2.986319
  49030.000 3.491040 2.939113 2.595282 3.000130
  49040.000 3.493454 2.937213 2.600694 3.002930
  49050.000 3.491579 2.936836 2.602617 2.997272
  49060.000 3.492513 2.944041 2.603047 2.991988
  49070.000 3.489027 2.945242 2.591293 2.992892
  49080.000 3.498481 2.953023 2.597748 3.001664
  49090.000 3.491825 2.945125 2.599988 2.991981
  49100.000 3.491186 2.947606 2.597605 2.990127
  49110.000 3.496147 2.948418 2.601799 2.997254
  49120.000 3.492348 2.940595 2.596066 3.001052
  49130.000 3.495644 2.945037 2.597841 3.002839
  49140.000 3.491325 2.942810 2.599541 2.993474
  49150.000 3.498329 2.952545 2.601784 2.998307
  49160.000 3.498996 2.957690 2.601079 2.995401
  49170.000 3.500641 2.958454 2.603433 2.996447
  49180.000 3.500964 2.955202 2.607868 2.996561
  49190.000 3.496959 2.947488 2.598125 3.003256
  49200.000 3.494885 2.953426 2.597812 2.992846
  49210.000 3.506203 2.958045 2.605774 3.007787
  49220.000 3.497817 2.948076 2.594539 3.007749
  49230.000 3.492950 2.938471 2.597082 3.003660
  49240.000 3.490775 2.946013 2.594589 2.993340
  49250.000 3.493062 2.944009 2.594949 3.000355
  49260.000 3.501411 2.946680 2.605772 3.007791
  49270.000 3.507629 2.951039 2.606231 3.017583
  49280.000 3.497484 2.949356 2.595570 3.004819
  49290.000 3.510906 2.958439 2.612998 3.012100
  49300.000 3.499020 2.952418 2.603824 2.998275
  49310.000 3.502519 2.964421 2.602942 2.995358
  49320.000 3.495207 2.953657 2.594314 2.996408
  49330.000 3.490618 2.942877 2.601641 2.989953
  49340.000 3.495148 2.944678 2.604942 2.995867
  49350.000 3.486867 2.937381 2.602543 2.985816
  49360.000 3.485482 2.935714 2.598870 2.987412
  49370.000 3.493723 2.941664 2.601007 2.998937
  49380.000 3.491574 2.934538 2.603780 2.998497
  49390.000 3.494609 2.937624 2.601361 3.004630
  49400.000 3.492778 2.940630 2.594355 3.003500
  49410.000 3.491842 2.930512 2.600703 3.005715
  49420.000 3.492561 2.926823 2.602227 3.009667
  49430.000 3.490207 2.931586 2.604527 2.997547
  49440.000 3.488391 2.935034 2.600063 2.993813
  49450.000 3.491472 2.927712 2.605565 3.003386
  49460.000 3.501441 2.932770 2.609434 3.018258
  49470.000 3.491240 2.917713 2.606621 3.011653
  49480.000 3.485236 2.915295 2.603392 3.002843
  49490.000 3.489929 2.924254 2.594761 3.012489
  49500.000 3.496937 2.930933 2.605605 3.012905
  49510.000 3.493983 2.933269 2.604148 3.005019
  49520.000 3.491634 2.937034 2.603815 2.996169
  49530.000 3.478220 2.931078 2.586116 2.986101
  49540.000 3.492620 2.943702 2.592379 3.001835
  49550.000 3.487453 2.937003 2.593464 2.995432
  49560.000 3.487558 2.930851 2.598192 2.997594
  49570.000 3.497589 2.931027 2.607693 3.012541
  49580.000 3.488342 2.920293 2.602646 3.005853
  49590.000 3.494548 2.921719 2.607770 3.014431
  49600.000 3.494526 2.920832 2.608170 3.014883
  49610.000 3.488415 2.912426 2.606223 3.010567
  49620.000 3.488302 2.914045 2.608633 3.006643
  49630.000 3.493660 2.927625 2.609139 3.005449
  49640.000 3.493544 2.932834 2.607490 3.001537
  49650.000 3.486288 2.920969 2.605584 2.997878
  49660.000 3.492324 2.924335 2.609800 3.004960
  49670.000 3.497163 2.933417 2.609995 3.007202
  49680.000 3.490848 2.928376 2.602528 3.003898
  49690.000 3.493424 2.932615 2.605242 3.003400
  49700.000 3.493775 2.932632 2.607084 3.002613
  49710.000 3.490017 2.918395 2.615616 3.000318
  49720.000 3.488431 2.914636 2.610042 3.005134
  49730.000 3.501826 2.921514 2.620964 3.020087
  49740.000 3.493567 2.922218 2.616319 3.004261
  49750.000 3.490410 2.929140 2.607828 2.997547
  49760.000 3.484666 2.918341 2.608334 2.994275
  49770.000 3.486394 2.915508 2.617057 2.993451
  49780.000 3.480473 2.905696 2.611301 2.994228
  49790.000 3.493935 2.921935 2.614939 3.006593
  49800.000 3.493512 2.923186 2.612895 3.006151
  49810.000 3.479270 2.916972 2.605074 2.985888
  49820.000 3.481832 2.921514 2.608871 2.984085
  49830.000 3.483184 2.923294 2.599874 2.993345
  49840.000 3.494912 2.941467 2.609957 2.994110
  49850.000 3.493129 2.938783 2.609612 2.992893
  49860.000 3.493283 2.935536 2.610952 2.995260
  49870.000 3.497996 2.942456 2.607599 3.002391
  49880.000 3.505042 2.943221 2.612423 3.013857
  49890.000 3.495853 2.934539 2.606083 3.006451
  49900.000 3.499784 2.936694 2.608427 3.011471
  49910.000 3.493612 2.935071 2.603810 3.002704
  49920.000 3.490178 2.932865 2.599695 3.000411
  49930.000 3.495000 2.938780 2.603973 3.002157
  49940.000 3.486499 2.927582 2.598583 2.997998
  49950.000 3.491660 2.934716 2.600969 3.000943
  49960.000 3.490630 2.933279 2.601398 2.999599
  49970.000 3.496911 2.940960 2.604256 3.004235
  49980.000 3.493366 2.939746 2.593057 3.006851
  49990.000 3.499247 2.943546 2.601722 3.009342
  50000.000 3.505714 2.955871 2.598067 3.015438
