# Supplementary material for: Neuraminidase as a novel therapeutic management strategy for Alzheimer’s disease: evidenced through molecular docking, molecular dynamic simulation and gene expression analysis
Source: Front Chem. 2025 May 30;13:1574702. doi: 10.3389/fchem.2025.1574702 (PMC12163420; doi:10.3389/fchem.2025.1574702)
Supplement: Supplementary file 1 [file DataSheet1.zip › supplementary files/RMSD, RMSF, Gyration results/gyrate_p_1234.xvg]

# This file was created Mon Apr 21 04:35:01 2025
# Created by:
#                      :-) GROMACS - gmx gyrate, 2024.5 (-:
# 
# Executable:   /usr/local/gromacs/bin/gmx
# Data prefix:  /usr/local/gromacs
# Working dir:  /home/mj/Desktop/simulation/3. Oseltamivir with Neuraminidase/1. Oseltamivir with neurominidase MD simulation gromacs
# Command line:
#   gmx gyrate -s MD_1234.tpr -f MD_1234_center.xtc -o gyrate_p_1234.xvg
# gmx gyrate is part of G R O M A C S:
#
# Great Red Owns Many ACres of Sand 
#
@    title "Radius of gyration (total and around axes)"
@    xaxis  label "Time (ps)"
@    yaxis  label "Radius (nm)"
@TYPE xy
@ view 0.15, 0.15, 0.75, 0.85
@ legend on
@ legend box on
@ legend loctype view
@ legend 0.78, 0.8
@ legend length 2
@ s0 legend "Rg"
@ s1 legend "Rg/sX/N"
@ s2 legend "Rg/sY/N"
@ s3 legend "Rg/sZ/N"
      0.000 3.390434 2.530488 2.524474 3.195884
     10.000 3.460388 2.575572 2.577817 3.266467
     20.000 3.454918 2.575921 2.572288 3.258959
     30.000 3.472504 2.597569 2.572372 3.279047
     40.000 3.460493 2.585584 2.570079 3.264896
     50.000 3.465153 2.575945 2.583468 3.271805
     60.000 3.466642 2.584436 2.579156 3.271662
     70.000 3.475615 2.593319 2.582807 3.280792
     80.000 3.470081 2.585796 2.582786 3.275020
     90.000 3.469837 2.579275 2.589111 3.274648
    100.000 3.477246 2.591662 2.589301 3.280431
    110.000 3.480180 2.597377 2.587087 3.283870
    120.000 3.475899 2.597287 2.578841 3.281384
    130.000 3.481533 2.600184 2.586102 3.285300
    140.000 3.471023 2.589618 2.580289 3.275982
    150.000 3.480263 2.588593 2.593621 3.285883
    160.000 3.475118 2.600404 2.577561 3.278252
    170.000 3.477812 2.597563 2.585159 3.280236
    180.000 3.469476 2.595100 2.579756 3.268780
    190.000 3.466782 2.596284 2.572764 3.267619
    200.000 3.463344 2.584560 2.577038 3.266264
    210.000 3.466872 2.587435 2.580804 3.268501
    220.000 3.468557 2.591054 2.580735 3.269256
    230.000 3.471139 2.591101 2.585557 3.270903
    240.000 3.461055 2.590337 2.570090 3.262300
    250.000 3.463335 2.592502 2.570286 3.265262
    260.000 3.476103 2.598396 2.584175 3.276716
    270.000 3.471008 2.591417 2.580682 3.274193
    280.000 3.467157 2.590136 2.578272 3.268963
    290.000 3.469917 2.595153 2.575898 3.272690
    300.000 3.472895 2.597217 2.576041 3.277265
    310.000 3.473431 2.596846 2.576895 3.278019
    320.000 3.476565 2.594849 2.581563 3.282567
    330.000 3.473285 2.596788 2.576575 3.278008
    340.000 3.468603 2.590754 2.577708 3.271977
    350.000 3.472712 2.593486 2.577120 3.278980
    360.000 3.477793 2.593269 2.585380 3.283414
    370.000 3.475874 2.583683 2.590813 3.282629
    380.000 3.470536 2.586685 2.580867 3.276794
    390.000 3.478281 2.594262 2.582992 3.285548
    400.000 3.480467 2.601465 2.579529 3.287194
    410.000 3.472891 2.591909 2.581981 3.276772
    420.000 3.477846 2.594858 2.582967 3.284176
    430.000 3.467209 2.590302 2.576004 3.270719
    440.000 3.483533 2.599715 2.589105 3.287565
    450.000 3.483388 2.598445 2.587106 3.289807
    460.000 3.487759 2.607779 2.585588 3.292895
    470.000 3.474578 2.591433 2.582973 3.279937
    480.000 3.484026 2.605586 2.583118 3.288674
    490.000 3.486389 2.611656 2.578884 3.292178
    500.000 3.487844 2.598506 2.592520 3.294953
    510.000 3.484667 2.594203 2.592191 3.291887
    520.000 3.483617 2.595217 2.589679 3.290831
    530.000 3.473663 2.586877 2.583235 3.281408
    540.000 3.471252 2.590082 2.578380 3.277594
    550.000 3.478334 2.587496 2.591307 3.284461
    560.000 3.481029 2.590106 2.590740 3.288542
    570.000 3.475001 2.586588 2.585912 3.282350
    580.000 3.476786 2.592054 2.583201 3.283964
    590.000 3.474145 2.589898 2.580985 3.281812
    600.000 3.482542 2.597715 2.583626 3.291335
    610.000 3.483883 2.598935 2.587677 3.290027
    620.000 3.480005 2.598197 2.582320 3.286633
    630.000 3.488518 2.599420 2.592334 3.295809
    640.000 3.488805 2.597439 2.592937 3.297503
    650.000 3.489035 2.603194 2.588589 3.296852
    660.000 3.487543 2.609124 2.581018 3.294970
    670.000 3.479552 2.596038 2.582500 3.287222
    680.000 3.478590 2.591752 2.585927 3.285864
    690.000 3.474111 2.591601 2.579948 3.281220
    700.000 3.477257 2.586879 2.588462 3.284896
    710.000 3.478996 2.587994 2.593218 3.283942
    720.000 3.473089 2.589460 2.581266 3.279707
    730.000 3.474798 2.594458 2.580238 3.280199
    740.000 3.481653 2.590338 2.591914 3.288772
    750.000 3.474787 2.588926 2.584309 3.281342
    760.000 3.474973 2.583464 2.589605 3.281837
    770.000 3.478588 2.588454 2.589293 3.285830
    780.000 3.471795 2.590414 2.578706 3.278218
    790.000 3.479697 2.590225 2.589795 3.286378
    800.000 3.477294 2.584538 2.592487 3.283643
    810.000 3.480032 2.588240 2.591052 3.287668
    820.000 3.476964 2.593750 2.582556 3.283501
    830.000 3.480104 2.596487 2.582764 3.287834
    840.000 3.479482 2.588680 2.589542 3.287328
    850.000 3.478316 2.589467 2.586940 3.286299
    860.000 3.478923 2.589354 2.588856 3.286166
    870.000 3.476500 2.587395 2.587242 3.283847
    880.000 3.474192 2.582324 2.588690 3.281816
    890.000 3.485133 2.593134 2.593427 3.292740
    900.000 3.478684 2.591166 2.586984 3.285709
    910.000 3.475020 2.589069 2.587364 3.279293
    920.000 3.475307 2.589478 2.586155 3.280542
    930.000 3.481431 2.587130 2.598162 3.285885
    940.000 3.479521 2.590819 2.593391 3.282693
    950.000 3.476587 2.585948 2.594325 3.279595
    960.000 3.472737 2.588204 2.584959 3.277050
    970.000 3.476559 2.596581 2.582152 3.280733
    980.000 3.481797 2.598259 2.588254 3.285692
    990.000 3.479927 2.596920 2.589661 3.281674
   1000.000 3.483836 2.596509 2.592588 3.287973
   1010.000 3.488591 2.599576 2.596298 3.292711
   1020.000 3.482171 2.591633 2.599564 3.282789
   1030.000 3.482673 2.595670 2.595237 3.284100
   1040.000 3.480125 2.598526 2.586179 3.283565
   1050.000 3.478795 2.594696 2.588013 3.282340
   1060.000 3.487660 2.597140 2.594949 3.293733
   1070.000 3.475058 2.587504 2.588274 3.279895
   1080.000 3.482219 2.594313 2.592094 3.286671
   1090.000 3.482954 2.595386 2.595294 3.284876
   1100.000 3.477458 2.589918 2.593033 3.279320
   1110.000 3.483484 2.597279 2.596752 3.283344
   1120.000 3.475833 2.591765 2.592205 3.275086
   1130.000 3.483588 2.592013 2.601408 3.284034
   1140.000 3.482678 2.598315 2.595822 3.281541
   1150.000 3.473543 2.585171 2.591962 3.275603
   1160.000 3.490548 2.596609 2.605843 3.291650
   1170.000 3.487699 2.589443 2.609795 3.288136
   1180.000 3.490612 2.596998 2.604330 3.292680
   1190.000 3.485228 2.590759 2.604559 3.286011
   1200.000 3.481520 2.594245 2.593457 3.284167
   1210.000 3.484585 2.595940 2.598390 3.285435
   1220.000 3.482188 2.590912 2.601589 3.281786
   1230.000 3.479385 2.591583 2.596951 3.278990
   1240.000 3.473967 2.585057 2.599002 3.271024
   1250.000 3.478687 2.588057 2.604670 3.274167
   1260.000 3.490125 2.595042 2.610951 3.287939
   1270.000 3.485253 2.588191 2.610543 3.283348
   1280.000 3.477647 2.577710 2.609481 3.276294
   1290.000 3.484465 2.588437 2.611145 3.280984
   1300.000 3.487067 2.591452 2.613349 3.282398
   1310.000 3.476137 2.580311 2.607676 3.272471
   1320.000 3.485433 2.591059 2.612881 3.279605
   1330.000 3.489936 2.587376 2.619843 3.286525
   1340.000 3.484766 2.584787 2.614548 3.281797
   1350.000 3.479518 2.585738 2.609404 3.273990
   1360.000 3.490115 2.592859 2.613555 3.287564
   1370.000 3.479642 2.583015 2.614322 3.272475
   1380.000 3.477628 2.579808 2.613737 3.271182
   1390.000 3.487899 2.588172 2.617673 3.283298
   1400.000 3.491173 2.587799 2.616618 3.291374
   1410.000 3.487397 2.586843 2.614925 3.285465
   1420.000 3.488665 2.587820 2.618509 3.284545
   1430.000 3.488555 2.594397 2.613114 3.283400
   1440.000 3.491558 2.596498 2.617138 3.284936
   1450.000 3.492992 2.597497 2.619678 3.285174
   1460.000 3.478630 2.577459 2.619376 3.270674
   1470.000 3.480090 2.592327 2.605442 3.273160
   1480.000 3.496754 2.601131 2.619117 3.290723
   1490.000 3.485520 2.593825 2.611583 3.278612
   1500.000 3.480264 2.590875 2.610054 3.271000
   1510.000 3.486429 2.595770 2.612152 3.278574
   1520.000 3.493537 2.604412 2.613834 3.285500
   1530.000 3.486120 2.593687 2.614437 3.277732
   1540.000 3.482826 2.592006 2.611037 3.274766
   1550.000 3.485139 2.597510 2.607384 3.278237
   1560.000 3.490401 2.596947 2.614154 3.284489
   1570.000 3.482995 2.587377 2.612470 3.277648
   1580.000 3.476644 2.582807 2.607904 3.271389
   1590.000 3.481139 2.596552 2.599742 3.276568
   1600.000 3.482135 2.590026 2.607890 3.277387
   1610.000 3.476208 2.585644 2.600248 3.274322
   1620.000 3.487909 2.590159 2.613002 3.285470
   1630.000 3.475286 2.583950 2.597763 3.275674
   1640.000 3.482422 2.580166 2.611656 3.282769
   1650.000 3.495666 2.593941 2.618713 3.294397
   1660.000 3.486609 2.591547 2.606205 3.287012
   1670.000 3.491995 2.593897 2.612062 3.291961
   1680.000 3.485662 2.587728 2.611945 3.283470
   1690.000 3.493876 2.599308 2.610750 3.292701
   1700.000 3.494475 2.594209 2.614456 3.295050
   1710.000 3.496834 2.602267 2.610694 3.296693
   1720.000 3.481471 2.591661 2.601442 3.279800
   1730.000 3.497675 2.597662 2.615828 3.298048
   1740.000 3.488125 2.593837 2.608565 3.286560
   1750.000 3.490079 2.591999 2.611553 3.289784
   1760.000 3.489014 2.584444 2.618045 3.288295
   1770.000 3.492025 2.588169 2.615895 3.293469
   1780.000 3.486180 2.588821 2.609364 3.285749
   1790.000 3.483716 2.586310 2.610134 3.281889
   1800.000 3.502270 2.603872 2.616463 3.302386
   1810.000 3.489968 2.590341 2.611691 3.290734
   1820.000 3.496775 2.601721 2.606470 3.300329
   1830.000 3.495711 2.595098 2.613899 3.297420
   1840.000 3.479348 2.584538 2.602758 3.279874
   1850.000 3.494834 2.590942 2.615183 3.297793
   1860.000 3.496262 2.599540 2.610615 3.297703
   1870.000 3.493382 2.592542 2.612862 3.295324
   1880.000 3.483892 2.597188 2.596923 3.284143
   1890.000 3.489269 2.595353 2.604274 3.291180
   1900.000 3.495834 2.601390 2.606822 3.298323
   1910.000 3.485741 2.595954 2.598527 3.287788
   1920.000 3.499054 2.602212 2.609238 3.302594
   1930.000 3.495454 2.598964 2.611506 3.295739
   1940.000 3.494670 2.590717 2.618068 3.295348
   1950.000 3.485845 2.598078 2.601201 3.284228
   1960.000 3.496160 2.592390 2.617869 3.297339
   1970.000 3.490274 2.600217 2.600331 3.292582
   1980.000 3.492796 2.600663 2.601820 3.296419
   1990.000 3.483244 2.589940 2.600438 3.285707
   2000.000 3.489649 2.590381 2.608505 3.292558
   2010.000 3.482298 2.586710 2.601457 3.285427
   2020.000 3.498745 2.600340 2.607784 3.304571
   2030.000 3.493772 2.589572 2.611685 3.299422
   2040.000 3.492151 2.599741 2.599774 3.297404
   2050.000 3.495924 2.604748 2.602733 3.299096
   2060.000 3.499840 2.602938 2.608850 3.303995
   2070.000 3.488590 2.604615 2.591240 3.292711
   2080.000 3.480634 2.597149 2.588417 3.283987
   2090.000 3.490988 2.597286 2.600973 3.295916
   2100.000 3.486621 2.593716 2.598058 3.291793
   2110.000 3.498291 2.600210 2.606564 3.304661
   2120.000 3.487535 2.594910 2.598429 3.292466
   2130.000 3.487564 2.596188 2.597857 3.291985
   2140.000 3.493783 2.601146 2.598383 3.300836
   2150.000 3.490006 2.596520 2.597444 3.297227
   2160.000 3.489693 2.594540 2.597622 3.297976
   2170.000 3.507747 2.602998 2.615605 3.315372
   2180.000 3.488381 2.595818 2.596310 3.295225
   2190.000 3.499430 2.602411 2.604120 3.307280
   2200.000 3.493860 2.600663 2.598247 3.301466
   2210.000 3.504204 2.606440 2.609024 3.310343
   2220.000 3.497992 2.596359 2.609291 3.304897
   2230.000 3.487788 2.595508 2.596486 3.294072
   2240.000 3.497387 2.599624 2.605096 3.304356
   2250.000 3.500366 2.610247 2.598887 3.307179
   2260.000 3.501680 2.605685 2.601240 3.311717
   2270.000 3.500591 2.607610 2.600075 3.308817
   2280.000 3.489368 2.596920 2.593362 3.298770
   2290.000 3.497436 2.600970 2.602885 3.305156
   2300.000 3.493853 2.595899 2.602199 3.302109
   2310.000 3.491495 2.594162 2.601754 3.298831
   2320.000 3.496759 2.596202 2.608603 3.302959
   2330.000 3.489992 2.590779 2.603972 3.296575
   2340.000 3.487229 2.583192 2.607850 3.293593
   2350.000 3.486607 2.592830 2.599585 3.291231
   2360.000 3.490908 2.597429 2.601050 3.295565
   2370.000 3.492437 2.596690 2.602640 3.298115
   2380.000 3.478095 2.591212 2.588548 3.283181
   2390.000 3.483857 2.596374 2.591691 3.288838
   2400.000 3.484273 2.593315 2.593933 3.290360
   2410.000 3.486532 2.588351 2.601374 3.293199
   2420.000 3.493210 2.596790 2.605723 3.297256
   2430.000 3.494848 2.596208 2.607683 3.299651
   2440.000 3.490506 2.599895 2.596671 3.296215
   2450.000 3.491545 2.594808 2.604055 3.296607
   2460.000 3.494081 2.600310 2.603401 3.298166
   2470.000 3.498235 2.599272 2.612334 3.300736
   2480.000 3.497835 2.602498 2.607507 3.301158
   2490.000 3.506445 2.608709 2.609237 3.313118
   2500.000 3.492947 2.598877 2.601426 3.298460
   2510.000 3.490803 2.603654 2.595779 3.294610
   2520.000 3.500279 2.612365 2.599827 3.304578
   2530.000 3.501395 2.602808 2.612236 3.304689
   2540.000 3.492592 2.593693 2.610791 3.294380
   2550.000 3.497026 2.600187 2.610510 3.298877
   2560.000 3.492864 2.595778 2.610657 3.293409
   2570.000 3.488208 2.595834 2.607294 3.286160
   2580.000 3.485895 2.601404 2.600846 3.281955
   2590.000 3.490676 2.595986 2.612633 3.287049
   2600.000 3.487738 2.595778 2.611042 3.282227
   2610.000 3.486848 2.599646 2.607211 3.280328
   2620.000 3.490264 2.599576 2.609795 3.285587
   2630.000 3.495954 2.605607 2.611598 3.291466
   2640.000 3.505126 2.617591 2.608940 3.303544
   2650.000 3.492410 2.605190 2.608756 3.286508
   2660.000 3.486099 2.605350 2.599071 3.280658
   2670.000 3.485828 2.599030 2.603785 3.281365
   2680.000 3.489813 2.604636 2.606222 3.283468
   2690.000 3.493155 2.615922 2.601544 3.285293
   2700.000 3.493309 2.606857 2.606826 3.288657
   2710.000 3.495314 2.603465 2.615972 3.288326
   2720.000 3.485795 2.594910 2.614202 3.276257
   2730.000 3.497675 2.612626 2.612243 3.289032
   2740.000 3.487651 2.599735 2.608613 3.280845
   2750.000 3.489535 2.601061 2.609335 3.283240
   2760.000 3.487645 2.598497 2.611673 3.279374
   2770.000 3.484503 2.599531 2.605146 3.277062
   2780.000 3.480815 2.592933 2.609831 3.270731
   2790.000 3.490174 2.595906 2.621561 3.278922
   2800.000 3.489358 2.599983 2.617425 3.277252
   2810.000 3.493776 2.599690 2.617365 3.286927
   2820.000 3.494526 2.602275 2.613398 3.289636
   2830.000 3.498443 2.604274 2.614765 3.295295
   2840.000 3.494567 2.604727 2.605803 3.293808
   2850.000 3.486010 2.605729 2.594804 3.283551
   2860.000 3.495806 2.611282 2.602931 3.293514
   2870.000 3.497392 2.603387 2.612156 3.295834
   2880.000 3.486932 2.603861 2.596748 3.285447
   2890.000 3.487695 2.599071 2.601582 3.287037
   2900.000 3.488755 2.596889 2.603496 3.289490
   2910.000 3.504719 2.603057 2.617097 3.307730
   2920.000 3.489202 2.595382 2.602085 3.292761
   2930.000 3.488464 2.593410 2.605950 3.289674
   2940.000 3.486938 2.596205 2.600292 3.288707
   2950.000 3.489722 2.602330 2.600198 3.289863
   2960.000 3.499971 2.613479 2.601364 3.301861
   2970.000 3.498726 2.608871 2.604890 3.300082
   2980.000 3.490604 2.597324 2.601988 3.294275
   2990.000 3.494371 2.604233 2.601596 3.297102
   3000.000 3.484105 2.589138 2.600986 3.287734
   3010.000 3.484187 2.594556 2.595987 3.287579
   3020.000 3.478942 2.596851 2.589982 3.279409
   3030.000 3.486720 2.597461 2.596689 3.290101
   3040.000 3.484725 2.599936 2.594062 3.285986
   3050.000 3.483541 2.596052 2.598451 3.283081
   3060.000 3.490861 2.592422 2.611864 3.290846
   3070.000 3.475378 2.588245 2.597237 3.272890
   3080.000 3.489717 2.598150 2.607217 3.287613
   3090.000 3.487498 2.591020 2.609833 3.286445
   3100.000 3.481081 2.587656 2.602199 3.281526
   3110.000 3.481111 2.594646 2.594353 3.282273
   3120.000 3.490572 2.601152 2.601614 3.291478
   3130.000 3.494475 2.596277 2.611748 3.295584
   3140.000 3.487085 2.598440 2.600360 3.287199
   3150.000 3.500466 2.603532 2.610774 3.303329
   3160.000 3.485251 2.599117 2.595097 3.286927
   3170.000 3.496781 2.603887 2.602591 3.301702
   3180.000 3.481921 2.599637 2.587923 3.285128
   3190.000 3.479452 2.593146 2.594316 3.279984
   3200.000 3.489651 2.600123 2.601386 3.290516
   3210.000 3.485627 2.598321 2.596358 3.287371
   3220.000 3.489994 2.596172 2.604316 3.292033
   3230.000 3.488314 2.600278 2.596500 3.291408
   3240.000 3.491588 2.594756 2.606290 3.294986
   3250.000 3.486147 2.588955 2.604609 3.289353
   3260.000 3.493747 2.595805 2.609525 3.296159
   3270.000 3.480235 2.586780 2.601500 3.280992
   3280.000 3.480842 2.593031 2.595432 3.282129
   3290.000 3.484285 2.593617 2.596774 3.287914
   3300.000 3.490203 2.604610 2.596133 3.292275
   3310.000 3.489106 2.599011 2.601861 3.289853
   3320.000 3.487695 2.590834 2.606443 3.289677
   3330.000 3.477018 2.589201 2.592392 3.279463
   3340.000 3.488381 2.598601 2.598844 3.291016
   3350.000 3.477616 2.601077 2.582675 3.278996
   3360.000 3.482224 2.593458 2.596905 3.283555
   3370.000 3.480361 2.593217 2.594748 3.281514
   3380.000 3.488198 2.596377 2.603900 3.288395
   3390.000 3.483950 2.592297 2.605138 3.281617
   3400.000 3.483059 2.596749 2.598821 3.281222
   3410.000 3.491228 2.603915 2.602181 3.290236
   3420.000 3.484644 2.602057 2.597590 3.281374
   3430.000 3.487208 2.590661 2.612209 3.284216
   3440.000 3.483781 2.594104 2.604895 3.280032
   3450.000 3.486864 2.601339 2.598765 3.285709
   3460.000 3.490309 2.601363 2.603694 3.289104
   3470.000 3.482101 2.593012 2.599679 3.281457
   3480.000 3.480023 2.596575 2.590007 3.281876
   3490.000 3.482993 2.596587 2.594723 3.284445
   3500.000 3.483138 2.594458 2.597207 3.284474
   3510.000 3.485696 2.602948 2.591533 3.287666
   3520.000 3.481722 2.601025 2.586828 3.284480
   3530.000 3.487087 2.600822 2.597604 3.287511
   3540.000 3.487071 2.600617 2.600785 3.285116
   3550.000 3.485368 2.596301 2.602075 3.283901
   3560.000 3.484630 2.599542 2.595100 3.285292
   3570.000 3.490016 2.595128 2.608674 3.289458
   3580.000 3.486551 2.590358 2.611903 3.283295
   3590.000 3.482558 2.594637 2.601989 3.279302
   3600.000 3.490211 2.602840 2.603184 3.288131
   3610.000 3.483132 2.594559 2.602959 3.279815
   3620.000 3.478754 2.592129 2.597028 3.277165
   3630.000 3.479270 2.594550 2.596480 3.276761
   3640.000 3.488289 2.593872 2.608835 3.286671
   3650.000 3.487089 2.604680 2.599197 3.283193
   3660.000 3.488249 2.590662 2.611681 3.286838
   3670.000 3.486623 2.587235 2.612262 3.285636
   3680.000 3.485632 2.593650 2.606656 3.282917
   3690.000 3.488281 2.594286 2.611418 3.284273
   3700.000 3.481351 2.591381 2.605724 3.276355
   3710.000 3.483009 2.591782 2.610130 3.276067
   3720.000 3.473543 2.588942 2.596258 3.269231
   3730.000 3.480124 2.588951 2.608849 3.273201
   3740.000 3.480605 2.590996 2.609185 3.272333
   3750.000 3.476276 2.599047 2.594313 3.268549
   3760.000 3.477150 2.592993 2.600616 3.270217
   3770.000 3.496281 2.607963 2.612389 3.289660
   3780.000 3.471397 2.594463 2.595808 3.260632
   3790.000 3.479451 2.597107 2.606327 3.267290
   3800.000 3.478611 2.598420 2.601415 3.268381
   3810.000 3.476791 2.593854 2.601636 3.267959
   3820.000 3.476940 2.596272 2.602957 3.265306
   3830.000 3.477692 2.594109 2.605064 3.266946
   3840.000 3.480367 2.595431 2.611238 3.266667
   3850.000 3.484282 2.594032 2.614026 3.273883
   3860.000 3.481244 2.588601 2.617998 3.268520
   3870.000 3.479802 2.590310 2.611987 3.268920
   3880.000 3.486948 2.598336 2.614998 3.275370
   3890.000 3.484700 2.597442 2.612890 3.272965
   3900.000 3.490631 2.608373 2.614924 3.275289
   3910.000 3.486807 2.593310 2.623982 3.271853
   3920.000 3.487575 2.601686 2.619192 3.270686
   3930.000 3.481714 2.592302 2.617395 3.267092
   3940.000 3.474785 2.587077 2.615082 3.258317
   3950.000 3.488845 2.600406 2.619414 3.274235
   3960.000 3.480196 2.590199 2.617258 3.265640
   3970.000 3.482140 2.594456 2.616108 3.267312
   3980.000 3.484140 2.599088 2.610256 3.272569
   3990.000 3.487329 2.603734 2.610009 3.275882
   4000.000 3.477914 2.594072 2.608224 3.264915
   4010.000 3.483798 2.593662 2.612870 3.274076
   4020.000 3.485626 2.598149 2.610880 3.275982
   4030.000 3.482487 2.596374 2.610092 3.271357
   4040.000 3.478760 2.590668 2.610593 3.267531
   4050.000 3.483337 2.603715 2.601376 3.274251
   4060.000 3.484412 2.598229 2.610100 3.273968
   4070.000 3.492202 2.603513 2.616948 3.280882
   4080.000 3.490289 2.603034 2.615893 3.278035
   4090.000 3.483040 2.592957 2.615950 3.270556
   4100.000 3.485973 2.595939 2.617851 3.272904
   4110.000 3.493944 2.604140 2.621030 3.280858
   4120.000 3.492881 2.600575 2.622413 3.280310
   4130.000 3.474314 2.585025 2.616719 3.257637
   4140.000 3.478884 2.593508 2.615976 3.261258
   4150.000 3.483889 2.597659 2.621721 3.264008
   4160.000 3.920573 3.166893 3.166715 3.268725
   4170.000 3.480016 2.594431 2.618383 3.261006
   4180.000 3.486796 2.604242 2.621625 3.265041
   4190.000 3.481432 2.596432 2.621507 3.259916
   4200.000 3.490366 2.604909 2.628902 3.266302
   4210.000 3.488974 2.606627 2.625819 3.264427
   4220.000 3.479512 2.598983 2.618461 3.256220
   4230.000 3.485637 2.603594 2.625207 3.260185
   4240.000 3.484571 2.593147 2.631318 3.261312
   4250.000 3.893985 3.129485 3.154597 3.252862
   4260.000 3.485588 2.607581 2.618391 3.262400
   4270.000 3.473335 2.595125 2.615255 3.248680
   4280.000 3.482750 2.596727 2.626431 3.258517
   4290.000 3.909199 3.152806 3.163892 3.257823
   4300.000 4.319535 3.641655 3.655658 3.269802
   4310.000 3.491983 2.609913 2.624002 3.269691
   4320.000 4.310417 3.636993 3.646493 3.261106
   4330.000 4.314847 3.632728 3.654131 3.268980
   4340.000 3.487397 2.607737 2.623260 3.262211
   4350.000 3.490462 2.599115 2.638015 3.263766
   4360.000 3.489213 2.596822 2.638774 3.262297
   4370.000 3.487555 2.595398 2.634453 3.263384
   4380.000 3.913067 3.147965 3.172701 3.263191
   4390.000 3.485236 2.602566 2.619941 3.264398
   4400.000 3.492793 2.604718 2.630616 3.270243
   4410.000 3.484103 2.600060 2.624844 3.260027
   4420.000 3.481824 2.601054 2.618771 3.259250
   4430.000 3.486650 2.603899 2.622402 3.264378
   4440.000 3.485789 2.602695 2.621266 3.264431
   4450.000 3.487551 2.601261 2.627312 3.264466
   4460.000 3.910157 3.147565 3.172242 3.257048
   4470.000 3.482083 2.599858 2.628458 3.252971
   4480.000 3.473896 2.591621 2.623806 3.245759
   4490.000 3.476853 2.595120 2.626883 3.246818
   4500.000 3.478600 2.602407 2.625836 3.245557
   4510.000 3.908502 3.143939 3.175117 3.253773
   4520.000 3.900201 3.144630 3.164466 3.243567
   4530.000 3.494188 2.615710 2.638733 3.257892
   4540.000 3.894442 3.142392 3.157378 3.238784
   4550.000 3.904089 3.147608 3.169079 3.245523
   4560.000 3.475168 2.601022 2.625348 3.239727
   4570.000 3.478749 2.595125 2.631402 3.247221
   4580.000 3.473864 2.596873 2.625306 3.240292
   4590.000 3.484512 2.598738 2.639654 3.250004
   4600.000 3.482976 2.598854 2.638388 3.247619
   4610.000 3.480474 2.603416 2.633670 3.242442
   4620.000 3.477033 2.599898 2.633700 3.237850
   4630.000 3.484939 2.605386 2.639635 3.245585
   4640.000 3.473978 2.594018 2.641870 3.229339
   4650.000 3.896179 3.136062 3.168173 3.238561
   4660.000 4.261899 3.576800 3.614522 3.235631
   4670.000 4.259966 3.577481 3.608487 3.236501
   4680.000 4.251605 3.572553 3.598618 3.230954
   4690.000 4.250630 3.571427 3.600891 3.227115
   4700.000 4.256658 3.573862 3.606065 3.234518
   4710.000 4.251023 3.571610 3.601554 3.227181
   4720.000 4.261567 3.573303 3.616071 3.236869
   4730.000 4.260255 3.570956 3.613148 3.239276
   4740.000 4.268337 3.573673 3.625609 3.243632
   4750.000 4.253899 3.560757 3.610548 3.236689
   4760.000 4.256988 3.562503 3.614141 3.238909
   4770.000 4.252023 3.560575 3.608521 3.234238
   4780.000 4.244696 3.553129 3.603599 3.228659
   4790.000 4.245527 3.553511 3.606130 3.227602
   4800.000 4.244468 3.557049 3.602413 3.225055
   4810.000 4.255770 3.571231 3.613782 3.226467
   4820.000 4.259945 3.577872 3.605962 3.238848
   4830.000 4.253108 3.573677 3.599505 3.232690
   4840.000 4.256995 3.573423 3.608979 3.232644
   4850.000 3.891980 3.128059 3.167914 3.236467
   4860.000 3.893892 3.126108 3.172240 3.238674
   4870.000 4.271241 3.583180 3.621728 3.245143
   4880.000 4.261741 3.576863 3.613389 3.236410
   4890.000 3.483237 2.596459 2.654104 3.237295
   4900.000 3.486164 2.606421 2.653748 3.235862
   4910.000 4.248047 3.565996 3.599270 3.228130
   4920.000 4.254713 3.566175 3.608786 3.234863
   4930.000 3.899457 3.128791 3.178510 3.243321
   4940.000 4.259254 3.569999 3.612983 3.237911
   4950.000 4.259521 3.563457 3.618094 3.240075
   4960.000 4.246973 3.552425 3.605654 3.233127
   4970.000 4.250095 3.553851 3.609502 3.235439
   4980.000 4.243675 3.543913 3.608222 3.230929
   4990.000 4.250268 3.561774 3.600970 3.236709
   5000.000 4.224697 3.536138 3.583799 3.216860
   5010.000 4.227398 3.533385 3.588501 3.221752
   5020.000 4.223230 3.529830 3.584183 3.219517
   5030.000 4.220132 3.528373 3.581693 3.215738
   5040.000 4.238741 3.544221 3.595917 3.231375
   5050.000 4.229115 3.537552 3.586515 3.223872
   5060.000 4.235454 3.543999 3.594278 3.224806
   5070.000 4.241219 3.553548 3.595415 3.228197
   5080.000 4.240172 3.548712 3.598698 3.227093
   5090.000 4.244747 3.557128 3.599531 3.228936
   5100.000 4.244480 3.554629 3.602637 3.227525
   5110.000 4.263292 3.572215 3.616726 3.241910
   5120.000 4.256972 3.568202 3.612653 3.234238
   5130.000 4.245211 3.553345 3.606050 3.227046
   5140.000 4.239143 3.545851 3.601909 3.223940
   5150.000 4.230957 3.540408 3.591002 3.220603
   5160.000 4.227324 3.542100 3.586135 3.214613
   5170.000 4.236885 3.551787 3.591196 3.223453
   5180.000 4.243104 3.556275 3.594989 3.230594
   5190.000 4.235490 3.545423 3.593658 3.224036
   5200.000 4.242845 3.555688 3.595618 3.229855
   5210.000 4.248761 3.563297 3.599540 3.232668
   5220.000 4.234554 3.546002 3.590722 3.224195
   5230.000 4.234914 3.546772 3.593963 3.220676
   5240.000 4.233576 3.541847 3.594824 3.221619
   5250.000 4.235783 3.543538 3.598908 3.221018
   5260.000 4.244900 3.554264 3.603621 3.227914
   5270.000 4.250673 3.557951 3.606755 3.235554
   5280.000 4.257583 3.568945 3.610372 3.237575
   5290.000 4.254394 3.569426 3.601737 3.238268
   5300.000 4.241404 3.548126 3.604025 3.224998
   5310.000 4.240440 3.548854 3.596968 3.229587
   5320.000 4.240698 3.549517 3.594649 3.232123
   5330.000 4.240099 3.550235 3.592901 3.231692
   5340.000 4.243855 3.546981 3.601759 3.235268
   5350.000 4.240355 3.550803 3.597062 3.227096
   5360.000 4.232996 3.549710 3.586854 3.220321
   5370.000 4.250097 3.563608 3.601774 3.233352
   5380.000 4.239981 3.553286 3.597566 3.222824
   5390.000 4.231398 3.535891 3.593661 3.223728
   5400.000 4.228415 3.530135 3.596878 3.218659
   5410.000 4.224779 3.524128 3.594326 3.218530
   5420.000 4.231068 3.530679 3.597847 3.223914
   5430.000 4.224258 3.529783 3.586972 3.219152
   5440.000 4.220724 3.525927 3.585819 3.215399
   5450.000 4.214617 3.523020 3.579214 3.209898
   5460.000 4.221399 3.529173 3.580058 3.220027
   5470.000 4.221426 3.524436 3.588991 3.215337
   5480.000 4.216248 3.515885 3.586872 3.213496
   5490.000 4.213727 3.520215 3.575684 3.214597
   5500.000 4.202198 3.507447 3.570991 3.203530
   5510.000 4.217818 3.515951 3.587814 3.216481
   5520.000 4.206488 3.517320 3.568527 3.206768
   5530.000 4.208087 3.508322 3.576574 3.211822
   5540.000 4.209918 3.513126 3.574688 3.213485
   5550.000 4.207291 3.513608 3.568913 3.212488
   5560.000 4.204865 3.511613 3.567978 3.209331
   5570.000 4.219158 3.528864 3.576151 3.218859
   5580.000 4.238342 3.542726 3.597304 3.230414
   5590.000 4.236805 3.546846 3.594362 3.225152
   5600.000 4.234156 3.544811 3.590184 3.225055
   5610.000 4.245586 3.552684 3.602456 3.232773
   5620.000 4.246303 3.558669 3.597327 3.233773
   5630.000 4.251454 3.572821 3.594419 3.234956
   5640.000 4.254729 3.573231 3.600939 3.235825
   5650.000 4.252928 3.573215 3.596901 3.235644
   5660.000 4.248260 3.567024 3.592019 3.235616
   5670.000 4.236339 3.553827 3.582122 3.229847
   5680.000 4.233083 3.549656 3.581634 3.226437
   5690.000 4.240007 3.554836 3.587064 3.232884
   5700.000 4.248377 3.555875 3.601965 3.237119
   5710.000 4.242497 3.556957 3.591769 3.231852
   5720.000 4.258548 3.571318 3.606883 3.241375
   5730.000 4.254607 3.562358 3.604895 3.243082
   5740.000 4.243792 3.557604 3.597539 3.228096
   5750.000 4.240021 3.558083 3.587611 3.228741
   5760.000 4.256002 3.562320 3.609309 3.241872
   5770.000 4.254613 3.565522 3.609484 3.234523
   5780.000 3.891781 3.127022 3.168253 3.236640
   5790.000 4.262454 3.573140 3.614411 3.241245
   5800.000 4.265604 3.571804 3.620659 3.244044
   5810.000 4.270069 3.580102 3.620177 3.247161
   5820.000 4.270492 3.587692 3.615065 3.245631
   5830.000 4.259765 3.576785 3.610790 3.234194
   5840.000 4.271034 3.588548 3.617357 3.243551
   5850.000 4.259195 3.579911 3.605376 3.235246
   5860.000 3.893632 3.132887 3.161962 3.241565
   5870.000 4.267406 3.589912 3.611523 3.238959
   5880.000 3.898690 3.143451 3.156049 3.249266
   5890.000 3.898362 3.144548 3.152561 3.250793
   5900.000 4.299431 3.623883 3.638476 3.255643
   5910.000 4.287017 3.615424 3.623014 3.249513
   5920.000 4.279652 3.609704 3.611959 3.248790
   5930.000 4.286402 3.607244 3.623071 3.256925
   5940.000 4.279527 3.601346 3.619564 3.249258
   5950.000 4.286638 3.606017 3.629340 3.251931
   5960.000 4.285079 3.614004 3.622172 3.246943
   5970.000 4.294427 3.618547 3.630528 3.257238
   5980.000 4.281006 3.613413 3.614256 3.245669
   5990.000 4.269701 3.589908 3.615851 3.240185
   6000.000 4.271447 3.598072 3.612157 3.239841
   6010.000 4.280358 3.603245 3.620193 3.248682
   6020.000 4.260703 3.585182 3.604215 3.234685
   6030.000 4.272142 3.593951 3.612261 3.246167
   6040.000 4.279390 3.600956 3.617661 3.251462
   6050.000 4.276105 3.596580 3.619031 3.246128
   6060.000 4.291674 3.608431 3.628338 3.263636
   6070.000 4.271228 3.597288 3.610232 3.242285
   6080.000 4.284181 3.603156 3.622644 3.256090
   6090.000 3.895553 3.141151 3.159173 3.240909
   6100.000 4.262988 3.584656 3.603452 3.242146
   6110.000 4.262700 3.581235 3.609974 3.237879
   6120.000 3.906813 3.142170 3.171257 3.255189
   6130.000 3.902490 3.139385 3.165455 3.253155
   6140.000 4.271664 3.596519 3.613938 3.240186
   6150.000 3.894145 3.136150 3.156673 3.244797
   6160.000 3.894349 3.138776 3.154121 3.245245
   6170.000 4.276831 3.604345 3.615557 3.243294
   6180.000 4.269534 3.594834 3.614193 3.236179
   6190.000 4.275290 3.599341 3.615752 3.244564
   6200.000 4.287518 3.613825 3.622275 3.253457
   6210.000 4.278565 3.608402 3.613671 3.245458
   6220.000 4.284509 3.612086 3.622660 3.247014
   6230.000 3.903389 3.150327 3.155374 3.254519
   6240.000 3.904684 3.149423 3.157981 3.255975
   6250.000 3.899165 3.147298 3.152290 3.250330
   6260.000 3.897742 3.141830 3.151388 3.253081
   6270.000 3.901308 3.145409 3.154150 3.255505
   6280.000 3.904271 3.146554 3.155856 3.259814
   6290.000 3.908914 3.146391 3.160988 3.266137
   6300.000 4.309383 3.633116 3.643890 3.265622
   6310.000 4.310461 3.634826 3.648362 3.261558
   6320.000 4.308580 3.633804 3.645297 3.261145
   6330.000 4.305329 3.630186 3.638772 3.263872
   6340.000 4.302667 3.628543 3.637434 3.260163
   6350.000 4.293869 3.618317 3.633899 3.252271
   6360.000 4.306148 3.625835 3.642125 3.267113
   6370.000 4.295569 3.616579 3.634986 3.257443
   6380.000 4.303071 3.628094 3.637583 3.261555
   6390.000 4.306717 3.625570 3.645963 3.264637
   6400.000 4.314658 3.638916 3.648402 3.268018
   6410.000 4.304540 3.628110 3.639703 3.263080
   6420.000 4.287995 3.615381 3.627115 3.247575
   6430.000 4.308490 3.629510 3.644438 3.266626
   6440.000 4.301392 3.625858 3.638057 3.259073
   6450.000 4.305193 3.628780 3.642990 3.260365
   6460.000 4.293803 3.617881 3.630786 3.256027
   6470.000 4.306765 3.630854 3.642053 3.263247
   6480.000 4.300736 3.623669 3.638768 3.259026
   6490.000 4.287175 3.615427 3.623137 3.249817
   6500.000 3.903196 3.139642 3.166084 3.253961
   6510.000 4.302400 3.621981 3.638466 3.265569
   6520.000 4.284470 3.610126 3.619120 3.253036
   6530.000 4.281492 3.602692 3.620171 3.252295
   6540.000 4.276838 3.594469 3.621195 3.247982
   6550.000 4.272553 3.594162 3.610265 3.249205
   6560.000 4.267952 3.587876 3.610281 3.244050
   6570.000 4.264421 3.584887 3.607910 3.240692
   6580.000 4.269610 3.586141 3.616579 3.243290
   6590.000 4.248000 3.568602 3.593462 3.231590
   6600.000 4.251338 3.565719 3.597494 3.239033
   6610.000 4.232652 3.549397 3.581465 3.225773
   6620.000 4.234428 3.549497 3.585016 3.226402
   6630.000 4.228493 3.534641 3.585557 3.226506
   6640.000 4.223280 3.539448 3.572771 3.221767
   6650.000 4.204009 3.519526 3.556964 3.210673
   6660.000 4.203679 3.517590 3.556515 3.212420
   6670.000 4.203449 3.515374 3.558238 3.212329
   6680.000 4.180119 3.501107 3.536371 3.191071
   6690.000 4.192207 3.513988 3.541301 3.203174
   6700.000 4.195732 3.513238 3.547254 3.206640
   6710.000 4.193833 3.507071 3.548747 3.206760
   6720.000 4.187120 3.508358 3.535768 3.202142
   6730.000 4.189372 3.519274 3.531942 3.200288
   6740.000 4.197398 3.516683 3.546713 3.207797
   6750.000 4.190379 3.515024 3.539041 3.199746
   6760.000 4.202036 3.528192 3.550334 3.203290
   6770.000 4.197558 3.518839 3.549136 3.203205
   6780.000 4.207294 3.525626 3.564440 3.204248
   6790.000 4.211735 3.531797 3.564783 3.208761
   6800.000 4.208440 3.533507 3.553138 3.211170
   6810.000 4.203440 3.525295 3.552063 3.208258
   6820.000 4.212559 3.531574 3.559488 3.217031
   6830.000 4.206880 3.532398 3.546569 3.215520
   6840.000 4.217901 3.537809 3.562470 3.220863
   6850.000 4.206009 3.519575 3.557333 3.215425
   6860.000 4.215402 3.538168 3.556496 3.220536
   6870.000 4.207191 3.531301 3.550851 3.212823
   6880.000 4.182425 3.498823 3.539384 3.196299
   6890.000 4.172219 3.488913 3.528518 3.192497
   6900.000 4.183454 3.494422 3.539210 3.204006
   6910.000 4.181186 3.487846 3.542423 3.201704
   6920.000 4.180565 3.485491 3.541654 3.203491
   6930.000 4.173292 3.480797 3.534080 3.197995
   6940.000 4.167731 3.473466 3.535562 3.189782
   6950.000 4.167054 3.472946 3.528328 3.196582
   6960.000 4.165275 3.469565 3.531983 3.191582
   6970.000 4.164448 3.474132 3.526689 3.190289
   6980.000 4.160089 3.467659 3.520400 3.192929
   6990.000 4.175981 3.479328 3.541281 3.198646
   7000.000 4.164856 3.470517 3.532906 3.188429
   7010.000 4.160193 3.463546 3.529294 3.187867
   7020.000 4.158798 3.466510 3.525006 3.185735
   7030.000 4.157724 3.467851 3.521790 3.185029
   7040.000 4.159671 3.472480 3.519020 3.188118
   7050.000 4.177599 3.487424 3.536577 3.199247
   7060.000 4.177877 3.480327 3.543531 3.200013
   7070.000 4.171359 3.476330 3.535621 3.196099
   7080.000 4.183554 3.485284 3.545733 3.207010
   7090.000 4.173158 3.481667 3.532830 3.198069
   7100.000 4.183204 3.483991 3.544637 3.208712
   7110.000 4.172616 3.474102 3.536837 3.200457
   7120.000 4.175839 3.481323 3.538949 3.198678
   7130.000 4.176101 3.479141 3.540094 3.200469
   7140.000 4.169265 3.472331 3.534751 3.195944
   7150.000 4.157848 3.462351 3.523720 3.189188
   7160.000 4.156494 3.460108 3.522338 3.189625
   7170.000 4.149686 3.453794 3.517608 3.183944
   7180.000 4.156387 3.463686 3.523815 3.183784
   7190.000 4.163789 3.475156 3.527897 3.186162
   7200.000 4.159243 3.471105 3.518487 3.189072
   7210.000 4.155525 3.461819 3.518908 3.189034
   7220.000 4.139598 3.444659 3.510842 3.175024
   7230.000 4.141510 3.448228 3.509990 3.177103
   7240.000 4.136914 3.448504 3.501385 3.174326
   7250.000 4.151178 3.452760 3.518113 3.188426
   7260.000 4.141840 3.448529 3.508468 3.179296
   7270.000 4.143811 3.446089 3.510554 3.184763
   7280.000 4.148083 3.452156 3.518204 3.180900
   7290.000 4.153174 3.453957 3.523263 3.186598
   7300.000 4.154124 3.460505 3.522927 3.182366
   7310.000 4.155104 3.465501 3.520003 3.182699
   7320.000 4.147004 3.453864 3.513059 3.181884
   7330.000 4.143972 3.446480 3.516966 3.177675
   7340.000 4.147314 3.454173 3.514273 3.181061
   7350.000 4.147380 3.448328 3.520363 3.180789
   7360.000 4.141755 3.446892 3.512667 3.176229
   7370.000 4.135781 3.442873 3.509486 3.168511
   7380.000 4.138626 3.437477 3.514875 3.175844
   7390.000 4.130614 3.434943 3.506461 3.166999
   7400.000 4.129986 3.429373 3.510833 3.166542
   7410.000 4.141874 3.438266 3.522541 3.174943
   7420.000 4.140777 3.441134 3.517201 3.174919
   7430.000 4.141198 3.438883 3.521173 3.174037
   7440.000 4.145298 3.436828 3.526667 3.180817
   7450.000 4.139092 3.428005 3.524574 3.176552
   7460.000 4.124468 3.420356 3.510280 3.162523
   7470.000 4.104187 3.400172 3.490763 3.153120
   7480.000 4.095115 3.388521 3.488403 3.144676
   7490.000 4.101826 3.397485 3.489126 3.151672
   7500.000 4.103440 3.401451 3.489730 3.150920
   7510.000 4.123583 3.418990 3.506164 3.166281
   7520.000 4.129093 3.425889 3.514062 3.164401
   7530.000 4.120673 3.415798 3.504651 3.163799
   7540.000 4.121925 3.419036 3.504650 3.163540
   7550.000 4.132302 3.429165 3.514212 3.169067
   7560.000 4.147302 3.440117 3.526290 3.182950
   7570.000 4.147664 3.443276 3.527867 3.178714
   7580.000 4.147107 3.441192 3.531009 3.176027
   7590.000 4.172532 3.468699 3.548880 3.192738
   7600.000 4.174663 3.472464 3.545201 3.198329
   7610.000 4.171873 3.473528 3.542933 3.192363
   7620.000 4.185877 3.486277 3.552556 3.204407
   7630.000 4.167930 3.473088 3.535314 3.190984
   7640.000 4.177815 3.478103 3.545810 3.199733
   7650.000 4.180828 3.482080 3.549615 3.199047
   7660.000 4.181390 3.486485 3.547011 3.198624
   7670.000 4.184810 3.487821 3.548865 3.204038
   7680.000 4.178628 3.480676 3.550334 3.194024
   7690.000 4.169809 3.477820 3.537437 3.188415
   7700.000 4.176391 3.480271 3.546376 3.193012
   7710.000 4.173595 3.479799 3.538230 3.195261
   7720.000 4.185884 3.488077 3.547317 3.208276
   7730.000 4.172564 3.479440 3.536698 3.194657
   7740.000 4.178545 3.484238 3.541747 3.199464
   7750.000 4.187958 3.492707 3.546574 3.209505
   7760.000 4.183149 3.488310 3.546407 3.201877
   7770.000 4.164229 3.468566 3.530603 3.191443
   7780.000 4.168236 3.470085 3.538111 3.191990
   7790.000 4.174676 3.472881 3.549262 3.193363
   7800.000 4.188216 3.487937 3.557971 3.202710
   7810.000 4.181309 3.482811 3.551462 3.197446
   7820.000 4.183086 3.488835 3.547813 3.199597
   7830.000 4.171732 3.474978 3.543598 3.189734
   7840.000 4.172668 3.479097 3.539745 3.191925
   7850.000 4.176208 3.481930 3.541337 3.196317
   7860.000 4.168648 3.476388 3.540031 3.184010
   7870.000 4.173378 3.474468 3.542568 3.195712
   7880.000 4.158674 3.465052 3.528399 3.183238
   7890.000 4.162821 3.466650 3.532654 3.187589
   7900.000 4.174597 3.479375 3.545433 3.190327
   7910.000 4.185448 3.495049 3.547951 3.198846
   7920.000 4.200989 3.508929 3.556353 3.215022
   7930.000 4.172504 3.474625 3.544189 3.191459
   7940.000 4.173620 3.479340 3.539058 3.194904
   7950.000 4.171702 3.471607 3.541337 3.195812
   7960.000 4.182648 3.487249 3.545564 3.202689
   7970.000 4.182174 3.486751 3.548661 3.198545
   7980.000 4.185315 3.491066 3.549848 3.200747
   7990.000 4.195712 3.500542 3.560737 3.205515
   8000.000 4.197374 3.506111 3.559109 3.205593
   8010.000 4.195922 3.499887 3.561012 3.206472
   8020.000 4.200609 3.511456 3.561521 3.205548
   8030.000 4.209438 3.517309 3.569266 3.213629
   8040.000 4.225804 3.533899 3.583815 3.222208
   8050.000 4.214945 3.521651 3.576159 3.215670
   8060.000 4.220481 3.529677 3.579883 3.217267
   8070.000 4.200796 3.514180 3.559397 3.205382
   8080.000 4.192472 3.504448 3.555231 3.198885
   8090.000 4.187612 3.494388 3.556322 3.195910
   8100.000 4.184300 3.488767 3.552625 3.197507
   8110.000 4.195110 3.503184 3.556002 3.206283
   8120.000 4.180280 3.495164 3.541927 3.191877
   8130.000 4.196268 3.511928 3.552889 3.203225
   8140.000 4.185391 3.497093 3.549195 3.195076
   8150.000 4.187376 3.489493 3.554564 3.202626
   8160.000 4.189304 3.498727 3.551023 3.201495
   8170.000 4.191847 3.497798 3.556361 3.203266
   8180.000 4.195732 3.506823 3.548661 3.212074
   8190.000 4.184278 3.494518 3.544218 3.200501
   8200.000 4.190122 3.504477 3.546113 3.202808
   8210.000 4.187971 3.492368 3.554815 3.200781
   8220.000 4.199145 3.503862 3.558574 3.213277
   8230.000 4.181036 3.490622 3.545292 3.195100
   8240.000 4.182296 3.489891 3.546083 3.198316
   8250.000 4.172915 3.481287 3.535822 3.194518
   8260.000 4.187308 3.492407 3.550004 3.204331
   8270.000 4.184162 3.494543 3.544706 3.199641
   8280.000 4.191303 3.497733 3.554013 3.204500
   8290.000 4.187033 3.501589 3.546606 3.197340
   8300.000 4.190225 3.499162 3.553810 3.200351
   8310.000 4.201603 3.511700 3.560069 3.209485
   8320.000 4.206541 3.518263 3.563393 3.211544
   8330.000 4.204411 3.512050 3.567569 3.208163
   8340.000 4.197507 3.509907 3.559644 3.201193
   8350.000 4.201306 3.516043 3.557986 3.206266
   8360.000 4.201593 3.522202 3.552472 3.206359
   8370.000 4.199219 3.514658 3.554854 3.205801
   8380.000 4.202797 3.519771 3.556298 3.207964
   8390.000 4.203794 3.517851 3.557213 3.211673
   8400.000 4.204771 3.517099 3.557416 3.214810
   8410.000 4.204910 3.522354 3.555360 3.211710
   8420.000 4.204168 3.520416 3.553562 3.213855
   8430.000 4.202185 3.515566 3.555233 3.212133
   8440.000 4.203250 3.523287 3.553614 3.208263
   8450.000 4.222951 3.543499 3.567098 3.222750
   8460.000 4.214051 3.536945 3.559086 3.215472
   8470.000 4.226941 3.547282 3.573955 3.221450
   8480.000 4.214703 3.536772 3.559206 3.217226
   8490.000 4.206479 3.526956 3.555192 3.210955
   8500.000 4.217590 3.545261 3.556409 3.218589
   8510.000 4.199243 3.525774 3.546470 3.202947
   8520.000 4.201149 3.529903 3.544384 3.205702
   8530.000 4.194944 3.524206 3.542685 3.197551
   8540.000 4.195769 3.519869 3.544193 3.202836
   8550.000 4.195012 3.524810 3.540711 3.199265
   8560.000 4.196546 3.526740 3.540282 3.201656
   8570.000 4.203305 3.528760 3.549253 3.207209
   8580.000 4.204886 3.528598 3.549590 3.211173
   8590.000 4.197554 3.527080 3.546313 3.197224
   8600.000 4.194198 3.522118 3.538563 3.202488
   8610.000 4.198898 3.524846 3.545928 3.203621
   8620.000 4.209207 3.528735 3.560117 3.210673
   8630.000 4.201012 3.525803 3.548256 3.205549
   8640.000 4.207139 3.534577 3.557920 3.201264
   8650.000 4.227155 3.548752 3.574105 3.220214
   8660.000 4.228463 3.554955 3.572311 3.218809
   8670.000 4.220342 3.548671 3.564702 3.212834
   8680.000 4.224430 3.551979 3.564962 3.219656
   8690.000 4.226092 3.549892 3.569828 3.220915
   8700.000 4.239484 3.566089 3.577314 3.229886
   8710.000 4.212660 3.538861 3.562473 3.205944
   8720.000 4.202769 3.536713 3.542354 3.204690
   8730.000 4.213989 3.539959 3.555893 3.215538
   8740.000 4.204004 3.520564 3.556194 3.210365
   8750.000 4.223969 3.541547 3.573160 3.220859
   8760.000 4.207229 3.534589 3.552673 3.207285
   8770.000 4.208454 3.537736 3.551886 3.207880
   8780.000 4.209944 3.532026 3.555932 3.213644
   8790.000 4.203712 3.532264 3.546045 3.207951
   8800.000 4.188031 3.514209 3.536160 3.197670
   8810.000 4.188498 3.518293 3.535279 3.195410
   8820.000 4.184568 3.512754 3.534729 3.191797
   8830.000 4.180439 3.515178 3.525999 3.187953
   8840.000 4.189914 3.514313 3.544047 3.193762
   8850.000 4.205246 3.535558 3.549086 3.205003
   8860.000 4.190238 3.522971 3.531099 3.199405
   8870.000 4.182985 3.520296 3.523623 3.191600
   8880.000 4.174588 3.506891 3.520892 3.187365
   8890.000 4.163130 3.493196 3.508730 3.185868
   8900.000 4.173333 3.502647 3.518542 3.191356
   8910.000 4.174551 3.507520 3.513479 3.194783
   8920.000 4.174218 3.503548 3.522786 3.187985
   8930.000 4.181077 3.509977 3.527095 3.194148
   8940.000 4.169117 3.493354 3.522051 3.186637
   8950.000 4.172012 3.492983 3.527424 3.188690
   8960.000 4.163690 3.487756 3.518622 3.182400
   8970.000 4.165585 3.485737 3.519044 3.189057
   8980.000 4.161402 3.482130 3.514043 3.187640
   8990.000 4.145913 3.467705 3.499638 3.178793
   9000.000 4.148875 3.464483 3.506604 3.182350
   9010.000 4.144390 3.463759 3.498909 3.179928
   9020.000 4.145471 3.462971 3.496655 3.186077
   9030.000 4.153723 3.471961 3.507742 3.185606
   9040.000 4.151569 3.476371 3.498659 3.185166
   9050.000 4.167339 3.489189 3.513590 3.195880
   9060.000 4.154611 3.477571 3.504832 3.184981
   9070.000 4.154040 3.481897 3.502752 3.181075
   9080.000 4.164844 3.495621 3.508543 3.187882
   9090.000 4.163668 3.487768 3.517142 3.183922
   9100.000 4.161428 3.492113 3.511156 3.179904
   9110.000 4.160030 3.488134 3.507888 3.184209
   9120.000 4.174631 3.505906 3.516131 3.193826
   9130.000 4.167761 3.501251 3.512512 3.184956
   9140.000 4.177186 3.511141 3.514738 3.196280
   9150.000 4.176476 3.502940 3.521646 3.195818
   9160.000 4.167646 3.495686 3.512378 3.190913
   9170.000 4.156722 3.481721 3.507708 3.182834
   9180.000 4.173805 3.500447 3.522340 3.190835
   9190.000 4.168282 3.500198 3.511330 3.188800
   9200.000 4.168426 3.492999 3.518400 3.189263
   9210.000 4.169755 3.495578 3.515779 3.192802
   9220.000 4.172334 3.492029 3.528444 3.189450
   9230.000 4.161071 3.489787 3.510152 3.182649
   9240.000 4.184309 3.509380 3.527846 3.202429
   9250.000 4.178364 3.510098 3.518069 3.196855
   9260.000 4.182897 3.512851 3.524181 3.198933
   9270.000 4.173153 3.500356 3.519251 3.192643
   9280.000 4.178357 3.506821 3.523733 3.194203
   9290.000 4.190376 3.515685 3.533482 3.205172
   9300.000 4.183269 3.507905 3.526503 3.202809
   9310.000 4.171327 3.501450 3.516011 3.190200
   9320.000 4.179559 3.506050 3.524677 3.197146
   9330.000 4.179121 3.513586 3.522177 3.190465
   9340.000 4.183949 3.512548 3.528288 3.197510
   9350.000 4.194621 3.523988 3.535156 3.205279
   9360.000 4.206726 3.533858 3.552870 3.206567
   9370.000 4.209826 3.534010 3.548800 3.218986
   9380.000 4.188918 3.520265 3.528937 3.201324
   9390.000 4.173858 3.506042 3.518016 3.189589
   9400.000 4.190083 3.519239 3.531216 3.202977
   9410.000 4.190995 3.521486 3.526099 3.208531
   9420.000 4.181640 3.517429 3.519077 3.196254
   9430.000 4.173185 3.516337 3.503149 3.192844
   9440.000 4.193223 3.533190 3.522487 3.205442
   9450.000 4.179890 3.524071 3.512358 3.191782
   9460.000 4.167445 3.515722 3.496620 3.185707
   9470.000 4.170113 3.509708 3.500600 3.194931
   9480.000 4.175496 3.515264 3.504098 3.199041
   9490.000 4.183244 3.519945 3.514843 3.202313
   9500.000 4.178754 3.523177 3.502974 3.200066
   9510.000 4.176951 3.521447 3.504757 3.195304
   9520.000 4.189611 3.532401 3.515031 3.205072
   9530.000 4.206275 3.551500 3.527856 3.213486
   9540.000 4.207063 3.546854 3.532423 3.215671
   9550.000 4.202636 3.540315 3.534705 3.208805
   9560.000 4.203271 3.541145 3.534055 3.210262
   9570.000 4.213600 3.548524 3.547791 3.214059
   9580.000 4.205100 3.542663 3.537399 3.209681
   9590.000 4.212418 3.549039 3.542754 3.215913
   9600.000 4.227930 3.560963 3.553154 3.231942
   9610.000 4.233986 3.568203 3.559052 3.233295
   9620.000 4.234568 3.573526 3.559085 3.228912
   9630.000 4.235424 3.573646 3.557979 3.232261
   9640.000 4.227723 3.559606 3.558324 3.227201
   9650.000 4.227298 3.563869 3.556153 3.223753
   9660.000 4.231542 3.569779 3.556604 3.227833
   9670.000 4.234159 3.567750 3.562979 3.229951
   9680.000 4.231002 3.567676 3.556803 3.228576
   9690.000 4.220293 3.559826 3.545287 3.221839
   9700.000 4.205365 3.548794 3.530320 3.211373
   9710.000 4.217611 3.555012 3.544756 3.220721
   9720.000 4.203066 3.543591 3.528579 3.213012
   9730.000 4.216219 3.551421 3.543841 3.222032
   9740.000 4.219687 3.553051 3.546237 3.226668
   9750.000 4.214302 3.547639 3.550550 3.213821
   9760.000 4.217266 3.546043 3.555184 3.218213
   9770.000 4.226137 3.560420 3.558286 3.222172
   9780.000 4.243307 3.567060 3.580439 3.235396
   9790.000 4.229595 3.562943 3.559240 3.227421
   9800.000 4.233853 3.561611 3.572559 3.225339
   9810.000 4.237594 3.569310 3.568664 3.230966
   9820.000 4.236767 3.564849 3.570653 3.231500
   9830.000 4.231880 3.561634 3.566127 3.227230
   9840.000 4.231354 3.560436 3.568207 3.224867
   9850.000 4.231061 3.564470 3.565012 3.223202
   9860.000 4.238525 3.570369 3.571266 3.229326
   9870.000 4.239146 3.571428 3.571078 3.230011
   9880.000 4.237000 3.571233 3.568700 3.227242
   9890.000 4.234209 3.568676 3.563363 3.228640
   9900.000 4.229376 3.568834 3.553816 3.226297
   9910.000 4.240950 3.571428 3.572266 3.233426
   9920.000 4.229046 3.567379 3.559970 3.220264
   9930.000 4.223169 3.561493 3.549694 3.222705
   9940.000 4.224359 3.563342 3.552418 3.220761
   9950.000 4.219505 3.559181 3.548945 3.216480
   9960.000 4.212748 3.554486 3.539852 3.213976
   9970.000 4.226432 3.564544 3.555491 3.221483
   9980.000 4.210141 3.553065 3.539989 3.208541
   9990.000 4.205675 3.546273 3.538521 3.205987
  10000.000 4.216039 3.551393 3.550302 3.214498
  10010.000 4.234856 3.565323 3.567852 3.229081
  10020.000 4.232181 3.563236 3.565535 3.226927
  10030.000 4.224788 3.562203 3.558412 3.216512
  10040.000 4.227580 3.561387 3.561736 3.221059
  10050.000 4.234324 3.565498 3.571268 3.223717
  10060.000 4.237068 3.568364 3.571257 3.227753
  10070.000 4.236371 3.565557 3.575979 3.223826
  10080.000 4.246619 3.575538 3.581712 3.233334
  10090.000 4.247226 3.576076 3.583273 3.232596
  10100.000 4.245401 3.583950 3.574858 3.228404
  10110.000 4.259766 3.588477 3.591761 3.242406
  10120.000 4.254879 3.591189 3.579196 3.240465
  10130.000 4.252871 3.586458 3.583125 3.236117
  10140.000 3.488683 2.635105 2.635730 3.232806
  10150.000 3.493734 2.649855 2.628662 3.237394
  10160.000 3.481646 2.626144 2.641164 3.220451
  10170.000 3.482694 2.631803 2.641564 3.217761
  10180.000 4.242496 3.570277 3.574926 3.235804
  10190.000 4.224256 3.556505 3.560477 3.219160
  10200.000 4.232028 3.565161 3.563837 3.226281
  10210.000 4.241128 3.579539 3.566757 3.231006
  10220.000 4.243446 3.574604 3.572778 3.235911
  10230.000 4.245512 3.580626 3.574955 3.232282
  10240.000 4.247749 3.578612 3.577650 3.237392
  10250.000 4.234175 3.569834 3.567252 3.222976
  10260.000 4.248024 3.578746 3.582163 3.232963
  10270.000 4.243234 3.580762 3.568423 3.233359
  10280.000 4.234208 3.571012 3.561718 3.227887
  10290.000 4.234128 3.566361 3.565717 3.228370
  10300.000 4.244213 3.578311 3.570434 3.236384
  10310.000 4.234251 3.567106 3.568907 3.224350
  10320.000 4.233105 3.564978 3.571935 3.220323
  10330.000 4.241891 3.570706 3.579739 3.228459
  10340.000 4.243054 3.569380 3.584796 3.227334
  10350.000 4.243867 3.573472 3.579458 3.230859
  10360.000 4.247756 3.580964 3.585522 3.226074
  10370.000 3.478161 2.615930 2.625234 3.234238
  10380.000 4.267367 3.602698 3.594721 3.243351
  10390.000 4.262164 3.601708 3.588281 3.237906
  10400.000 3.481749 2.636981 2.615137 3.233044
  10410.000 4.269381 3.610625 3.594132 3.240512
  10420.000 4.276423 3.612010 3.602322 3.248418
  10430.000 3.488740 2.631802 2.619880 3.248451
  10440.000 4.284243 3.612983 3.615201 3.253665
  10450.000 4.271597 3.607968 3.599354 3.243502
  10460.000 4.273869 3.606011 3.604361 3.246108
  10470.000 4.291497 3.624798 3.615953 3.258798
  10480.000 4.276760 3.609149 3.605417 3.249058
  10490.000 4.261438 3.597284 3.585985 3.243476
  10500.000 4.276418 3.612406 3.604795 3.245220
  10510.000 4.264472 3.599096 3.594796 3.239685
  10520.000 4.263896 3.593834 3.597863 3.240581
  10530.000 4.254306 3.589273 3.586175 3.233362
  10540.000 4.255163 3.580928 3.590365 3.240218
  10550.000 4.264395 3.590043 3.595034 3.249208
  10560.000 4.249537 3.573860 3.589405 3.234288
  10570.000 4.246676 3.573327 3.581298 3.236360
  10580.000 4.238716 3.567939 3.578180 3.224896
  10590.000 4.249147 3.578158 3.583688 3.234903
  10600.000 4.241848 3.576112 3.573698 3.229041
  10610.000 4.249626 3.583151 3.577825 3.237124
  10620.000 4.241422 3.579064 3.571222 3.227375
  10630.000 4.253074 3.586164 3.580060 3.240361
  10640.000 4.251918 3.592993 3.576952 3.233151
  10650.000 4.248886 3.586651 3.577449 3.231725
  10660.000 4.248141 3.577735 3.583769 3.232592
  10670.000 4.245998 3.576378 3.582203 3.230232
  10680.000 4.252003 3.583345 3.582769 3.237672
  10690.000 4.248141 3.578748 3.580278 3.235363
  10700.000 4.230348 3.565328 3.563054 3.222560
  10710.000 4.236833 3.563927 3.575909 3.226894
  10720.000 4.250125 3.574584 3.586766 3.237983
  10730.000 4.227321 3.548656 3.573479 3.221448
  10740.000 3.490703 2.629305 2.647656 3.232135
  10750.000 4.234594 3.559536 3.576043 3.225722
  10760.000 4.230648 3.557498 3.571956 3.222124
  10770.000 3.492867 2.629449 2.654781 3.230830
  10780.000 4.219067 3.539922 3.564093 3.219820
  10790.000 4.224301 3.551061 3.563963 3.221437
  10800.000 4.220120 3.547028 3.561145 3.218018
  10810.000 4.219807 3.549073 3.559762 3.216480
  10820.000 4.228532 3.559116 3.562364 3.225388
  10830.000 4.226791 3.561719 3.559558 3.221070
  10840.000 4.232327 3.568642 3.560961 3.226388
  10850.000 4.215227 3.555269 3.548511 3.210028
  10860.000 4.219159 3.563298 3.545734 3.214548
  10870.000 4.236904 3.570425 3.566451 3.230333
  10880.000 4.229941 3.560989 3.568135 3.220627
  10890.000 4.219170 3.555058 3.552353 3.216383
  10900.000 4.236055 3.567626 3.568576 3.228891
  10910.000 4.229021 3.556696 3.568993 3.222008
  10920.000 4.226167 3.559026 3.562231 3.219434
  10930.000 4.225204 3.555766 3.567671 3.214494
  10940.000 4.236361 3.564129 3.576032 3.225319
  10950.000 4.225668 3.557960 3.562537 3.219002
  10960.000 4.227139 3.557190 3.566522 3.219248
  10970.000 4.232050 3.563626 3.569546 3.221715
  10980.000 4.245797 3.575960 3.583477 3.228760
  10990.000 4.246410 3.576176 3.583336 3.230284
  11000.000 4.248320 3.571892 3.591569 3.230899
  11010.000 4.253187 3.581158 3.591402 3.233606
  11020.000 4.259566 3.585313 3.595825 3.240892
  11030.000 4.249393 3.586696 3.580802 3.229272
  11040.000 4.253755 3.585551 3.588766 3.233181
  11050.000 4.253664 3.577607 3.598983 3.230394
  11060.000 4.258737 3.593013 3.591507 3.234982
  11070.000 4.266754 3.596520 3.600102 3.242627
  11080.000 4.260576 3.580759 3.602600 3.241062
  11090.000 4.260293 3.581662 3.598255 3.244139
  11100.000 4.262476 3.582918 3.602103 3.244234
  11110.000 4.255649 3.572050 3.598494 3.242290
  11120.000 4.251799 3.577552 3.591493 3.233846
  11130.000 4.244074 3.570167 3.585881 3.227948
  11140.000 4.258245 3.584975 3.595769 3.237869
  11150.000 4.257376 3.580508 3.597337 3.238763
  11160.000 4.254762 3.576506 3.597346 3.236323
  11170.000 4.253688 3.576199 3.593957 3.237590
  11180.000 4.239787 3.564644 3.580843 3.228412
  11190.000 4.244376 3.564936 3.586835 3.233442
  11200.000 4.230259 3.553720 3.571645 3.225616
  11210.000 4.212320 3.531930 3.561025 3.214305
  11220.000 4.221606 3.537851 3.571827 3.220180
  11230.000 4.221212 3.538262 3.571596 3.218958
  11240.000 4.226186 3.542135 3.577819 3.220848
  11250.000 4.230299 3.549357 3.579276 3.222049
  11260.000 4.225028 3.543945 3.575624 3.218230
  11270.000 4.227505 3.541445 3.581862 3.220577
  11280.000 4.230387 3.549708 3.578123 3.223188
  11290.000 4.218636 3.538214 3.568308 3.215900
  11300.000 4.215708 3.528868 3.571135 3.215327
  11310.000 4.227117 3.543510 3.578305 3.221232
  11320.000 4.224832 3.547357 3.571343 3.218710
  11330.000 4.217092 3.535320 3.568102 3.215255
  11340.000 4.222374 3.541509 3.570693 3.219413
  11350.000 4.227573 3.540301 3.581259 3.222663
  11360.000 4.219907 3.533076 3.571967 3.220826
  11370.000 4.206346 3.525303 3.559563 3.207579
  11380.000 4.204212 3.519171 3.558729 3.209619
  11390.000 4.206858 3.520113 3.561403 3.212561
  11400.000 4.198069 3.514275 3.555176 3.202835
  11410.000 4.186102 3.496416 3.547708 3.199336
  11420.000 4.194166 3.500979 3.555985 3.206281
  11430.000 4.197871 3.503963 3.561497 3.206595
  11440.000 4.183269 3.496620 3.542798 3.197133
  11450.000 4.197103 3.506104 3.554708 3.209811
  11460.000 4.194157 3.504501 3.553785 3.204869
  11470.000 4.183113 3.488873 3.547754 3.199707
  11480.000 4.181573 3.491337 3.541484 3.199923
  11490.000 4.172523 3.480963 3.538381 3.191037
  11500.000 4.160340 3.461422 3.529805 3.189981
  11510.000 4.150947 3.453368 3.523785 3.180853
  11520.000 4.151384 3.458059 3.518059 3.183233
  11530.000 4.148631 3.450182 3.518198 3.184465
  11540.000 4.122969 3.431805 3.492055 3.166367
  11550.000 4.131987 3.433247 3.507390 3.171382
  11560.000 4.115277 3.423057 3.490040 3.158059
  11570.000 4.105337 3.406332 3.486867 3.153773
  11580.000 4.099568 3.397070 3.484782 3.151038
  11590.000 4.097469 3.391812 3.485307 3.150680
  11600.000 4.109398 3.412643 3.489761 3.154321
  11610.000 4.124457 3.426677 3.499831 3.167210
  11620.000 4.119549 3.420841 3.497518 3.163319
  11630.000 4.096864 3.396509 3.481622 3.148139
  11640.000 4.099118 3.398314 3.484416 3.148937
  11650.000 4.103574 3.400467 3.488434 3.153774
  11660.000 4.120766 3.417041 3.501409 3.166297
  11670.000 4.110962 3.403011 3.498397 3.159237
  11680.000 4.105220 3.398736 3.493415 3.154420
  11690.000 4.123644 3.416290 3.508146 3.167122
  11700.000 4.122556 3.409477 3.510114 3.169443
  11710.000 4.124319 3.417150 3.507893 3.168235
  11720.000 4.127720 3.420956 3.513199 3.167118
  11730.000 4.135369 3.430523 3.515630 3.174029
  11740.000 4.132194 3.436859 3.503998 3.171754
  11750.000 4.143616 3.442955 3.520566 3.176605
  11760.000 4.143036 3.446086 3.514159 3.178827
  11770.000 4.130681 3.433046 3.510027 3.165276
  11780.000 4.132326 3.427536 3.515787 3.169157
  11790.000 4.145101 3.442518 3.521572 3.179827
  11800.000 4.147739 3.448704 3.523015 3.178409
  11810.000 4.150722 3.452331 3.522743 3.182560
  11820.000 4.139701 3.441134 3.516798 3.172536
  11830.000 4.135046 3.431073 3.519898 3.167847
  11840.000 4.138365 3.437835 3.515874 3.173633
  11850.000 4.137816 3.436426 3.514893 3.174821
  11860.000 4.130566 3.431041 3.510500 3.166609
  11870.000 4.120994 3.422835 3.502987 3.158876
  11880.000 4.118447 3.425341 3.494975 3.158387
  11890.000 4.130665 3.429253 3.514847 3.163996
  11900.000 4.144634 3.444442 3.522211 3.175819
  11910.000 4.133795 3.433796 3.516652 3.165246
  11920.000 4.143654 3.443750 3.523531 3.172561
  11930.000 4.150385 3.445244 3.529320 3.182078
  11940.000 4.135845 3.436016 3.515596 3.169365
  11950.000 4.142964 3.446390 3.518601 3.173350
  11960.000 4.142624 3.448783 3.517153 3.171469
  11970.000 4.144151 3.446624 3.523889 3.170316
  11980.000 4.145441 3.449520 3.519358 3.175581
  11990.000 4.156363 3.454089 3.532232 3.184888
  12000.000 4.165143 3.459025 3.543617 3.189773
  12010.000 4.155046 3.455107 3.535524 3.176664
  12020.000 4.158422 3.453601 3.540348 3.181763
  12030.000 4.147507 3.447245 3.530259 3.171348
  12040.000 4.151453 3.449472 3.534786 3.174186
  12050.000 4.123526 3.417762 3.513010 3.159865
  12060.000 4.116220 3.407103 3.511708 3.153723
  12070.000 4.131295 3.416932 3.523776 3.169048
  12080.000 4.138079 3.418936 3.533619 3.173596
  12090.000 4.139645 3.426395 3.529258 3.174515
  12100.000 4.134999 3.425406 3.526486 3.166538
  12110.000 4.140667 3.433401 3.528441 3.170513
  12120.000 4.151522 3.439539 3.542926 3.176074
  12130.000 4.145921 3.433503 3.540662 3.170521
  12140.000 4.147263 3.438664 3.537558 3.171862
  12150.000 4.167424 3.459976 3.549651 3.188002
  12160.000 4.152108 3.448245 3.537754 3.173923
  12170.000 4.159161 3.450104 3.547587 3.179415
  12180.000 4.173449 3.461745 3.560261 3.189993
  12190.000 4.176783 3.467973 3.561221 3.190893
  12200.000 4.180274 3.474253 3.562473 3.191813
  12210.000 4.179784 3.474779 3.563742 3.188521
  12220.000 4.178203 3.474730 3.555273 3.193926
  12230.000 4.180552 3.477865 3.557739 3.193904
  12240.000 4.176216 3.474800 3.550231 3.194229
  12250.000 4.171009 3.466924 3.546919 3.192865
  12260.000 4.182734 3.483394 3.552819 3.199078
  12270.000 4.179423 3.478855 3.555781 3.192025
  12280.000 4.162073 3.462738 3.541249 3.180358
  12290.000 4.165242 3.462097 3.548640 3.181122
  12300.000 4.157697 3.456276 3.537888 3.179686
  12310.000 4.176059 3.471795 3.555278 3.191478
  12320.000 4.167564 3.465994 3.549440 3.182086
  12330.000 4.187622 3.485923 3.564965 3.195574
  12340.000 4.187540 3.483587 3.563506 3.199528
  12350.000 4.185987 3.482871 3.563723 3.196003
  12360.000 3.874402 3.102496 3.182290 3.204595
  12370.000 3.873169 3.102616 3.179536 3.204252
  12380.000 4.206587 3.504467 3.574706 3.214175
  12390.000 4.197289 3.498796 3.567829 3.203648
  12400.000 4.183388 3.483827 3.559259 3.193146
  12410.000 4.186542 3.487596 3.557278 3.199501
  12420.000 4.186253 3.484513 3.561380 3.197528
  12430.000 4.179890 3.478148 3.558348 3.191201
  12440.000 4.186538 3.482488 3.563430 3.198193
  12450.000 4.184416 3.476741 3.566958 3.194973
  12460.000 4.186226 3.479488 3.568228 3.195302
  12470.000 4.182461 3.479150 3.564413 3.190059
  12480.000 4.177982 3.478247 3.552984 3.192075
  12490.000 4.182862 3.486104 3.556293 3.192571
  12500.000 3.859656 3.086157 3.178673 3.188349
  12510.000 4.180790 3.478004 3.559605 3.192287
  12520.000 4.173101 3.467700 3.554181 3.189419
  12530.000 4.162016 3.467551 3.538823 3.177686
  12540.000 4.177626 3.478727 3.557549 3.185494
  12550.000 4.174133 3.476834 3.549638 3.187238
  12560.000 4.176168 3.477552 3.548784 3.192735
  12570.000 4.182699 3.478743 3.557954 3.198286
  12580.000 4.180174 3.474267 3.562944 3.191001
  12590.000 4.188693 3.484836 3.566426 3.197943
  12600.000 4.185657 3.484137 3.558609 3.199469
  12610.000 4.199642 3.503527 3.565910 3.206801
  12620.000 4.201489 3.507798 3.572083 3.200076
  12630.000 4.204934 3.512841 3.572167 3.203523
  12640.000 4.207079 3.515424 3.573128 3.205264
  12650.000 4.217165 3.517360 3.587087 3.214053
  12660.000 4.216088 3.515098 3.587794 3.212863
  12670.000 4.194427 3.500151 3.564665 3.198204
  12680.000 4.187794 3.488958 3.559751 3.198515
  12690.000 3.867580 3.093142 3.180210 3.199239
  12700.000 3.865566 3.092492 3.175444 3.199704
  12710.000 4.178614 3.474111 3.558425 3.192163
  12720.000 4.181067 3.476485 3.558412 3.195994
  12730.000 4.188352 3.480434 3.564712 3.203728
  12740.000 3.867146 3.090737 3.178868 3.201844
  12750.000 4.191902 3.485938 3.568256 3.203113
  12760.000 3.875988 3.093983 3.188697 3.210302
  12770.000 4.192543 3.488746 3.567534 3.202522
  12780.000 4.190336 3.488304 3.567512 3.197254
  12790.000 4.199488 3.497367 3.571186 3.207266
  12800.000 4.199024 3.499118 3.569912 3.205569
  12810.000 4.199193 3.496224 3.570738 3.208222
  12820.000 4.189701 3.475188 3.572833 3.203941
  12830.000 4.178425 3.473465 3.556873 3.194097
  12840.000 4.193657 3.487931 3.568006 3.205813
  12850.000 3.862354 3.084777 3.177072 3.197793
  12860.000 4.189915 3.482468 3.569349 3.200471
  12870.000 4.198039 3.485901 3.575615 3.211007
  12880.000 4.190341 3.481415 3.569417 3.202650
  12890.000 4.208682 3.499814 3.583837 3.214586
  12900.000 4.223814 3.514432 3.596354 3.224312
  12910.000 4.202523 3.495573 3.578953 3.208492
  12920.000 3.874136 3.097191 3.182810 3.208571
  12930.000 3.875607 3.100895 3.183387 3.207968
  12940.000 3.877433 3.091476 3.189716 3.215195
  12950.000 3.871954 3.091581 3.182742 3.208761
  12960.000 4.190027 3.490244 3.563943 3.198287
  12970.000 3.865038 3.088983 3.176409 3.200876
  12980.000 4.209511 3.504858 3.582001 3.213295
  12990.000 3.862554 3.084134 3.178162 3.197791
  13000.000 3.858630 3.082146 3.173693 3.194693
  13010.000 3.860867 3.094317 3.169372 3.192620
  13020.000 3.870302 3.096531 3.180662 3.202078
  13030.000 3.864737 3.089622 3.179578 3.196393
  13040.000 3.859976 3.085381 3.174481 3.194048
  13050.000 3.856816 3.077857 3.180503 3.187686
  13060.000 3.849883 3.077807 3.169001 3.182396
  13070.000 3.869103 3.087362 3.188262 3.200462
  13080.000 3.848643 3.074805 3.173268 3.178072
  13090.000 3.843818 3.068797 3.171465 3.173972
  13100.000 3.847304 3.068118 3.177160 3.177379
  13110.000 4.156060 3.449203 3.542117 3.178366
  13120.000 4.157208 3.456791 3.538404 3.177260
  13130.000 4.157944 3.448153 3.545773 3.180345
  13140.000 4.156974 3.451165 3.544500 3.175984
  13150.000 4.162857 3.458393 3.543815 3.184268
  13160.000 4.172100 3.462513 3.554172 3.192443
  13170.000 4.178155 3.472307 3.555419 3.196266
  13180.000 4.159079 3.448408 3.544744 3.184215
  13190.000 4.163094 3.454248 3.545179 3.187872
  13200.000 4.149199 3.449299 3.528950 3.174978
  13210.000 4.158148 3.452756 3.535791 3.187026
  13220.000 4.151811 3.443947 3.536098 3.179651
  13230.000 4.144534 3.435352 3.530135 3.176613
  13240.000 4.155622 3.450572 3.537197 3.181231
  13250.000 4.167994 3.464127 3.542869 3.192529
  13260.000 4.170915 3.470453 3.547960 3.187627
  13270.000 4.179077 3.475405 3.554941 3.195819
  13280.000 4.180201 3.475641 3.557378 3.195804
  13290.000 4.190322 3.482112 3.568350 3.203018
  13300.000 4.171663 3.469780 3.548190 3.190087
  13310.000 4.184696 3.480850 3.558248 3.200928
  13320.000 4.187766 3.480111 3.560128 3.207655
  13330.000 4.182310 3.475887 3.557877 3.200471
  13340.000 4.173922 3.471971 3.550680 3.190823
  13350.000 4.187248 3.487842 3.557313 3.201002
  13360.000 4.186652 3.487683 3.556501 3.200553
  13370.000 4.183677 3.489548 3.551062 3.196794
  13380.000 4.190876 3.497135 3.555634 3.202255
  13390.000 4.188682 3.493101 3.556787 3.199620
  13400.000 4.187278 3.488375 3.559931 3.197582
  13410.000 4.191354 3.489244 3.564558 3.202186
  13420.000 4.171549 3.471310 3.548607 3.187629
  13430.000 4.176828 3.478654 3.550629 3.191211
  13440.000 4.183994 3.488758 3.552047 3.197366
  13450.000 4.187810 3.497060 3.550716 3.199761
  13460.000 4.206980 3.519888 3.564568 3.209593
  13470.000 4.212820 3.517462 3.574729 3.216284
  13480.000 4.206625 3.512083 3.569817 3.211407
  13490.000 4.202263 3.512039 3.557802 3.213329
  13500.000 4.204113 3.514038 3.565302 3.207681
  13510.000 4.203767 3.515707 3.564897 3.205417
  13520.000 4.201615 3.515143 3.555421 3.210910
  13530.000 4.188499 3.505131 3.544673 3.199441
  13540.000 4.178806 3.495475 3.537841 3.192201
  13550.000 4.188476 3.501957 3.546719 3.200572
  13560.000 4.180725 3.492435 3.543580 3.194199
  13570.000 4.186631 3.494597 3.551889 3.198077
  13580.000 4.180266 3.495497 3.539973 3.193635
  13590.000 4.175970 3.494475 3.529635 3.194980
  13600.000 4.192311 3.510678 3.541746 3.206566
  13610.000 4.188089 3.509113 3.543925 3.194805
  13620.000 4.183627 3.504112 3.537537 3.195711
  13630.000 4.199659 3.511210 3.555250 3.210259
  13640.000 4.205446 3.524523 3.552936 3.213413
  13650.000 4.217968 3.538996 3.563393 3.218697
  13660.000 4.207850 3.527748 3.557394 3.211224
  13670.000 4.197700 3.519301 3.547381 3.204987
  13680.000 4.218517 3.535319 3.567730 3.219394
  13690.000 4.211196 3.530571 3.564208 3.209337
  13700.000 4.220025 3.539048 3.567373 3.219676
  13710.000 4.229280 3.547622 3.572423 3.228932
  13720.000 4.229424 3.550405 3.575274 3.223049
  13730.000 4.216701 3.542550 3.561468 3.213636
  13740.000 4.231384 3.552976 3.574467 3.226276
  13750.000 3.484559 2.623444 2.652460 3.219672
  13760.000 3.485946 2.624164 2.656764 3.218545
  13770.000 4.227107 3.549631 3.572887 3.220484
  13780.000 4.228868 3.551112 3.574116 3.222081
  13790.000 4.242898 3.566862 3.584087 3.230506
  13800.000 4.246576 3.567736 3.589635 3.233056
  13810.000 4.247122 3.566244 3.592214 3.233277
  13820.000 4.233625 3.557264 3.581165 3.219975
  13830.000 4.254405 3.565096 3.602224 3.242516
  13840.000 4.246723 3.563141 3.592444 3.235370
  13850.000 3.488098 2.613226 2.650936 3.236861
  13860.000 3.482746 2.603061 2.656225 3.229180
  13870.000 4.230029 3.541543 3.585862 3.222618
  13880.000 4.234335 3.550189 3.585258 3.225095
  13890.000 4.232427 3.548621 3.583455 3.223800
  13900.000 4.224777 3.542705 3.573923 3.220829
  13910.000 4.222811 3.532069 3.581907 3.218470
  13920.000 4.238008 3.553716 3.587210 3.228677
  13930.000 4.241045 3.557903 3.593214 3.225368
  13940.000 4.240101 3.550065 3.597577 3.226680
  13950.000 4.246994 3.563864 3.598931 3.228075
  13960.000 4.256427 3.571800 3.611274 3.230340
  13970.000 4.265388 3.577339 3.618539 3.239745
  13980.000 4.258730 3.572432 3.610564 3.236548
  13990.000 4.252389 3.571152 3.606786 3.225428
  14000.000 4.264936 3.581998 3.615413 3.236885
  14010.000 4.255310 3.577004 3.607549 3.225805
  14020.000 4.265682 3.583377 3.615844 3.236845
  14030.000 4.272043 3.588614 3.624083 3.238594
  14040.000 4.284418 3.607064 3.628992 3.245300
  14050.000 4.290431 3.612313 3.634124 3.249600
  14060.000 3.485342 2.596009 2.641163 3.252727
  14070.000 3.477869 2.602736 2.622636 3.246324
  14080.000 4.299787 3.622272 3.638691 3.258117
  14090.000 4.293001 3.619477 3.627362 3.255974
  14100.000 4.293472 3.618473 3.631989 3.253160
  14110.000 4.297441 3.625036 3.626114 3.262880
  14120.000 4.281289 3.612030 3.613801 3.248465
  14130.000 4.282759 3.608146 3.615787 3.254442
  14140.000 4.282854 3.614982 3.612420 3.250822
  14150.000 3.484457 2.618628 2.625206 3.245624
  14160.000 4.268422 3.597306 3.605828 3.239784
  14170.000 4.274412 3.602777 3.613054 3.241433
  14180.000 4.268404 3.599873 3.607209 3.235352
  14190.000 4.274158 3.606430 3.607205 3.243247
  14200.000 4.267009 3.599074 3.604418 3.235687
  14210.000 4.263139 3.592280 3.599400 3.238603
  14220.000 3.483266 2.618793 2.631340 3.237950
  14230.000 4.261828 3.587250 3.598996 3.241166
  14240.000 4.259573 3.584101 3.594000 3.244261
  14250.000 4.258838 3.588385 3.590036 3.242023
  14260.000 4.254630 3.583263 3.590697 3.235883
  14270.000 4.260644 3.583043 3.600939 3.240537
  14280.000 4.271893 3.595493 3.610411 3.245832
  14290.000 4.265307 3.589648 3.607160 3.238626
  14300.000 4.262881 3.584735 3.604413 3.240688
  14310.000 4.260434 3.582057 3.603291 3.238492
  14320.000 4.253476 3.581352 3.591844 3.233669
  14330.000 4.246665 3.572816 3.589493 3.227830
  14340.000 4.249119 3.571311 3.593207 3.231838
  14350.000 4.252844 3.572047 3.598769 3.234599
  14360.000 4.257554 3.582711 3.596490 3.237708
  14370.000 4.266993 3.587641 3.608677 3.243549
  14380.000 4.270144 3.591846 3.611174 3.244408
  14390.000 4.264078 3.583899 3.608102 3.240681
  14400.000 4.270820 3.592897 3.611079 3.245155
  14410.000 4.263481 3.585928 3.604271 3.241099
  14420.000 4.267278 3.585463 3.616689 3.237824
  14430.000 4.259479 3.580565 3.603104 3.237832
  14440.000 4.263734 3.583071 3.609908 3.238646
  14450.000 4.260110 3.581905 3.602322 3.238870
  14460.000 4.239491 3.564827 3.584708 3.223123
  14470.000 4.239301 3.556269 3.590784 3.225295
  14480.000 4.246981 3.559708 3.599865 3.231591
  14490.000 4.239184 3.555982 3.592769 3.223095
  14500.000 4.245627 3.560650 3.597534 3.229573
  14510.000 4.256331 3.566290 3.611721 3.235706
  14520.000 4.253921 3.570835 3.604155 3.232773
  14530.000 4.258296 3.574820 3.604449 3.239552
  14540.000 4.257679 3.575188 3.604782 3.237150
  14550.000 4.256005 3.578518 3.602467 3.231659
  14560.000 4.265290 3.578808 3.613670 3.243299
  14570.000 4.267146 3.585044 3.614395 3.240475
  14580.000 4.262774 3.586823 3.607297 3.234893
  14590.000 4.262739 3.576569 3.615731 3.236742
  14600.000 4.259721 3.576764 3.607907 3.237319
  14610.000 4.266002 3.584213 3.608678 3.244776
  14620.000 4.261811 3.573702 3.613822 3.239631
  14630.000 4.271040 3.585752 3.617664 3.246291
  14640.000 4.274153 3.592490 3.620940 3.243394
  14650.000 4.271030 3.588293 3.621057 3.239680
  14660.000 4.269524 3.586643 3.619755 3.238981
  14670.000 4.287376 3.604271 3.633383 3.251302
  14680.000 4.285064 3.603338 3.631147 3.248739
  14690.000 4.285239 3.609799 3.627823 3.245718
  14700.000 4.301852 3.621655 3.647582 3.254331
  14710.000 4.295197 3.618297 3.637203 3.252074
  14720.000 4.288578 3.619810 3.626099 3.245290
  14730.000 4.296942 3.618374 3.637662 3.256080
  14740.000 4.299371 3.619711 3.640241 3.258178
  14750.000 4.304679 3.623323 3.647896 3.259588
  14760.000 4.294776 3.612977 3.640272 3.253441
  14770.000 4.290819 3.609384 3.637711 3.249877
  14780.000 4.292812 3.612825 3.638408 3.250531
  14790.000 4.283174 3.606958 3.624225 3.247450
  14800.000 4.283983 3.605945 3.628542 3.245915
  14810.000 4.295072 3.614155 3.638839 3.254549
  14820.000 4.303043 3.629934 3.637731 3.259268
  14830.000 4.309637 3.634085 3.644929 3.264035
  14840.000 4.301461 3.625423 3.642757 3.254499
  14850.000 4.315250 3.639841 3.650406 3.266345
  14860.000 4.323697 3.652546 3.650454 3.274420
  14870.000 4.313170 3.638774 3.642781 3.270530
  14880.000 4.301457 3.621251 3.642100 3.259863
  14890.000 3.896348 3.132982 3.151864 3.257807
  14900.000 3.901169 3.139736 3.155241 3.259553
  14910.000 4.301576 3.622726 3.641154 3.259591
  14920.000 3.896780 3.137019 3.155553 3.251385
  14930.000 4.297483 3.618746 3.637515 3.257294
  14940.000 4.302260 3.622510 3.642856 3.259727
  14950.000 4.291075 3.616465 3.630460 3.250785
  14960.000 4.274369 3.601561 3.615990 3.239442
  14970.000 4.288261 3.610140 3.631749 3.248963
  14980.000 4.280769 3.608005 3.620124 3.244529
  14990.000 4.289002 3.611387 3.630891 3.250481
  15000.000 3.896422 3.138130 3.152235 3.252661
  15010.000 4.291445 3.613307 3.634225 3.251056
  15020.000 4.295945 3.622434 3.632383 3.254868
  15030.000 4.301240 3.626952 3.636143 3.259600
  15040.000 4.299573 3.625026 3.639021 3.254119
  15050.000 4.304209 3.629305 3.639575 3.261008
  15060.000 4.308680 3.638365 3.637777 3.264706
  15070.000 4.308632 3.628973 3.646825 3.264969
  15080.000 3.895508 3.134618 3.150974 3.255081
  15090.000 3.896009 3.133972 3.153010 3.254931
  15100.000 4.304227 3.629744 3.642940 3.256788
  15110.000 4.302199 3.625244 3.640740 3.258905
  15120.000 4.309112 3.632847 3.644325 3.264688
  15130.000 4.303287 3.626340 3.641826 3.259345
  15140.000 4.308613 3.637835 3.644724 3.257380
  15150.000 4.316506 3.644443 3.649547 3.265477
  15160.000 4.315411 3.645004 3.649771 3.261687
  15170.000 4.312053 3.644642 3.641876 3.262054
  15180.000 4.319262 3.648729 3.649609 3.267899
  15190.000 4.320982 3.654094 3.648091 3.268162
  15200.000 4.322137 3.650172 3.654216 3.268747
  15210.000 4.321803 3.649915 3.654364 3.267999
  15220.000 4.317768 3.640064 3.654117 3.268560
  15230.000 4.319757 3.648613 3.651783 3.266932
  15240.000 4.298574 3.630265 3.632856 3.252531
  15250.000 4.313286 3.641497 3.645138 3.265176
  15260.000 4.313959 3.641434 3.646769 3.265190
  15270.000 4.308743 3.637837 3.642412 3.260319
  15280.000 4.315366 3.642139 3.649400 3.265204
  15290.000 4.309350 3.635509 3.649493 3.256578
  15300.000 4.311834 3.645169 3.644711 3.257683
  15310.000 4.327147 3.647765 3.662665 3.275236
  15320.000 4.317302 3.643161 3.653213 3.264885
  15330.000 4.306104 3.631331 3.642332 3.260657
  15340.000 4.303488 3.629108 3.641748 3.256896
  15350.000 4.291807 3.619460 3.630769 3.249046
  15360.000 4.286704 3.618605 3.627017 3.240691
  15370.000 4.290670 3.614767 3.636296 3.245063
  15380.000 4.293297 3.617009 3.633772 3.252328
  15390.000 4.288027 3.611037 3.632368 3.246637
  15400.000 4.292980 3.616482 3.634792 3.250946
  15410.000 4.294770 3.614800 3.638269 3.253678
  15420.000 4.296664 3.622214 3.636371 3.252543
  15430.000 4.309635 3.636391 3.643079 3.263528
  15440.000 4.292932 3.615144 3.634128 3.253056
  15450.000 4.298513 3.618970 3.641692 3.255106
  15460.000 4.294430 3.618636 3.634003 3.253278
  15470.000 4.285750 3.607194 3.631404 3.245971
  15480.000 4.278748 3.598325 3.629748 3.239169
  15490.000 4.288254 3.600118 3.636176 3.255090
  15500.000 4.277294 3.595708 3.622328 3.246566
  15510.000 4.274971 3.591545 3.623755 3.243432
  15520.000 4.277062 3.593324 3.623779 3.246962
  15530.000 4.269090 3.588648 3.617093 3.238592
  15540.000 4.267273 3.581071 3.617070 3.242213
  15550.000 4.256267 3.575092 3.607462 3.230575
  15560.000 4.260227 3.583606 3.604148 3.235265
  15570.000 4.265634 3.578948 3.618654 3.238495
  15580.000 4.247671 3.568125 3.599092 3.224993
  15590.000 4.251388 3.572718 3.603396 3.224883
  15600.000 4.244389 3.569144 3.594766 3.220020
  15610.000 4.246213 3.571393 3.594540 3.222615
  15620.000 4.243220 3.563010 3.594409 3.224126
  15630.000 4.237528 3.552778 3.593617 3.221310
  15640.000 4.228637 3.548710 3.582454 3.214883
  15650.000 4.229391 3.543075 3.588156 3.216688
  15660.000 4.223135 3.540884 3.580409 3.211304
  15670.000 4.239842 3.552644 3.595193 3.225810
  15680.000 4.245618 3.568815 3.592945 3.225643
  15690.000 4.246063 3.570673 3.592628 3.225117
  15700.000 4.240362 3.565696 3.589101 3.219571
  15710.000 4.243554 3.565825 3.591686 3.224933
  15720.000 4.252245 3.568946 3.599845 3.235273
  15730.000 4.247141 3.563989 3.598695 3.228609
  15740.000 4.251513 3.571650 3.595910 3.234722
  15750.000 4.251415 3.569280 3.599844 3.232694
  15760.000 4.254146 3.568213 3.605423 3.234870
  15770.000 4.246499 3.560490 3.600311 3.228969
  15780.000 4.243529 3.553528 3.599421 3.229805
  15790.000 4.246814 3.556120 3.605085 3.229254
  15800.000 4.242522 3.558798 3.595343 3.225915
  15810.000 4.250674 3.563554 3.606040 3.230179
  15820.000 4.257470 3.577028 3.603353 3.236168
  15830.000 4.257083 3.571652 3.608893 3.234920
  15840.000 4.253312 3.569196 3.606963 3.229864
  15850.000 4.253389 3.572678 3.608005 3.225046
  15860.000 4.257936 3.576823 3.606972 3.233569
  15870.000 4.254538 3.576075 3.603702 3.229132
  15880.000 4.241296 3.562590 3.590046 3.224393
  15890.000 4.236675 3.556098 3.590141 3.219306
  15900.000 4.231459 3.555374 3.584309 3.212855
  15910.000 4.249238 3.566377 3.595343 3.235174
  15920.000 4.236102 3.556705 3.586081 3.221649
  15930.000 4.244812 3.562987 3.595892 3.226684
  15940.000 4.244306 3.562073 3.594327 3.228117
  15950.000 4.252479 3.564412 3.603622 3.236688
  15960.000 4.249620 3.561693 3.605710 3.229813
  15970.000 4.237360 3.551980 3.592434 3.223098
  15980.000 4.240191 3.558039 3.591444 3.224960
  15990.000 4.240263 3.560584 3.588813 3.225271
  16000.000 4.242340 3.560438 3.595830 3.223057
  16010.000 4.251256 3.573106 3.597101 3.231115
  16020.000 4.257468 3.579566 3.600934 3.236053
  16030.000 4.258132 3.576664 3.607167 3.234078
  16040.000 4.261578 3.582673 3.610383 3.232917
  16050.000 4.262843 3.586457 3.608763 3.233840
  16060.000 4.265643 3.593720 3.608918 3.233029
  16070.000 4.276068 3.603479 3.615893 3.241873
  16080.000 4.261037 3.585057 3.610008 3.229256
  16090.000 4.254477 3.582077 3.601271 3.225027
  16100.000 4.250360 3.572672 3.599868 3.226175
  16110.000 4.264274 3.581458 3.615379 3.235799
  16120.000 4.257350 3.571415 3.613301 3.230975
  16130.000 4.248727 3.568533 3.601096 3.225063
  16140.000 4.252473 3.569611 3.603402 3.231183
  16150.000 4.249216 3.562550 3.604611 3.229016
  16160.000 4.247107 3.567312 3.601410 3.221796
  16170.000 4.262712 3.580941 3.610042 3.238197
  16180.000 4.257905 3.576711 3.609219 3.231147
  16190.000 4.244543 3.567715 3.594210 3.222636
  16200.000 4.245995 3.566561 3.596046 3.225687
  16210.000 4.238308 3.558949 3.591452 3.218992
  16220.000 4.252467 3.571809 3.602079 3.230194
  16230.000 4.245215 3.563037 3.598770 3.224473
  16240.000 4.252027 3.564683 3.606121 3.232400
  16250.000 4.235830 3.555590 3.587383 3.220739
  16260.000 4.246181 3.557974 3.604080 3.226672
  16270.000 4.254711 3.566534 3.609695 3.233415
  16280.000 4.253785 3.572019 3.607106 3.227838
  16290.000 4.262028 3.577696 3.611330 3.238556
  16300.000 4.244930 3.565577 3.600366 3.219145
  16310.000 4.237718 3.559151 3.589504 3.219373
  16320.000 4.240627 3.556398 3.595227 3.223676
  16330.000 4.251540 3.561684 3.605101 3.235574
  16340.000 4.249652 3.564939 3.600982 3.231595
  16350.000 4.257072 3.579248 3.605162 3.230644
  16360.000 3.480736 2.602634 2.650076 3.230228
  16370.000 3.486683 2.601247 2.660627 3.235506
  16380.000 4.256258 3.577393 3.606920 3.228576
  16390.000 4.244174 3.561723 3.597107 3.225055
  16400.000 4.246046 3.561595 3.602064 3.224578
  16410.000 4.244016 3.554701 3.601663 3.227319
  16420.000 4.243553 3.557685 3.596701 3.228338
  16430.000 4.241947 3.559020 3.596583 3.222744
  16440.000 4.233936 3.553255 3.588868 3.216676
  16450.000 3.486753 2.609493 2.660096 3.229434
  16460.000 4.241875 3.559312 3.593331 3.225885
  16470.000 4.233759 3.553201 3.587972 3.217237
  16480.000 4.230305 3.549087 3.584443 3.216618
  16490.000 4.236773 3.560879 3.588254 3.216347
  16500.000 4.247747 3.567309 3.598691 3.226510
  16510.000 4.241618 3.565398 3.589728 3.222460
  16520.000 4.252287 3.565644 3.605181 3.233055
  16530.000 4.249815 3.569583 3.598796 3.229349
  16540.000 4.245488 3.565660 3.597776 3.223413
  16550.000 4.245255 3.564996 3.599118 3.222035
  16560.000 4.256861 3.569379 3.610617 3.234947
  16570.000 4.244617 3.557817 3.600951 3.226209
  16580.000 4.241060 3.552861 3.601271 3.222002
  16590.000 4.236392 3.549525 3.594136 3.221354
  16600.000 4.238953 3.552373 3.595924 3.222934
  16610.000 4.236127 3.551954 3.591726 3.220677
  16620.000 4.242938 3.558156 3.598583 3.224098
  16630.000 4.245677 3.561063 3.602547 3.223658
  16640.000 4.249481 3.566316 3.600904 3.229705
  16650.000 4.243055 3.565037 3.596691 3.218926
  16660.000 4.243759 3.561208 3.599748 3.221551
  16670.000 3.880330 3.122550 3.158636 3.222808
  16680.000 3.886289 3.126849 3.162569 3.229183
  16690.000 3.881189 3.117347 3.162553 3.226091
  16700.000 3.886065 3.122287 3.165866 3.229796
  16710.000 3.888006 3.122966 3.167516 3.232192
  16720.000 4.241589 3.571919 3.586468 3.218810
  16730.000 4.255298 3.569069 3.611305 3.230376
  16740.000 4.242701 3.556887 3.599829 3.223465
  16750.000 4.249453 3.567394 3.601871 3.227367
  16760.000 3.872476 3.111839 3.157132 3.215769
  16770.000 4.225931 3.541110 3.589135 3.208694
  16780.000 4.210195 3.530100 3.570122 3.200624
  16790.000 4.202590 3.522522 3.565471 3.194171
  16800.000 4.218791 3.532143 3.581920 3.207844
  16810.000 3.868248 3.106554 3.161802 3.206081
  16820.000 3.874615 3.113436 3.164190 3.212415
  16830.000 3.866946 3.103662 3.163214 3.204354
  16840.000 4.203480 3.519404 3.564418 3.201123
  16850.000 4.219011 3.523384 3.584468 3.215174
  16860.000 4.202001 3.509242 3.571961 3.199982
  16870.000 3.860927 3.095550 3.164547 3.196379
  16880.000 3.861623 3.103415 3.157228 3.197652
  16890.000 3.871234 3.108081 3.165014 3.208649
  16900.000 4.206163 3.517546 3.569295 3.204795
  16910.000 4.200952 3.514211 3.562330 3.202526
  16920.000 4.199692 3.503144 3.571183 3.201452
  16930.000 4.199583 3.509776 3.563458 3.202527
  16940.000 4.203588 3.510345 3.569209 3.206023
  16950.000 4.211084 3.520504 3.576969 3.205914
  16960.000 3.872172 3.113704 3.156596 3.213753
  16970.000 4.237973 3.550059 3.593599 3.225511
  16980.000 3.890331 3.119971 3.179980 3.228468
  16990.000 3.882957 3.117884 3.166875 3.225590
  17000.000 3.880089 3.110249 3.168263 3.224684
  17010.000 3.882213 3.119595 3.164247 3.224722
  17020.000 3.878577 3.120258 3.158070 3.221392
  17030.000 3.878430 3.111096 3.169925 3.218252
  17040.000 3.870769 3.106255 3.163160 3.211123
  17050.000 3.872072 3.105795 3.166817 3.211094
  17060.000 4.215986 3.529905 3.576575 3.208848
  17070.000 4.215787 3.525294 3.577719 3.212149
  17080.000 4.228331 3.537220 3.584690 3.224260
  17090.000 4.228015 3.536776 3.588889 3.219222
  17100.000 4.231911 3.535945 3.591930 3.226934
  17110.000 4.229641 3.531131 3.598766 3.218644
  17120.000 4.230608 3.533609 3.597992 3.219353
  17130.000 4.220478 3.524800 3.590589 3.210671
  17140.000 4.212176 3.515339 3.583600 3.207031
  17150.000 4.209334 3.519135 3.574166 3.205942
  17160.000 4.209258 3.518405 3.575671 3.204856
  17170.000 4.212429 3.522375 3.574794 3.209804
  17180.000 4.216492 3.523432 3.578636 3.215034
  17190.000 4.206223 3.511930 3.576608 3.202928
  17200.000 4.208962 3.508619 3.579977 3.210030
  17210.000 4.214897 3.521068 3.579882 3.212035
  17220.000 4.224568 3.532268 3.584399 3.220124
  17230.000 4.232498 3.541074 3.593928 3.220668
  17240.000 4.239640 3.551498 3.596015 3.225632
  17250.000 4.259440 3.569289 3.612657 3.239537
  17260.000 4.246690 3.563238 3.600454 3.226264
  17270.000 4.248359 3.563026 3.603948 3.226994
  17280.000 4.261761 3.573333 3.613096 3.240687
  17290.000 4.265759 3.575019 3.621102 3.240404
  17300.000 4.258336 3.568576 3.618289 3.231093
  17310.000 4.250364 3.561787 3.607833 3.229300
  17320.000 4.242305 3.552502 3.602624 3.224139
  17330.000 3.889396 3.126926 3.162805 3.236336
  17340.000 3.884755 3.116284 3.163013 3.235225
  17350.000 3.885310 3.118857 3.164224 3.232907
  17360.000 3.877819 3.119334 3.155556 3.222927
  17370.000 3.884977 3.115947 3.170162 3.229096
  17380.000 3.877738 3.115789 3.159027 3.222750
  17390.000 3.878851 3.113470 3.166305 3.220528
  17400.000 3.889941 3.122195 3.171766 3.233429
  17410.000 3.890425 3.119520 3.177147 3.231894
  17420.000 3.877795 3.113069 3.166317 3.218359
  17430.000 4.213314 3.527062 3.577454 3.204021
  17440.000 3.862379 3.095980 3.163956 3.200047
  17450.000 3.873603 3.106553 3.172264 3.208678
  17460.000 4.201225 3.508739 3.570368 3.200288
  17470.000 4.200953 3.508314 3.570168 3.200245
  17480.000 4.204258 3.508506 3.569014 3.209996
  17490.000 4.201394 3.508503 3.568306 3.203315
  17500.000 4.211777 3.521415 3.572408 3.211792
  17510.000 4.218806 3.523918 3.585062 3.213395
  17520.000 3.873619 3.112395 3.164546 3.210697
  17530.000 3.865018 3.103009 3.159809 3.203696
  17540.000 3.872894 3.111547 3.165837 3.208475
  17550.000 3.867513 3.105463 3.161092 3.206082
  17560.000 3.880197 3.116049 3.170929 3.216721
  17570.000 3.867375 3.109391 3.158136 3.204839
  17580.000 4.229024 3.536712 3.588528 3.222354
  17590.000 3.874228 3.110056 3.164832 3.214118
  17600.000 4.203962 3.518249 3.563385 3.204816
  17610.000 3.871253 3.106751 3.167664 3.207366
  17620.000 4.219208 3.530369 3.576101 3.217365
  17630.000 4.212046 3.526252 3.570197 3.209671
  17640.000 3.866373 3.099796 3.167894 3.202092
  17650.000 3.873340 3.106051 3.172037 3.208770
  17660.000 3.866900 3.097683 3.170999 3.202329
  17670.000 3.874146 3.103135 3.180064 3.205562
  17680.000 3.858449 3.091354 3.162051 3.196908
  17690.000 3.875962 3.105198 3.180064 3.207971
  17700.000 4.204471 3.511081 3.571634 3.204811
  17710.000 3.861692 3.100032 3.161712 3.196677
  17720.000 3.868410 3.101825 3.168621 3.204337
  17730.000 3.865008 3.102814 3.165669 3.198069
  17740.000 3.871888 3.108535 3.169564 3.205301
  17750.000 4.199038 3.507916 3.567788 3.198334
  17760.000 4.191788 3.502958 3.560782 3.192547
  17770.000 4.194549 3.505811 3.561685 3.195660
  17780.000 3.863894 3.090807 3.178838 3.193945
  17790.000 3.869510 3.096839 3.178689 3.201838
  17800.000 3.876648 3.105917 3.179740 3.209259
  17810.000 3.869352 3.097905 3.176877 3.202204
  17820.000 3.863282 3.089509 3.177006 3.195531
  17830.000 4.184758 3.485713 3.560702 3.193059
  17840.000 4.181618 3.483441 3.550692 3.198449
  17850.000 4.187269 3.490012 3.560975 3.194640
  17860.000 4.182276 3.479471 3.558683 3.195600
  17870.000 4.189470 3.489066 3.568118 3.193444
  17880.000 4.184811 3.483280 3.562373 3.193972
  17890.000 4.190289 3.494149 3.561324 3.197665
  17900.000 3.853374 3.092688 3.160817 3.184568
  17910.000 3.856169 3.091567 3.166931 3.186362
  17920.000 4.188458 3.490562 3.561733 3.196306
  17930.000 3.847923 3.074632 3.166327 3.183387
  17940.000 4.161119 3.461724 3.543866 3.176048
  17950.000 4.171699 3.467130 3.556185 3.184142
  17960.000 4.162017 3.458779 3.542046 3.183658
  17970.000 4.174755 3.475556 3.551718 3.187908
  17980.000 4.160487 3.456429 3.545266 3.178581
  17990.000 4.169889 3.461142 3.554042 3.188285
  18000.000 4.154943 3.445691 3.544624 3.176475
  18010.000 4.154942 3.444174 3.544779 3.177944
  18020.000 4.148104 3.438743 3.538202 3.173274
  18030.000 4.145338 3.437646 3.535185 3.170599
  18040.000 4.157808 3.447352 3.548719 3.177598
  18050.000 4.159028 3.451348 3.545815 3.179694
  18060.000 4.157941 3.450354 3.543678 3.180287
  18070.000 4.157856 3.452945 3.542675 3.178389
  18080.000 4.179341 3.475152 3.558614 3.192711
  18090.000 4.175900 3.470796 3.555542 3.191853
  18100.000 4.162363 3.458213 3.547098 3.179552
  18110.000 4.168196 3.461348 3.551469 3.186527
  18120.000 4.177891 3.471520 3.557926 3.193644
  18130.000 4.174629 3.467162 3.554618 3.193507
  18140.000 4.168236 3.462245 3.547907 3.189589
  18150.000 4.186600 3.476360 3.567094 3.200947
  18160.000 4.185612 3.482339 3.558436 3.201522
  18170.000 4.191008 3.487344 3.565094 3.202745
  18180.000 4.171000 3.471820 3.548866 3.185333
  18190.000 4.169312 3.466420 3.548557 3.187155
  18200.000 4.171243 3.468490 3.550770 3.187495
  18210.000 4.166815 3.456763 3.550202 3.189295
  18220.000 4.158414 3.448826 3.545557 3.181112
  18230.000 4.160986 3.449303 3.550264 3.182044
  18240.000 4.164884 3.457254 3.546811 3.187495
  18250.000 4.160977 3.450813 3.546023 3.185153
  18260.000 4.161003 3.454562 3.545180 3.182093
  18270.000 4.159823 3.447627 3.549164 3.182060
  18280.000 4.145899 3.438001 3.533741 3.173278
  18290.000 4.156549 3.450159 3.540986 3.179868
  18300.000 4.148832 3.440937 3.539043 3.171860
  18310.000 4.144582 3.432284 3.537589 3.171791
  18320.000 4.137405 3.425965 3.530764 3.167450
  18330.000 4.138120 3.427854 3.529111 3.169112
  18340.000 4.145483 3.433317 3.535844 3.174935
  18350.000 4.128981 3.421468 3.522689 3.159322
  18360.000 4.136062 3.423507 3.530004 3.167436
  18370.000 4.142446 3.428984 3.534437 3.173239
  18380.000 4.133928 3.428608 3.525841 3.160978
  18390.000 4.141612 3.433902 3.531830 3.168660
  18400.000 4.150817 3.441718 3.540000 3.175158
  18410.000 4.156639 3.446305 3.543954 3.180997
  18420.000 4.171460 3.462057 3.555337 3.189988
  18430.000 4.166473 3.455701 3.555414 3.183738
  18440.000 4.150556 3.443820 3.537392 3.175082
  18450.000 4.160810 3.447716 3.552266 3.181096
  18460.000 4.157432 3.448219 3.543208 3.181828
  18470.000 4.167805 3.457945 3.552785 3.187715
  18480.000 4.160204 3.450456 3.548552 3.180705
  18490.000 4.171001 3.456351 3.561006 3.188621
  18500.000 4.171104 3.460819 3.554465 3.191350
  18510.000 4.171138 3.459792 3.556435 3.190331
  18520.000 4.150372 3.443709 3.536923 3.175236
  18530.000 4.152974 3.444821 3.538724 3.178846
  18540.000 4.145356 3.434562 3.533041 3.176368
  18550.000 4.142270 3.440460 3.527473 3.168077
  18560.000 4.153733 3.441999 3.541645 3.180597
  18570.000 4.149582 3.437047 3.542561 3.174111
  18580.000 4.145030 3.433451 3.537082 3.172231
  18590.000 4.144997 3.430138 3.539145 3.173420
  18600.000 4.136025 3.420162 3.533534 3.167053
  18610.000 4.136507 3.416972 3.534312 3.170867
  18620.000 4.138281 3.412383 3.537751 3.176599
  18630.000 4.127063 3.400380 3.528790 3.170213
  18640.000 4.114099 3.395517 3.517005 3.154787
  18650.000 4.117695 3.399084 3.520534 3.156419
  18660.000 4.096991 3.376795 3.505222 3.143458
  18670.000 4.110842 3.387751 3.515084 3.156797
  18680.000 4.106851 3.384934 3.516012 3.148383
  18690.000 4.119359 3.392368 3.529702 3.157760
  18700.000 4.135767 3.406574 3.538802 3.175111
  18710.000 4.120534 3.395963 3.526196 3.160856
  18720.000 4.124982 3.411972 3.521968 3.159933
  18730.000 4.121093 3.403595 3.522741 3.157951
  18740.000 4.113731 3.390428 3.523215 3.152401
  18750.000 4.114938 3.391241 3.524129 3.153635
  18760.000 4.119932 3.392945 3.530836 3.157350
  18770.000 4.109744 3.387665 3.518321 3.150411
  18780.000 4.119108 3.404257 3.518951 3.156261
  18790.000 4.126237 3.411253 3.524880 3.160736
  18800.000 4.128677 3.408029 3.532206 3.162409
  18810.000 4.142566 3.427186 3.537389 3.172220
  18820.000 4.151423 3.433203 3.548177 3.176806
  18830.000 4.156420 3.439721 3.546904 3.184265
  18840.000 4.153424 3.437636 3.545636 3.180096
  18850.000 4.149259 3.434563 3.542059 3.176523
  18860.000 4.154803 3.438370 3.543387 3.185412
  18870.000 4.139582 3.426248 3.530843 3.172735
  18880.000 4.141711 3.426564 3.533968 3.174493
  18890.000 4.144921 3.430914 3.536067 3.175813
  18900.000 4.137358 3.420780 3.533653 3.169718
  18910.000 4.132480 3.420799 3.527320 3.163997
  18920.000 4.136023 3.417336 3.533913 3.169638
  18930.000 4.125538 3.415374 3.518821 3.161217
  18940.000 4.130436 3.422692 3.520180 3.164565
  18950.000 4.143171 3.437782 3.528326 3.172434
  18960.000 4.148196 3.433248 3.539024 3.178563
  18970.000 4.148389 3.435861 3.538573 3.176719
  18980.000 4.146173 3.435761 3.535201 3.174803
  18990.000 4.140723 3.431416 3.529986 3.171078
  19000.000 4.132080 3.422261 3.523679 3.165425
  19010.000 4.132426 3.423973 3.523241 3.165011
  19020.000 4.126952 3.418467 3.516954 3.163617
  19030.000 4.122507 3.409989 3.514548 3.163866
  19040.000 4.124465 3.412922 3.519995 3.159726
  19050.000 4.117077 3.409017 3.509377 3.156487
  19060.000 4.112663 3.407815 3.501623 3.154894
  19070.000 4.112945 3.398538 3.508158 3.158382
  19080.000 4.112605 3.394564 3.511118 3.158470
  19090.000 4.117583 3.407690 3.509914 3.158665
  19100.000 4.129850 3.424859 3.520016 3.160875
  19110.000 4.143143 3.435172 3.533302 3.169640
  19120.000 4.162141 3.453603 3.544778 3.186539
  19130.000 4.127909 3.422432 3.520540 3.157850
  19140.000 4.140168 3.431544 3.529782 3.169719
  19150.000 4.140294 3.431950 3.528097 3.171497
  19160.000 4.142672 3.438681 3.530123 3.168143
  19170.000 4.144673 3.434457 3.532674 3.175120
  19180.000 4.153168 3.441200 3.544680 3.176621
  19190.000 4.147217 3.434256 3.538223 3.175777
  19200.000 4.163383 3.452502 3.549088 3.186202
  19210.000 4.169723 3.460292 3.551875 3.191204
  19220.000 4.165342 3.452720 3.550877 3.189074
  19230.000 4.161757 3.457492 3.545501 3.180491
  19240.000 4.151639 3.440699 3.543133 3.174914
  19250.000 4.159161 3.451020 3.542608 3.183975
  19260.000 4.148692 3.450589 3.526462 3.174990
  19270.000 4.166747 3.464330 3.542925 3.188995
  19280.000 4.160904 3.460854 3.539466 3.181349
  19290.000 4.170326 3.466188 3.549651 3.188858
  19300.000 4.164503 3.453735 3.552080 3.184443
  19310.000 4.170516 3.468991 3.544947 3.191515
  19320.000 4.167703 3.470011 3.541179 3.187233
  19330.000 4.171736 3.471032 3.546603 3.190641
  19340.000 4.172487 3.469914 3.546806 3.193627
  19350.000 4.173068 3.476256 3.548865 3.185930
  19360.000 4.191565 3.489915 3.562961 3.203771
  19370.000 4.177983 3.481009 3.548002 3.194588
  19380.000 4.192886 3.490892 3.565754 3.203079
  19390.000 4.189548 3.494056 3.559422 3.197946
  19400.000 4.193563 3.497668 3.557932 3.206141
  19410.000 4.184289 3.476590 3.562675 3.199566
  19420.000 4.171824 3.469191 3.552733 3.186059
  19430.000 4.180541 3.481300 3.556899 3.191051
  19440.000 3.870119 3.099291 3.184733 3.194920
  19450.000 4.189863 3.483033 3.565802 3.203627
  19460.000 4.184979 3.483804 3.560071 3.196438
  19470.000 4.182653 3.480522 3.561133 3.192724
  19480.000 4.193184 3.491121 3.566301 3.202976
  19490.000 4.193067 3.492763 3.567895 3.199107
  19500.000 4.186507 3.488520 3.562162 3.192956
  19510.000 4.201701 3.506420 3.567614 3.207117
  19520.000 4.209417 3.508661 3.579763 3.211380
  19530.000 3.872900 3.106288 3.173374 3.206145
  19540.000 3.880438 3.106050 3.182070 3.215970
  19550.000 3.888149 3.112280 3.184214 3.226423
  19560.000 4.234085 3.543270 3.597076 3.218899
  19570.000 3.884159 3.109406 3.179130 3.224594
  19580.000 4.240438 3.547693 3.599681 3.227816
  19590.000 3.880871 3.119401 3.163288 3.222613
  19600.000 3.880524 3.122164 3.160670 3.221681
  19610.000 3.872330 3.111480 3.158595 3.214322
  19620.000 3.864633 3.106470 3.153639 3.205520
  19630.000 3.878175 3.117662 3.160787 3.220225
  19640.000 3.875934 3.116505 3.161626 3.215166
  19650.000 4.225590 3.539801 3.583475 3.215535
  19660.000 4.232010 3.541844 3.593704 3.218762
  19670.000 4.230530 3.539549 3.592314 3.218962
  19680.000 4.216820 3.532783 3.576171 3.208381
  19690.000 4.212762 3.523283 3.575093 3.209360
  19700.000 4.209471 3.513893 3.576798 3.209098
  19710.000 4.192847 3.506804 3.553723 3.198948
  19720.000 4.207218 3.514715 3.574062 3.205346
  19730.000 4.222727 3.530206 3.586021 3.215729
  19740.000 4.217131 3.521192 3.583053 3.214221
  19750.000 4.232064 3.535583 3.598833 3.220079
  19760.000 4.239140 3.543323 3.598489 3.230503
  19770.000 4.231903 3.534259 3.595663 3.224632
  19780.000 3.883478 3.112103 3.178886 3.220603
  19790.000 3.879169 3.109147 3.175880 3.216025
  19800.000 4.229946 3.540434 3.587616 3.221684
  19810.000 3.878829 3.108512 3.171001 3.220659
  19820.000 3.879616 3.116677 3.162755 3.222757
  19830.000 3.892287 3.121264 3.177220 3.234615
  19840.000 3.883720 3.116461 3.165938 3.229695
  19850.000 3.887207 3.118459 3.170121 3.232069
  19860.000 3.875894 3.108610 3.165723 3.218662
  19870.000 3.883589 3.113964 3.172307 3.225573
  19880.000 3.884319 3.108139 3.180073 3.225273
  19890.000 4.241144 3.553223 3.597002 3.226577
  19900.000 3.890236 3.118517 3.175406 3.234122
  19910.000 3.886551 3.112575 3.175288 3.231092
  19920.000 3.880465 3.114449 3.167734 3.222048
  19930.000 4.234029 3.540492 3.596634 3.222271
  19940.000 3.878942 3.109240 3.172763 3.218480
  19950.000 4.227868 3.533882 3.591321 3.219298
  19960.000 4.226380 3.533146 3.587639 3.220314
  19970.000 4.217243 3.519108 3.584707 3.214962
  19980.000 4.213924 3.512011 3.581731 3.217338
  19990.000 4.221716 3.520116 3.586971 3.223081
  20000.000 4.223555 3.524937 3.586817 3.222793
  20010.000 4.211557 3.511457 3.581921 3.211544
  20020.000 4.212676 3.514658 3.578008 3.215322
  20030.000 3.884875 3.107319 3.190274 3.217345
  20040.000 4.206211 3.499496 3.584225 3.208004
  20050.000 4.204287 3.501749 3.577024 3.208534
  20060.000 3.877962 3.108948 3.182919 3.206367
  20070.000 3.870507 3.101105 3.174437 3.204339
  20080.000 4.209843 3.507383 3.582904 3.210383
  20090.000 3.878036 3.104109 3.182661 3.211468
  20100.000 3.878778 3.105397 3.181339 3.213310
  20110.000 3.882947 3.104415 3.186872 3.218840
  20120.000 3.877800 3.093258 3.193318 3.210786
  20130.000 3.882629 3.102173 3.192379 3.214783
  20140.000 3.886142 3.106628 3.190207 3.221111
  20150.000 3.883664 3.105836 3.186801 3.219295
  20160.000 3.883921 3.098761 3.191191 3.222389
  20170.000 3.887863 3.106625 3.189712 3.225768
  20180.000 3.885713 3.108793 3.181165 3.226946
  20190.000 3.891414 3.111671 3.185877 3.233235
  20200.000 3.889580 3.107103 3.187768 3.231363
  20210.000 3.896670 3.112311 3.192891 3.238353
  20220.000 3.889087 3.114036 3.180912 3.230243
  20230.000 3.883333 3.111097 3.173700 3.226344
  20240.000 3.891470 3.119519 3.177691 3.233880
  20250.000 3.890839 3.114282 3.183462 3.231732
  20260.000 3.886400 3.111034 3.179908 3.227665
  20270.000 3.898881 3.121903 3.186498 3.240758
  20280.000 3.898167 3.113456 3.194504 3.239299
  20290.000 3.886699 3.107743 3.184289 3.227251
  20300.000 3.883777 3.107658 3.182317 3.222225
  20310.000 3.898176 3.118303 3.193021 3.236094
  20320.000 3.890914 3.113314 3.185721 3.230603
  20330.000 3.890057 3.114707 3.185007 3.227913
  20340.000 3.877985 3.103979 3.178549 3.215537
  20350.000 3.884024 3.114261 3.176040 3.222672
  20360.000 3.887942 3.113614 3.181530 3.227305
  20370.000 3.887389 3.109054 3.188484 3.223475
  20380.000 3.893108 3.118476 3.187134 3.229527
  20390.000 3.882864 3.107947 3.181647 3.220426
  20400.000 3.884977 3.108522 3.185092 3.221571
  20410.000 3.886658 3.111815 3.183943 3.223547
  20420.000 4.227876 3.526009 3.595332 3.223490
  20430.000 4.216183 3.517692 3.583614 3.214969
  20440.000 3.882674 3.108379 3.183969 3.217238
  20450.000 3.880165 3.107459 3.182753 3.213272
  20460.000 3.883489 3.111700 3.182153 3.217795
  20470.000 3.874048 3.103642 3.178544 3.206360
  20480.000 3.876831 3.100474 3.189529 3.205255
  20490.000 4.197207 3.492614 3.574639 3.202622
  20500.000 3.882881 3.101675 3.192693 3.215575
  20510.000 4.215412 3.512636 3.587600 3.214020
  20520.000 4.228007 3.525946 3.596724 3.222329
  20530.000 3.890563 3.115632 3.182519 3.230682
  20540.000 3.889103 3.116749 3.180745 3.227850
  20550.000 3.889108 3.113405 3.184114 3.227762
  20560.000 3.897840 3.114721 3.190530 3.241187
  20570.000 3.891720 3.114060 3.184753 3.232788
  20580.000 3.892609 3.118249 3.180373 3.235219
  20590.000 3.890204 3.119826 3.174957 3.233223
  20600.000 3.891906 3.113103 3.178162 3.240615
  20610.000 3.877615 3.115517 3.158751 3.223007
  20620.000 3.887105 3.117436 3.169914 3.233017
  20630.000 3.892036 3.120581 3.175093 3.236743
  20640.000 3.887432 3.116947 3.172454 3.231775
  20650.000 3.889128 3.119713 3.170839 3.234771
  20660.000 3.887641 3.117048 3.170630 3.233972
  20670.000 3.893408 3.119067 3.175359 3.241256
  20680.000 3.880347 3.111627 3.166818 3.225404
  20690.000 3.887086 3.118346 3.172039 3.230012
  20700.000 3.887524 3.113473 3.179274 3.228658
  20710.000 3.882615 3.111038 3.174836 3.223544
  20720.000 3.882003 3.109453 3.177280 3.221191
  20730.000 3.884042 3.112733 3.175926 3.224242
  20740.000 3.869276 3.100719 3.169269 3.206834
  20750.000 4.231512 3.534571 3.596341 3.222533
  20760.000 3.880526 3.108113 3.176178 3.220019
  20770.000 3.874122 3.101775 3.174364 3.212478
  20780.000 3.881549 3.112894 3.175586 3.218451
  20790.000 3.886258 3.110955 3.183680 3.223680
  20800.000 3.878643 3.103963 3.180141 3.215540
  20810.000 3.884072 3.106939 3.184771 3.221217
  20820.000 4.224429 3.524977 3.589687 3.221891
  20830.000 3.885267 3.110158 3.182157 3.223575
  20840.000 3.887589 3.117581 3.175100 3.228930
  20850.000 3.880883 3.112071 3.170501 3.222633
  20860.000 3.892130 3.124355 3.171374 3.236991
  20870.000 3.895222 3.122149 3.180205 3.237909
  20880.000 3.888588 3.119339 3.170571 3.234110
  20890.000 4.270760 3.575848 3.625992 3.247200
  20900.000 4.260395 3.564642 3.615463 3.244022
  20910.000 4.244333 3.549184 3.604559 3.230983
  20920.000 4.239594 3.549479 3.595388 3.228421
  20930.000 4.234407 3.544537 3.592301 3.223705
  20940.000 4.235891 3.540464 3.597677 3.226040
  20950.000 3.878515 3.101114 3.179608 3.218521
  20960.000 4.219340 3.519383 3.588059 3.216441
  20970.000 3.880450 3.112958 3.176561 3.214763
  20980.000 3.873026 3.104288 3.171575 3.210164
  20990.000 3.881382 3.108055 3.180334 3.218023
  21000.000 3.867090 3.094372 3.174964 3.202072
  21010.000 3.874108 3.106916 3.172349 3.209472
  21020.000 3.866544 3.100832 3.165487 3.203912
  21030.000 4.208936 3.516257 3.575583 3.206469
  21040.000 4.209193 3.516066 3.570309 3.213226
  21050.000 3.869254 3.112711 3.160927 3.203420
  21060.000 4.210629 3.521602 3.571703 3.209352
  21070.000 4.219409 3.529869 3.577423 3.216949
  21080.000 3.866219 3.100100 3.167006 3.202306
  21090.000 3.867822 3.102264 3.170449 3.200676
  21100.000 4.184875 3.491623 3.552835 3.195668
  21110.000 4.188069 3.494724 3.553689 3.199682
  21120.000 3.858574 3.101455 3.161734 3.187722
  21130.000 4.197949 3.509310 3.563095 3.199163
  21140.000 3.869779 3.107689 3.166317 3.204239
  21150.000 3.872071 3.110240 3.166625 3.207002
  21160.000 3.870887 3.108533 3.166260 3.206140
  21170.000 3.871472 3.110482 3.166995 3.204924
  21180.000 3.870512 3.109354 3.169803 3.200941
  21190.000 3.872360 3.117268 3.162191 3.205239
  21200.000 3.874227 3.110892 3.168771 3.209460
  21210.000 3.878725 3.116615 3.169892 3.213626
  21220.000 3.881393 3.121081 3.168769 3.216879
  21230.000 3.879500 3.117530 3.163652 3.220773
  21240.000 3.893540 3.128182 3.174358 3.233763
  21250.000 3.889120 3.120373 3.176034 3.229025
  21260.000 3.885138 3.123846 3.165529 3.226411
  21270.000 3.884798 3.126398 3.163895 3.224705
  21280.000 3.875173 3.121441 3.154949 3.215080
  21290.000 3.887197 3.126972 3.167389 3.226494
  21300.000 3.880623 3.126435 3.160985 3.217440
  21310.000 3.873406 3.123142 3.156965 3.207218
  21320.000 3.886656 3.126832 3.172711 3.220097
  21330.000 3.886758 3.124030 3.174481 3.221303
  21340.000 3.879796 3.122075 3.164310 3.216415
  21350.000 3.876957 3.111035 3.174871 3.209857
  21360.000 3.872157 3.112354 3.166797 3.204965
  21370.000 3.873764 3.113889 3.170191 3.204014
  21380.000 3.872112 3.109062 3.169935 3.204951
  21390.000 3.869145 3.114127 3.162909 3.199825
  21400.000 3.872063 3.105578 3.172990 3.205197
  21410.000 3.872076 3.108525 3.171690 3.203650
  21420.000 3.867035 3.101980 3.174118 3.195415
  21430.000 3.872024 3.107827 3.170921 3.204952
  21440.000 3.874850 3.107963 3.173491 3.209125
  21450.000 3.876979 3.115426 3.170583 3.209886
  21460.000 3.872982 3.109528 3.167718 3.208796
  21470.000 3.877376 3.109137 3.172278 3.215276
  21480.000 3.882912 3.114837 3.174487 3.220947
  21490.000 3.881464 3.119354 3.167357 3.220081
  21500.000 3.882064 3.123103 3.162631 3.222557
  21510.000 3.889300 3.119972 3.179710 3.226203
  21520.000 3.885564 3.120970 3.172403 3.223441
  21530.000 3.873098 3.108042 3.172004 3.206284
  21540.000 3.877873 3.115457 3.167489 3.215050
  21550.000 3.886366 3.113610 3.178469 3.226532
  21560.000 3.878919 3.106212 3.177990 3.216182
  21570.000 3.873299 3.113515 3.164456 3.208927
  21580.000 3.869254 3.106049 3.163898 3.206954
  21590.000 3.879230 3.106931 3.180529 3.213722
  21600.000 3.872263 3.100988 3.174195 3.208917
  21610.000 3.874353 3.101511 3.182206 3.205509
  21620.000 3.874608 3.100718 3.181295 3.207819
  21630.000 3.879524 3.103955 3.183083 3.214800
  21640.000 3.882281 3.103890 3.186330 3.218283
  21650.000 3.886605 3.109393 3.183648 3.226034
  21660.000 3.874843 3.098626 3.179834 3.211840
  21670.000 3.878230 3.106619 3.177819 3.214301
  21680.000 3.876319 3.100885 3.183300 3.209812
  21690.000 3.880343 3.106817 3.183006 3.214062
  21700.000 3.868250 3.097379 3.174273 3.202652
  21710.000 3.878060 3.100933 3.189113 3.208189
  21720.000 3.871868 3.099545 3.183123 3.200520
  21730.000 3.857969 3.086063 3.173467 3.189528
  21740.000 3.867821 3.094597 3.179757 3.198858
  21750.000 3.869906 3.104006 3.174606 3.199908
  21760.000 3.865266 3.094339 3.173994 3.198669
  21770.000 3.857732 3.092175 3.166995 3.189497
  21780.000 3.871076 3.095784 3.182323 3.203030
  21790.000 3.862392 3.093741 3.173791 3.192471
  21800.000 3.868330 3.088213 3.184545 3.201515
  21810.000 3.869709 3.097689 3.174588 3.205542
  21820.000 3.872785 3.102090 3.173708 3.209607
  21830.000 3.881437 3.104917 3.178802 3.222701
  21840.000 3.885585 3.112487 3.178411 3.225761
  21850.000 3.884051 3.107827 3.181594 3.223449
  21860.000 3.880347 3.103928 3.179134 3.220690
  21870.000 3.889573 3.110327 3.188350 3.227667
  21880.000 3.877957 3.099601 3.178764 3.219482
  21890.000 3.880816 3.110871 3.173506 3.220671
  21900.000 3.884708 3.109097 3.183689 3.221716
  21910.000 3.886687 3.110742 3.183365 3.225216
  21920.000 3.876039 3.107630 3.172384 3.213405
  21930.000 3.875459 3.096088 3.183452 3.212200
  21940.000 3.875648 3.108826 3.169843 3.213814
  21950.000 3.883459 3.110808 3.178381 3.222306
  21960.000 3.876785 3.105944 3.170307 3.218879
  21970.000 3.876477 3.111491 3.169201 3.213857
  21980.000 3.873590 3.103492 3.173597 3.210293
  21990.000 3.868944 3.098373 3.168831 3.208755
  22000.000 3.865682 3.101408 3.162288 3.204406
  22010.000 3.874344 3.100027 3.178242 3.210889
  22020.000 3.883321 3.108361 3.181981 3.220780
  22030.000 3.879252 3.105748 3.177242 3.218179
  22040.000 3.886791 3.109986 3.185843 3.223761
  22050.000 3.886855 3.108407 3.184924 3.226342
  22060.000 3.894188 3.112639 3.190665 3.234284
  22070.000 3.895726 3.110084 3.191223 3.239873
  22080.000 3.897396 3.111181 3.192947 3.241146
  22090.000 3.892489 3.112589 3.186067 3.234745
  22100.000 3.887605 3.110711 3.183386 3.227460
  22110.000 3.894053 3.111829 3.187481 3.237898
  22120.000 3.887524 3.115711 3.174730 3.230981
  22130.000 3.880785 3.106069 3.173506 3.225218
  22140.000 3.887356 3.111540 3.179238 3.230157
  22150.000 3.885645 3.112361 3.175702 3.228731
  22160.000 3.887755 3.111837 3.178736 3.231336
  22170.000 3.895643 3.121585 3.180012 3.239653
  22180.000 3.884288 3.113064 3.171102 3.229287
  22190.000 3.883140 3.113631 3.167356 3.229667
  22200.000 3.886087 3.114809 3.167699 3.235255
  22210.000 3.885974 3.113163 3.168406 3.235885
  22220.000 3.890153 3.127155 3.160507 3.240157
  22230.000 3.902002 3.127395 3.174661 3.254558
  22240.000 3.889352 3.119778 3.163503 3.242426
  22250.000 3.890346 3.118697 3.168665 3.240809
  22260.000 3.883304 3.111919 3.166065 3.232976
  22270.000 3.893101 3.118975 3.176748 3.239252
  22280.000 3.890179 3.121267 3.166794 3.239772
  22290.000 3.897046 3.126077 3.169023 3.249416
  22300.000 3.894770 3.124655 3.165035 3.249233
  22310.000 3.900707 3.122398 3.176260 3.254714
  22320.000 3.889849 3.121511 3.160994 3.244397
  22330.000 3.897895 3.129407 3.165997 3.251209
  22340.000 3.893234 3.126249 3.161951 3.247022
  22350.000 3.889064 3.125923 3.155107 3.243999
  22360.000 3.904129 3.134192 3.167953 3.259654
  22370.000 3.477720 2.589209 2.634406 3.247311
  22380.000 3.476207 2.596094 2.623190 3.247644
  22390.000 3.498302 2.604064 2.641917 3.273436
  22400.000 3.488359 2.591974 2.636097 3.266505
  22410.000 3.479112 2.593217 2.624669 3.254942
  22420.000 3.488912 2.602003 2.625605 3.268139
  22430.000 3.476120 2.595204 2.618027 3.252337
  22440.000 3.480783 2.599418 2.615791 3.260743
  22450.000 3.478754 2.595328 2.619870 3.256378
  22460.000 3.476814 2.594461 2.617698 3.254685
  22470.000 3.476493 2.594607 2.618289 3.253388
  22480.000 3.483381 2.595556 2.623760 3.262966
  22490.000 3.491401 2.597467 2.632112 3.271826
  22500.000 3.490722 2.607893 2.621383 3.270692
  22510.000 3.489406 2.598840 2.625302 3.271957
  22520.000 3.474196 2.595534 2.614268 3.250994
  22530.000 3.482040 2.592892 2.627024 3.259589
  22540.000 3.488632 2.600096 2.624574 3.269895
  22550.000 3.481879 2.589723 2.622440 3.265442
  22560.000 3.484444 2.588583 2.631253 3.264727
  22570.000 3.476142 2.588254 2.622043 3.254693
  22580.000 3.478802 2.588786 2.627100 3.255865
  22590.000 3.479028 2.589307 2.627782 3.255400
  22600.000 3.476793 2.578423 2.631714 3.256081
  22610.000 3.485633 2.588629 2.634663 3.264487
  22620.000 3.486969 2.592124 2.636186 3.263316
  22630.000 3.904008 3.138526 3.160259 3.262663
  22640.000 3.903297 3.132855 3.166520 3.260352
  22650.000 3.476852 2.581870 2.630223 3.254672
  22660.000 3.483966 2.589854 2.630851 3.263012
  22670.000 3.480915 2.589111 2.632549 3.255711
  22680.000 3.909369 3.141609 3.165579 3.267388
  22690.000 3.901332 3.132620 3.166518 3.255857
  22700.000 3.486868 2.597444 2.635267 3.259631
  22710.000 3.903841 3.132455 3.171096 3.257564
  22720.000 3.898714 3.128978 3.168115 3.251530
  22730.000 3.895288 3.128073 3.161557 3.250587
  22740.000 3.895530 3.130428 3.160596 3.249820
  22750.000 3.893187 3.128982 3.157323 3.248769
  22760.000 3.898938 3.130975 3.158960 3.259038
  22770.000 3.886486 3.124525 3.149050 3.245061
  22780.000 3.897729 3.128885 3.161977 3.255263
  22790.000 3.894922 3.126718 3.162061 3.250518
  22800.000 3.897268 3.126924 3.163402 3.254639
  22810.000 3.897112 3.129347 3.165675 3.249719
  22820.000 3.899390 3.123042 3.172570 3.254514
  22830.000 3.896790 3.124894 3.168846 3.250142
  22840.000 3.888506 3.119386 3.162153 3.242089
  22850.000 3.908609 3.134412 3.174334 3.263980
  22860.000 3.891005 3.129477 3.157349 3.243046
  22870.000 3.889557 3.121184 3.163691 3.241397
  22880.000 3.888627 3.125815 3.159212 3.239053
  22890.000 3.891336 3.127826 3.160435 3.242424
  22900.000 3.891508 3.119866 3.167533 3.243584
  22910.000 3.887520 3.123607 3.159483 3.238256
  22920.000 3.896511 3.128518 3.165448 3.249303
  22930.000 3.893164 3.127275 3.165568 3.242348
  22940.000 3.893843 3.129058 3.165516 3.242306
  22950.000 3.898547 3.130194 3.169130 3.248978
  22960.000 3.884152 3.119503 3.157197 3.236376
  22970.000 3.891620 3.123658 3.166774 3.240949
  22980.000 3.886491 3.118089 3.165746 3.235016
  22990.000 3.887634 3.117561 3.167322 3.236704
  23000.000 3.897372 3.131428 3.169574 3.244544
  23010.000 3.887384 3.128649 3.156209 3.236257
  23020.000 3.886220 3.130746 3.156096 3.231569
  23030.000 3.879060 3.122204 3.151265 3.227310
  23040.000 3.891091 3.126175 3.162686 3.241236
  23050.000 3.882215 3.117778 3.157907 3.232709
  23060.000 3.891997 3.121009 3.169794 3.241454
  23070.000 3.886152 3.123710 3.157169 3.237139
  23080.000 3.892598 3.126591 3.163745 3.243428
  23090.000 3.883160 3.121498 3.154428 3.234790
  23100.000 3.890398 3.127632 3.154684 3.245967
  23110.000 3.883328 3.126667 3.148583 3.235883
  23120.000 3.891597 3.124927 3.161364 3.244926
  23130.000 3.892813 3.132301 3.159597 3.242485
  23140.000 3.896744 3.130124 3.166754 3.247036
  23150.000 3.886037 3.114322 3.164761 3.238465
  23160.000 3.896295 3.124771 3.170334 3.247609
  23170.000 3.888714 3.124152 3.161624 3.238522
  23180.000 3.893130 3.121178 3.169274 3.244529
  23190.000 3.891257 3.121706 3.167350 3.241390
  23200.000 3.896035 3.127558 3.168064 3.246516
  23210.000 3.885990 3.123950 3.157005 3.236667
  23220.000 3.885122 3.125077 3.154794 3.235651
  23230.000 3.892895 3.125965 3.163172 3.245318
  23240.000 3.886925 3.123166 3.155863 3.240796
  23250.000 3.887388 3.131007 3.149404 3.240617
  23260.000 3.888398 3.126947 3.153561 3.242926
  23270.000 3.886281 3.122887 3.155911 3.239452
  23280.000 3.889791 3.133074 3.152788 3.241090
  23290.000 3.893910 3.128793 3.159828 3.248274
  23300.000 3.895840 3.129575 3.163123 3.248914
  23310.000 3.891805 3.122299 3.165998 3.243456
  23320.000 3.882408 3.119416 3.156065 3.233372
  23330.000 3.895134 3.131225 3.165629 3.243197
  23340.000 3.882398 3.116285 3.161860 3.230700
  23350.000 3.879577 3.113636 3.160841 3.227482
  23360.000 3.893126 3.129175 3.168116 3.237918
  23370.000 3.887913 3.128105 3.156724 3.237552
  23380.000 3.891188 3.126832 3.163697 3.239840
  23390.000 3.883402 3.120571 3.158315 3.232451
  23400.000 3.882795 3.123864 3.157944 3.228159
  23410.000 3.881544 3.125873 3.155205 3.225898
  23420.000 3.877425 3.124818 3.153741 3.218431
  23430.000 3.872865 3.119979 3.154383 3.211498
  23440.000 3.881891 3.128271 3.158982 3.220697
  23450.000 3.884889 3.132758 3.156880 3.225631
  23460.000 3.876863 3.120730 3.158669 3.216211
  23470.000 3.878968 3.121063 3.164250 3.215451
  23480.000 3.876153 3.123608 3.156551 3.213777
  23490.000 3.874286 3.121059 3.159928 3.208424
  23500.000 3.872275 3.123247 3.151623 3.209623
  23510.000 3.878794 3.125653 3.158831 3.215894
  23520.000 3.872525 3.127501 3.146157 3.211446
  23530.000 3.871970 3.119243 3.153701 3.210741
  23540.000 3.884193 3.129424 3.160767 3.223385
  23550.000 3.890144 3.131153 3.161999 3.234821
  23560.000 3.892720 3.137104 3.160681 3.236545
  23570.000 3.880263 3.136307 3.141230 3.226314
  23580.000 3.895102 3.136276 3.162632 3.241168
  23590.000 3.878751 3.123125 3.154237 3.222773
  23600.000 3.889681 3.134602 3.155700 3.236530
  23610.000 3.890399 3.139590 3.150640 3.238333
  23620.000 3.893361 3.135771 3.160182 3.239869
  23630.000 3.896687 3.138850 3.161964 3.243150
  23640.000 3.883815 3.128570 3.156554 3.227429
  23650.000 3.888479 3.132476 3.159876 3.231596
  23660.000 3.877489 3.115924 3.161947 3.219166
  23670.000 3.895507 3.135375 3.168903 3.236906
  23680.000 3.882074 3.129735 3.156149 3.222492
  23690.000 3.876091 3.117822 3.157676 3.218157
  23700.000 3.877547 3.118244 3.162544 3.216469
  23710.000 3.887321 3.121863 3.171748 3.227447
  23720.000 3.884552 3.123232 3.165789 3.225315
  23730.000 3.883003 3.120322 3.166898 3.223314
  23740.000 3.884901 3.127310 3.161499 3.226413
  23750.000 3.872686 3.117095 3.156309 3.211984
  23760.000 3.871452 3.121341 3.154890 3.206276
  23770.000 3.880404 3.127509 3.160514 3.216330
  23780.000 3.880637 3.125065 3.162267 3.217567
  23790.000 3.879243 3.125266 3.164301 3.211986
  23800.000 3.871620 3.116557 3.159765 3.206514
  23810.000 3.880020 3.121233 3.172349 3.209879
  23820.000 3.872660 3.123384 3.159605 3.202533
  23830.000 3.884558 3.124437 3.172833 3.217227
  23840.000 3.887543 3.133511 3.168277 3.220122
  23850.000 3.881304 3.128283 3.164408 3.213941
  23860.000 3.872256 3.118299 3.159864 3.206295
  23870.000 3.883685 3.128129 3.167800 3.216495
  23880.000 3.881692 3.126692 3.167175 3.213696
  23890.000 3.875032 3.117238 3.168975 3.205022
  23900.000 3.875903 3.114933 3.170208 3.208140
  23910.000 3.883348 3.125590 3.174081 3.211960
  23920.000 3.868994 3.107702 3.171107 3.197564
  23930.000 3.874865 3.118369 3.168041 3.204445
  23940.000 3.874792 3.111948 3.173860 3.204747
  23950.000 3.886661 3.122025 3.183402 3.214224
  23960.000 3.871748 3.114086 3.170073 3.199037
  23970.000 3.868462 3.109093 3.166348 3.199640
  23980.000 3.872368 3.108881 3.175446 3.200278
  23990.000 3.869123 3.104407 3.172974 3.199235
  24000.000 3.859997 3.102893 3.161964 3.189530
  24010.000 3.862926 3.098985 3.169417 3.193015
  24020.000 3.867998 3.113432 3.163447 3.197195
  24030.000 3.869139 3.110865 3.168608 3.197321
  24040.000 3.871191 3.113482 3.166850 3.201479
  24050.000 3.876672 3.114091 3.173249 3.207848
  24060.000 3.872957 3.112078 3.169371 3.204631
  24070.000 3.878439 3.110059 3.180812 3.208498
  24080.000 3.879826 3.119302 3.173925 3.209707
  24090.000 3.871888 3.109942 3.169901 3.203582
  24100.000 3.872040 3.116246 3.168362 3.199351
  24110.000 3.480032 2.613101 2.679285 3.196010
  24120.000 3.885111 3.118675 3.183716 3.213421
  24130.000 3.868454 3.113972 3.162634 3.198540
  24140.000 3.875844 3.115785 3.175939 3.201490
  24150.000 3.863757 3.105739 3.167347 3.190558
  24160.000 3.864865 3.103774 3.172529 3.189962
  24170.000 3.863155 3.101310 3.174484 3.186294
  24180.000 3.859398 3.102774 3.169693 3.180519
  24190.000 3.858875 3.096892 3.174176 3.180518
  24200.000 3.862625 3.104331 3.174811 3.181751
  24210.000 3.859961 3.098130 3.172616 3.183495
  24220.000 3.847865 3.092088 3.161485 3.171121
  24230.000 3.850821 3.094507 3.164536 3.172912
  24240.000 3.856000 3.097626 3.169906 3.177104
  24250.000 3.847282 3.089251 3.168410 3.165578
  24260.000 3.851992 3.095149 3.172872 3.166810
  24270.000 3.852803 3.094334 3.173116 3.169305
  24280.000 3.843798 3.091692 3.162858 3.160306
  24290.000 3.849622 3.092121 3.166693 3.170178
  24300.000 3.845968 3.098887 3.155646 3.165694
  24310.000 3.853187 3.107634 3.161347 3.168992
  24320.000 3.865871 3.113101 3.172364 3.183478
  24330.000 3.858571 3.107446 3.165990 3.177645
  24340.000 3.849881 3.099470 3.161361 3.168949
  24350.000 3.859296 3.106913 3.166552 3.179367
  24360.000 3.859264 3.103957 3.169467 3.179259
  24370.000 3.859964 3.105425 3.167903 3.181091
  24380.000 3.859095 3.101770 3.169234 3.181218
  24390.000 3.858101 3.098485 3.174848 3.176417
  24400.000 3.855958 3.099097 3.168879 3.176564
  24410.000 3.862173 3.107860 3.172793 3.179214
  24420.000 3.863160 3.106684 3.173126 3.182417
  24430.000 3.862205 3.104504 3.174383 3.180984
  24440.000 3.848060 3.092656 3.162783 3.169767
  24450.000 3.860491 3.099794 3.174984 3.180821
  24460.000 3.868109 3.100187 3.183949 3.189961
  24470.000 3.849034 3.089383 3.169481 3.168639
  24480.000 3.866371 3.109865 3.177828 3.182422
  24490.000 3.850308 3.090146 3.169346 3.171111
  24500.000 3.851067 3.093874 3.165962 3.172701
  24510.000 3.857893 3.097507 3.169611 3.182090
  24520.000 3.868111 3.113008 3.172613 3.188777
  24530.000 3.863378 3.109491 3.165688 3.187604
  24540.000 3.866230 3.116872 3.163176 3.189842
  24550.000 3.866627 3.111540 3.167596 3.191589
  24560.000 3.862961 3.109366 3.165000 3.187407
  24570.000 3.861288 3.114235 3.157049 3.186473
  24580.000 3.859192 3.110640 3.157262 3.184683
  24590.000 3.861821 3.108697 3.164878 3.185412
  24600.000 3.866400 3.114653 3.162511 3.193043
  24610.000 3.866445 3.113820 3.163990 3.192508
  24620.000 3.857399 3.102742 3.166567 3.178823
  24630.000 3.852222 3.107982 3.150298 3.177287
  24640.000 3.867024 3.119246 3.161493 3.191087
  24650.000 3.857702 3.107644 3.158035 3.183249
  24660.000 3.857643 3.114082 3.151300 3.183485
  24670.000 3.859899 3.106857 3.162971 3.184472
  24680.000 3.852241 3.101684 3.157676 3.176175
  24690.000 3.858097 3.100207 3.166211 3.183343
  24700.000 3.848168 3.093461 3.158318 3.173690
  24710.000 3.866358 3.112732 3.168239 3.189147
  24720.000 3.862007 3.108285 3.159736 3.191385
  24730.000 3.857764 3.106222 3.156664 3.186170
  24740.000 3.858780 3.106184 3.159117 3.186200
  24750.000 3.876429 3.117157 3.175124 3.202372
  24760.000 3.871734 3.112526 3.171081 3.199525
  24770.000 3.872283 3.110043 3.171703 3.202672
  24780.000 3.868741 3.111062 3.168332 3.196439
  24790.000 3.867647 3.103367 3.174445 3.195219
  24800.000 3.863961 3.096079 3.176891 3.190935
  24810.000 3.864797 3.099470 3.176412 3.190149
  24820.000 3.864134 3.100782 3.171388 3.192253
  24830.000 3.860332 3.099432 3.172044 3.183719
  24840.000 3.858700 3.095569 3.173564 3.181978
  24850.000 3.866930 3.103485 3.176421 3.191421
  24860.000 3.863988 3.102633 3.172127 3.189378
  24870.000 3.863155 3.102591 3.166456 3.193042
  24880.000 3.861814 3.097973 3.171446 3.189326
  24890.000 3.869917 3.096311 3.186574 3.195477
  24900.000 3.856231 3.091251 3.173281 3.180476
  24910.000 3.862647 3.089460 3.182816 3.188261
  24920.000 3.858378 3.089269 3.177580 3.183331
  24930.000 3.859905 3.086363 3.182837 3.184594
  24940.000 3.855306 3.089887 3.172183 3.180664
  24950.000 3.850039 3.085823 3.169130 3.174903
  24960.000 3.845617 3.087021 3.161272 3.170832
  24970.000 3.841233 3.080287 3.163378 3.164652
  24980.000 3.848735 3.089227 3.163340 3.174188
  24990.000 3.850291 3.087230 3.165063 3.178192
  25000.000 3.845253 3.085220 3.164250 3.168771
  25010.000 3.849555 3.089093 3.170029 3.169631
  25020.000 3.851847 3.088765 3.169237 3.176305
  25030.000 3.856378 3.092329 3.173949 3.179120
  25040.000 3.849796 3.086526 3.166623 3.176120
  25050.000 3.857104 3.097900 3.161363 3.187988
  25060.000 3.862253 3.098879 3.168711 3.192217
  25070.000 3.859853 3.095737 3.167855 3.190312
  25080.000 3.871484 3.102134 3.177953 3.202214
  25090.000 3.869130 3.101989 3.174201 3.200392
  25100.000 3.861268 3.102398 3.163894 3.191213
  25110.000 3.869186 3.106172 3.171546 3.199084
  25120.000 3.854327 3.091782 3.162194 3.186401
  25130.000 3.873040 3.107790 3.173141 3.205259
  25140.000 3.879679 3.107143 3.183955 3.211233
  25150.000 3.865170 3.097253 3.172079 3.197506
  25160.000 3.869598 3.104627 3.172787 3.200345
  25170.000 3.874539 3.110305 3.173257 3.206327
  25180.000 3.868598 3.105151 3.168444 3.201742
  25190.000 3.871987 3.103991 3.174214 3.205323
  25200.000 3.866184 3.105429 3.164531 3.199501
  25210.000 3.872137 3.110667 3.167827 3.205526
  25220.000 3.866491 3.102768 3.167775 3.199610
  25230.000 3.859956 3.096651 3.162768 3.194690
  25240.000 3.866229 3.102797 3.165445 3.201252
  25250.000 3.869100 3.097836 3.176853 3.201703
  25260.000 3.865398 3.108368 3.161536 3.197701
  25270.000 3.855790 3.093299 3.163350 3.187296
  25280.000 3.858606 3.104148 3.159930 3.186965
  25290.000 3.860860 3.101887 3.167212 3.187402
  25300.000 3.852685 3.096355 3.160845 3.179294
  25310.000 3.851203 3.095465 3.158009 3.179401
  25320.000 3.858111 3.105133 3.162577 3.182200
  25330.000 3.865751 3.112894 3.165122 3.190618
  25340.000 3.861887 3.109307 3.159809 3.190017
  25350.000 3.854128 3.094573 3.162704 3.182671
  25360.000 3.856878 3.107078 3.154760 3.185037
  25370.000 3.874412 3.116984 3.170084 3.202683
  25380.000 3.861503 3.110790 3.155514 3.191885
  25390.000 3.862924 3.116955 3.148089 3.196656
  25400.000 3.870560 3.122523 3.153130 3.204675
  25410.000 3.866906 3.121593 3.149263 3.200572
  25420.000 3.878664 3.123565 3.164002 3.212564
  25430.000 3.877520 3.123060 3.163474 3.210783
  25440.000 3.876726 3.112835 3.170748 3.211653
  25450.000 3.874799 3.116918 3.161179 3.212480
  25460.000 3.868435 3.110313 3.162131 3.202568
  25470.000 3.865717 3.108753 3.159265 3.200351
  25480.000 3.863010 3.108521 3.157856 3.195430
  25490.000 3.874345 3.115258 3.163251 3.210918
  25500.000 3.867007 3.112883 3.156973 3.201706
  25510.000 3.882062 3.123300 3.171339 3.213777
  25520.000 3.883144 3.119894 3.174020 3.217072
  25530.000 3.869901 3.111583 3.166261 3.200787
  25540.000 3.868061 3.104832 3.167606 3.201581
  25550.000 3.870237 3.117280 3.157847 3.204378
  25560.000 3.875457 3.120227 3.164271 3.207785
  25570.000 3.868448 3.114722 3.156561 3.203826
  25580.000 3.877024 3.115233 3.167155 3.213583
  25590.000 3.877434 3.113104 3.168165 3.215634
  25600.000 3.874592 3.111565 3.166128 3.212276
  25610.000 3.885233 3.126724 3.169716 3.219719
  25620.000 3.873704 3.115856 3.163795 3.208262
  25630.000 3.863985 3.105994 3.159671 3.198474
  25640.000 3.872241 3.111695 3.166804 3.205830
  25650.000 3.860398 3.103063 3.160399 3.191901
  25660.000 3.862268 3.105594 3.163768 3.190624
  25670.000 3.851111 3.092379 3.162565 3.177640
  25680.000 3.855970 3.090576 3.169190 3.184572
  25690.000 3.868191 3.099932 3.180695 3.193655
  25700.000 3.856155 3.089990 3.175645 3.179178
  25710.000 3.851032 3.086586 3.169065 3.176600
  25720.000 3.486786 2.620106 2.702115 3.185740
  25730.000 3.853585 3.093582 3.164075 3.180979
  25740.000 3.860550 3.101334 3.169023 3.185411
  25750.000 3.859909 3.092542 3.171532 3.189873
  25760.000 3.865240 3.102947 3.170220 3.193988
  25770.000 3.868325 3.101912 3.175903 3.196792
  25780.000 3.868627 3.097301 3.182746 3.195227
  25790.000 3.866573 3.092954 3.183065 3.194133
  25800.000 3.860054 3.096024 3.168015 3.190377
  25810.000 3.485267 2.609525 2.701525 3.191612
  25820.000 3.859745 3.098787 3.166854 3.188056
  25830.000 3.488114 2.619427 2.697833 3.192836
  25840.000 3.478464 2.608019 2.699673 3.179532
  25850.000 3.484799 2.621701 2.693696 3.187215
  25860.000 3.486510 2.618769 2.697363 3.190254
  25870.000 3.484840 2.616157 2.701815 3.184987
  25880.000 3.484690 2.608851 2.707720 3.185636
  25890.000 3.487740 2.608464 2.704923 3.194986
  25900.000 3.495759 2.612769 2.707435 3.206842
  25910.000 3.484942 2.607734 2.694782 3.198040
  25920.000 3.492439 2.621030 2.691934 3.205947
  25930.000 3.480205 2.596314 2.692725 3.198763
  25940.000 3.489887 2.609274 2.695380 3.207075
  25950.000 3.480345 2.605930 2.688973 3.194407
  25960.000 3.864876 3.098857 3.170473 3.196823
  25970.000 3.860572 3.098839 3.166154 3.190716
  25980.000 3.865759 3.099935 3.173325 3.195088
  25990.000 3.870201 3.107681 3.170514 3.201087
  26000.000 3.475862 2.599610 2.692526 3.186765
  26010.000 3.864215 3.100492 3.171300 3.192818
  26020.000 3.489558 2.607853 2.703576 3.200588
  26030.000 3.488558 2.606039 2.700229 3.202713
  26040.000 3.483845 2.609177 2.692805 3.196164
  26050.000 3.489486 2.610010 2.695870 3.205184
  26060.000 3.475900 2.602068 2.686856 3.189646
  26070.000 3.482302 2.604269 2.691032 3.198275
  26080.000 3.482162 2.605232 2.694756 3.194052
  26090.000 3.489343 2.614922 2.697490 3.199500
  26100.000 3.492828 2.615263 2.694947 3.208935
  26110.000 3.492929 2.619761 2.696662 3.204035
  26120.000 3.485678 2.602931 2.700291 3.198912
  26130.000 3.483717 2.608439 2.694619 3.194937
  26140.000 3.485682 2.607205 2.699296 3.196287
  26150.000 3.861317 3.096990 3.169423 3.191068
  26160.000 3.487717 2.617420 2.696317 3.194880
  26170.000 3.863954 3.097725 3.172263 3.193925
  26180.000 3.863994 3.099939 3.174650 3.189479
  26190.000 3.861428 3.094096 3.178874 3.184728
  26200.000 3.485560 2.608853 2.714825 3.181500
  26210.000 3.855333 3.091962 3.170833 3.180053
  26220.000 3.485657 2.604976 2.704034 3.194053
  26230.000 3.861995 3.093187 3.176949 3.188916
  26240.000 3.855609 3.094535 3.164532 3.184505
  26250.000 3.857569 3.095047 3.164933 3.188361
  26260.000 3.862059 3.092776 3.175735 3.190679
  26270.000 3.870273 3.098148 3.182396 3.198732
  26280.000 3.503674 2.620964 2.707547 3.217332
  26290.000 3.494289 2.614609 2.704852 3.204319
  26300.000 3.495680 2.618742 2.709323 3.200198
  26310.000 3.485930 2.613384 2.704978 3.186971
  26320.000 3.497068 2.625500 2.708956 3.198011
  26330.000 3.491235 2.620350 2.703385 3.194210
  26340.000 3.495028 2.620334 2.703234 3.202633
  26350.000 3.490430 2.623564 2.696134 3.195935
  26360.000 3.494313 2.617064 2.707138 3.200445
  26370.000 3.489329 2.619911 2.698483 3.194543
  26380.000 3.477616 2.610750 2.682768 3.189725
  26390.000 3.486166 2.612113 2.686677 3.203963
  26400.000 3.489712 2.608874 2.689136 3.212234
  26410.000 3.493762 2.612475 2.690998 3.216565
  26420.000 3.490547 2.606148 2.692682 3.213295
  26430.000 3.487000 2.610093 2.682676 3.210759
  26440.000 3.490374 2.610323 2.690840 3.211086
  26450.000 3.488403 2.606999 2.691556 3.208883
  26460.000 3.481648 2.598862 2.692482 3.200028
  26470.000 3.479658 2.603867 2.681314 3.201030
  26480.000 3.481740 2.609177 2.678122 3.203876
  26490.000 3.489724 2.611203 2.691074 3.208749
  26500.000 3.492671 2.614883 2.692662 3.210834
  26510.000 3.485965 2.617462 2.685514 3.200136
  26520.000 3.493289 2.602939 2.710010 3.207274
  26530.000 3.485202 2.609163 2.696657 3.195866
  26540.000 3.496506 2.613892 2.709111 3.206157
  26550.000 3.488167 2.615966 2.687411 3.204560
  26560.000 3.490692 2.609025 2.696568 3.208031
  26570.000 3.486514 2.604551 2.692976 3.205584
  26580.000 3.484592 2.611238 2.687002 3.200976
  26590.000 3.493903 2.617043 2.688510 3.215217
  26600.000 3.487406 2.600729 2.683347 3.218675
  26610.000 3.482323 2.608130 2.670979 3.211963
  26620.000 3.484025 2.615584 2.669304 3.210982
  26630.000 3.487586 2.610662 2.678194 3.215318
  26640.000 3.487765 2.606830 2.676973 3.219814
  26650.000 3.496207 2.617761 2.678135 3.228262
  26660.000 3.479059 2.601685 2.659493 3.219618
  26670.000 3.483669 2.613069 2.654266 3.224696
  26680.000 3.487126 2.611707 2.651534 3.235496
  26690.000 3.486694 2.613508 2.645668 3.237914
  26700.000 3.491786 2.623497 2.647629 3.239198
  26710.000 3.487027 2.613134 2.644490 3.239891
  26720.000 3.486098 2.606791 2.650398 3.238184
  26730.000 3.491693 2.622806 2.642817 3.243505
  26740.000 3.486099 2.613206 2.642682 3.239310
  26750.000 3.482103 2.601919 2.647588 3.235804
  26760.000 3.489323 2.608368 2.654282 3.240674
  26770.000 3.487769 2.609094 2.653602 3.237291
  26780.000 3.489284 2.617672 2.651133 3.235668
  26790.000 3.495900 2.619538 2.652954 3.246924
  26800.000 3.487325 2.610848 2.652694 3.235660
  26810.000 3.486111 2.612257 2.647258 3.236367
  26820.000 3.486141 2.614107 2.648917 3.233594
  26830.000 3.481150 2.616426 2.634754 3.232529
  26840.000 3.485845 2.614180 2.642467 3.238158
  26850.000 3.486362 2.613966 2.642498 3.239424
  26860.000 3.489366 2.616363 2.647696 3.239716
  26870.000 3.487229 2.618473 2.637523 3.241692
  26880.000 3.484398 2.615027 2.636091 3.239546
  26890.000 3.489405 2.613369 2.636906 3.250983
  26900.000 3.483864 2.601290 2.644265 3.242808
  26910.000 3.486750 2.610367 2.646375 3.239996
  26920.000 3.484401 2.613314 2.640254 3.237549
  26930.000 3.482575 2.609342 2.639812 3.237185
  26940.000 3.488781 2.609549 2.643074 3.247707
  26950.000 3.483339 2.610152 2.636824 3.240606
  26960.000 3.486159 2.609895 2.639623 3.244593
  26970.000 3.489359 2.619796 2.637667 3.245078
  26980.000 3.479425 2.609454 2.628610 3.239452
  26990.000 3.480166 2.608503 2.629600 3.240993
  27000.000 3.480334 2.604569 2.630322 3.243920
  27010.000 3.494187 2.618615 2.635320 3.258319
  27020.000 3.485679 2.617778 2.627070 3.247407
  27030.000 3.495948 2.623223 2.633940 3.259495
  27040.000 3.490364 2.617139 2.629444 3.256056
  27050.000 3.495457 2.628450 2.626773 3.260033
  27060.000 3.485641 2.612694 2.634876 3.245122
  27070.000 3.491154 2.628853 2.632905 3.245494
  27080.000 3.497185 2.632030 2.638178 3.251607
  27090.000 3.481870 2.621371 2.625721 3.237406
  27100.000 3.487510 2.628416 2.626430 3.243271
  27110.000 3.479333 2.627085 2.613134 3.237510
  27120.000 3.482241 2.633226 2.612760 3.239078
  27130.000 3.486694 2.629270 2.622802 3.243751
  27140.000 3.479445 2.618590 2.616499 3.241910
  27150.000 3.485411 2.618160 2.629124 3.244864
  27160.000 3.475610 2.616761 2.614155 3.237053
  27170.000 3.484418 2.624567 2.617588 3.246881
  27180.000 3.485496 2.607409 2.633425 3.250203
  27190.000 3.484075 2.606436 2.632058 3.249055
  27200.000 3.475030 2.602219 2.629243 3.235315
  27210.000 3.473544 2.607326 2.624961 3.231475
  27220.000 3.484493 2.619027 2.630287 3.241236
  27230.000 3.485092 2.616801 2.628703 3.245624
  27240.000 3.490146 2.611871 2.641095 3.250378
  27250.000 3.485051 2.610486 2.635721 3.244922
  27260.000 3.486206 2.613713 2.635741 3.244768
  27270.000 3.482954 2.620558 2.623679 3.242059
  27280.000 3.482828 2.615665 2.627223 3.242890
  27290.000 3.484613 2.611985 2.628000 3.249031
  27300.000 3.479179 2.605389 2.623431 3.246367
  27310.000 3.486528 2.617523 2.624813 3.251258
  27320.000 3.480036 2.606671 2.627674 3.243738
  27330.000 3.475866 2.600118 2.627069 3.240546
  27340.000 3.483274 2.611940 2.625466 3.248225
  27350.000 3.476575 2.601999 2.622882 3.243973
  27360.000 3.485999 2.607776 2.629302 3.254324
  27370.000 3.482705 2.611593 2.626952 3.246108
  27380.000 3.483177 2.611567 2.628601 3.245813
  27390.000 3.489887 2.623518 2.628990 3.250245
  27400.000 3.490090 2.615216 2.638569 3.249633
  27410.000 3.476148 2.596209 2.640156 3.233671
  27420.000 3.489859 2.607217 2.649168 3.246928
  27430.000 3.491709 2.608283 2.647864 3.251122
  27440.000 3.486176 2.613105 2.642604 3.239618
  27450.000 3.481358 2.610137 2.637119 3.236117
  27460.000 3.479786 2.601830 2.647268 3.231140
  27470.000 3.485041 2.604930 2.654169 3.234303
  27480.000 3.482085 2.605957 2.643142 3.236139
  27490.000 3.480323 2.605747 2.641772 3.233627
  27500.000 3.478429 2.597834 2.646754 3.231857
  27510.000 3.477788 2.595011 2.651258 3.229070
  27520.000 3.475643 2.596333 2.648206 3.225873
  27530.000 3.477906 2.600343 2.649495 3.226470
  27540.000 3.479327 2.601237 2.651818 3.226892
  27550.000 3.492250 2.611166 2.656807 3.242638
  27560.000 3.477425 2.593391 2.651572 3.229310
  27570.000 3.482951 2.595798 2.661170 3.231408
  27580.000 3.482317 2.602894 2.651849 3.231980
  27590.000 3.482191 2.601558 2.656507 3.228946
  27600.000 3.485928 2.607228 2.653025 3.235307
  27610.000 3.486994 2.603067 2.657189 3.237531
  27620.000 3.487145 2.599556 2.662769 3.236099
  27630.000 3.488262 2.608033 2.655368 3.237767
  27640.000 3.489055 2.600441 2.665312 3.237419
  27650.000 3.471803 2.593683 2.647969 3.219928
  27660.000 3.472362 2.595576 2.647287 3.220163
  27670.000 3.475564 2.595344 2.652559 3.222919
  27680.000 3.473434 2.600680 2.649536 3.216501
  27690.000 3.476525 2.597644 2.658749 3.218032
  27700.000 3.485222 2.605655 2.662309 3.227404
  27710.000 3.481845 2.603881 2.658600 3.224608
  27720.000 3.489249 2.612477 2.656609 3.235303
  27730.000 3.487822 2.615557 2.654402 3.231538
  27740.000 3.482757 2.604967 2.653356 3.230011
  27750.000 3.479941 2.598205 2.658387 3.225267
  27760.000 3.475667 2.597610 2.655375 3.218991
  27770.000 3.492108 2.609632 2.670847 3.232025
  27780.000 3.488463 2.607619 2.670732 3.225871
  27790.000 3.486835 2.614480 2.660739 3.225054
  27800.000 3.485230 2.605410 2.669841 3.221408
  27810.000 3.489059 2.607624 2.676500 3.222363
  27820.000 3.486097 2.600805 2.679690 3.218825
  27830.000 3.480426 2.601922 2.668596 3.214871
  27840.000 3.488302 2.612502 2.669602 3.222516
  27850.000 3.483118 2.600444 2.673875 3.217502
  27860.000 3.486433 2.606619 2.665124 3.226931
  27870.000 3.478864 2.599805 2.663995 3.216998
  27880.000 3.476844 2.602121 2.652141 3.220559
  27890.000 3.484245 2.603862 2.664921 3.224600
  27900.000 3.490779 2.602192 2.669516 3.236259
  27910.000 3.475448 2.598902 2.649889 3.222000
  27920.000 3.489499 2.603318 2.666643 3.234965
  27930.000 3.481168 2.597034 2.663685 3.224476
  27940.000 3.481492 2.601138 2.661838 3.223407
  27950.000 3.476410 2.601511 2.656279 3.216697
  27960.000 3.483365 2.606436 2.663394 3.221876
  27970.000 3.480194 2.602137 2.664024 3.217964
  27980.000 3.477946 2.600703 2.657134 3.219967
  27990.000 3.483004 2.599644 2.665787 3.224585
  28000.000 3.483214 2.600352 2.665145 3.224997
  28010.000 3.478218 2.602192 2.656188 3.220143
  28020.000 3.485487 2.603112 2.660776 3.231310
  28030.000 3.482630 2.601360 2.658242 3.228635
  28040.000 3.487292 2.600192 2.668366 3.231286
  28050.000 3.478779 2.599287 2.663257 3.217858
  28060.000 3.481351 2.597752 2.663448 3.224493
  28070.000 3.474310 2.589918 2.658317 3.219841
  28080.000 3.484899 2.600029 2.663165 3.230551
  28090.000 3.480009 2.591045 2.661255 3.228795
  28100.000 3.483328 2.598710 2.659717 3.231056
  28110.000 3.484462 2.603950 2.661637 3.227702
  28120.000 3.481321 2.599867 2.658758 3.226581
  28130.000 3.481186 2.592874 2.654749 3.235219
  28140.000 3.477696 2.599317 2.644955 3.230550
  28150.000 3.465508 2.588230 2.632345 3.223582
  28160.000 3.477276 2.599534 2.635464 3.237228
  28170.000 3.478503 2.607109 2.633464 3.235402
  28180.000 3.471687 2.601110 2.629255 3.229002
  28190.000 3.478495 2.597458 2.645889 3.233017
  28200.000 3.471634 2.592841 2.640193 3.226619
  28210.000 3.470857 2.598192 2.632322 3.227071
  28220.000 3.474443 2.595089 2.636236 3.234063
  28230.000 3.483691 2.599715 2.646186 3.242128
  28240.000 3.487152 2.609212 2.649498 3.239235
  28250.000 3.482878 2.606593 2.650354 3.231431
  28260.000 3.481510 2.607638 2.654799 3.223992
  28270.000 3.475765 2.605552 2.645440 3.220970
  28280.000 3.486288 2.608396 2.659181 3.230083
  28290.000 3.480875 2.596982 2.657037 3.229355
  28300.000 3.485498 2.596437 2.666819 3.231706
  28310.000 3.489149 2.604591 2.667831 3.232202
  28320.000 3.480465 2.595527 2.670411 3.218601
  28330.000 3.486162 2.600036 2.676250 3.222441
  28340.000 3.486045 2.608471 2.668581 3.221748
  28350.000 3.483015 2.609838 2.663059 3.218641
  28360.000 3.479931 2.602498 2.673239 3.209462
  28370.000 3.489048 2.602561 2.687030 3.217677
  28380.000 3.489655 2.610151 2.682179 3.216915
  28390.000 3.485357 2.610101 2.668080 3.219357
  28400.000 3.484158 2.612801 2.660879 3.220504
  28410.000 3.481000 2.609030 2.664440 3.213794
  28420.000 3.476912 2.598011 2.675061 3.205036
  28430.000 3.473633 2.598578 2.663537 3.207059
  28440.000 3.480379 2.604005 2.669706 3.212134
  28450.000 3.476723 2.597143 2.669204 3.210216
  28460.000 3.484811 2.606716 2.672737 3.217038
  28470.000 3.469929 2.594756 2.665782 3.200254
  28480.000 3.480488 2.602951 2.677193 3.207007
  28490.000 3.478518 2.601328 2.678319 3.203079
  28500.000 3.478015 2.609782 2.668492 3.203339
  28510.000 3.480818 2.606474 2.679620 3.202845
  28520.000 3.492546 2.611890 2.693757 3.212080
  28530.000 3.490414 2.606926 2.688179 3.216157
  28540.000 3.487986 2.608114 2.684316 3.213139
  28550.000 3.489074 2.603264 2.689229 3.215333
  28560.000 3.484169 2.602291 2.683993 3.209860
  28570.000 3.481834 2.597535 2.689718 3.203841
  28580.000 3.480674 2.595592 2.694759 3.198660
  28590.000 3.489053 2.608184 2.698050 3.203859
  28600.000 3.480802 2.607781 2.687871 3.194812
  28610.000 3.483012 2.598835 2.696088 3.199999
  28620.000 3.484609 2.607360 2.689591 3.202003
  28630.000 3.491966 2.613153 2.696240 3.207713
  28640.000 3.482675 2.600360 2.693738 3.199980
  28650.000 3.480545 2.606311 2.683571 3.199075
  28660.000 3.489064 2.602995 2.696467 3.209470
  28670.000 3.487040 2.607273 2.688397 3.208365
  28680.000 3.495553 2.612357 2.687109 3.223785
  28690.000 3.484622 2.613836 2.671174 3.212139
  28700.000 3.488323 2.605916 2.681170 3.218285
  28710.000 3.489833 2.614712 2.676769 3.218096
  28720.000 3.487724 2.605569 2.681591 3.216905
  28730.000 3.491138 2.610492 2.681685 3.220248
  28740.000 3.482848 2.606951 2.679217 3.207182
  28750.000 3.485425 2.609952 2.675675 3.213294
  28760.000 3.487456 2.609226 2.671738 3.221557
  28770.000 3.491292 2.615095 2.671423 3.225368
  28780.000 3.491463 2.611440 2.674338 3.226269
  28790.000 3.491157 2.616210 2.668093 3.226942
  28800.000 3.484021 2.610224 2.663337 3.220272
  28810.000 3.477939 2.607009 2.658962 3.213342
  28820.000 3.477294 2.606729 2.654957 3.215481
  28830.000 3.483893 2.608543 2.669615 3.216156
  28840.000 3.481280 2.599470 2.673495 3.214622
  28850.000 3.485033 2.603253 2.671707 3.221167
  28860.000 3.486769 2.604902 2.671825 3.223502
  28870.000 3.497561 2.613594 2.674838 3.237313
  28880.000 3.490494 2.618186 2.658892 3.231503
  28890.000 3.488470 2.604664 2.670397 3.228547
  28900.000 3.494786 2.614532 2.670882 3.233831
  28910.000 3.482721 2.601227 2.667892 3.220975
  28920.000 3.486253 2.604844 2.667444 3.226056
  28930.000 3.476012 2.598257 2.658013 3.217060
  28940.000 3.480956 2.597371 2.671734 3.217077
  28950.000 3.479475 2.604750 2.658217 3.219091
  28960.000 3.473685 2.596859 2.661406 3.210351
  28970.000 3.491316 2.601938 2.673370 3.234422
  28980.000 3.490968 2.607592 2.667008 3.234388
  28990.000 3.489471 2.607100 2.667377 3.231248
  29000.000 3.487523 2.607718 2.662227 3.230791
  29010.000 3.494326 2.599696 2.679247 3.237881
  29020.000 3.489563 2.608564 2.668700 3.229169
  29030.000 3.502383 2.607003 2.686229 3.243623
  29040.000 3.490465 2.603788 2.669753 3.234114
  29050.000 3.494472 2.613759 2.668084 3.236095
  29060.000 3.491580 2.599129 2.679876 3.231873
  29070.000 3.495365 2.605244 2.681913 3.233436
  29080.000 3.486686 2.604182 2.675293 3.221014
  29090.000 3.485914 2.607781 2.671269 3.219780
  29100.000 3.485583 2.600650 2.679580 3.217923
  29110.000 3.483882 2.600805 2.680905 3.213004
  29120.000 3.487489 2.599276 2.690824 3.213799
  29130.000 3.485379 2.602435 2.682709 3.213428
  29140.000 3.490254 2.603031 2.689767 3.217638
  29150.000 3.486256 2.598386 2.686904 3.215105
  29160.000 3.481470 2.597720 2.682261 3.209137
  29170.000 3.492150 2.607325 2.695032 3.213856
  29180.000 3.481371 2.595392 2.698744 3.196977
  29190.000 3.497105 2.608108 2.717614 3.204979
  29200.000 3.491691 2.613141 2.710541 3.195041
  29210.000 3.486554 2.604472 2.702470 3.197726
  29220.000 3.482158 2.602202 2.706081 3.186943
  29230.000 3.488113 2.608126 2.702467 3.198152
  29240.000 3.485836 2.602434 2.704798 3.195849
  29250.000 3.483123 2.604784 2.699136 3.192813
  29260.000 3.484045 2.594477 2.713350 3.191180
  29270.000 3.483331 2.602536 2.709387 3.186408
  29280.000 3.489681 2.608877 2.709899 3.194675
  29290.000 3.475744 2.595290 2.696012 3.187088
  29300.000 3.486799 2.601431 2.703989 3.199464
  29310.000 3.481947 2.594506 2.704599 3.193998
  29320.000 3.480715 2.589350 2.707906 3.192690
  29330.000 3.484572 2.597383 2.709971 3.192833
  29340.000 3.488241 2.606521 2.713356 3.190527
  29350.000 3.490781 2.613052 2.716770 3.187818
  29360.000 3.487599 2.607732 2.716550 3.185398
  29370.000 3.494219 2.611739 2.721399 3.192489
  29380.000 3.487849 2.604107 2.721530 3.184664
  29390.000 3.495937 2.612515 2.725358 3.192233
  29400.000 3.494643 2.614453 2.717457 3.194550
  29410.000 3.486842 2.599029 2.716688 3.190732
  29420.000 3.485911 2.604292 2.719066 3.182366
  29430.000 3.492310 2.605486 2.728192 3.187604
  29440.000 3.483586 2.595900 2.729209 3.175476
  29450.000 3.486329 2.605121 2.726339 3.176374
  29460.000 3.485806 2.603068 2.723638 3.179232
  29470.000 3.469948 2.593575 2.712438 3.161799
  29480.000 3.478792 2.605549 2.723579 3.161824
  29490.000 3.483632 2.608768 2.729001 3.165158
  29500.000 3.481778 2.609591 2.726308 3.162724
  29510.000 3.489624 2.604237 2.744497 3.168708
  29520.000 3.487235 2.611248 2.737311 3.163870
  29530.000 3.482442 2.605287 2.737692 3.157905
  29540.000 3.481849 2.597217 2.740775 3.160554
  29550.000 3.476688 2.590766 2.741088 3.154216
  29560.000 3.481414 2.600392 2.741838 3.156071
  29570.000 3.485248 2.605320 2.739807 3.162212
  29580.000 3.484208 2.602041 2.748538 3.155049
  29590.000 3.475766 2.603525 2.743212 3.139800
  29600.000 3.483158 2.607027 2.754491 3.143395
  29610.000 3.481301 2.602656 2.757946 3.139880
  29620.000 3.483632 2.603152 2.770949 3.133176
  29630.000 3.486376 2.605438 2.778100 3.131056
  29640.000 3.484368 2.600012 2.771494 3.136937
  29650.000 3.480390 2.600470 2.764356 3.134028
  29660.000 3.485891 2.601554 2.769260 3.141007
  29670.000 3.479113 2.596147 2.764805 3.134381
  29680.000 3.481906 2.594414 2.770115 3.137329
  29690.000 3.482414 2.602299 2.758880 3.141835
  29700.000 3.489004 2.608378 2.761441 3.149157
  29710.000 3.478902 2.600768 2.751811 3.141511
  29720.000 3.475934 2.602593 2.752078 3.133190
  29730.000 3.480864 2.607447 2.751498 3.140584
  29740.000 3.486567 2.612198 2.753680 3.147373
  29750.000 3.486897 2.605274 2.761253 3.147198
  29760.000 3.477931 2.600429 2.748868 3.142212
  29770.000 3.486171 2.599948 2.761982 3.149365
  29780.000 3.491132 2.601412 2.767237 3.154544
  29790.000 3.495380 2.604514 2.770262 3.158706
  29800.000 3.485865 2.600950 2.754627 3.154299
  29810.000 3.489566 2.596615 2.763832 3.157986
  29820.000 3.489685 2.604762 2.763136 3.152166
  29830.000 3.492208 2.605949 2.763059 3.156813
  29840.000 3.477713 2.595947 2.752350 3.142382
  29850.000 3.485976 2.606573 2.755810 3.148874
  29860.000 3.488617 2.604569 2.760101 3.152614
  29870.000 3.484897 2.601117 2.761520 3.145972
  29880.000 3.491000 2.608566 2.762292 3.152664
  29890.000 3.493949 2.605129 2.773048 3.152606
  29900.000 3.488450 2.603826 2.761256 3.151843
  29910.000 3.490072 2.606297 2.760220 3.154290
  29920.000 3.838296 3.060310 3.188988 3.151161
  29930.000 3.834911 3.054598 3.191587 3.145841
  29940.000 3.487403 2.608324 2.766439 3.141232
  29950.000 3.483558 2.598662 2.769383 3.138119
  29960.000 3.490436 2.609340 2.770452 3.143605
  29970.000 3.489230 2.609090 2.770598 3.141011
  29980.000 3.825987 3.042979 3.190799 3.136143
  29990.000 3.824709 3.046027 3.189281 3.131609
  30000.000 3.816835 3.042356 3.178876 3.126530
  30010.000 3.485080 2.604064 2.771537 3.135121
  30020.000 3.486503 2.612296 2.767001 3.135448
  30030.000 3.831860 3.062444 3.180273 3.142231
  30040.000 3.827972 3.049544 3.188167 3.137276
  30050.000 3.828532 3.047790 3.191982 3.136503
  30060.000 3.819603 3.039163 3.186248 3.128912
  30070.000 3.815709 3.033980 3.189369 3.121249
  30080.000 3.816468 3.030145 3.193262 3.122841
  30090.000 3.813863 3.028066 3.193482 3.118263
  30100.000 3.812980 3.029249 3.189363 3.119164
  30110.000 3.811392 3.024079 3.192050 3.117554
  30120.000 3.802649 3.027184 3.176779 3.108792
  30130.000 3.807499 3.024843 3.188836 3.110591
  30140.000 3.806373 3.018731 3.190726 3.111834
  30150.000 3.814933 3.029995 3.193931 3.118562
  30160.000 3.822194 3.037336 3.197005 3.126026
  30170.000 3.815066 3.027205 3.196038 3.119448
  30180.000 3.807464 3.022132 3.191762 3.110140
  30190.000 3.813811 3.022789 3.197587 3.119047
  30200.000 3.804700 3.024250 3.184507 3.108731
  30210.000 3.813958 3.027346 3.190964 3.121762
  30220.000 3.819194 3.034426 3.192715 3.125914
  30230.000 3.816489 3.029820 3.197527 3.118855
  30240.000 3.804689 3.016111 3.194645 3.106239
  30250.000 3.808884 3.026582 3.187884 3.113272
  30260.000 3.815824 3.023348 3.197959 3.123029
  30270.000 3.815018 3.026453 3.195638 3.120454
  30280.000 3.821541 3.035491 3.201586 3.121535
  30290.000 3.802984 3.020825 3.184753 3.107624
  30300.000 3.804209 3.025216 3.187450 3.103586
  30310.000 3.808625 3.023179 3.192430 3.111274
  30320.000 3.803643 3.022601 3.185142 3.107114
  30330.000 3.815008 3.031621 3.193597 3.117520
  30340.000 3.803627 3.024214 3.185118 3.105540
  30350.000 3.800042 3.019202 3.185772 3.100967
  30360.000 3.799983 3.011122 3.197101 3.097008
  30370.000 3.805634 3.013241 3.200726 3.105075
  30380.000 3.801089 3.018348 3.189674 3.100337
  30390.000 3.806099 3.017587 3.200287 3.102422
  30400.000 3.799380 3.009684 3.196905 3.097136
  30410.000 3.796768 3.012318 3.191523 3.093695
  30420.000 3.794125 3.016728 3.183418 3.091260
  30430.000 3.796927 3.017151 3.184936 3.096171
  30440.000 3.790011 3.009946 3.181080 3.090214
  30450.000 3.799338 3.017660 3.188030 3.098408
  30460.000 3.787852 3.004256 3.181814 3.089686
  30470.000 3.788584 3.012963 3.179502 3.085369
  30480.000 3.798500 3.020806 3.187098 3.094248
  30490.000 3.797267 3.018180 3.190298 3.090485
  30500.000 3.792692 3.009917 3.190367 3.087228
  30510.000 3.785836 3.009512 3.177939 3.083590
  30520.000 3.800174 3.026062 3.188251 3.092035
  30530.000 3.806164 3.020602 3.195210 3.104910
  30540.000 3.789065 3.006357 3.184283 3.088066
  30550.000 3.786226 3.010501 3.184186 3.077131
  30560.000 3.792107 3.011462 3.187925 3.086796
  30570.000 3.785558 3.004164 3.181412 3.084571
  30580.000 3.785560 3.006174 3.181819 3.082193
  30590.000 3.791901 3.012331 3.184802 3.088683
  30600.000 3.784047 3.007856 3.180005 3.078709
  30610.000 3.782062 3.006658 3.174485 3.080682
  30620.000 3.781382 3.000722 3.176300 3.082931
  30630.000 3.783079 3.010368 3.173190 3.080897
  30640.000 3.783378 2.999624 3.182323 3.082690
  30650.000 3.779687 3.006090 3.171867 3.078090
  30660.000 3.778416 2.996120 3.178231 3.078131
  30670.000 3.789404 3.007476 3.183878 3.088240
  30680.000 3.789276 3.010947 3.179330 3.089220
  30690.000 3.790676 3.011907 3.181774 3.089195
  30700.000 3.793652 3.012665 3.185777 3.091623
  30710.000 3.781443 2.994256 3.185658 3.079712
  30720.000 3.780562 2.997542 3.185023 3.075018
  30730.000 3.772428 2.990956 3.179634 3.067002
  30740.000 3.766045 2.987911 3.172675 3.061484
  30750.000 3.768630 2.984350 3.177441 3.066377
  30760.000 3.769695 2.991046 3.176433 3.063504
  30770.000 3.763218 2.979436 3.176013 3.059349
  30780.000 3.772535 2.978766 3.190401 3.067962
  30790.000 3.770479 2.979454 3.186552 3.066226
  30800.000 3.773454 2.987648 3.186398 3.065734
  30810.000 3.768317 2.979708 3.190531 3.056518
  30820.000 3.763732 2.972532 3.188502 3.054310
  30830.000 3.761980 2.974392 3.180749 3.056283
  30840.000 3.768152 2.979016 3.186792 3.060672
  30850.000 3.772526 2.982724 3.190174 3.064322
  30860.000 3.771036 2.982920 3.187495 3.063251
  30870.000 3.765863 2.979934 3.182852 3.058244
  30880.000 3.778398 2.988897 3.191408 3.071471
  30890.000 3.773501 2.989915 3.181282 3.068947
  30900.000 3.781228 2.991834 3.188484 3.078603
  30910.000 3.777956 2.993671 3.184691 3.072719
  30920.000 3.765105 2.985670 3.170437 3.063665
  30930.000 3.775293 2.995018 3.173630 3.076274
  30940.000 3.783858 3.004698 3.176546 3.084874
  30950.000 3.790665 3.007826 3.187551 3.087183
  30960.000 3.781922 2.998171 3.180722 3.082182
  30970.000 3.781289 3.006433 3.173496 3.080002
  30980.000 3.778492 2.999802 3.177801 3.075189
  30990.000 3.784439 3.010379 3.173819 3.083588
  31000.000 3.789421 3.015342 3.176715 3.087974
  31010.000 3.787982 3.010810 3.180959 3.084474
  31020.000 3.785654 3.008572 3.178970 3.083025
  31030.000 3.781620 2.998726 3.182005 3.079563
  31040.000 3.784993 3.001899 3.188163 3.078377
  31050.000 3.776248 2.988528 3.183729 3.074503
  31060.000 3.774495 2.992367 3.181164 3.069126
  31070.000 3.773510 2.991186 3.181695 3.067314
  31080.000 3.779901 2.999540 3.181678 3.074900
  31090.000 3.775659 2.998492 3.175438 3.071939
  31100.000 3.774917 2.990200 3.181903 3.071498
  31110.000 3.784208 2.994544 3.191519 3.080150
  31120.000 3.783606 2.998456 3.183983 3.082695
  31130.000 3.787353 3.004965 3.181618 3.087977
  31140.000 3.790350 3.005660 3.187101 3.088995
  31150.000 3.788580 3.002945 3.187326 3.087048
  31160.000 3.791380 3.017612 3.180875 3.086285
  31170.000 3.796739 3.019477 3.187664 3.090636
  31180.000 3.789131 3.007035 3.187430 3.084339
  31190.000 3.796243 3.012161 3.190138 3.093980
  31200.000 3.794307 3.013428 3.187988 3.090208
  31210.000 3.793577 3.009170 3.187850 3.092725
  31220.000 3.809948 3.024643 3.194378 3.111095
  31230.000 3.793026 3.015847 3.177094 3.095905
  31240.000 3.801513 3.018228 3.185963 3.105310
  31250.000 3.485618 2.612426 2.790662 3.112323
  31260.000 3.486638 2.614688 2.792532 3.111022
  31270.000 3.484262 2.611718 2.789980 3.110474
  31280.000 3.804555 3.024883 3.181838 3.110506
  31290.000 3.810980 3.028677 3.186266 3.117993
  31300.000 3.802390 3.024696 3.178324 3.108974
  31310.000 3.808273 3.022550 3.190193 3.113315
  31320.000 3.797394 3.016606 3.181670 3.101201
  31330.000 3.811818 3.026305 3.194875 3.113554
  31340.000 3.804515 3.026331 3.185691 3.105057
  31350.000 3.795135 3.016518 3.179376 3.098116
  31360.000 3.806458 3.021297 3.193717 3.106500
  31370.000 3.798306 3.014785 3.188630 3.098077
  31380.000 3.797978 3.009306 3.198098 3.092831
  31390.000 3.798701 3.011734 3.195879 3.094539
  31400.000 3.792527 3.008546 3.187760 3.090841
  31410.000 3.792317 3.009294 3.186989 3.090391
  31420.000 3.788236 3.009876 3.180700 3.086293
  31430.000 3.799870 3.019950 3.186941 3.098600
  31440.000 3.799158 3.017071 3.186903 3.099703
  31450.000 3.798448 3.023406 3.181082 3.097765
  31460.000 3.790596 3.008082 3.186194 3.088184
  31470.000 3.789921 3.011013 3.185322 3.084555
  31480.000 3.787485 3.012958 3.181015 3.081122
  31490.000 3.784687 3.009040 3.178353 3.080818
  31500.000 3.793751 3.019078 3.179047 3.092561
  31510.000 3.794990 3.021556 3.178516 3.093728
  31520.000 3.483027 2.612718 2.806482 3.091977
  31530.000 3.798292 3.019717 3.187537 3.094360
  31540.000 3.794830 3.012286 3.188534 3.092052
  31550.000 3.788332 3.003539 3.186886 3.086330
  31560.000 3.793050 3.010651 3.188261 3.089572
  31570.000 3.792147 3.008492 3.188331 3.089380
  31580.000 3.797014 3.007450 3.194916 3.095542
  31590.000 3.796858 3.023211 3.182327 3.092760
  31600.000 3.479297 2.608966 2.796164 3.096102
  31610.000 3.481303 2.615550 2.797055 3.094242
  31620.000 3.797009 3.018971 3.182961 3.096626
  31630.000 3.493140 2.632152 2.801559 3.102759
  31640.000 3.479163 2.611310 2.798907 3.091336
  31650.000 3.481048 2.615544 2.803670 3.087683
  31660.000 3.786616 3.013987 3.175260 3.083942
  31670.000 3.790374 3.012290 3.183550 3.086271
  31680.000 3.795222 3.008612 3.194538 3.090411
  31690.000 3.795208 3.014291 3.189215 3.090352
  31700.000 3.793389 3.017477 3.180161 3.092077
  31710.000 3.795783 3.016195 3.187109 3.092067
  31720.000 3.794185 3.010333 3.187440 3.093522
  31730.000 3.801453 3.013414 3.199733 3.095680
  31740.000 3.788862 3.010931 3.181632 3.085844
  31750.000 3.784854 3.010753 3.175194 3.082815
  31760.000 3.773460 2.998164 3.168104 3.074429
  31770.000 3.789965 3.011971 3.181984 3.087185
  31780.000 3.797110 3.019499 3.185003 3.094278
  31790.000 3.791696 3.015840 3.180201 3.089486
  31800.000 3.805868 3.025524 3.187909 3.106880
  31810.000 3.805395 3.032629 3.184770 3.102013
  31820.000 3.811895 3.040222 3.182905 3.112458
  31830.000 3.810051 3.037583 3.180118 3.113347
  31840.000 3.814173 3.042490 3.182293 3.116419
  31850.000 3.823656 3.051120 3.187045 3.126331
  31860.000 3.804527 3.036585 3.172762 3.108314
  31870.000 3.807395 3.033329 3.179600 3.111506
  31880.000 3.806039 3.025056 3.183976 3.111774
  31890.000 3.804465 3.020933 3.190277 3.105457
  31900.000 3.813619 3.030204 3.196390 3.112600
  31910.000 3.791762 3.016847 3.179413 3.089473
  31920.000 3.803780 3.028723 3.181936 3.104764
  31930.000 3.798074 3.023797 3.179282 3.098335
  31940.000 3.812864 3.025927 3.200048 3.111161
  31950.000 3.807889 3.016293 3.201901 3.106400
  31960.000 3.807025 3.018263 3.197425 3.107002
  31970.000 3.810064 3.020325 3.199642 3.110151
  31980.000 3.813580 3.030024 3.196849 3.112210
  31990.000 3.814668 3.024867 3.200211 3.116463
  32000.000 3.821345 3.038672 3.196952 3.122718
  32010.000 3.815982 3.029777 3.199695 3.115418
  32020.000 3.815084 3.025321 3.201509 3.115700
  32030.000 3.804486 3.027957 3.184630 3.104495
  32040.000 3.803652 3.016728 3.194041 3.103718
  32050.000 3.799376 3.014079 3.189708 3.100245
  32060.000 3.785935 3.006462 3.178521 3.086222
  32070.000 3.786494 3.010025 3.179302 3.083305
  32080.000 3.788923 2.999735 3.190704 3.087545
  32090.000 3.785412 3.004270 3.184196 3.081215
  32100.000 3.797448 3.007609 3.201088 3.090074
  32110.000 3.792276 3.006404 3.192602 3.087307
  32120.000 3.789656 3.005715 3.189092 3.085171
  32130.000 3.792746 3.007425 3.192706 3.087390
  32140.000 3.799504 3.012023 3.193494 3.098672
  32150.000 3.787055 3.005908 3.179389 3.088622
  32160.000 3.795986 3.016937 3.182584 3.096485
  32170.000 3.485811 2.618040 2.795981 3.103245
  32180.000 3.794267 3.014686 3.183539 3.093472
  32190.000 3.808666 3.026073 3.195524 3.105357
  32200.000 3.810447 3.022705 3.199556 3.108870
  32210.000 3.797840 3.015087 3.190735 3.094471
  32220.000 3.802162 3.019924 3.192869 3.098119
  32230.000 3.798449 3.018363 3.189391 3.094181
  32240.000 3.792438 3.014936 3.185223 3.087018
  32250.000 3.801428 3.018081 3.198745 3.092068
  32260.000 3.789417 3.015137 3.178769 3.086068
  32270.000 3.488817 2.620116 2.808085 3.097287
  32280.000 3.483031 2.609178 2.815686 3.086604
  32290.000 3.487770 2.614563 2.817801 3.090815
  32300.000 3.482674 2.612226 2.817407 3.081655
  32310.000 3.483230 2.621456 2.813301 3.078815
  32320.000 3.483929 2.619899 2.815280 3.079921
  32330.000 3.486483 2.628486 2.825869 3.068668
  32340.000 3.492009 2.628451 2.832699 3.074955
  32350.000 3.788790 3.004539 3.190852 3.082381
  32360.000 3.796643 3.015554 3.193159 3.088549
  32370.000 3.493723 2.617699 2.822399 3.097397
  32380.000 3.490612 2.620715 2.819430 3.090544
  32390.000 3.784910 3.007292 3.180389 3.080988
  32400.000 3.784642 3.009934 3.180682 3.077430
  32410.000 3.780909 3.008108 3.173665 3.077274
  32420.000 3.784922 3.005065 3.182606 3.080873
  32430.000 3.772138 2.998057 3.170465 3.068856
  32440.000 3.777387 2.993303 3.183289 3.073137
  32450.000 3.782830 3.001452 3.187918 3.073786
  32460.000 3.775140 2.988918 3.186387 3.068639
  32470.000 3.780196 2.993476 3.189649 3.073270
  32480.000 3.779783 2.997795 3.186739 3.071076
  32490.000 3.764892 2.989114 3.175490 3.054549
  32500.000 3.776539 2.990444 3.185801 3.071219
  32510.000 3.778660 2.985951 3.194490 3.071797
  32520.000 3.772285 2.980466 3.191116 3.064933
  32530.000 3.772801 2.978391 3.194447 3.064767
  32540.000 3.762995 2.964018 3.196728 3.052195
  32550.000 3.756925 2.966658 3.184690 3.047238
  32560.000 3.774569 2.979180 3.201092 3.061428
  32570.000 3.760023 2.973824 3.181097 3.051649
  32580.000 3.770706 2.978472 3.186907 3.067387
  32590.000 3.775754 2.987634 3.186908 3.070882
  32600.000 3.778098 2.992093 3.182937 3.076427
  32610.000 3.774166 2.992329 3.179549 3.070035
  32620.000 3.784922 2.991581 3.192792 3.083474
  32630.000 3.791933 3.009417 3.188752 3.087538
  32640.000 3.792581 3.002506 3.194740 3.089646
  32650.000 3.790057 2.999183 3.192485 3.089015
  32660.000 3.804731 3.011715 3.200383 3.104696
  32670.000 3.781142 2.997365 3.179254 3.082560
  32680.000 3.798156 3.003156 3.195163 3.102253
  32690.000 3.794116 3.003991 3.194282 3.092437
  32700.000 3.794886 3.005961 3.193148 3.093626
  32710.000 3.786877 3.002713 3.183671 3.086883
  32720.000 3.780285 3.001572 3.172568 3.083265
  32730.000 3.788995 3.002662 3.186356 3.089373
  32740.000 3.787030 3.000328 3.186576 3.086569
  32750.000 3.781186 2.997775 3.179662 3.081835
  32760.000 3.782414 2.987880 3.190374 3.083405
  32770.000 3.792820 3.001761 3.193264 3.092497
  32780.000 3.784648 2.994883 3.187248 3.085342
  32790.000 3.780693 2.986977 3.192121 3.078236
  32800.000 3.787619 2.990303 3.193759 3.090320
  32810.000 3.790295 2.999008 3.194043 3.088171
  32820.000 3.791524 2.998187 3.197541 3.088363
  32830.000 3.787090 2.993904 3.191693 3.087679
  32840.000 3.792871 2.998767 3.197404 3.091244
  32850.000 3.807380 3.007951 3.208605 3.106334
  32860.000 3.797822 3.005424 3.200216 3.094020
  32870.000 3.797954 3.006455 3.198246 3.095357
  32880.000 3.796676 3.005476 3.195747 3.095788
  32890.000 3.801126 3.010883 3.198194 3.098908
  32900.000 3.795512 3.008402 3.188527 3.097515
  32910.000 3.795182 3.002703 3.195677 3.094874
  32920.000 3.791485 2.999552 3.195348 3.089185
  32930.000 3.785969 2.996634 3.193723 3.080184
  32940.000 3.794274 3.002106 3.197448 3.091384
  32950.000 3.793044 3.003201 3.195973 3.088837
  32960.000 3.797880 3.008157 3.197701 3.094110
  32970.000 3.795053 3.001706 3.196135 3.095055
  32980.000 3.796086 3.004483 3.196230 3.094798
  32990.000 3.788275 2.993568 3.195610 3.086863
  33000.000 3.789798 2.999061 3.200405 3.080288
  33010.000 3.785521 2.996088 3.194953 3.078333
  33020.000 3.783836 2.992794 3.193950 3.078446
  33030.000 3.773557 2.988134 3.185692 3.066269
  33040.000 3.779544 2.982841 3.197660 3.073691
  33050.000 3.776908 2.985663 3.192998 3.069296
  33060.000 3.771412 2.978519 3.189364 3.066511
  33070.000 3.782545 2.989390 3.197899 3.074469
  33080.000 3.765862 2.983507 3.181022 3.056636
  33090.000 3.766175 2.985288 3.177426 3.059429
  33100.000 3.777056 2.979677 3.194440 3.073973
  33110.000 3.773425 2.984234 3.186163 3.069229
  33120.000 3.772426 2.990031 3.184724 3.062639
  33130.000 3.780239 2.983248 3.201208 3.071315
  33140.000 3.774589 2.985707 3.190776 3.065844
  33150.000 3.784266 2.994960 3.197901 3.073279
  33160.000 3.780811 2.983763 3.201212 3.072204
  33170.000 3.779541 2.986080 3.196956 3.071240
  33180.000 3.777200 2.985715 3.193263 3.069691
  33190.000 3.776815 2.983504 3.195214 3.068865
  33200.000 3.780647 2.985493 3.197171 3.074319
  33210.000 3.788768 2.992129 3.205062 3.079665
  33220.000 3.780577 2.983179 3.199872 3.073575
  33230.000 3.772962 2.977339 3.194321 3.066293
  33240.000 3.785124 2.990614 3.202344 3.074983
  33250.000 3.785208 2.988542 3.202076 3.077504
  33260.000 3.778044 2.983813 3.196246 3.070535
  33270.000 3.782464 2.983657 3.201615 3.075974
  33280.000 3.771575 2.984729 3.183848 3.066591
  33290.000 3.786313 2.996276 3.193942 3.081142
  33300.000 3.790233 2.998651 3.198009 3.084250
  33310.000 3.784689 2.993691 3.198369 3.075047
  33320.000 3.778932 2.989298 3.189470 3.074425
  33330.000 3.773842 2.978784 3.195872 3.065446
  33340.000 3.781469 2.987803 3.199483 3.071686
  33350.000 3.776458 2.982630 3.196833 3.067171
  33360.000 3.780202 2.982984 3.204543 3.067973
  33370.000 3.775334 2.982257 3.198442 3.063062
  33380.000 3.775377 2.971081 3.204084 3.068117
  33390.000 3.763253 2.960028 3.199457 3.053846
  33400.000 3.771832 2.967762 3.206040 3.060547
  33410.000 3.771369 2.967855 3.202996 3.062536
  33420.000 3.774687 2.968983 3.205711 3.066777
  33430.000 3.771805 2.969141 3.204015 3.061295
  33440.000 3.769962 2.966062 3.202080 3.061774
  33450.000 3.769943 2.965123 3.202256 3.062436
  33460.000 3.762603 2.964339 3.194212 3.053520
  33470.000 3.768165 2.972306 3.195349 3.058321
  33480.000 3.771650 2.971280 3.203139 3.059752
  33490.000 3.770359 2.962669 3.211906 3.055717
  33500.000 3.766115 2.958703 3.207485 3.053759
  33510.000 3.756886 2.952049 3.203708 3.041405
  33520.000 3.747940 2.943068 3.199456 3.032469
  33530.000 3.753491 2.944250 3.204975 3.039224
  33540.000 3.761112 2.951797 3.209175 3.046312
  33550.000 3.762443 2.952715 3.207850 3.050108
  33560.000 3.759805 2.949480 3.210697 3.043716
  33570.000 3.765450 2.960101 3.208841 3.049321
  33580.000 3.768496 2.956768 3.216294 3.052227
  33590.000 3.765179 2.952068 3.219916 3.044762
  33600.000 3.756093 2.948947 3.206903 3.039063
  33610.000 3.759825 2.949581 3.209452 3.044993
  33620.000 3.760486 2.953832 3.205779 3.046372
  33630.000 3.769535 2.962183 3.216308 3.049534
  33640.000 3.754256 2.950527 3.203044 3.037063
  33650.000 3.760811 2.947002 3.215943 3.043076
  33660.000 3.751268 2.943358 3.203013 3.036654
  33670.000 3.755564 2.947835 3.204093 3.041785
  33680.000 3.754885 2.942320 3.206663 3.042759
  33690.000 3.765681 2.952956 3.210732 3.054814
  33700.000 3.746088 2.945420 3.189378 3.036235
  33710.000 3.765256 2.949332 3.216529 3.051176
  33720.000 3.760309 2.950405 3.212413 3.042251
  33730.000 3.744939 2.939941 3.199882 3.027633
  33740.000 3.760187 2.949404 3.210223 3.045252
  33750.000 3.749956 2.936520 3.205571 3.037351
  33760.000 3.751324 2.942415 3.204886 3.035742
  33770.000 3.760498 2.941674 3.214914 3.048539
  33780.000 3.758220 2.945292 3.210275 3.044326
  33790.000 3.759651 2.946426 3.212296 3.044610
  33800.000 3.752163 2.944220 3.203899 3.037106
  33810.000 3.757010 2.949790 3.204779 3.042758
  33820.000 3.757134 2.945659 3.205737 3.046066
  33830.000 3.759705 2.948233 3.213515 3.041690
  33840.000 3.775323 2.963492 3.218669 3.060073
  33850.000 3.778100 2.963631 3.222602 3.062654
  33860.000 3.774722 2.956290 3.221320 3.062768
  33870.000 3.766915 2.962925 3.204539 3.054731
  33880.000 3.780095 2.964207 3.221956 3.067683
  33890.000 3.772562 2.964071 3.208586 3.063285
  33900.000 3.786751 2.981528 3.213486 3.076189
  33910.000 3.792138 2.982970 3.221052 3.080165
  33920.000 3.795132 2.992468 3.217169 3.082357
  33930.000 3.788213 2.983842 3.211953 3.079150
  33940.000 3.770213 2.964108 3.201143 3.065237
  33950.000 3.780493 2.976226 3.207916 3.071751
  33960.000 3.780344 2.969903 3.217500 3.067454
  33970.000 3.775392 2.965577 3.215366 3.061696
  33980.000 3.768999 2.962302 3.203723 3.061311
  33990.000 3.774861 2.971303 3.209589 3.060880
  34000.000 3.781744 2.975949 3.215329 3.067343
  34010.000 3.777962 2.977118 3.206878 3.065744
  34020.000 3.782079 2.973692 3.214634 3.071070
  34030.000 3.773554 2.956616 3.217597 3.063488
  34040.000 3.779094 2.967311 3.217262 3.067157
  34050.000 3.769165 2.961659 3.212066 3.053576
  34060.000 3.768089 2.962067 3.207444 3.055397
  34070.000 3.773354 2.964233 3.213563 3.059834
  34080.000 3.764868 2.952913 3.211637 3.051900
  34090.000 3.760393 2.955727 3.206517 3.043532
  34100.000 3.761772 2.966669 3.195268 3.048119
  34110.000 3.755513 2.954773 3.199587 3.039679
  34120.000 3.758674 2.950747 3.205244 3.045436
  34130.000 3.751540 2.947778 3.200114 3.036096
  34140.000 3.757929 2.948627 3.209445 3.041235
  34150.000 3.757469 2.943209 3.212928 3.041656
  34160.000 3.753268 2.945645 3.205350 3.036938
  34170.000 3.766447 2.959945 3.211964 3.048660
  34180.000 3.756806 2.948187 3.205086 3.043470
  34190.000 3.762938 2.952784 3.212662 3.046205
  34200.000 3.763212 2.960356 3.206116 3.046402
  34210.000 3.769803 2.961895 3.211609 3.055400
  34220.000 3.759951 2.958203 3.202535 3.044222
  34230.000 3.762862 2.960878 3.200930 3.050491
  34240.000 3.763460 2.964468 3.197929 3.051640
  34250.000 3.769378 2.971050 3.202594 3.054952
  34260.000 3.771925 2.973298 3.205459 3.056033
  34270.000 3.767726 2.976274 3.194637 3.054101
  34280.000 3.779878 2.976612 3.210509 3.067137
  34290.000 3.764878 2.970836 3.198157 3.048701
  34300.000 3.767984 2.972575 3.202691 3.049933
  34310.000 3.772757 2.973266 3.206173 3.057374
  34320.000 3.777684 2.982354 3.205458 3.061428
  34330.000 3.770007 2.965368 3.208115 3.056221
  34340.000 3.760734 2.963735 3.195410 3.048262
  34350.000 3.765015 2.969163 3.200596 3.048112
  34360.000 3.762388 2.962562 3.203205 3.045300
  34370.000 3.767327 2.977205 3.194625 3.052234
  34380.000 3.761253 2.967948 3.190570 3.050491
  34390.000 3.765472 2.971064 3.192765 3.055582
  34400.000 3.766706 2.976533 3.192825 3.053240
  34410.000 3.767408 2.974973 3.198137 3.050932
  34420.000 3.763914 2.967356 3.196666 3.051265
  34430.000 3.758345 2.958530 3.197968 3.044749
  34440.000 3.775177 2.975906 3.207134 3.059788
  34450.000 3.778053 2.980052 3.206717 3.063273
  34460.000 3.780643 2.987175 3.203679 3.065918
  34470.000 3.771434 2.977926 3.197335 3.058815
  34480.000 3.772207 2.978887 3.197371 3.059774
  34490.000 3.771407 2.972045 3.203235 3.058320
  34500.000 3.768639 2.973953 3.196815 3.056354
  34510.000 3.769159 2.966513 3.205266 3.056011
  34520.000 3.758724 2.962120 3.196973 3.043217
  34530.000 3.762632 2.966053 3.201547 3.044245
  34540.000 3.765248 2.966822 3.201652 3.049855
  34550.000 3.766406 2.971269 3.198863 3.051309
  34560.000 3.762222 2.963290 3.195822 3.051924
  34570.000 3.768917 2.972260 3.199348 3.056028
  34580.000 3.767929 2.985719 3.181908 3.058677
  34590.000 3.769924 2.979673 3.191559 3.059434
  34600.000 3.787019 2.995079 3.198583 3.079211
  34610.000 3.784846 2.997898 3.197014 3.072741
  34620.000 3.781478 2.986450 3.199165 3.073373
  34630.000 3.787591 2.995171 3.203376 3.075566
  34640.000 3.795708 3.001080 3.207142 3.085842
  34650.000 3.789143 3.007489 3.189602 3.081677
  34660.000 3.792040 3.001421 3.200766 3.083136
  34670.000 3.797342 3.007673 3.196657 3.094328
  34680.000 3.808927 3.014085 3.213349 3.099275
  34690.000 3.806182 3.013830 3.209799 3.096462
  34700.000 3.810018 3.019734 3.206817 3.103225
  34710.000 3.804607 3.015492 3.205310 3.095641
  34720.000 3.801913 3.013565 3.203991 3.092232
  34730.000 3.807955 3.023049 3.202563 3.099317
  34740.000 3.804811 3.010381 3.209247 3.097028
  34750.000 3.797144 3.013677 3.200018 3.084517
  34760.000 3.806454 3.016764 3.207527 3.096611
  34770.000 3.800927 3.015539 3.200397 3.091603
  34780.000 3.816429 3.031559 3.205175 3.109160
  34790.000 3.797117 3.016396 3.195209 3.086755
  34800.000 3.799979 3.017861 3.195057 3.092539
  34810.000 3.810697 3.031180 3.199049 3.101745
  34820.000 3.797204 3.024759 3.185139 3.089200
  34830.000 3.807596 3.030339 3.195482 3.098605
  34840.000 3.799109 3.023715 3.189916 3.089972
  34850.000 3.806112 3.034439 3.188478 3.098186
  34860.000 3.801863 3.028737 3.187299 3.094516
  34870.000 3.802869 3.028240 3.186304 3.098519
  34880.000 3.798562 3.026375 3.181577 3.094637
  34890.000 3.795414 3.022476 3.181125 3.091176
  34900.000 3.791744 3.019175 3.180085 3.086451
  34910.000 3.798851 3.022028 3.190414 3.090508
  34920.000 3.786532 3.008360 3.185079 3.079077
  34930.000 3.785651 3.009084 3.186164 3.075063
  34940.000 3.773782 3.006174 3.171513 3.063874
  34950.000 3.793797 3.009380 3.197020 3.083567
  34960.000 3.779576 3.008950 3.180696 3.065901
  34970.000 3.786758 3.011309 3.189086 3.072591
  34980.000 3.790035 3.016908 3.186776 3.077572
  34990.000 3.793513 3.018961 3.188819 3.082007
  35000.000 3.791125 3.019042 3.184858 3.080151
  35010.000 3.795646 3.022951 3.189120 3.083044
  35020.000 3.792686 3.025500 3.183183 3.079408
  35030.000 3.788809 3.019456 3.181400 3.077614
  35040.000 3.795974 3.028814 3.178227 3.089341
  35050.000 3.798977 3.024813 3.187567 3.091031
  35060.000 3.798155 3.022853 3.186139 3.092392
  35070.000 3.799426 3.022433 3.188513 3.093491
  35080.000 3.802853 3.023757 3.195161 3.093728
  35090.000 3.800803 3.026568 3.191283 3.089927
  35100.000 3.795743 3.017430 3.192361 3.085341
  35110.000 3.793508 3.017441 3.186345 3.086031
  35120.000 3.783264 3.008904 3.182202 3.073474
  35130.000 3.780623 3.014503 3.174613 3.069333
  35140.000 3.805354 3.021165 3.200828 3.096564
  35150.000 3.789912 3.011077 3.187437 3.082290
  35160.000 3.784842 3.006605 3.186157 3.075516
  35170.000 3.997475 3.267138 3.437822 3.076807
  35180.000 3.987132 3.262117 3.425764 3.068748
  35190.000 3.990831 3.266785 3.426284 3.072810
  35200.000 4.002337 3.280027 3.431822 3.082420
  35210.000 4.010807 3.290514 3.439073 3.085225
  35220.000 3.797838 3.022656 3.190201 3.087627
  35230.000 3.805238 3.020299 3.196713 3.101396
  35240.000 4.023538 3.299020 3.453188 3.093484
  35250.000 4.036946 3.302601 3.470641 3.105065
  35260.000 3.810490 3.017998 3.207350 3.105544
  35270.000 3.802944 3.020109 3.193814 3.098901
  35280.000 3.813133 3.021178 3.206786 3.109478
  35290.000 3.804007 3.013155 3.198133 3.103812
  35300.000 3.803811 3.022373 3.189973 3.102767
  35310.000 3.803876 3.026605 3.187118 3.101751
  35320.000 3.808806 3.023181 3.194952 3.109124
  35330.000 3.798370 3.016566 3.186659 3.098506
  35340.000 3.801255 3.022508 3.187590 3.098858
  35350.000 3.804178 3.024226 3.190551 3.101290
  35360.000 3.810246 3.030186 3.196878 3.103851
  35370.000 3.801115 3.016217 3.193983 3.098023
  35380.000 3.801447 3.024403 3.188520 3.096502
  35390.000 3.789064 3.018371 3.176438 3.084426
  35400.000 3.791420 3.027941 3.171067 3.086349
  35410.000 3.794592 3.022690 3.180347 3.089755
  35420.000 3.794517 3.025495 3.180079 3.087104
  35430.000 4.011899 3.291245 3.437377 3.089138
  35440.000 3.798834 3.022289 3.193008 3.087519
  35450.000 3.799852 3.024670 3.191164 3.089606
  35460.000 3.805572 3.038805 3.182861 3.098360
  35470.000 3.800515 3.036081 3.178374 3.093232
  35480.000 3.810359 3.038590 3.190119 3.102865
  35490.000 3.795930 3.032653 3.173166 3.090645
  35500.000 3.803502 3.033980 3.183995 3.096843
  35510.000 3.824116 3.046470 3.202199 3.116523
  35520.000 3.808249 3.030159 3.195326 3.100546
  35530.000 3.791685 3.020932 3.182549 3.082044
  35540.000 3.796008 3.021306 3.186198 3.088546
  35550.000 3.793148 3.023158 3.181211 3.084868
  35560.000 3.804090 3.027452 3.189319 3.099194
  35570.000 3.795612 3.029583 3.179097 3.086792
  35580.000 3.800096 3.034926 3.179676 3.091984
  35590.000 3.798013 3.036779 3.175472 3.089391
  35600.000 3.809927 3.038956 3.188058 3.103570
  35610.000 3.807852 3.049367 3.177915 3.098670
  35620.000 3.809888 3.047593 3.182662 3.100542
  35630.000 3.805774 3.053160 3.170427 3.097474
  35640.000 3.804636 3.048600 3.174626 3.094914
  35650.000 3.812659 3.056946 3.172023 3.109012
  35660.000 3.799540 3.044051 3.166867 3.094781
  35670.000 3.803618 3.046546 3.169199 3.099976
  35680.000 3.810825 3.053032 3.172367 3.108039
  35690.000 3.815008 3.061083 3.176009 3.106650
  35700.000 3.805080 3.051895 3.166561 3.100983
  35710.000 3.809241 3.059497 3.167431 3.102830
  35720.000 3.819112 3.060057 3.178721 3.114966
  35730.000 3.816063 3.056875 3.177684 3.111680
  35740.000 3.815467 3.054322 3.177691 3.112710
  35750.000 3.813126 3.048435 3.179033 3.111380
  35760.000 3.815773 3.056020 3.178387 3.111094
  35770.000 3.807131 3.056145 3.167882 3.100488
  35780.000 3.807451 3.055634 3.167509 3.102168
  35790.000 3.806084 3.056592 3.162135 3.103344
  35800.000 3.802064 3.050029 3.163965 3.098055
  35810.000 3.808331 3.057528 3.165991 3.104008
  35820.000 3.814876 3.065893 3.169941 3.107777
  35830.000 4.051490 3.349168 3.449474 3.116625
  35840.000 3.814430 3.056971 3.173732 3.111622
  35850.000 3.834699 3.072617 3.188129 3.131224
  35860.000 3.826358 3.069198 3.178880 3.123565
  35870.000 3.823746 3.066736 3.173612 3.124963
  35880.000 3.829511 3.061044 3.189866 3.128099
  35890.000 3.840807 3.074004 3.191946 3.140949
  35900.000 3.830152 3.066003 3.183570 3.131234
  35910.000 3.831900 3.070676 3.183772 3.130714
  35920.000 3.828632 3.067691 3.181658 3.127810
  35930.000 3.819023 3.060863 3.172595 3.120186
  35940.000 3.832811 3.073377 3.175470 3.138735
  35950.000 3.828165 3.074168 3.171625 3.130512
  35960.000 3.841654 3.075716 3.189796 3.143538
  35970.000 3.828197 3.077824 3.169981 3.128640
  35980.000 3.839105 3.085622 3.176722 3.140824
  35990.000 3.832359 3.078009 3.173378 3.135223
  36000.000 3.837308 3.077811 3.178960 3.141837
  36010.000 3.831033 3.067158 3.179070 3.136832
  36020.000 3.850648 3.078538 3.197808 3.154610
  36030.000 3.836687 3.069179 3.182991 3.144678
  36040.000 3.847116 3.075061 3.192354 3.154925
  36050.000 3.828988 3.061806 3.180864 3.135250
  36060.000 3.831530 3.066394 3.181850 3.135958
  36070.000 3.842806 3.072885 3.192994 3.145858
  36080.000 3.831064 3.068686 3.181379 3.133055
  36090.000 3.839730 3.073653 3.184308 3.146404
  36100.000 3.846853 3.080813 3.188559 3.152494
  36110.000 3.841224 3.071356 3.186278 3.150293
  36120.000 3.832610 3.061964 3.184122 3.140639
  36130.000 3.833193 3.063462 3.185002 3.139709
  36140.000 3.837313 3.068280 3.186319 3.143732
  36150.000 3.834419 3.066663 3.182115 3.142500
  36160.000 3.849433 3.083918 3.183539 3.160838
  36170.000 3.840151 3.079195 3.176692 3.149720
  36180.000 3.837081 3.080808 3.172683 3.144707
  36190.000 3.833877 3.066280 3.183010 3.140604
  36200.000 3.830172 3.061743 3.182091 3.136950
  36210.000 3.837383 3.072695 3.183469 3.142476
  36220.000 3.842121 3.072665 3.191071 3.146364
  36230.000 3.841109 3.069586 3.193252 3.144665
  36240.000 3.842299 3.071012 3.194107 3.145315
  36250.000 3.835280 3.067133 3.186799 3.139396
  36260.000 3.832383 3.061711 3.188352 3.136032
  36270.000 3.842609 3.072196 3.194182 3.144884
  36280.000 3.833161 3.065913 3.185158 3.137053
  36290.000 3.831402 3.075999 3.174007 3.134214
  36300.000 3.831249 3.071690 3.178114 3.133865
  36310.000 3.828893 3.073005 3.175722 3.129256
  36320.000 3.835057 3.082553 3.178378 3.132262
  36330.000 3.844144 3.081065 3.187796 3.146397
  36340.000 3.841875 3.077379 3.185125 3.147160
  36350.000 3.837300 3.071949 3.183297 3.143149
  36360.000 3.828670 3.070303 3.176759 3.130319
  36370.000 3.832677 3.079800 3.176763 3.130782
  36380.000 3.839533 3.078463 3.187233 3.138221
  36390.000 3.835888 3.074210 3.184200 3.136585
  36400.000 3.842347 3.088369 3.180920 3.141792
  36410.000 4.070639 3.371441 3.456346 3.134812
  36420.000 3.839444 3.087519 3.176540 3.139987
  36430.000 3.846041 3.085806 3.184711 3.149516
  36440.000 3.829037 3.075429 3.170482 3.132529
  36450.000 3.843287 3.089262 3.174474 3.149763
  36460.000 3.829982 3.084738 3.160747 3.135539
  36470.000 3.838223 3.087104 3.173308 3.140659
  36480.000 3.823891 3.071687 3.167585 3.126560
  36490.000 3.833974 3.078907 3.178068 3.133522
  36500.000 3.828113 3.078773 3.165883 3.131647
  36510.000 3.826352 3.070180 3.172908 3.128671
  36520.000 3.831681 3.076309 3.176818 3.131722
  36530.000 3.834491 3.080412 3.177211 3.134171
  36540.000 3.831617 3.086385 3.169930 3.128630
  36550.000 3.826018 3.080787 3.165447 3.124987
  36560.000 3.822099 3.074377 3.163937 3.123229
  36570.000 3.833350 3.082733 3.171383 3.135021
  36580.000 3.826472 3.081054 3.161768 3.129533
  36590.000 3.830214 3.079806 3.169455 3.132148
  36600.000 3.823104 3.077011 3.161197 3.125884
  36610.000 3.826414 3.082667 3.161220 3.128387
  36620.000 3.823552 3.081718 3.158355 3.125209
  36630.000 3.836988 3.088341 3.172521 3.137228
  36640.000 3.831467 3.083498 3.169155 3.131896
  36650.000 3.828650 3.081399 3.163064 3.133218
  36660.000 3.844772 3.096142 3.170760 3.150360
  36670.000 3.839934 3.086452 3.174675 3.144118
  36680.000 3.833376 3.086079 3.164608 3.138606
  36690.000 3.839633 3.088139 3.173705 3.142689
  36700.000 3.831895 3.079829 3.166784 3.138964
  36710.000 3.840918 3.087647 3.177396 3.142578
  36720.000 3.836328 3.084342 3.174999 3.137047
  36730.000 3.839400 3.086957 3.176156 3.140799
  36740.000 3.841446 3.084610 3.179039 3.145215
  36750.000 4.076144 3.378119 3.460148 3.137795
  36760.000 3.838025 3.090536 3.171089 3.139038
  36770.000 3.842166 3.086999 3.180485 3.143163
  36780.000 4.076482 3.375196 3.462954 3.138696
  36790.000 4.066403 3.377021 3.446876 3.128268
  36800.000 4.071784 3.374064 3.457015 3.134287
  36810.000 3.831905 3.090459 3.162666 3.132660
  36820.000 4.087119 3.395116 3.460418 3.147669
  36830.000 4.075866 3.383321 3.453694 3.138548
  36840.000 4.084233 3.390841 3.457266 3.148255
  36850.000 4.083519 3.393160 3.459188 3.141763
  36860.000 3.836286 3.091842 3.165097 3.139563
  36870.000 3.842439 3.096251 3.171243 3.144067
  36880.000 4.080718 3.389527 3.454908 3.143123
  36890.000 3.840774 3.094809 3.167816 3.144859
  36900.000 3.838975 3.092362 3.167504 3.143222
  36910.000 3.838925 3.091104 3.169948 3.141856
  36920.000 4.082549 3.394906 3.456200 3.140630
  36930.000 3.840267 3.098879 3.165223 3.142239
  36940.000 3.836319 3.093909 3.163425 3.139287
  36950.000 3.834330 3.090453 3.163950 3.137311
  36960.000 4.074727 3.383748 3.454713 3.134008
  36970.000 4.079139 3.385027 3.459505 3.138821
  36980.000 4.074196 3.386029 3.449195 3.136219
  36990.000 3.840518 3.085434 3.177687 3.143489
  37000.000 3.841667 3.086029 3.182360 3.140993
  37010.000 4.067350 3.376978 3.442033 3.136090
  37020.000 4.056631 3.370382 3.432930 3.125378
  37030.000 3.838360 3.092441 3.167479 3.141637
  37040.000 3.838802 3.099004 3.162529 3.141221
  37050.000 4.092481 3.412543 3.455158 3.148522
  37060.000 4.090224 3.411018 3.451328 3.148516
  37070.000 4.095024 3.408574 3.459317 3.154871
  37080.000 4.082874 3.401128 3.448655 3.143078
  37090.000 4.080174 3.392672 3.451454 3.142116
  37100.000 4.077079 3.388496 3.451948 3.138055
  37110.000 4.085778 3.397542 3.461897 3.139917
  37120.000 3.844772 3.092680 3.175242 3.149230
  37130.000 3.848386 3.100690 3.169945 3.155512
  37140.000 3.846339 3.100251 3.163398 3.157528
  37150.000 3.848124 3.094231 3.168924 3.162238
  37160.000 4.115176 3.418356 3.495597 3.156728
  37170.000 3.842448 3.089059 3.169457 3.152956
  37180.000 4.110312 3.407537 3.495542 3.155833
  37190.000 4.096040 3.397529 3.478739 3.148068
  37200.000 4.094538 3.397986 3.478714 3.143672
  37210.000 4.088492 3.390777 3.478744 3.135670
  37220.000 4.082905 3.388162 3.469606 3.134062
  37230.000 4.092914 3.391151 3.483886 3.141096
  37240.000 4.083221 3.383168 3.472116 3.137509
  37250.000 4.079286 3.376357 3.472926 3.133703
  37260.000 4.089648 3.386409 3.480421 3.141557
  37270.000 4.092104 3.394943 3.474968 3.144788
  37280.000 3.840482 3.078773 3.179598 3.148004
  37290.000 3.837048 3.076434 3.176324 3.145197
  37300.000 4.078632 3.379928 3.466396 3.135360
  37310.000 4.095366 3.393586 3.481959 3.146999
  37320.000 4.094177 3.391804 3.483157 3.144480
  37330.000 3.838212 3.081417 3.177737 3.141737
  37340.000 3.845535 3.085834 3.181635 3.151349
  37350.000 3.827551 3.071500 3.171172 3.132051
  37360.000 4.096802 3.388611 3.489702 3.147526
  37370.000 4.082272 3.381041 3.476827 3.132107
  37380.000 4.088224 3.380305 3.485206 3.139105
  37390.000 3.840075 3.071455 3.186316 3.147382
  37400.000 3.842628 3.074559 3.185888 3.150994
  37410.000 3.833215 3.069162 3.179732 3.139539
  37420.000 3.828338 3.059066 3.183414 3.133725
  37430.000 3.829740 3.063630 3.179008 3.137163
  37440.000 3.836645 3.060243 3.193498 3.142649
  37450.000 4.089034 3.381696 3.489554 3.134899
  37460.000 4.092484 3.374940 3.496468 3.143454
  37470.000 3.836981 3.060348 3.186975 3.149974
  37480.000 4.091377 3.377290 3.494058 3.140717
  37490.000 4.093417 3.388443 3.487602 3.141220
  37500.000 4.101974 3.388772 3.503213 3.145815
  37510.000 4.108241 3.401848 3.504400 3.146713
  37520.000 4.100279 3.390170 3.497345 3.146399
  37530.000 4.120125 3.415475 3.503949 3.163492
  37540.000 4.114390 3.410999 3.497891 3.160099
  37550.000 4.103926 3.406427 3.483061 3.154216
  37560.000 4.101631 3.394469 3.488250 3.155384
  37570.000 4.092342 3.387006 3.484361 3.143578
  37580.000 4.104238 3.405196 3.486063 3.153006
  37590.000 4.106660 3.402494 3.493439 3.154077
  37600.000 4.095463 3.395971 3.480544 3.146237
  37610.000 4.111131 3.410538 3.491431 3.159264
  37620.000 4.117536 3.422788 3.492627 3.161381
  37630.000 4.120921 3.422101 3.498364 3.164599
  37640.000 4.117030 3.423575 3.490835 3.161195
  37650.000 4.122869 3.431106 3.494850 3.163776
  37660.000 4.111551 3.419721 3.484700 3.157866
  37670.000 4.112851 3.419428 3.486332 3.159776
  37680.000 4.110943 3.418857 3.487134 3.154523
  37690.000 4.121213 3.425169 3.495136 3.165611
  37700.000 4.117495 3.423647 3.492117 3.160888
  37710.000 4.124026 3.432677 3.494092 3.165948
  37720.000 4.108581 3.417072 3.481367 3.156652
  37730.000 4.098861 3.408585 3.474131 3.148545
  37740.000 4.099570 3.410892 3.474058 3.147944
  37750.000 4.095000 3.413339 3.465264 3.143087
  37760.000 4.119980 3.429555 3.491325 3.161849
  37770.000 4.109003 3.425332 3.480231 3.150070
  37780.000 4.121164 3.435267 3.488908 3.161395
  37790.000 4.114933 3.432580 3.483265 3.154294
  37800.000 4.106580 3.418533 3.478117 3.153471
  37810.000 4.117680 3.430660 3.490041 3.156071
  37820.000 4.113009 3.420641 3.490563 3.154172
  37830.000 4.109126 3.416400 3.487289 3.152251
  37840.000 4.097310 3.399756 3.485090 3.141939
  37850.000 4.096082 3.397282 3.488457 3.137671
  37860.000 4.112217 3.407270 3.500492 3.155602
  37870.000 4.120461 3.417604 3.502858 3.163291
  37880.000 4.119414 3.416228 3.505448 3.159170
  37890.000 4.116434 3.414768 3.502657 3.156087
  37900.000 4.094596 3.398323 3.486758 3.134537
  37910.000 4.115514 3.411322 3.506748 3.152872
  37920.000 4.111387 3.409559 3.500175 3.151309
  37930.000 4.113441 3.412506 3.495273 3.158894
  37940.000 4.110594 3.409822 3.491277 3.158810
  37950.000 4.104294 3.407553 3.488803 3.147589
  37960.000 4.114162 3.413209 3.496287 3.158875
  37970.000 4.104135 3.402419 3.487870 3.153746
  37980.000 4.112140 3.408103 3.500638 3.154307
  37990.000 4.113995 3.415436 3.495272 3.157208
  38000.000 4.114487 3.421952 3.494004 3.152782
  38010.000 4.122865 3.429754 3.498927 3.160760
  38020.000 4.129191 3.433200 3.505490 3.166244
  38030.000 4.111665 3.418714 3.492604 3.150496
  38040.000 4.121362 3.422534 3.502300 3.160944
  38050.000 4.121294 3.422659 3.505330 3.157234
  38060.000 4.107324 3.409879 3.492275 3.149105
  38070.000 4.098737 3.399539 3.489739 3.140740
  38080.000 4.097803 3.396298 3.490477 3.140963
  38090.000 4.112011 3.410077 3.501827 3.150545
  38100.000 3.834789 3.071142 3.177161 3.144049
  38110.000 3.833291 3.065704 3.180656 3.142138
  38120.000 3.840415 3.074325 3.182595 3.149165
  38130.000 4.091862 3.392660 3.485874 3.134509
  38140.000 4.092122 3.393866 3.482091 3.138134
  38150.000 4.108272 3.406453 3.499604 3.147136
  38160.000 4.099770 3.393147 3.495834 3.143552
  38170.000 4.108219 3.406883 3.496652 3.149830
  38180.000 3.842283 3.078103 3.175735 3.156963
  38190.000 4.095828 3.395987 3.491255 3.135276
  38200.000 4.085947 3.385735 3.481233 3.131733
  38210.000 4.087414 3.383558 3.483726 3.135134
  38220.000 4.091408 3.391750 3.481761 3.138880
  38230.000 4.099202 3.396716 3.493152 3.141177
  38240.000 4.104876 3.410631 3.491619 3.142626
  38250.000 4.108291 3.413884 3.495578 3.143618
  38260.000 4.103423 3.406225 3.491150 3.144146
  38270.000 4.118694 3.417508 3.504854 3.156554
  38280.000 4.113809 3.420539 3.498647 3.147403
  38290.000 4.124537 3.426451 3.508268 3.158337
  38300.000 4.132467 3.436272 3.511817 3.164478
  38310.000 4.136658 3.439358 3.516899 3.166390
  38320.000 4.128960 3.429070 3.513680 3.161042
  38330.000 4.137509 3.429316 3.525300 3.170177
  38340.000 4.113674 3.403826 3.503597 3.159653
  38350.000 3.838093 3.066085 3.187930 3.146150
  38360.000 4.082144 3.372961 3.484452 3.132012
  38370.000 4.082060 3.374400 3.481605 3.133417
  38380.000 4.080846 3.363872 3.484909 3.137896
  38390.000 4.087531 3.380130 3.485831 3.136801
  38400.000 4.093542 3.393444 3.481883 3.142487
  38410.000 4.090170 3.380728 3.488863 3.139687
  38420.000 4.081771 3.371606 3.483377 3.133684
  38430.000 4.085468 3.379192 3.483199 3.135363
  38440.000 4.093066 3.388216 3.486294 3.142000
  38450.000 4.094392 3.386178 3.492609 3.140641
  38460.000 4.099703 3.384243 3.503173 3.144807
  38470.000 4.088328 3.374922 3.491603 3.138079
  38480.000 4.087184 3.377440 3.488934 3.135349
  38490.000 4.084831 3.370532 3.488387 3.137240
  38500.000 4.075526 3.363348 3.480540 3.129439
  38510.000 4.074227 3.358506 3.481508 3.130204
  38520.000 4.068721 3.356716 3.472594 3.127698
  38530.000 4.061718 3.346750 3.474088 3.118517
  38540.000 4.062252 3.356144 3.466928 3.117748
  38550.000 4.067470 3.359057 3.471682 3.122947
  38560.000 4.069324 3.356038 3.476021 3.126214
  38570.000 3.808617 3.026089 3.165672 3.135687
  38580.000 4.074630 3.361794 3.481089 3.128163
  38590.000 3.803427 3.021761 3.163702 3.129234
  38600.000 4.082240 3.368719 3.488518 3.132311
  38610.000 4.085091 3.371728 3.491744 3.132903
  38620.000 4.090734 3.378991 3.492627 3.138819
  38630.000 4.105122 3.389536 3.503676 3.152668
  38640.000 4.090389 3.380663 3.491215 3.137688
  38650.000 4.092014 3.375642 3.499959 3.137604
  38660.000 4.080616 3.371990 3.482238 3.131543
  38670.000 4.084993 3.368943 3.490002 3.137585
  38680.000 4.078518 3.369017 3.481343 3.130270
  38690.000 4.083536 3.382612 3.473323 3.137611
  38700.000 4.086497 3.376464 3.485072 3.138910
  38710.000 4.087721 3.376301 3.492993 3.133449
  38720.000 4.100369 3.402688 3.491718 3.139373
  38730.000 4.105309 3.402481 3.498115 3.145365
  38740.000 4.106931 3.400874 3.499120 3.150247
  38750.000 4.093761 3.385580 3.494135 3.137940
  38760.000 4.107668 3.404897 3.500746 3.146003
  38770.000 4.118194 3.414815 3.505522 3.157429
  38780.000 4.123779 3.429485 3.503715 3.158150
  38790.000 4.123839 3.424181 3.505986 3.161512
  38800.000 4.123169 3.429377 3.501188 3.159454
  38810.000 4.132390 3.421489 3.523022 3.167810
  38820.000 4.132758 3.430427 3.516186 3.166695
  38830.000 4.132091 3.434119 3.512259 3.165324
  38840.000 4.143140 3.443762 3.527020 3.167300
  38850.000 4.146927 3.448509 3.528155 3.170804
  38860.000 4.151587 3.452081 3.531846 3.175000
  38870.000 4.150694 3.455050 3.526866 3.174977
  38880.000 4.146910 3.450349 3.524991 3.172258
  38890.000 3.856657 3.085676 3.183976 3.176243
  38900.000 4.140574 3.434719 3.528768 3.168468
  38910.000 4.141052 3.433832 3.529227 3.170171
  38920.000 4.139023 3.432217 3.528715 3.167193
  38930.000 4.139567 3.437818 3.525549 3.166065
  38940.000 4.128761 3.426123 3.518121 3.158746
  38950.000 4.131578 3.428233 3.519766 3.162005
  38960.000 4.123631 3.420359 3.515267 3.154788
  38970.000 4.118828 3.413991 3.511998 3.152776
  38980.000 4.109234 3.408427 3.496881 3.150552
  38990.000 4.109866 3.408188 3.504091 3.144463
  39000.000 4.104875 3.398903 3.499977 3.146032
  39010.000 4.107506 3.404276 3.500011 3.147070
  39020.000 4.121068 3.416825 3.511964 3.155603
  39030.000 4.115909 3.410412 3.507814 3.153696
  39040.000 4.112458 3.408720 3.503884 3.150875
  39050.000 4.111751 3.408841 3.507752 3.144613
  39060.000 4.117536 3.412378 3.514104 3.148800
  39070.000 4.099223 3.397401 3.499260 3.133704
  39080.000 4.115511 3.411021 3.508577 3.151152
  39090.000 4.131959 3.422040 3.522926 3.166202
  39100.000 4.132985 3.427655 3.521239 3.164679
  39110.000 4.115787 3.412560 3.506136 3.152898
  39120.000 4.097920 3.396930 3.491342 3.139669
  39130.000 4.105850 3.402413 3.497237 3.147849
  39140.000 4.107367 3.399952 3.498496 3.153041
  39150.000 4.106571 3.402844 3.501107 3.144944
  39160.000 4.111451 3.410074 3.501611 3.149327
  39170.000 4.126053 3.425123 3.512234 3.159355
  39180.000 4.136395 3.433884 3.521708 3.166324
  39190.000 4.130530 3.425264 3.517950 3.164505
  39200.000 4.133172 3.423660 3.526529 3.163604
  39210.000 4.145428 3.440236 3.528551 3.175403
  39220.000 4.151878 3.458422 3.526956 3.174273
  39230.000 4.149282 3.455681 3.525320 3.172302
  39240.000 4.171442 3.480219 3.539002 3.188327
  39250.000 4.176110 3.486087 3.542584 3.190146
  39260.000 4.174822 3.481462 3.544324 3.189908
  39270.000 4.172933 3.478890 3.542266 3.190061
  39280.000 4.176903 3.485100 3.542155 3.193797
  39290.000 4.185035 3.496479 3.546657 3.197629
  39300.000 4.176793 3.483194 3.547028 3.190187
  39310.000 3.870458 3.107340 3.177818 3.194808
  39320.000 4.174927 3.483678 3.543478 3.188692
  39330.000 4.169888 3.478930 3.539503 3.185091
  39340.000 4.161556 3.467611 3.535806 3.179737
  39350.000 4.176761 3.483366 3.547643 3.189187
  39360.000 4.173109 3.485012 3.542494 3.183579
  39370.000 4.160131 3.466643 3.535764 3.177133
  39380.000 4.166291 3.473009 3.537888 3.183949
  39390.000 3.858180 3.098115 3.172333 3.179491
  39400.000 3.856048 3.095688 3.167984 3.180990
  39410.000 4.170654 3.478756 3.546808 3.179156
  39420.000 3.842683 3.084133 3.160687 3.167111
  39430.000 4.171983 3.473895 3.549141 3.185355
  39440.000 4.161014 3.465042 3.542221 3.173946
  39450.000 3.855058 3.085092 3.179992 3.176895
  39460.000 3.857979 3.085045 3.185514 3.178528
  39470.000 3.852526 3.085872 3.175594 3.174411
  39480.000 4.155455 3.462392 3.531610 3.174147
  39490.000 3.850893 3.086866 3.169844 3.175230
  39500.000 3.849026 3.087834 3.171132 3.168474
  39510.000 4.146645 3.445472 3.529818 3.171506
  39520.000 3.851119 3.081433 3.185052 3.165816
  39530.000 4.118065 3.411523 3.512724 3.152648
  39540.000 4.106685 3.400243 3.508963 3.139307
  39550.000 3.827667 3.060693 3.174680 3.139353
  39560.000 4.101466 3.396464 3.499458 3.140365
  39570.000 4.095159 3.386569 3.500401 3.133520
  39580.000 4.102765 3.391076 3.508701 3.139255
  39590.000 3.827424 3.056243 3.177526 3.140227
  39600.000 3.826380 3.053226 3.178118 3.140017
  39610.000 3.827141 3.060126 3.172843 3.140501
  39620.000 3.835507 3.067400 3.179124 3.147414
  39630.000 3.838040 3.070281 3.175612 3.154339
  39640.000 3.839335 3.068697 3.178016 3.156626
  39650.000 3.844371 3.076167 3.176221 3.163424
  39660.000 3.839199 3.068517 3.178710 3.155772
  39670.000 3.840565 3.067059 3.180886 3.158299
  39680.000 3.849510 3.076392 3.186285 3.165573
  39690.000 3.847850 3.072119 3.187247 3.164742
  39700.000 3.850558 3.083733 3.175699 3.171585
  39710.000 3.852095 3.081159 3.183768 3.169760
  39720.000 3.845347 3.071119 3.180834 3.166064
  39730.000 3.843103 3.079208 3.172491 3.161128
  39740.000 3.852796 3.080534 3.185656 3.170175
  39750.000 3.845636 3.071455 3.180075 3.167187
  39760.000 3.852990 3.083189 3.183454 3.170276
  39770.000 3.850436 3.078337 3.182434 3.169800
  39780.000 3.846563 3.071506 3.183764 3.165688
  39790.000 3.847167 3.077026 3.182031 3.163531
  39800.000 3.843140 3.071905 3.179052 3.161740
  39810.000 3.846956 3.072275 3.181105 3.168582
  39820.000 3.856758 3.086301 3.180343 3.179504
  39830.000 3.855741 3.086981 3.176645 3.180083
  39840.000 3.854249 3.085128 3.178530 3.176383
  39850.000 3.846858 3.078747 3.174028 3.169130
  39860.000 3.857046 3.085839 3.184926 3.176067
  39870.000 3.853119 3.086512 3.177145 3.173696
  39880.000 3.851741 3.084052 3.178071 3.171771
  39890.000 3.861444 3.086775 3.188512 3.182231
  39900.000 3.848794 3.078962 3.178114 3.169516
  39910.000 3.847758 3.081905 3.171748 3.170558
  39920.000 3.852989 3.081949 3.181245 3.173694
  39930.000 3.855443 3.078038 3.188859 3.175806
  39940.000 3.855176 3.080536 3.187196 3.174397
  39950.000 3.856747 3.085882 3.182205 3.178022
  39960.000 3.856471 3.078785 3.183426 3.183023
  39970.000 3.862288 3.084667 3.185175 3.189652
  39980.000 3.865414 3.094990 3.183239 3.189205
  39990.000 3.856104 3.082480 3.179763 3.182212
  40000.000 3.856297 3.089601 3.175652 3.179890
  40010.000 3.865013 3.093121 3.180979 3.192274
  40020.000 3.873700 3.103870 3.178480 3.205363
  40030.000 3.867856 3.100669 3.173312 3.199448
  40040.000 3.870881 3.096820 3.181051 3.202814
  40050.000 3.876748 3.104450 3.180599 3.210065
  40060.000 3.870660 3.103394 3.173040 3.203881
  40070.000 3.870086 3.097653 3.175909 3.205208
  40080.000 3.869467 3.105749 3.169964 3.201756
  40090.000 3.865411 3.102102 3.172075 3.193396
  40100.000 3.861144 3.087827 3.178462 3.190546
  40110.000 3.861232 3.089191 3.178207 3.189675
  40120.000 3.869248 3.092525 3.185483 3.198611
  40130.000 3.870857 3.098941 3.179518 3.202239
  40140.000 3.865413 3.100490 3.169815 3.197192
  40150.000 3.867354 3.101286 3.170876 3.200062
  40160.000 3.874430 3.106137 3.179493 3.203904
  40170.000 3.878711 3.108709 3.182694 3.208608
  40180.000 3.861613 3.095166 3.169342 3.193604
  40190.000 3.873440 3.105101 3.175863 3.206151
  40200.000 3.867461 3.103857 3.170735 3.198014
  40210.000 3.871886 3.110107 3.169920 3.203423
  40220.000 3.869256 3.101117 3.175951 3.199805
  40230.000 3.879505 3.108187 3.182696 3.211046
  40240.000 3.874122 3.110098 3.177266 3.201551
  40250.000 3.871929 3.105757 3.178804 3.198928
  40260.000 3.869340 3.109120 3.170922 3.197214
  40270.000 3.869813 3.106735 3.174680 3.196951
  40280.000 3.867570 3.105541 3.174819 3.192533
  40290.000 3.870021 3.108148 3.172462 3.198290
  40300.000 3.854087 3.096374 3.160548 3.182976
  40310.000 3.858809 3.100799 3.168122 3.182560
  40320.000 3.863008 3.100065 3.171757 3.189882
  40330.000 3.863666 3.100746 3.172385 3.190172
  40340.000 3.862859 3.094256 3.180099 3.186853
  40350.000 3.866055 3.106464 3.174751 3.188063
  40360.000 3.873643 3.109343 3.185140 3.193292
  40370.000 3.857223 3.100265 3.167756 3.179626
  40380.000 3.869203 3.104162 3.178104 3.194560
  40390.000 3.859514 3.099745 3.168545 3.184882
  40400.000 3.861773 3.099589 3.168712 3.190369
  40410.000 3.862843 3.100001 3.169571 3.191720
  40420.000 3.864201 3.096629 3.179831 3.188044
  40430.000 3.856636 3.098795 3.161676 3.185678
  40440.000 4.201620 3.515846 3.562273 3.202544
  40450.000 3.878416 3.114412 3.174188 3.210791
  40460.000 3.868561 3.112477 3.163894 3.199045
  40470.000 3.865810 3.108602 3.163405 3.196646
  40480.000 3.866502 3.111470 3.164773 3.194133
  40490.000 3.871373 3.110264 3.173783 3.198196
  40500.000 3.862991 3.104661 3.164178 3.192861
  40510.000 3.863841 3.107002 3.161402 3.195408
  40520.000 3.869159 3.103143 3.175175 3.198373
  40530.000 3.868448 3.095584 3.184626 3.194561
  40540.000 3.865498 3.100582 3.176501 3.190677
  40550.000 3.869668 3.105204 3.176330 3.196436
  40560.000 3.859919 3.093364 3.175156 3.185506
  40570.000 3.860312 3.092747 3.175029 3.187165
  40580.000 3.869161 3.106663 3.175816 3.194324
  40590.000 3.863847 3.101078 3.173519 3.189159
  40600.000 3.865033 3.101761 3.173957 3.190918
  40610.000 4.181501 3.486900 3.554834 3.189772
  40620.000 3.866381 3.099431 3.180263 3.190179
  40630.000 3.856049 3.092369 3.170969 3.181281
  40640.000 3.863874 3.104331 3.174476 3.185091
  40650.000 3.859770 3.094489 3.178984 3.180233
  40660.000 3.854443 3.093590 3.171868 3.175247
  40670.000 4.148886 3.457537 3.523870 3.170838
  40680.000 4.165388 3.474245 3.537437 3.180725
  40690.000 4.142445 3.450062 3.519000 3.167550
  40700.000 4.142756 3.451228 3.518614 3.167551
  40710.000 4.155509 3.461150 3.529970 3.177469
  40720.000 4.160697 3.468799 3.534653 3.177519
  40730.000 4.158967 3.464224 3.535864 3.176626
  40740.000 4.150090 3.450620 3.533687 3.170620
  40750.000 4.147131 3.446476 3.530621 3.170778
  40760.000 4.146003 3.447005 3.530341 3.167603
  40770.000 4.160285 3.459296 3.541609 3.179022
  40780.000 4.163108 3.462646 3.543125 3.181088
  40790.000 4.147342 3.447104 3.532275 3.168818
  40800.000 4.137457 3.441257 3.520485 3.162424
  40810.000 4.148889 3.449057 3.529104 3.174295
  40820.000 4.141490 3.441717 3.526310 3.165998
  40830.000 4.139801 3.439737 3.526666 3.163349
  40840.000 3.840655 3.079119 3.170455 3.157301
  40850.000 4.139383 3.445022 3.520471 3.163380
  40860.000 4.141973 3.441300 3.528630 3.165137
  40870.000 4.142616 3.441223 3.527967 3.167629
  40880.000 4.122375 3.418324 3.511685 3.157706
  40890.000 4.114645 3.414773 3.507157 3.146420
  40900.000 4.116828 3.416117 3.506270 3.151622
  40910.000 4.119647 3.414665 3.513177 3.152917
  40920.000 4.129198 3.422813 3.520993 3.160298
  40930.000 4.113334 3.412078 3.502885 3.150633
  40940.000 4.105856 3.406381 3.496832 3.144008
  40950.000 4.117719 3.414959 3.506486 3.154959
  40960.000 4.115966 3.414043 3.506204 3.151711
  40970.000 4.112745 3.406276 3.504409 3.153670
  40980.000 4.104008 3.398813 3.498440 3.145575
  40990.000 4.108935 3.399384 3.507896 3.147294
  41000.000 4.102041 3.392645 3.502408 3.142691
  41010.000 4.097427 3.385504 3.499321 3.141832
  41020.000 4.103609 3.388077 3.508365 3.145069
  41030.000 4.097087 3.385580 3.500943 3.139039
  41040.000 3.822607 3.056933 3.175250 3.130111
  41050.000 3.824080 3.057779 3.179998 3.128056
  41060.000 3.824077 3.050378 3.185106 3.130079
  41070.000 3.827610 3.053943 3.185404 3.134926
  41080.000 4.091880 3.375408 3.496996 3.140772
  41090.000 4.072476 3.363659 3.479870 3.121902
  41100.000 4.067322 3.353124 3.477512 3.122457
  41110.000 4.065307 3.352308 3.474352 3.121590
  41120.000 4.083104 3.370105 3.488613 3.132957
  41130.000 3.819327 3.051681 3.177911 3.124519
  41140.000 4.058129 3.346115 3.472344 3.111775
  41150.000 4.063881 3.342443 3.482024 3.119906
  41160.000 4.054063 3.331208 3.472374 3.117137
  41170.000 4.061924 3.342383 3.479096 3.118146
  41180.000 4.058004 3.337797 3.475772 3.116564
  41190.000 4.064780 3.337885 3.484034 3.124885
  41200.000 4.063819 3.345829 3.477639 3.121009
  41210.000 4.048644 3.327462 3.468696 3.111148
  41220.000 4.033440 3.308697 3.460113 3.101206
  41230.000 4.062040 3.339167 3.476895 3.124332
  41240.000 4.054552 3.331693 3.474184 3.115875
  41250.000 4.061858 3.341537 3.476799 3.121439
  41260.000 4.069581 3.351646 3.480941 3.126108
  41270.000 4.079235 3.366991 3.482563 3.132946
  41280.000 4.070762 3.350775 3.482864 3.127960
  41290.000 4.080832 3.358962 3.489917 3.137573
  41300.000 4.070979 3.351910 3.485984 3.123836
  41310.000 4.073471 3.353125 3.490777 3.123678
  41320.000 4.084932 3.361282 3.500731 3.133693
  41330.000 4.079656 3.357177 3.496404 3.129167
  41340.000 4.093193 3.367106 3.508103 3.140735
  41350.000 4.084711 3.359975 3.501876 3.133231
  41360.000 4.078923 3.359767 3.495661 3.125303
  41370.000 4.076845 3.357117 3.493476 3.125186
  41380.000 4.088378 3.367492 3.501934 3.134657
  41390.000 4.084626 3.362320 3.503032 3.129207
  41400.000 4.080783 3.352471 3.501902 3.131020
  41410.000 4.065923 3.336704 3.492364 3.119822
  41420.000 4.066702 3.338323 3.488987 3.123872
  41430.000 4.068097 3.346118 3.487996 3.120284
  41440.000 4.065609 3.343957 3.483276 3.121398
  41450.000 4.061832 3.340929 3.480452 3.117964
  41460.000 4.068440 3.350674 3.485686 3.118883
  41470.000 4.061516 3.339521 3.483112 3.115669
  41480.000 4.069033 3.344706 3.487302 3.125020
  41490.000 4.058455 3.337628 3.476437 3.117166
  41500.000 4.056402 3.325523 3.484050 3.116282
  41510.000 4.070080 3.352113 3.484989 3.122403
  41520.000 3.804582 3.011958 3.175927 3.129115
  41530.000 4.070122 3.351141 3.486378 3.121967
  41540.000 3.790907 3.008750 3.161101 3.113987
  41550.000 4.072761 3.353988 3.490701 3.120960
  41560.000 3.799135 3.016978 3.165061 3.122040
  41570.000 4.066744 3.343913 3.488133 3.118981
  41580.000 4.080867 3.363847 3.494224 3.127610
  41590.000 4.084673 3.373638 3.491832 3.129656
  41600.000 4.098048 3.377966 3.507888 3.141974
  41610.000 4.094072 3.367067 3.510858 3.139989
  41620.000 4.089056 3.367234 3.506274 3.131870
  41630.000 4.089271 3.369234 3.503915 3.132903
  41640.000 3.822211 3.041848 3.189642 3.129201
  41650.000 4.085799 3.368916 3.494113 3.135155
  41660.000 3.819625 3.036704 3.191429 3.126070
  41670.000 4.073604 3.347862 3.495531 3.124347
  41680.000 4.079846 3.357472 3.498940 3.126509
  41690.000 3.803498 3.016748 3.168809 3.129066
  41700.000 4.083508 3.369474 3.491630 3.131347
  41710.000 4.087749 3.373533 3.497919 3.131003
  41720.000 4.087933 3.372423 3.494491 3.136521
  41730.000 4.092278 3.377311 3.498903 3.137691
  41740.000 3.820973 3.044955 3.182475 3.130454
  41750.000 3.811704 3.029397 3.170332 3.135275
  41760.000 4.089498 3.373609 3.500569 3.132549
  41770.000 4.084116 3.362972 3.499712 3.130889
  41780.000 3.806605 3.017775 3.172457 3.131927
  41790.000 3.792619 3.007625 3.161534 3.118794
  41800.000 3.809344 3.014058 3.181675 3.132808
  41810.000 3.797957 3.002105 3.175786 3.122648
  41820.000 3.793767 3.000606 3.168916 3.120838
  41830.000 3.789483 2.999413 3.169798 3.110671
  41840.000 3.779630 2.985493 3.167429 3.102497
  41850.000 3.781213 2.985192 3.171361 3.102614
  41860.000 3.776074 2.976660 3.165678 3.104108
  41870.000 3.781328 2.974737 3.175821 3.108372
  41880.000 3.778027 2.976485 3.174689 3.099827
  41890.000 3.771454 2.971112 3.169539 3.094216
  41900.000 3.759957 2.961972 3.161834 3.082879
  41910.000 3.754867 2.956855 3.158883 3.078420
  41920.000 3.757891 2.959368 3.164648 3.077426
  41930.000 3.752314 2.950698 3.166141 3.070621
  41940.000 3.749321 2.949754 3.158670 3.071916
  41950.000 3.756345 2.959111 3.163268 3.075336
  41960.000 3.764526 2.972047 3.161772 3.084392
  41970.000 3.763534 2.971413 3.159257 3.085182
  41980.000 3.768385 2.972718 3.166403 3.088390
  41990.000 3.778662 2.987260 3.169761 3.096071
  42000.000 3.773940 2.987443 3.160402 3.093905
  42010.000 3.773386 2.982302 3.163816 3.094013
  42020.000 3.770874 2.992539 3.153410 3.088646
  42030.000 3.779648 2.999285 3.157786 3.099051
  42040.000 3.786321 2.995773 3.171175 3.105050
  42050.000 3.782021 2.993869 3.167530 3.100143
  42060.000 3.784982 2.994911 3.169794 3.104043
  42070.000 3.767589 2.981514 3.156127 3.088511
  42080.000 3.773957 2.978645 3.166085 3.096608
  42090.000 3.770341 2.984265 3.154536 3.094194
  42100.000 3.772638 2.986455 3.161747 3.090298
  42110.000 3.782243 2.992614 3.167984 3.101429
  42120.000 3.775405 2.982636 3.166738 3.095648
  42130.000 3.778872 2.994306 3.162323 3.097361
  42140.000 3.784452 3.001394 3.164690 3.101701
  42150.000 3.777719 2.996366 3.158100 3.096852
  42160.000 3.790734 3.013522 3.157006 3.113082
  42170.000 3.800081 3.017128 3.165970 3.123265
  42180.000 3.799008 3.012631 3.164725 3.126252
  42190.000 3.802495 3.016767 3.169892 3.125514
  42200.000 3.793306 3.010216 3.161350 3.118154
  42210.000 3.799062 3.016881 3.165179 3.121828
  42220.000 3.802452 3.017686 3.166964 3.127485
  42230.000 3.797559 3.014184 3.164068 3.121893
  42240.000 3.806538 3.025605 3.170299 3.126384
  42250.000 3.805285 3.025543 3.168176 3.125565
  42260.000 3.800750 3.023544 3.163674 3.121014
  42270.000 3.809101 3.038528 3.161303 3.129199
  42280.000 3.814888 3.043516 3.162774 3.136972
  42290.000 3.807915 3.028791 3.165055 3.131984
  42300.000 3.816823 3.038983 3.165933 3.142874
  42310.000 3.821319 3.046222 3.168410 3.144304
  42320.000 3.814238 3.032545 3.168610 3.140129
  42330.000 3.816041 3.038235 3.168592 3.139017
  42340.000 3.816155 3.036663 3.167274 3.142138
  42350.000 3.815657 3.044861 3.158990 3.141333
  42360.000 3.815578 3.036582 3.168449 3.139648
  42370.000 3.813189 3.030651 3.170430 3.137563
  42380.000 3.802485 3.020068 3.162184 3.130107
  42390.000 3.808667 3.032671 3.162250 3.132889
  42400.000 3.807873 3.030491 3.161891 3.133444
  42410.000 3.810287 3.032744 3.166525 3.132428
  42420.000 3.814914 3.032778 3.171400 3.138726
  42430.000 3.811031 3.034484 3.162661 3.136461
  42440.000 3.810314 3.023059 3.172083 3.136264
  42450.000 3.802929 3.016232 3.168097 3.128918
  42460.000 3.797766 3.011307 3.165350 3.123871
  42470.000 3.802372 3.016474 3.166953 3.128478
  42480.000 3.806104 3.021164 3.168748 3.131216
  42490.000 3.813184 3.027458 3.174360 3.136681
  42500.000 3.799993 3.020759 3.160009 3.125574
  42510.000 3.803862 3.018625 3.167150 3.129824
  42520.000 3.804421 3.025066 3.165059 3.127078
  42530.000 3.793670 3.013824 3.163138 3.113732
  42540.000 3.792076 3.001207 3.164728 3.120403
  42550.000 3.798757 3.006492 3.170704 3.125510
  42560.000 3.801383 3.010234 3.173716 3.125254
  42570.000 3.794548 3.013469 3.161550 3.117824
  42580.000 3.794477 3.010051 3.160017 3.122497
  42590.000 3.805008 3.018963 3.175174 3.124143
  42600.000 3.805825 3.016073 3.178759 3.125263
  42610.000 3.797077 3.012707 3.166259 3.119942
  42620.000 3.801143 3.007507 3.178091 3.122822
  42630.000 3.800817 3.006752 3.176384 3.124494
  42640.000 3.788959 3.000190 3.163777 3.114774
  42650.000 3.790732 3.002280 3.162951 3.117914
  42660.000 3.806702 3.002822 3.184694 3.134110
  42670.000 3.801446 3.005438 3.177151 3.126532
  42680.000 3.803158 3.012413 3.173783 3.127368
  42690.000 3.799083 3.003068 3.176680 3.123519
  42700.000 3.800671 3.007570 3.175225 3.124512
  42710.000 3.799183 3.002553 3.174901 3.126065
  42720.000 3.794184 3.002115 3.169201 3.120114
  42730.000 3.800500 3.001639 3.182567 3.122345
  42740.000 3.774886 2.990929 3.153696 3.099693
  42750.000 3.782450 2.992517 3.166365 3.103663
  42760.000 3.777777 2.989447 3.163411 3.098274
  42770.000 3.783700 2.992479 3.168477 3.104622
  42780.000 3.782472 2.995548 3.164234 3.102985
  42790.000 3.783383 2.991755 3.165712 3.107358
  42800.000 3.784468 2.990882 3.167031 3.109489
  42810.000 3.777554 2.988729 3.163671 3.098153
  42820.000 3.773124 2.988116 3.161373 3.090280
  42830.000 3.763521 2.980067 3.156337 3.079749
  42840.000 3.771795 2.986468 3.159621 3.090432
  42850.000 3.773979 2.983876 3.163399 3.094393
  42860.000 3.770871 2.981786 3.160268 3.092036
  42870.000 3.752665 2.961494 3.153750 3.073831
  42880.000 3.749878 2.963501 3.150887 3.068016
  42890.000 3.752094 2.955162 3.159728 3.072404
  42900.000 3.753470 2.960550 3.157952 3.072393
  42910.000 3.748332 2.953476 3.156588 3.068054
  42920.000 3.744500 2.949838 3.156120 3.062652
  42930.000 3.732363 2.932829 3.156294 3.049162
  42940.000 3.724701 2.921697 3.156834 3.040553
  42950.000 3.729604 2.926961 3.158260 3.046012
  42960.000 3.734811 2.928797 3.163160 3.051903
  42970.000 3.716476 2.908330 3.154773 3.035381
  42980.000 3.713321 2.903825 3.153835 3.032932
  42990.000 3.724433 2.910470 3.164438 3.042754
  43000.000 3.715379 2.897758 3.161991 3.035274
  43010.000 3.717984 2.898849 3.161855 3.040743
  43020.000 3.716855 2.905351 3.156813 3.037014
  43030.000 3.723180 2.912124 3.159900 3.042807
  43040.000 3.715909 2.914418 3.145038 3.038245
  43050.000 3.713839 2.897235 3.159545 3.034572
  43060.000 3.714869 2.910779 3.152845 3.031073
  43070.000 3.704591 2.897455 3.146049 3.025750
  43080.000 3.708454 2.903687 3.145877 3.029393
  43090.000 3.714690 2.904539 3.154859 3.034513
  43100.000 3.717505 2.904214 3.159833 3.036568
  43110.000 3.718657 2.901930 3.163615 3.037631
  43120.000 3.713000 2.913460 3.147218 3.029784
  43130.000 3.717052 2.907967 3.157466 3.034312
  43140.000 3.726394 2.921027 3.160691 3.041324
  43150.000 3.717735 2.912450 3.156399 3.032809
  43160.000 3.711639 2.912712 3.146302 3.028100
  43170.000 3.714868 2.912513 3.148533 3.033912
  43180.000 3.724770 2.922514 3.154573 3.042260
  43190.000 3.721639 2.927737 3.147093 3.037351
  43200.000 3.716357 2.911542 3.152203 3.034652
  43210.000 3.716696 2.912681 3.150923 3.035727
  43220.000 3.716172 2.915528 3.149495 3.033208
  43230.000 3.708956 2.902267 3.150277 3.027433
  43240.000 3.711502 2.901750 3.154297 3.029958
  43250.000 3.721255 2.913804 3.156103 3.040438
  43260.000 3.711938 2.906643 3.149180 3.031673
  43270.000 3.705663 2.893186 3.150294 3.028035
  43280.000 3.704178 2.893640 3.149558 3.024745
  43290.000 3.720630 2.914960 3.154919 3.039045
  43300.000 3.723573 2.914941 3.159839 3.041119
  43310.000 3.723304 2.922419 3.151984 3.041452
  43320.000 3.721511 2.913502 3.154828 3.042660
  43330.000 3.728230 2.923169 3.159759 3.044741
  43340.000 3.723536 2.916508 3.156900 3.042608
  43350.000 3.717139 2.912512 3.146950 3.041094
  43360.000 3.719635 2.915763 3.151010 3.039866
  43370.000 3.721377 2.917223 3.151150 3.042584
  43380.000 3.723386 2.928670 3.146087 3.041752
  43390.000 3.738578 2.932078 3.165296 3.055783
  43400.000 3.721018 2.918316 3.154817 3.036858
  43410.000 3.724304 2.919715 3.152726 3.045710
  43420.000 3.713278 2.911166 3.145949 3.033961
  43430.000 3.720996 2.923589 3.148192 3.038609
  43440.000 3.720195 2.918918 3.150742 3.038511
  43450.000 3.724313 2.917367 3.154997 3.045643
  43460.000 3.721961 2.923340 3.147965 3.041449
  43470.000 3.727290 2.932443 3.150555 3.043041
  43480.000 3.718754 2.925269 3.143868 3.035993
  43490.000 3.725335 2.928988 3.150748 3.041382
  43500.000 3.726187 2.929199 3.149029 3.045069
  43510.000 3.731201 2.933899 3.149342 3.052471
  43520.000 3.724629 2.926231 3.149775 3.043325
  43530.000 3.718105 2.923838 3.143890 3.035752
  43540.000 3.718175 2.926134 3.142071 3.035596
  43550.000 3.719578 2.926936 3.141331 3.039011
  43560.000 3.952470 3.222161 3.407805 3.041158
  43570.000 3.724986 2.934832 3.142973 3.042957
  43580.000 3.730575 2.938876 3.149474 3.046023
  43590.000 3.728369 2.934807 3.145665 3.048450
  43600.000 3.730594 2.936107 3.148264 3.049959
  43610.000 3.724023 2.928007 3.146119 3.043930
  43620.000 3.722809 2.928203 3.142959 3.044029
  43630.000 3.720302 2.918888 3.145635 3.044054
  43640.000 3.715338 2.925490 3.133170 3.038465
  43650.000 3.724189 2.927317 3.146408 3.044686
  43660.000 3.738203 2.940089 3.154293 3.058537
  43670.000 3.965869 3.228908 3.421572 3.053413
  43680.000 3.738450 2.953284 3.145997 3.054972
  43690.000 3.750812 2.960777 3.153991 3.069749
  43700.000 3.983134 3.261053 3.421555 3.064193
  43710.000 3.756598 2.965292 3.159259 3.074124
  43720.000 3.751423 2.962628 3.156302 3.067098
  43730.000 3.744879 2.963140 3.147035 3.060105
  43740.000 3.742998 2.957468 3.144141 3.063954
  43750.000 3.739586 2.956701 3.140918 3.059686
  43760.000 3.744848 2.945219 3.159346 3.064637
  43770.000 3.732416 2.951719 3.135575 3.052436
  43780.000 3.743083 2.948043 3.152929 3.064214
  43790.000 3.734218 2.945856 3.141847 3.056068
  43800.000 3.750494 2.959224 3.153345 3.071129
  43810.000 3.745358 2.957155 3.146668 3.067417
  43820.000 3.742861 2.947398 3.151500 3.065748
  43830.000 3.743388 2.948985 3.152008 3.065007
  43840.000 3.733927 2.942542 3.145304 3.055006
  43850.000 3.734147 2.947659 3.142623 3.053347
  43860.000 3.734589 2.935620 3.151518 3.056857
  43870.000 3.725841 2.928491 3.146969 3.047004
  43880.000 3.728135 2.937615 3.144193 3.046718
  43890.000 3.721992 2.934292 3.136714 3.042588
  43900.000 3.712287 2.928310 3.131429 3.030068
  43910.000 3.726136 2.934701 3.143798 3.045044
  43920.000 3.720519 2.926756 3.142168 3.040636
  43930.000 3.720455 2.927474 3.143569 3.038336
  43940.000 3.722362 2.921497 3.149310 3.042812
  43950.000 3.719302 2.921409 3.148703 3.036018
  43960.000 3.710956 2.928683 3.133037 3.024794
  43970.000 3.714912 2.924034 3.141860 3.029843
  43980.000 3.709378 2.916660 3.138633 3.026719
  43990.000 3.718598 2.912159 3.157424 3.034132
  44000.000 3.708457 2.900061 3.150770 3.027826
  44010.000 3.705226 2.899737 3.146846 3.024284
  44020.000 3.705406 2.907417 3.139713 3.024775
  44030.000 3.703435 2.903447 3.143242 3.020088
  44040.000 3.708766 2.906699 3.146929 3.026178
  44050.000 3.717321 2.917605 3.149591 3.033915
  44060.000 3.717710 2.924320 3.145940 3.032166
  44070.000 3.717272 2.921086 3.147807 3.032288
  44080.000 3.719388 2.916984 3.151424 3.037670
  44090.000 3.709091 2.911090 3.141125 3.028805
  44100.000 3.706696 2.903059 3.144976 3.026642
  44110.000 3.694194 2.895585 3.137118 3.011357
  44120.000 3.691572 2.893636 3.135451 3.008538
  44130.000 3.692648 2.893740 3.137918 3.008499
  44140.000 3.697865 2.892674 3.147291 3.012534
  44150.000 3.704378 2.909515 3.138661 3.021304
  44160.000 3.704262 2.906330 3.141061 3.021629
  44170.000 3.712722 2.917399 3.142622 3.030052
  44180.000 3.710066 2.918691 3.138330 3.026769
  44190.000 3.717933 2.922914 3.141379 3.038811
  44200.000 3.716257 2.919504 3.139643 3.039768
  44210.000 3.719825 2.919141 3.146486 3.041806
  44220.000 3.712001 2.907127 3.142324 3.038465
  44230.000 3.712170 2.911628 3.141063 3.035876
  44240.000 3.708455 2.906095 3.143616 3.029456
  44250.000 3.705665 2.899053 3.147388 3.025466
  44260.000 3.695822 2.891235 3.138169 3.018421
  44270.000 3.692266 2.891650 3.133244 3.014438
  44280.000 3.705681 2.905969 3.138306 3.028285
  44290.000 3.700623 2.907603 3.131634 3.021254
  44300.000 3.695393 2.898023 3.135151 3.013988
  44310.000 3.694017 2.898564 3.131581 3.013806
  44320.000 3.700546 2.901237 3.138078 3.020510
  44330.000 3.697413 2.899904 3.135841 3.016426
  44340.000 3.690382 2.887957 3.138684 3.007692
  44350.000 3.698796 2.900257 3.139285 3.015883
  44360.000 3.706153 2.910333 3.141503 3.021912
  44370.000 3.704640 2.908324 3.140583 3.021131
  44380.000 3.692798 2.898741 3.134834 3.007260
  44390.000 3.687869 2.898156 3.126438 3.004482
  44400.000 3.699661 2.901749 3.140231 3.015566
  44410.000 3.701354 2.905149 3.142603 3.014003
  44420.000 3.704005 2.909449 3.139006 3.020111
  44430.000 3.714967 2.921154 3.140371 3.034296
  44440.000 3.712690 2.910923 3.146359 3.032340
  44450.000 3.709880 2.903835 3.146376 3.032259
  44460.000 3.713191 2.910436 3.146136 3.034255
  44470.000 3.715852 2.910637 3.150239 3.036344
  44480.000 3.713430 2.910518 3.147042 3.033827
  44490.000 3.706016 2.908154 3.140923 3.024268
  44500.000 3.704382 2.909581 3.138287 3.021667
  44510.000 3.701755 2.906262 3.137551 3.019172
  44520.000 3.695631 2.895848 3.139815 3.011818
  44530.000 3.706187 2.897036 3.147535 3.028490
  44540.000 3.695460 2.896330 3.140734 3.009973
  44550.000 3.692225 2.895041 3.134488 3.009774
  44560.000 3.701066 2.899055 3.141180 3.020631
  44570.000 3.701643 2.911253 3.131734 3.020136
  44580.000 3.705682 2.903443 3.145687 3.023039
  44590.000 3.702481 2.902874 3.144959 3.016512
  44600.000 3.711760 2.910339 3.150084 3.026763
  44610.000 3.708917 2.910097 3.145608 3.024681
  44620.000 3.706046 2.905436 3.144636 3.023143
  44630.000 3.713502 2.909657 3.149646 3.032140
  44640.000 3.702423 2.906786 3.137085 3.020786
  44650.000 3.721200 2.916190 3.156420 3.037699
  44660.000 3.709245 2.909446 3.143433 3.028379
  44670.000 3.718019 2.925269 3.143905 3.034135
  44680.000 3.723544 2.927507 3.149865 3.039334
  44690.000 3.717657 2.928534 3.139258 3.034922
  44700.000 3.715279 2.929932 3.133680 3.033511
  44710.000 3.721006 2.931784 3.136798 3.042513
  44720.000 3.728810 2.934474 3.145553 3.049988
  44730.000 3.741955 2.950185 3.148797 3.063621
  44740.000 3.750458 2.960199 3.155684 3.067691
  44750.000 3.738996 2.942311 3.155154 3.057455
  44760.000 3.732178 2.944113 3.145455 3.049029
  44770.000 3.743180 2.955999 3.147401 3.062450
  44780.000 3.744251 2.957461 3.145979 3.065144
  44790.000 3.988045 3.265519 3.430001 3.062778
  44800.000 3.753056 2.972287 3.145307 3.073014
  44810.000 3.747092 2.961192 3.146256 3.068197
  44820.000 3.755084 2.965343 3.153005 3.076790
  44830.000 3.747120 2.955393 3.147268 3.072796
  44840.000 3.752958 2.957217 3.155510 3.076844
  44850.000 3.740072 2.951857 3.143323 3.063068
  44860.000 3.731116 2.944216 3.136904 3.055152
  44870.000 3.745976 2.953511 3.156094 3.062748
  44880.000 3.743140 2.948848 3.153118 3.063391
  44890.000 3.732156 2.943549 3.142766 3.052288
  44900.000 3.726447 2.936369 3.143745 3.044237
  44910.000 3.723830 2.936853 3.144808 3.036260
  44920.000 3.704357 2.918537 3.129149 3.022428
  44930.000 3.706697 2.915290 3.136174 3.024027
  44940.000 3.710214 2.915179 3.138603 3.030219
  44950.000 3.707303 2.911472 3.138415 3.026848
  44960.000 3.712814 2.919591 3.142625 3.028158
  44970.000 3.713599 2.920055 3.139306 3.033126
  44980.000 3.705649 2.910348 3.134588 3.027839
  44990.000 3.710586 2.910517 3.140448 3.033709
  45000.000 3.705200 2.911337 3.134288 3.026093
  45010.000 3.698955 2.910152 3.125949 3.020597
  45020.000 3.709589 2.924175 3.130589 3.028306
  45030.000 3.698000 2.915216 3.121322 3.018172
  45040.000 3.704933 2.921437 3.127837 3.022394
  45050.000 3.941008 3.213180 3.395860 3.034267
  45060.000 3.929569 3.208128 3.385223 3.021791
  45070.000 3.942147 3.214549 3.399456 3.031736
  45080.000 3.965852 3.240040 3.410752 3.053648
  45090.000 3.959194 3.240947 3.402048 3.045132
  45100.000 3.958376 3.235204 3.402197 3.048930
  45110.000 3.954092 3.228357 3.403890 3.043169
  45120.000 3.938167 3.216423 3.391375 3.028454
  45130.000 3.938083 3.210419 3.395251 3.030241
  45140.000 3.935161 3.211363 3.390795 3.026668
  45150.000 3.710929 2.934057 3.124372 3.028480
  45160.000 3.928865 3.201487 3.387358 3.024603
  45170.000 3.939777 3.213465 3.396115 3.030471
  45180.000 3.704295 2.920387 3.129258 3.020382
  45190.000 3.695163 2.910672 3.125317 3.011481
  45200.000 3.690387 2.902490 3.121182 3.011930
  45210.000 3.702708 2.917622 3.127685 3.020779
  45220.000 3.697535 2.917267 3.117973 3.018512
  45230.000 3.694696 2.917524 3.114885 3.014472
  45240.000 3.686251 2.910198 3.106172 3.009878
  45250.000 3.690671 2.921296 3.107217 3.008872
  45260.000 3.692522 2.915506 3.115347 3.010641
  45270.000 3.920539 3.202594 3.374423 3.016269
  45280.000 3.706594 2.932693 3.120636 3.023026
  45290.000 3.705565 2.930130 3.121436 3.022145
  45300.000 3.926718 3.211149 3.378327 3.018887
  45310.000 3.702326 2.921679 3.118964 3.024938
  45320.000 3.692784 2.910039 3.117334 3.014503
  45330.000 3.694802 2.913648 3.118626 3.014631
  45340.000 3.915877 3.194618 3.376646 3.010130
  45350.000 3.913642 3.190930 3.374591 3.010543
  45360.000 3.919021 3.196602 3.380396 3.011979
  45370.000 3.692160 2.914372 3.112633 3.013645
  45380.000 3.692111 2.905997 3.120511 3.013458
  45390.000 3.700785 2.913839 3.125328 3.022162
  45400.000 3.689573 2.908308 3.117309 3.008322
  45410.000 3.701832 2.914243 3.127126 3.022490
  45420.000 3.927756 3.197780 3.392652 3.019704
  45430.000 3.917922 3.187432 3.385250 3.013408
  45440.000 3.927268 3.200773 3.389026 3.019337
  45450.000 3.699587 2.908436 3.130916 3.018650
  45460.000 3.695857 2.904422 3.129333 3.015036
  45470.000 3.689114 2.897024 3.128375 3.006588
  45480.000 3.691286 2.899872 3.127652 3.009913
  45490.000 3.695461 2.907819 3.129484 3.010596
  45500.000 3.689515 2.900288 3.125210 3.007713
  45510.000 3.682848 2.888784 3.124581 3.003114
  45520.000 3.684030 2.896128 3.118696 3.005053
  45530.000 3.680451 2.886448 3.122851 3.001286
  45540.000 3.684759 2.894660 3.127577 2.999016
  45550.000 3.675700 2.885692 3.116191 2.997293
  45560.000 3.673803 2.882355 3.117497 2.994476
  45570.000 3.906395 3.163878 3.388367 3.004764
  45580.000 3.902021 3.160323 3.385112 3.000808
  45590.000 3.894615 3.155138 3.378705 2.994240
  45600.000 3.672306 2.876654 3.123224 2.990337
  45610.000 3.680978 2.884692 3.130115 2.996677
  45620.000 3.687660 2.887435 3.135100 3.005248
  45630.000 3.680561 2.878115 3.133859 2.998073
  45640.000 3.682589 2.885921 3.129941 2.999634
  45650.000 3.678293 2.885099 3.122394 2.997765
  45660.000 3.677244 2.882400 3.127128 2.992828
  45670.000 3.674729 2.878488 3.130106 2.987305
  45680.000 3.683467 2.880001 3.136716 3.000422
  45690.000 3.888227 3.140430 3.377506 2.994446
  45700.000 3.670647 2.870025 3.125083 2.990673
  45710.000 3.888004 3.149516 3.369297 2.993573
  45720.000 3.872091 3.134649 3.359459 2.978950
  45730.000 3.886714 3.144710 3.371664 2.992610
  45740.000 3.678042 2.879234 3.130054 2.994793
  45750.000 3.665013 2.871406 3.117802 2.983119
  45760.000 3.884198 3.140111 3.372192 2.990326
  45770.000 3.883452 3.141615 3.369164 2.990207
  45780.000 3.893890 3.143183 3.384381 2.998543
  45790.000 3.890991 3.139673 3.381427 2.998004
  45800.000 3.882084 3.133404 3.373788 2.990076
  45810.000 3.880092 3.129782 3.374413 2.987973
  45820.000 3.882793 3.137731 3.374198 2.986886
  45830.000 3.879167 3.136770 3.368388 2.985044
  45840.000 3.877751 3.131524 3.368480 2.986774
  45850.000 3.863415 3.120363 3.359380 2.971500
  45860.000 3.865356 3.119912 3.362227 2.973811
  45870.000 3.873831 3.119117 3.374537 2.982743
  45880.000 3.872108 3.117985 3.375439 2.978438
  45890.000 3.861060 3.110474 3.364328 2.970163
  45900.000 3.872586 3.117015 3.374421 2.981859
  45910.000 3.871873 3.123840 3.368966 2.979002
  45920.000 3.876415 3.126880 3.374677 2.981174
  45930.000 3.878006 3.126572 3.378825 2.980939
  45940.000 3.869703 3.123271 3.368707 2.974230
  45950.000 3.879169 3.130045 3.373492 2.986357
  45960.000 3.869071 3.126886 3.365156 2.972828
  45970.000 3.876965 3.127838 3.375528 2.980620
  45980.000 3.881404 3.135945 3.374551 2.984752
  45990.000 3.879379 3.134489 3.372715 2.983123
  46000.000 3.873203 3.127592 3.369392 2.978045
  46010.000 3.862078 3.120631 3.356778 2.970694
  46020.000 3.885342 3.131410 3.384814 2.988148
  46030.000 3.876622 3.135062 3.372581 2.975475
  46040.000 3.866913 3.123473 3.361872 2.974507
  46050.000 3.872061 3.129241 3.367948 2.974961
  46060.000 3.873572 3.128452 3.367085 2.980681
  46070.000 3.882505 3.137992 3.375096 2.984875
  46080.000 3.875396 3.130102 3.369007 2.981568
  46090.000 3.874396 3.122675 3.374186 2.980862
  46100.000 3.865556 3.120111 3.362262 2.974081
  46110.000 3.864846 3.122175 3.359409 2.973292
  46120.000 3.880212 3.127887 3.378158 2.986058
  46130.000 3.879448 3.128508 3.376462 2.985326
  46140.000 3.874418 3.128566 3.369146 2.980470
  46150.000 3.875687 3.129665 3.374044 2.977091
  46160.000 3.867216 3.124754 3.363821 2.971742
  46170.000 3.876234 3.131829 3.369186 2.981722
  46180.000 3.862307 3.119842 3.359704 2.968799
  46190.000 3.876845 3.128219 3.371596 2.984355
  46200.000 3.877259 3.128196 3.372855 2.984013
  46210.000 3.877599 3.130618 3.370071 2.985546
  46220.000 3.888635 3.147975 3.373520 2.992093
  46230.000 3.885440 3.140904 3.375000 2.989572
  46240.000 3.882373 3.139777 3.370605 2.987721
  46250.000 3.881476 3.136948 3.371800 2.987011
  46260.000 3.890315 3.144603 3.380338 2.992293
  46270.000 3.713799 2.928144 3.175698 2.987560
  46280.000 3.711584 2.930974 3.168606 2.986791
  46290.000 3.720616 2.934577 3.181026 2.992554
  46300.000 3.711386 2.928452 3.171189 2.986042
  46310.000 3.716421 2.930763 3.176119 2.991060
  46320.000 3.880460 3.135869 3.370456 2.987036
  46330.000 3.714289 2.924112 3.180787 2.987305
  46340.000 3.880661 3.133408 3.372547 2.987766
  46350.000 3.886081 3.136992 3.375977 2.994209
  46360.000 3.715195 2.932270 3.175081 2.987647
  46370.000 3.875339 3.136743 3.364092 2.979970
  46380.000 3.714012 2.934314 3.172905 2.985015
  46390.000 3.713628 2.931096 3.173380 2.986701
  46400.000 3.714041 2.927445 3.178967 2.985383
  46410.000 3.720158 2.927198 3.188321 2.990874
  46420.000 3.717379 2.932140 3.180452 2.987485
  46430.000 3.723084 2.932392 3.184400 2.997214
  46440.000 3.717416 2.933622 3.175034 2.991897
  46450.000 3.720121 2.929764 3.182623 2.994332
  46460.000 3.716902 2.925910 3.178012 2.995013
  46470.000 3.712655 2.927636 3.173576 2.987461
  46480.000 3.717726 2.924979 3.185990 2.989454
  46490.000 3.718439 2.924920 3.183641 2.993810
  46500.000 3.874148 3.130817 3.369229 2.977289
  46510.000 3.876988 3.134857 3.370018 2.979538
  46520.000 3.711928 2.931271 3.174245 2.981398
  46530.000 3.715838 2.933378 3.174970 2.988286
  46540.000 3.872441 3.139777 3.360041 2.973804
  46550.000 3.882700 3.138199 3.373887 2.986501
  46560.000 3.715511 2.930385 3.175813 2.989483
  46570.000 3.710251 2.925445 3.175043 2.982079
  46580.000 3.694098 2.916803 3.161020 2.965287
  46590.000 3.695872 2.909574 3.166354 2.971106
  46600.000 3.707643 2.922256 3.173106 2.980787
  46610.000 3.707610 2.928037 3.168452 2.979975
  46620.000 3.706557 2.929104 3.164222 2.980785
  46630.000 3.701110 2.923277 3.162150 2.975184
  46640.000 3.719199 2.937132 3.176558 2.991271
  46650.000 3.899124 3.156084 3.384929 2.997958
  46660.000 3.714458 2.930606 3.177555 2.984798
  46670.000 3.885169 3.146955 3.369806 2.988351
  46680.000 3.888167 3.152325 3.371154 2.988958
  46690.000 3.883008 3.149603 3.367322 2.982721
  46700.000 3.714945 2.936437 3.167499 2.990983
  46710.000 3.893903 3.153483 3.380480 2.992120
  46720.000 3.895990 3.157675 3.377162 2.996868
  46730.000 3.888906 3.148525 3.373286 2.992470
  46740.000 3.668613 2.884608 3.111004 2.986320
  46750.000 3.874801 3.141013 3.356302 2.982843
  46760.000 3.885478 3.150905 3.364453 2.991005
  46770.000 3.887218 3.144626 3.376123 2.988976
  46780.000 3.887274 3.142767 3.376284 2.990901
  46790.000 3.870157 3.130729 3.362417 2.974700
  46800.000 3.887114 3.140672 3.377765 2.991021
  46810.000 3.893330 3.143636 3.385551 2.995273
  46820.000 3.877542 3.126609 3.373316 2.985904
  46830.000 3.878963 3.127912 3.376254 2.984926
  46840.000 3.877426 3.131202 3.373738 2.980319
  46850.000 3.873577 3.129192 3.368890 2.977918
  46860.000 3.883456 3.140230 3.374511 2.985641
  46870.000 3.877701 3.135283 3.371578 2.979201
  46880.000 3.877346 3.143649 3.357250 2.985626
  46890.000 3.886935 3.153001 3.369509 2.986914
  46900.000 3.885929 3.150822 3.367004 2.989397
  46910.000 3.876792 3.137816 3.365688 2.980822
  46920.000 3.666747 2.883592 3.112623 2.981025
  46930.000 3.881867 3.146117 3.368739 2.981828
  46940.000 3.891844 3.146378 3.381630 2.992961
  46950.000 3.877181 3.134310 3.372633 2.977681
  46960.000 3.874236 3.132579 3.367316 2.977847
  46970.000 3.877339 3.138473 3.366364 2.980793
  46980.000 3.877314 3.132488 3.369911 2.983013
  46990.000 3.887719 3.148507 3.376024 2.986305
  47000.000 3.896684 3.147048 3.386622 2.999188
  47010.000 3.880674 3.139384 3.370906 2.983371
  47020.000 3.887494 3.144389 3.376993 2.988962
  47030.000 3.890874 3.150284 3.377021 2.991534
  47040.000 3.884469 3.136272 3.378576 2.987827
  47050.000 3.672962 2.865116 3.135586 2.990061
  47060.000 3.882636 3.135995 3.378870 2.983049
  47070.000 3.664188 2.862112 3.126011 2.981425
  47080.000 3.676429 2.868879 3.136301 2.994224
  47090.000 3.668802 2.865312 3.127992 2.987641
  47100.000 3.684472 2.876619 3.145183 2.997274
  47110.000 3.670246 2.866554 3.134207 2.983470
  47120.000 3.657186 2.855688 3.125684 2.970712
  47130.000 3.659256 2.856659 3.128642 2.971756
  47140.000 3.664788 2.859962 3.135721 2.974748
  47150.000 3.669921 2.857003 3.141860 2.983786
  47160.000 3.656674 2.849996 3.126811 2.973741
  47170.000 3.658331 2.849692 3.134203 2.970323
  47180.000 3.658551 2.854157 3.128591 2.972487
  47190.000 3.668514 2.869626 3.132485 2.978046
  47200.000 3.671468 2.864751 3.133419 2.989022
  47210.000 3.670130 2.861030 3.137248 2.985293
  47220.000 3.671509 2.865032 3.132206 2.990122
  47230.000 3.673968 2.858683 3.140488 2.993560
  47240.000 3.678826 2.868178 3.138434 2.998557
  47250.000 3.670597 2.864313 3.131180 2.989629
  47260.000 3.890561 3.138480 3.385826 2.993182
  47270.000 3.676479 2.870368 3.131862 2.997581
  47280.000 3.674163 2.865412 3.135871 2.992427
  47290.000 3.672968 2.869711 3.135084 2.986207
  47300.000 3.672895 2.875236 3.132824 2.983092
  47310.000 3.876759 3.133596 3.368991 2.981458
  47320.000 3.661282 2.862177 3.125059 2.975200
  47330.000 3.668293 2.874009 3.124863 2.981294
  47340.000 3.672864 2.873250 3.129924 2.987972
  47350.000 3.891646 3.149406 3.382867 2.987851
  47360.000 3.897227 3.153447 3.384872 2.995848
  47370.000 3.670741 2.879996 3.123763 2.982682
  47380.000 3.667582 2.875959 3.123725 2.978832
  47390.000 3.669732 2.875763 3.125110 2.982861
  47400.000 3.668096 2.870416 3.123951 2.985234
  47410.000 3.662637 2.867366 3.118123 2.980828
  47420.000 3.680722 2.888122 3.131923 2.990857
  47430.000 3.878383 3.142406 3.365883 2.979915
  47440.000 3.894123 3.149802 3.382046 2.994818
  47450.000 3.878963 3.135917 3.371115 2.982334
  47460.000 3.665384 2.868632 3.125628 2.978501
  47470.000 3.663934 2.868710 3.122654 2.977971
  47480.000 3.883639 3.136198 3.378374 2.985986
  47490.000 3.670662 2.870419 3.131975 2.983116
  47500.000 3.882952 3.141985 3.374512 2.982477
  47510.000 3.884428 3.141542 3.375699 2.985446
  47520.000 3.880467 3.142102 3.368516 2.982668
  47530.000 3.666327 2.873175 3.122750 2.979473
  47540.000 3.672272 2.882451 3.123961 2.983868
  47550.000 3.670232 2.881522 3.122293 2.981495
  47560.000 3.668888 2.882320 3.122320 2.977375
  47570.000 3.658511 2.871964 3.118259 2.966109
  47580.000 3.659346 2.868112 3.120075 2.969971
  47590.000 3.660875 2.870593 3.119796 2.971634
  47600.000 3.666594 2.870573 3.125741 2.979495
  47610.000 3.670194 2.878386 3.125647 2.980912
  47620.000 3.671583 2.872842 3.126119 2.989164
  47630.000 3.672075 2.879231 3.125602 2.984795
  47640.000 3.667300 2.873244 3.124070 2.980402
  47650.000 3.668471 2.875507 3.125034 2.980092
  47660.000 3.660106 2.868122 3.123337 2.968392
  47670.000 3.664596 2.857918 3.134475 2.977550
  47680.000 3.665430 2.859824 3.135646 2.976544
  47690.000 3.667917 2.866891 3.132633 2.979054
  47700.000 3.668652 2.868314 3.131558 2.980600
  47710.000 3.674817 2.872946 3.134785 2.987956
  47720.000 3.666477 2.862092 3.131485 2.981342
  47730.000 3.661208 2.857623 3.127054 2.977315
  47740.000 3.663917 2.857634 3.131137 2.979701
  47750.000 3.882223 3.132102 3.383978 2.980255
  47760.000 3.869719 3.126704 3.366202 2.973532
  47770.000 3.875536 3.121439 3.377855 2.980994
  47780.000 3.875036 3.119460 3.380903 2.978327
  47790.000 3.656112 2.853626 3.126627 2.969074
  47800.000 3.652319 2.853896 3.122965 2.963304
  47810.000 3.860506 3.109441 3.364082 2.970072
  47820.000 3.868461 3.126470 3.364044 2.972944
  47830.000 3.862289 3.112388 3.366052 2.969393
  47840.000 3.856287 3.111244 3.358664 2.963356
  47850.000 3.886028 3.141482 3.379518 2.985336
  47860.000 3.869547 3.128242 3.367319 2.970188
  47870.000 3.872421 3.125800 3.373204 2.973584
  47880.000 3.650356 2.855074 3.119968 2.960498
  47890.000 3.649390 2.855047 3.112337 2.966164
  47900.000 3.655248 2.860736 3.117424 2.969776
  47910.000 3.864098 3.122426 3.360292 2.970087
  47920.000 3.865789 3.125225 3.360248 2.971608
  47930.000 3.878501 3.132693 3.372732 2.982687
  47940.000 3.874795 3.128826 3.371048 2.979001
  47950.000 3.866406 3.127552 3.360175 2.970837
  47960.000 3.666610 2.870034 3.129144 2.976505
  47970.000 3.647074 2.846360 3.114508 2.966542
  47980.000 3.870056 3.123955 3.369278 2.973808
  47990.000 3.867754 3.114695 3.373711 2.972500
  48000.000 3.660267 2.844958 3.133082 2.980809
  48010.000 3.658715 2.856071 3.123835 2.976055
  48020.000 3.659530 2.862695 3.124289 2.971239
  48030.000 3.659152 2.857443 3.126839 2.972649
  48040.000 3.655214 2.854147 3.125033 2.968019
  48050.000 3.669576 2.865047 3.135308 2.982074
  48060.000 3.880811 3.132826 3.379582 2.980782
  48070.000 3.665589 2.863471 3.131450 2.977866
  48080.000 3.658574 2.851389 3.130517 2.973190
  48090.000 3.656791 2.849725 3.125965 2.975167
  48100.000 3.655658 2.853376 3.124634 2.970284
  48110.000 3.876253 3.125730 3.376927 2.979409
  48120.000 3.859087 3.115920 3.361594 2.962405
  48130.000 3.659340 2.852869 3.129692 2.974509
  48140.000 3.860782 3.110993 3.366840 2.966037
  48150.000 3.662381 2.856331 3.131748 2.976511
  48160.000 3.655067 2.850697 3.123945 2.972130
  48170.000 3.648249 2.849426 3.119086 2.961672
  48180.000 3.652180 2.850701 3.121129 2.967992
  48190.000 3.873693 3.126309 3.371090 2.978752
  48200.000 3.873172 3.128048 3.370651 2.976046
  48210.000 3.878887 3.135256 3.371697 2.982184
  48220.000 3.658713 2.861241 3.122021 2.972963
  48230.000 3.660747 2.858665 3.127008 2.975225
  48240.000 3.660418 2.861598 3.127055 2.971551
  48250.000 3.858497 3.121215 3.352142 2.966005
  48260.000 3.652707 2.854471 3.119621 2.967225
  48270.000 3.859628 3.111238 3.362449 2.967743
  48280.000 3.854760 3.107882 3.357037 2.964747
  48290.000 3.653504 2.856320 3.125143 2.961602
  48300.000 3.841113 3.095803 3.344763 2.955825
  48310.000 3.856998 3.110029 3.358565 2.966577
  48320.000 3.648417 2.855038 3.116837 2.959049
  48330.000 3.850578 3.108463 3.349768 2.961482
  48340.000 3.646759 2.859952 3.110135 2.957267
  48350.000 3.659031 2.869073 3.119595 2.968768
  48360.000 3.650757 2.868463 3.109358 2.959714
  48370.000 3.653848 2.868196 3.111239 2.965608
  48380.000 3.661697 2.871539 3.121921 2.970508
  48390.000 3.661426 2.874079 3.117346 2.972186
  48400.000 3.651704 2.854545 3.121267 2.962957
  48410.000 3.648904 2.849871 3.117332 2.964699
  48420.000 3.659046 2.857170 3.126150 2.973379
  48430.000 3.656547 2.862330 3.120831 2.967861
  48440.000 3.662227 2.867774 3.122427 2.974916
  48450.000 3.662833 2.868300 3.123375 2.974908
  48460.000 3.666960 2.863383 3.134941 2.977646
  48470.000 3.668691 2.860619 3.137831 2.981507
  48480.000 3.657732 2.852162 3.129613 2.971309
  48490.000 3.668126 2.860342 3.134377 2.984037
  48500.000 3.657363 2.851875 3.126708 2.973737
  48510.000 3.653430 2.844895 3.130925 2.966289
  48520.000 3.656286 2.854753 3.126105 2.968978
  48530.000 3.655621 2.848552 3.129390 2.969816
  48540.000 3.656489 2.858805 3.122640 2.969199
  48550.000 3.654595 2.853906 3.123688 2.968151
  48560.000 3.653616 2.851134 3.126732 2.965200
  48570.000 3.661771 2.863616 3.128639 2.971270
  48580.000 3.661520 2.862016 3.128993 2.971833
  48590.000 3.666497 2.865169 3.132771 2.977069
  48600.000 3.666613 2.865699 3.127979 2.981890
  48610.000 3.670831 2.865139 3.137357 2.982943
  48620.000 3.662952 2.871068 3.121191 2.974848
  48630.000 3.664454 2.868889 3.125460 2.976148
  48640.000 3.657815 2.861816 3.122256 2.969962
  48650.000 3.658952 2.869591 3.116081 2.971769
  48660.000 3.657596 2.866706 3.115983 2.971302
  48670.000 3.653651 2.866964 3.112731 2.964761
  48680.000 3.671087 2.876389 3.131212 2.979175
  48690.000 3.667727 2.869420 3.130000 2.978913
  48700.000 3.659303 2.863245 3.125911 2.968422
  48710.000 3.648443 2.854954 3.114954 2.961175
  48720.000 3.663281 2.867652 3.124265 2.975715
  48730.000 3.655197 2.862776 3.118580 2.966469
  48740.000 3.656121 2.858851 3.120792 2.970184
  48750.000 3.860478 3.118154 3.358755 2.966887
  48760.000 3.656881 2.861450 3.119787 2.970634
  48770.000 3.658110 2.860075 3.124650 2.969843
  48780.000 3.869178 3.124098 3.365723 2.975381
  48790.000 3.658843 2.857985 3.125675 2.972600
  48800.000 3.650519 2.856519 3.118059 2.961524
  48810.000 3.867077 3.118061 3.365877 2.976067
  48820.000 3.661947 2.858839 3.129166 2.975747
  48830.000 3.670793 2.870956 3.132626 2.982223
  48840.000 3.651347 2.856614 3.118397 2.963108
  48850.000 3.659884 2.857713 3.125377 2.975728
  48860.000 3.659833 2.871509 3.111971 2.976368
  48870.000 3.669232 2.874897 3.124395 2.983247
  48880.000 3.666134 2.872534 3.122061 2.980337
  48890.000 3.663692 2.866833 3.124320 2.977436
  48900.000 3.653823 2.860229 3.116702 2.967507
  48910.000 3.659483 2.858876 3.124239 2.974828
  48920.000 3.660110 2.857935 3.124506 2.976979
  48930.000 3.653098 2.851002 3.116074 2.975255
  48940.000 3.656078 2.858552 3.115028 2.976408
  48950.000 3.664111 2.865376 3.124224 2.979971
  48960.000 3.667778 2.864188 3.133127 2.980788
  48970.000 3.654560 2.865647 3.110600 2.970493
  48980.000 3.660020 2.858129 3.125677 2.975349
  48990.000 3.655358 2.856102 3.121869 2.969843
  49000.000 3.658989 2.856304 3.123409 2.976958
  49010.000 3.654928 2.854134 3.119529 2.973126
  49020.000 3.661544 2.855009 3.129967 2.977607
  49030.000 3.662582 2.858572 3.130473 2.976187
  49040.000 3.658406 2.855150 3.128201 2.971556
  49050.000 3.659134 2.847477 3.133477 2.975165
  49060.000 3.674574 2.857287 3.143926 2.992770
  49070.000 3.656129 2.852134 3.128428 2.968646
  49080.000 3.668875 2.862888 3.137457 2.980191
  49090.000 3.655872 2.849860 3.127516 2.971132
  49100.000 3.649652 2.837265 3.130400 2.964854
  49110.000 3.663363 2.854496 3.134525 2.977767
  49120.000 3.658567 2.848766 3.134580 2.971380
  49130.000 3.660357 2.850119 3.137212 2.971732
  49140.000 3.658869 2.851472 3.131228 2.973081
  49150.000 3.662191 2.855291 3.131104 2.977720
  49160.000 3.664306 2.854248 3.131989 2.982979
  49170.000 3.659392 2.850178 3.128738 2.978215
  49180.000 3.673133 2.869907 3.135294 2.986199
  49190.000 3.675341 2.865722 3.143974 2.986516
  49200.000 3.673338 2.864762 3.138685 2.988086
  49210.000 3.662018 2.861502 3.124290 2.978482
  49220.000 3.664336 2.860986 3.129233 2.979497
  49230.000 3.663513 2.866471 3.124838 2.976811
  49240.000 3.663701 2.861229 3.129440 2.977485
  49250.000 3.667331 2.865770 3.128302 2.983234
  49260.000 3.667311 2.873214 3.125029 2.979442
  49270.000 3.671427 2.871674 3.130959 2.984853
  49280.000 3.659222 2.859038 3.124033 2.974243
  49290.000 3.669447 2.869687 3.129529 2.983394
  49300.000 3.664177 2.860405 3.127165 2.981831
  49310.000 3.662149 2.862296 3.125988 2.976272
  49320.000 3.672865 2.868227 3.133128 2.989419
  49330.000 3.657254 2.849353 3.130605 2.971799
  49340.000 3.668856 2.856011 3.140370 2.983651
  49350.000 3.666412 2.852649 3.134643 2.986879
  49360.000 3.659996 2.846969 3.131287 2.980097
  49370.000 3.667493 2.863940 3.130139 2.983472
  49380.000 3.651796 2.844121 3.123215 2.971139
  49390.000 3.661806 2.855234 3.129600 2.978401
  49400.000 3.660521 2.851489 3.130988 2.977362
  49410.000 3.661032 2.848702 3.134110 2.978022
  49420.000 3.665149 2.845610 3.140038 2.984861
  49430.000 3.666559 2.860637 3.130598 2.983873
  49440.000 3.656893 2.853612 3.122068 2.975769
  49450.000 3.663015 2.856724 3.130334 2.979170
  49460.000 3.659486 2.857704 3.123105 2.977154
  49470.000 3.665889 2.859013 3.132450 2.981822
  49480.000 3.654609 2.847195 3.123098 2.975255
  49490.000 3.654466 2.847817 3.124114 2.973219
  49500.000 3.662689 2.858058 3.129449 2.978034
  49510.000 3.662734 2.856417 3.129601 2.979549
  49520.000 3.664149 2.860820 3.130416 2.977928
  49530.000 3.662467 2.863566 3.121276 2.980765
  49540.000 3.668955 2.868348 3.127641 2.985444
  49550.000 3.670294 2.869368 3.133943 2.981148
  49560.000 3.665330 2.868402 3.125378 2.978866
  49570.000 3.654785 2.855124 3.118375 2.973033
  49580.000 3.666236 2.867080 3.128076 2.979528
  49590.000 3.668489 2.873333 3.126901 2.980302
  49600.000 3.672758 2.871957 3.129775 2.989084
  49610.000 3.669379 2.864408 3.132166 2.985517
  49620.000 3.661202 2.857511 3.127999 2.976426
  49630.000 3.671564 2.870588 3.132140 2.984990
  49640.000 3.656499 2.859235 3.118819 2.972860
  49650.000 3.666305 2.868326 3.127391 2.979213
  49660.000 3.661163 2.866818 3.119147 2.976662
  49670.000 3.665624 2.860571 3.132320 2.979811
  49680.000 3.672804 2.868448 3.138693 2.983197
  49690.000 3.660887 2.861187 3.127067 2.973073
  49700.000 3.660336 2.857311 3.127217 2.975302
  49710.000 3.662899 2.866010 3.123835 2.976819
  49720.000 3.656181 2.856634 3.120241 2.973042
  49730.000 3.668935 2.862875 3.135523 2.982391
  49740.000 3.668650 2.858392 3.138069 2.983301
  49750.000 3.668615 2.863877 3.133305 2.982946
  49760.000 3.673937 2.876686 3.133745 2.983305
  49770.000 3.663660 2.862396 3.130052 2.975613
  49780.000 3.662173 2.858243 3.132018 2.973862
  49790.000 3.661999 2.868310 3.120663 2.975689
  49800.000 3.677458 2.874897 3.137407 2.989809
  49810.000 3.670004 2.868193 3.131838 2.983757
  49820.000 3.669452 2.867329 3.131558 2.983561
  49830.000 3.666023 2.865493 3.125438 2.983294
  49840.000 3.661753 2.857096 3.127556 2.978631
  49850.000 3.673660 2.860266 3.137990 2.993889
  49860.000 3.662796 2.856889 3.129923 2.978911
  49870.000 3.669515 2.860987 3.136965 2.984100
  49880.000 3.664328 2.854747 3.129779 2.984870
  49890.000 3.671539 2.864009 3.136456 2.986710
  49900.000 3.667370 2.861411 3.132619 2.982980
  49910.000 3.665775 2.858345 3.134105 2.980452
  49920.000 3.661714 2.862333 3.124744 2.976454
  49930.000 3.672448 2.870722 3.133593 2.985505
  49940.000 3.663832 2.860683 3.130177 2.977544
  49950.000 3.670620 2.857275 3.141177 2.985950
  49960.000 3.671102 2.864608 3.134963 2.986646
  49970.000 3.673793 2.862748 3.137455 2.992420
  49980.000 3.670192 2.858453 3.136019 2.989172
  49990.000 3.665757 2.861551 3.130472 2.981135
  50000.000 3.663394 2.864739 3.125949 2.977022
