# Supplementary material for: Neuraminidase as a novel therapeutic management strategy for Alzheimer’s disease: evidenced through molecular docking, molecular dynamic simulation and gene expression analysis
Source: Front Chem. 2025 May 30;13:1574702. doi: 10.3389/fchem.2025.1574702 (PMC12163420; doi:10.3389/fchem.2025.1574702)
Supplement: Supplementary file 1 [file DataSheet1.zip › supplementary files/RMSD, RMSF, Gyration results/rmsd_l.xvg]

Time (ns)	RMSD ligand (nm); random	RMSD ligand (nm); seed_1234
0	0.0005228	0.000486
0.01	0.1220127	0.208401
0.02	0.1474841	0.1720724
0.03	0.1517797	0.2049556
0.04	0.3012924	0.2577948
0.05	0.3304177	0.2175399
0.06	0.3809665	0.2106435
0.07	0.3015401	0.2163607
0.08	0.3867462	0.2224649
0.09	0.3992688	0.2330125
0.1	0.4920301	0.294908
0.11	0.4868782	0.2597412
0.12	0.4527188	0.2686586
0.13	0.4403415	0.2998824
0.14	0.3682053	0.3097438
0.15	0.4167719	0.2608404
0.16	0.4233649	0.2961451
0.17	0.4063054	0.2641139
0.18	0.4082334	0.2471315
0.19	0.4308802	0.2126074
0.2	0.4904851	0.2348935
0.21	0.4054469	0.2314285
0.22	0.4187994	0.2321118
0.23	0.3894878	0.2230972
0.24	0.4429169	0.216502
0.25	0.3740875	0.2500585
0.26	0.3733363	0.2282166
0.27	0.3754244	0.2311788
0.28	0.4089855	0.2311538
0.29	0.3897728	0.2250696
0.3	0.4206787	0.2521683
0.31	0.3609418	0.2349464
0.32	0.4019765	0.270466
0.33	0.4199865	0.2750601
0.34	0.4018261	0.2370206
0.35	0.4024478	0.248211
0.36	0.4444743	0.2139723
0.37	0.4204644	0.2214537
0.38	0.4279904	0.2357553
0.39	0.4251067	0.2624843
0.4	0.4257796	0.2817264
0.41	0.4030462	0.2295612
0.42	0.404451	0.2427755
0.43	0.3955025	0.1955662
0.44	0.3899148	0.2029424
0.45	0.4008073	0.2612071
0.46	0.3813863	0.2709068
0.47	0.3666706	0.2339462
0.48	0.3412316	0.2398398
0.49	0.3829414	0.2792857
0.5	0.3357055	0.2867927
0.5100001	0.3657612	0.2815354
0.52	0.3401407	0.2811914
0.53	0.3512095	0.3008203
0.54	0.3620934	0.2897922
0.55	0.3954441	0.2945884
0.56	0.3690173	0.2491975
0.5700001	0.308038	0.2419287
0.58	0.3361123	0.2674802
0.59	0.3325394	0.262771
0.6	0.3622739	0.2203378
0.61	0.3655502	0.3016702
0.62	0.3233477	0.2887047
0.6300001	0.3984068	0.3067843
0.64	0.3271491	0.2701127
0.65	0.3705384	0.2971669
0.66	0.3629827	0.2387617
0.67	0.3944991	0.2762942
0.68	0.3731653	0.2540216
0.6900001	0.4059848	0.2535568
0.7	0.3817006	0.2298702
0.71	0.3836955	0.1750375
0.72	0.4169652	0.1974984
0.73	0.3877793	0.2392591
0.74	0.3528118	0.2225547
0.7500001	0.3744039	0.2755242
0.7600001	0.33718	0.3003958
0.77	0.437474	0.2976708
0.78	0.4297864	0.2631183
0.79	0.4186006	0.2370231
0.8	0.3810908	0.2302662
0.8100001	0.389033	0.2694112
0.8200001	0.4086011	0.2399053
0.83	0.4422043	0.2475495
0.84	0.4115518	0.2556391
0.85	0.4398544	0.2521364
0.86	0.3821364	0.2713132
0.8700001	0.3555481	0.2861511
0.8800001	0.3385212	0.2956102
0.89	0.4012139	0.2847834
0.9	0.3923317	0.2744141
0.91	0.3917468	0.251567
0.92	0.4643278	0.254361
0.9300001	0.3869634	0.3132446
0.9400001	0.3551675	0.2915208
0.95	0.456803	0.2535749
0.96	0.3593567	0.2766241
0.97	0.4459432	0.2296574
0.98	0.3715315	0.2796495
0.9900001	0.4366914	0.2486794
1	0.4422517	0.2926527
1.01	0.4299759	0.2581604
1.0200001	0.4291839	0.3070836
1.0300001	0.4183844	0.2857988
1.0400001	0.4385927	0.263402
1.0500001	0.4344586	0.2630547
1.0600001	0.4189645	0.2606843
1.0700001	0.3892085	0.2897868
1.08	0.456039	0.2797184
1.09	0.426356	0.242101
1.1	0.3900614	0.3182043
1.11	0.4403958	0.2746429
1.12	0.4321268	0.319505
1.13	0.4437973	0.2640498
1.1400001	0.4350109	0.308282
1.1500001	0.3996927	0.284247
1.1600001	0.3980061	0.3140102
1.1700001	0.4502375	0.3483067
1.1800001	0.4399517	0.3177969
1.1900001	0.3953857	0.2800805
1.2	0.5051357	0.2881552
1.21	0.4522128	0.2681096
1.22	0.4701177	0.3009655
1.23	0.4272408	0.2612211
1.24	0.4509227	0.2886099
1.25	0.3840345	0.2902712
1.2600001	0.4399815	0.3093677
1.2700001	0.3363457	0.2937291
1.2800001	0.4009926	0.2780752
1.2900001	0.3996421	0.2998746
1.3000001	0.3828693	0.2502052
1.3100001	0.4121456	0.2683779
1.3200001	0.3859975	0.2484904
1.33	0.433421	0.3368473
1.34	0.4248458	0.2855977
1.35	0.4147979	0.3344964
1.36	0.4334122	0.2964512
1.3700001	0.4167381	0.3177056
1.3800001	0.3693534	0.2834949
1.3900001	0.3914548	0.2693072
1.4000001	0.408244	0.3326144
1.4100001	0.4065753	0.3190339
1.4200001	0.3561754	0.298428
1.4300001	0.3801065	0.3280648
1.4400001	0.4161836	0.3421424
1.45	0.395957	0.2979248
1.46	0.4471321	0.3466164
1.47	0.4917008	0.3079701
1.48	0.4935194	0.3543379
1.4900001	0.4480382	0.3371607
1.5000001	0.4393035	0.3693503
1.5100001	0.4315743	0.3453754
1.5200001	0.4438444	0.2923205
1.5300001	0.4308778	0.3474143
1.5400001	0.4455331	0.2928006
1.5500001	0.4730941	0.3334648
1.5600001	0.4293462	0.3109167
1.5700001	0.4158822	0.2855327
1.58	0.401613	0.2901371
1.59	0.4652936	0.2912486
1.6	0.4238838	0.2750159
1.6100001	0.4535214	0.3048306
1.6200001	0.4521543	0.3691985
1.6300001	0.4768164	0.2817258
1.6400001	0.4181303	0.290837
1.6500001	0.4559178	0.3627498
1.6600001	0.4091028	0.3137207
1.6700001	0.4274793	0.3223001
1.6800001	0.3964877	0.2927267
1.6900001	0.453627	0.3020242
1.7	0.450473	0.3461151
1.71	0.433202	0.3377751
1.72	0.4877532	0.308661
1.7300001	0.4415006	0.2971094
1.7400001	0.4198876	0.3036085
1.7500001	0.4787356	0.3104866
1.7600001	0.4171554	0.3029852
1.7700001	0.4930055	0.2938363
1.7800001	0.4736587	0.3396084
1.7900001	0.411487	0.3399143
1.8000001	0.4471364	0.3435917
1.8100001	0.4341366	0.3583125
1.8200001	0.4838077	0.4047049
1.83	0.4533163	0.3832177
1.84	0.4315327	0.3573129
1.8500001	0.4544412	0.3250524
1.8600001	0.5030053	0.3549168
1.8700001	0.4855317	0.3373041
1.8800001	0.4619791	0.3471979
1.8900001	0.478507	0.323779
1.9000001	0.4378622	0.3358929
1.9100001	0.4398049	0.3385288
1.9200001	0.4692211	0.3473455
1.9300001	0.451432	0.3209008
1.9400001	0.4334243	0.3698831
1.95	0.4666859	0.379878
1.96	0.4971332	0.3711284
1.9700001	0.4508908	0.337333
1.9800001	0.4820306	0.3590687
1.9900001	0.4521934	0.3453754
2	0.4575909	0.3840718
2.01	0.4926935	0.3909994
2.02	0.4950525	0.3935161
2.0300002	0.5090194	0.3634948
2.0400002	0.4020706	0.340314
2.0500002	0.4799271	0.3181163
2.0600002	0.4229707	0.3438944
2.0700002	0.4888444	0.2696419
2.0800002	0.4535902	0.260499
2.0900002	0.4468806	0.2882174
2.1000001	0.5014225	0.2851738
2.1100001	0.4130736	0.3428282
2.1200001	0.4999638	0.3173084
2.1300001	0.4526604	0.3001389
2.1400001	0.4925351	0.3069221
2.1500001	0.4609777	0.2754583
2.1600001	0.4594346	0.3060652
2.1700001	0.4717606	0.3201939
2.1800001	0.4514973	0.3100063
2.1900001	0.4676168	0.2994164
2.2	0.4592479	0.3066313
2.21	0.5099661	0.3294381
2.22	0.470562	0.3354764
2.23	0.481643	0.2872318
2.24	0.4866415	0.3159933
2.25	0.4302205	0.3335232
2.26	0.4925314	0.3235183
2.2700002	0.4537801	0.3453307
2.2800002	0.4505914	0.2930688
2.2900002	0.465339	0.3212269
2.3000002	0.4763007	0.2688655
2.3100002	0.5092101	0.3034182
2.3200002	0.4972039	0.2943394
2.3300002	0.4905254	0.3019308
2.3400002	0.4849612	0.2793614
2.3500001	0.5044203	0.2504911
2.3600001	0.4541334	0.29448
2.3700001	0.4834479	0.2755855
2.3800001	0.5099545	0.2635016
2.3900001	0.498901	0.267753
2.4000001	0.564625	0.2693219
2.4100001	0.4944389	0.2834457
2.4200001	0.4890764	0.2620029
2.4300001	0.4591157	0.2996103
2.4400001	0.5000895	0.2632253
2.45	0.4518157	0.3178567
2.46	0.5260255	0.2943296
2.47	0.480131	0.2610724
2.48	0.5270087	0.3183974
2.49	0.545042	0.2895815
2.5	0.5112046	0.3355081
2.5100002	0.4976848	0.3170723
2.5200002	0.4728431	0.2825728
2.5300002	0.4735803	0.2680416
2.5400002	0.4709745	0.3296759
2.5500002	0.4528837	0.3082106
2.5600002	0.5397758	0.3343812
2.5700002	0.5157357	0.3248258
2.5800002	0.5113618	0.3089571
2.5900002	0.5518752	0.2712735
2.6000001	0.5611159	0.3123382
2.6100001	0.5701661	0.3254883
2.6200001	0.5233186	0.3436246
2.6300001	0.5536125	0.3066364
2.6400001	0.6009007	0.3122631
2.6500001	0.6031387	0.3055616
2.6600001	0.5513349	0.3511124
2.6700001	0.5514477	0.2849022
2.6800001	0.5384831	0.2478949
2.6900001	0.5664731	0.2702606
2.7	0.5877579	0.2928056
2.71	0.5074255	0.3196244
2.72	0.5605211	0.3167436
2.73	0.576003	0.3173929
2.7400002	0.539605	0.3290128
2.7500002	0.6183264	0.30879
2.7600002	0.635573	0.3158885
2.7700002	0.6740659	0.3183862
2.7800002	0.5683299	0.3414241
2.7900002	0.6009609	0.2959267
2.8000002	0.5904652	0.3388883
2.8100002	0.6231545	0.2666439
2.8200002	0.6743308	0.3050705
2.8300002	0.6268466	0.3489926
2.8400002	0.6324427	0.3137524
2.8500001	0.5556925	0.3257547
2.8600001	0.6067837	0.3186434
2.8700001	0.5765169	0.3374667
2.8800001	0.6146023	0.3401136
2.8900001	0.5770915	0.3510055
2.9000001	0.6200128	0.3212717
2.9100001	0.5945219	0.3146499
2.9200001	0.5834398	0.3090499
2.9300001	0.6031803	0.3400965
2.9400001	0.5964226	0.3157115
2.95	0.60895	0.3065613
2.96	0.6137297	0.3562619
2.97	0.5812315	0.2647629
2.9800003	0.6153467	0.3380699
2.9900002	0.5840406	0.322793
3.0000002	0.5976273	0.3817798
3.0100002	0.6053802	0.3066674
3.0200002	0.600301	0.3278376
3.0300002	0.525606	0.3197072
3.0400002	0.5263981	0.3575067
3.0500002	0.5552513	0.3456172
3.0600002	0.5687912	0.3023809
3.0700002	0.594851	0.3136021
3.0800002	0.5643836	0.331319
3.0900002	0.5339325	0.3257156
3.1000001	0.5258818	0.3245999
3.1100001	0.5683032	0.316128
3.1200001	0.5980031	0.3164087
3.1300001	0.6504487	0.3437518
3.1400001	0.6292202	0.3195544
3.1500001	0.59806	0.3439397
3.1600001	0.5967258	0.3128731
3.1700001	0.5630594	0.3215653
3.1800001	0.621975	0.3303628
3.1900001	0.6591049	0.2837079
3.2	0.5690636	0.2927122
3.21	0.5827785	0.3067251
3.2200003	0.6192275	0.3128793
3.2300003	0.576147	0.2831588
3.2400002	0.5902014	0.3049696
3.2500002	0.580952	0.2622925
3.2600002	0.6183174	0.2984341
3.2700002	0.6428987	0.2805548
3.2800002	0.55219	0.3204722
3.2900002	0.5491562	0.3031287
3.3000002	0.545092	0.2584501
3.3100002	0.6057428	0.3088039
3.3200002	0.5887142	0.3099948
3.3300002	0.5928078	0.242772
3.3400002	0.6031055	0.2981934
3.3500001	0.5592086	0.3152614
3.3600001	0.5503894	0.2782552
3.3700001	0.5664461	0.2902393
3.3800001	0.5797887	0.3005302
3.3900001	0.5956951	0.3027634
3.4000001	0.5459893	0.3034727
3.4100001	0.5435907	0.3473916
3.4200001	0.5423141	0.3122132
3.4300001	0.5603287	0.3172922
3.4400001	0.5979568	0.3007043
3.45	0.5939589	0.3154304
3.4600003	0.6326277	0.322389
3.4700003	0.6127573	0.3037703
3.4800003	0.602327	0.3184985
3.4900002	0.6472203	0.3097516
3.5000002	0.5165186	0.3287272
3.5100002	0.6079669	0.3305125
3.5200002	0.540874	0.3518068
3.5300002	0.5783429	0.3492006
3.5400002	0.5744647	0.2992261
3.5500002	0.5975346	0.2987747
3.5600002	0.5040761	0.3392329
3.5700002	0.5347979	0.3386493
3.5800002	0.5513539	0.3072752
3.5900002	0.6097367	0.3147621
3.6000001	0.5924914	0.3570684
3.6100001	0.5587803	0.3355769
3.6200001	0.6271813	0.3118301
3.6300001	0.5997836	0.3539036
3.6400001	0.6253216	0.3256861
3.6500001	0.5867038	0.3454347
3.6600001	0.5513664	0.3577611
3.6700001	0.6225734	0.3428643
3.6800001	0.5753458	0.3324327
3.6900001	0.6218141	0.3340425
3.7000003	0.6189878	0.3598726
3.7100003	0.62762	0.3408679
3.7200003	0.6396421	0.3398361
3.7300003	0.6221337	0.3390121
3.7400002	0.6192491	0.3701384
3.7500002	0.5467692	0.3545813
3.7600002	0.5688225	0.3226097
3.7700002	0.5817271	0.3505338
3.7800002	0.5971829	0.3306722
3.7900002	0.5795938	0.3650033
3.8000002	0.5821724	0.3633321
3.8100002	0.5528378	0.3198973
3.8200002	0.5926927	0.3141478
3.8300002	0.5890139	0.2830594
3.8400002	0.581171	0.291823
3.8500001	0.5378792	0.2468252
3.8600001	0.6358843	0.3053471
3.8700001	0.6184744	0.281546
3.8800001	0.5698899	0.2803234
3.8900001	0.6627654	0.20414
3.9000001	0.6101187	0.2575121
3.9100001	0.6196418	0.2853902
3.9200001	0.6458933	0.266151
3.9300003	0.5959327	0.2634464
3.9400003	0.596185	0.2749864
3.9500003	0.5878919	0.2634582
3.9600003	0.6332238	0.2511175
3.9700003	0.6058761	0.2722479
3.9800003	0.5518602	0.2676448
3.9900002	0.6214687	0.2962977
4	0.6165158	0.2621255
4.0100002	0.6157163	0.3030599
4.02	0.614544	0.3085386
4.0300002	0.5916254	0.2941025
4.04	0.6424073	0.2860297
4.0500002	0.6497517	0.2987069
4.0600004	0.6523414	0.2829481
4.0700002	0.6240471	0.2857622
4.0800004	0.6046646	0.2756591
4.0900002	0.6369667	0.2952663
4.1000004	0.6535571	0.2840019
4.1100001	0.572309	0.2927873
4.1200004	0.5776207	0.3339949
4.1300001	0.6197765	0.3283444
4.1400003	0.6395592	0.2820525
4.1500001	0.6295103	0.2792203
4.1600003	0.6530058	0.5356897
4.1700001	0.5992973	0.3365576
4.1800003	0.5891109	0.3104692
4.1900001	0.6118689	0.2893866
4.2000003	0.599983	0.2873953
4.21	0.5539707	0.2978501
4.2200003	0.563144	0.2598493
4.23	0.5897374	0.2888727
4.2400002	0.6237329	0.2906983
4.25	0.5968946	3.3534641
4.2600002	0.6338434	0.3753892
4.27	0.5881904	0.3421753
4.2800002	0.5460731	0.3158004
4.2900004	0.5481864	0.5818732
4.3000002	0.6126003	2.2007961
4.3100004	0.6478837	0.3388088
4.3200002	0.5977659	2.2021425
4.3300004	0.6325082	2.2333951
4.3400002	0.6383986	0.2884195
4.3500004	0.6599913	0.2906927
4.3600001	0.6131604	0.312229
4.3700004	0.6173338	0.3516843
4.3800001	0.6062337	0.601022
4.3900003	0.6127924	0.3710472
4.4000001	0.6656572	0.3917751
4.4100003	0.6699857	0.3752427
4.4200001	0.6191325	0.397267
4.4300003	0.5708123	0.3527826
4.4400001	0.6088621	0.4047869
4.4500003	0.6195641	0.3725767
4.46	0.6290011	0.6360765
4.4700003	0.6099674	0.3728886
4.48	0.6828812	0.349104
4.4900002	0.6239597	0.3636355
4.5	0.5614589	0.3488427
4.5100002	0.5946441	0.6641442
4.52	0.6083135	0.6769952
4.5300002	0.6184075	0.352547
4.5400004	0.6454745	0.7049158
4.5500002	0.6181993	0.698384
4.5600004	0.5798258	0.3554319
4.5700002	0.611318	0.3522936
4.5800004	0.5446607	0.3352939
4.5900002	0.6048092	0.3286595
4.6000004	0.548377	0.3322878
4.6100001	0.5732879	0.3372226
4.6200004	0.5698037	0.29441
4.6300001	0.5522023	0.321699
4.6400003	0.5987668	0.3606213
4.6500001	0.5904647	0.7449018
4.6600003	0.5573995	0.9220656
4.6700001	0.5669407	0.9579321
4.6800003	0.5927489	0.9175227
4.6900001	0.5502622	0.9363778
4.7000003	0.533708	0.9736937
4.71	0.5653865	0.9301161
4.7200003	0.5770415	0.9092076
4.73	0.6081233	0.9446429
4.7400002	0.5886936	0.9375585
4.75	0.6363773	0.9791504
4.7600002	0.606876	0.9363014
4.7700005	0.5736255	0.9457271
4.7800002	0.5830191	0.9723192
4.7900004	0.5683296	0.8915102
4.8000002	0.5868224	0.9386232
4.8100004	0.6393889	0.9090317
4.8200002	0.5591605	0.928079
4.8300004	0.5976113	0.9445443
4.8400002	0.590348	0.9109206
4.8500004	0.619848	0.6357806
4.8600001	0.5543887	0.6798238
4.8700004	0.5513932	0.9527082
4.8800001	0.5879383	0.9846575
4.8900003	0.5909664	0.3891045
4.9000001	0.5832629	0.4182635
4.9100003	0.5779787	0.9500036
4.9200001	0.6198447	0.9070193
4.9300003	0.5662342	0.73458
4.9400001	0.622286	0.9418418
4.9500003	0.6249503	0.9436455
4.96	0.5408931	0.9496813
4.9700003	0.5664487	0.8954362
4.98	0.5474551	0.944516
4.9900002	0.5241435	0.8835156
5	0.6451036	0.8825487
5.0100002	0.5856573	0.9081006
5.0200005	0.6018813	0.8828072
5.0300002	0.6212717	0.8266864
5.0400004	0.5964323	0.885237
5.0500002	0.5598834	0.852545
5.0600004	0.5618287	0.8763936
5.0700002	0.56524	0.8923278
5.0800004	0.6137826	0.8702016
5.0900002	0.5604663	0.8776174
5.1000004	0.5986227	0.8600084
5.1100001	0.6324923	0.8452708
5.1200004	0.5659245	0.8931698
5.1300001	0.5654358	0.8685263
5.1400003	0.5796869	0.8626936
5.1500001	0.5588103	0.8506466
5.1600003	0.5503882	0.8489075
5.1700001	0.6434216	0.849479
5.1800003	0.5899267	0.8429296
5.1900001	0.6036451	0.8310634
5.2000003	0.5632715	0.8661827
5.21	0.5713079	0.8004298
5.2200003	0.5246963	0.8445809
5.23	0.5280821	0.8740403
5.2400002	0.5155061	0.898859
5.2500005	0.5383413	0.9034996
5.2600002	0.5764515	0.8785631
5.2700005	0.5641338	0.9329554
5.2800002	0.5939011	0.8813081
5.2900004	0.5743299	0.9451147
5.3000002	0.5807154	0.875187
5.3100004	0.5702041	0.958777
5.3200002	0.5693631	0.8730043
5.3300004	0.6481839	0.8235464
5.3400002	0.6156383	0.8595663
5.3500004	0.5825487	0.8239614
5.3600001	0.6475459	0.871105
5.3700004	0.608204	0.9047617
5.3800001	0.5955479	0.8958611
5.3900003	0.6373093	0.9413326
5.4000001	0.5696478	0.9113572
5.4100003	0.6141008	0.8475943
5.4200001	0.5553856	0.9036899
5.4300003	0.611172	0.8306018
5.4400001	0.6096745	0.937435
5.4500003	0.6539738	0.8891894
5.46	0.6200448	0.8791028
5.4700003	0.644233	0.8808842
5.4800005	0.6324654	0.871029
5.4900002	0.6554569	0.8949252
5.5000005	0.6836655	0.8581474
5.5100002	0.6330349	0.8689032
5.5200005	0.6627437	0.8813351
5.5300002	0.6713786	0.8590735
5.5400004	0.6332749	0.8661692
5.5500002	0.6224879	0.8260484
5.5600004	0.6576798	0.8247119
5.5700002	0.623712	0.8459862
5.5800004	0.5975788	0.8470458
5.5900002	0.6094381	0.8626648
5.6000004	0.6085345	0.8714727
5.6100001	0.5813325	0.8793805
5.6200004	0.617875	0.8476573
5.6300001	0.5872373	0.8523658
5.6400003	0.6251901	0.8828233
5.6500001	0.5839045	0.8643646
5.6600003	0.5489525	0.8609045
5.6700001	0.6026874	0.8508795
5.6800003	0.5924023	0.8693717
5.6900001	0.6032622	0.8932694
5.7000003	0.5946827	0.9218162
5.71	0.5993509	0.9065359
5.7200003	0.6022926	0.8833259
5.7300005	0.6434074	0.8610431
5.7400002	0.674555	0.8905494
5.7500005	0.5977625	0.8926422
5.7600002	0.62292	0.9273131
5.7700005	0.6050676	0.8864861
5.7800002	0.554763	3.233912
5.7900004	0.5843903	0.9453364
5.8000002	0.5539137	0.9197001
5.8100004	0.5867844	0.9638195
5.8200002	0.5817482	0.9456363
5.8300004	0.5913668	0.9113103
5.8400002	0.5784895	0.9798535
5.8500004	0.5386143	0.9299116
5.8600001	0.6457881	3.2300358
5.8700004	0.5668564	0.9724428
5.8800001	0.5402707	3.2320533
5.8900003	0.5787989	3.2597959
5.9000001	0.5539162	1.0099486
5.9100003	0.5576282	0.9871026
5.9200001	0.5223959	0.9567482
5.9300003	0.5693557	0.9607747
5.9400001	0.5359898	0.9506398
5.9500003	0.5357708	0.9712682
5.9600005	0.6029972	0.9547045
5.9700003	0.5731267	0.9209364
5.9800005	0.5403439	0.930346
5.9900002	0.5277329	0.8418731
6.0000005	0.6086223	0.9100896
6.0100002	0.6071846	0.9149429
6.0200005	0.5755417	0.8839477
6.0300002	0.5300568	0.8499425
6.0400004	0.5359458	0.8640833
6.0500002	0.5931632	0.8605661
6.0600004	0.6542197	0.8752596
6.0700002	0.5885311	0.8615213
6.0800004	0.5939212	0.8388258
6.0900002	0.5863259	3.1560175
6.1000004	0.5861167	0.8168638
6.1100001	0.5704769	0.8497084
6.1200004	0.5334831	3.1967249
6.1300001	0.5957263	3.1784031
6.1400003	0.5213171	0.9164574
6.1500001	0.6269478	3.1805906
6.1600003	0.5587747	3.2078681
6.1700001	0.597761	0.8988925
6.1800003	0.5419201	0.8876159
6.1900001	0.566663	0.8934529
6.2000003	0.560348	0.8658517
6.2100005	0.570983	0.8801057
6.2200003	0.551847	0.9257334
6.2300005	0.5493712	3.2103071
6.2400002	0.5750648	3.2396975
6.2500005	0.5740141	3.1860468
6.2600002	0.5648473	3.1520309
6.2700005	0.6048278	3.2651956
6.2800002	0.5618722	3.2930372
6.2900004	0.5827767	3.2723205
6.3000002	0.5758582	0.9900788
6.3100004	0.5825224	0.9683024
6.3200002	0.5622971	0.9775257
6.3300004	0.5669793	0.9387805
6.3400002	0.5579162	0.9214797
6.3500004	0.5075997	0.9089126
6.3600001	0.51318	0.9110392
6.3700004	0.5915313	0.9637173
6.3800001	0.5040494	0.9824792
6.3900003	0.5058603	0.9902997
6.4000001	0.5280804	1.0306549
6.4100003	0.5320202	0.9636837
6.4200001	0.5087288	0.9284306
6.4300003	0.5713148	0.9615937
6.4400005	0.5182131	0.9461737
6.4500003	0.5746508	0.9672028
6.4600005	0.5647803	0.9309124
6.4700003	0.5456815	0.9568409
6.4800005	0.5586423	0.9687989
6.4900002	0.5520949	0.9297221
6.5000005	0.5809669	3.156749
6.5100002	0.5296608	0.8904598
6.5200005	0.5430653	0.8967693
6.5300002	0.5266134	0.886397
6.5400004	0.5643423	0.8880498
6.5500002	0.5131298	0.8690154
6.5600004	0.5301269	0.8921366
6.5700002	0.4940573	0.898644
6.5800004	0.5346192	0.8770087
6.5900002	0.5366756	0.8141757
6.6000004	0.580364	0.7903968
6.6100001	0.5397065	0.8631685
6.6200004	0.5178619	0.8236357
6.6300001	0.5521637	0.7778004
6.6400003	0.5038049	0.818344
6.6500001	0.4298465	0.7817744
6.6600003	0.5217899	0.7673934
6.6700006	0.4816669	0.7594147
6.6800003	0.4957341	0.7416177
6.6900005	0.5478771	0.7778147
6.7000003	0.4901675	0.8162563
6.7100005	0.5521293	0.7662534
6.7200003	0.5715842	0.7385863
6.7300005	0.5531319	0.7857869
6.7400002	0.5948367	0.8289186
6.7500005	0.5392395	0.7670293
6.7600002	0.544943	0.8126954
6.7700005	0.6160442	0.7836472
6.7800002	0.532869	0.7734703
6.7900004	0.5437611	0.813902
6.8000002	0.5353644	0.7901863
6.8100004	0.625761	0.7880955
6.8200002	0.5746361	0.820808
6.8300004	0.6637305	0.7688944
6.8400002	0.5289539	0.7647918
6.8500004	0.6308345	0.7576267
6.8600001	0.5838409	0.809486
6.8700004	0.6299176	0.8048497
6.8800001	0.5843818	0.7656462
6.8900003	0.5922738	0.7415159
6.9000001	0.5836059	0.7488485
6.9100003	0.5697966	0.7471466
6.9200006	0.5536011	0.7861871
6.9300003	0.5332092	0.7429587
6.9400005	0.5656675	0.7448758
6.9500003	0.5902903	0.713194
6.9600005	0.5740225	0.768647
6.9700003	0.5199472	0.7531375
6.9800005	0.5285666	0.7288198
6.9900002	0.5362176	0.7817357
7.0000005	0.5357214	0.7644658
7.0100002	0.5607787	0.7649089
7.0200005	0.5051594	0.7589711
7.0300002	0.5391479	0.7930541
7.0400004	0.5321808	0.7687375
7.0500002	0.5536833	0.7298557
7.0600004	0.5248112	0.7527508
7.0700002	0.4993461	0.7530918
7.0800004	0.5606706	0.7433626
7.0900002	0.4649311	0.7596464
7.1000004	0.5167506	0.7665182
7.1100001	0.5145304	0.7645766
7.1200004	0.5429145	0.763639
7.1300001	0.5425189	0.7627446
7.1400003	0.5364898	0.794258
7.1500006	0.5594553	0.7376219
7.1600003	0.5094576	0.7147502
7.1700006	0.5465257	0.7328786
7.1800003	0.5099026	0.7455803
7.1900005	0.5078754	0.7715997
7.2000003	0.4960493	0.7507991
7.2100005	0.5601419	0.7660311
7.2200003	0.5932759	0.7191732
7.2300005	0.5888044	0.715756
7.2400002	0.5578868	0.7669763
7.2500005	0.6049645	0.7342546
7.2600002	0.5511382	0.7057741
7.2700005	0.5375265	0.761619
7.2800002	0.5361612	0.7479945
7.2900004	0.5190125	0.7814038
7.3000002	0.5353041	0.7263224
7.3100004	0.5438897	0.7845338
7.3200002	0.5228561	0.7183018
7.3300004	0.5105234	0.73885
7.3400002	0.55839	0.7185068
7.3500004	0.5852236	0.7029045
7.3600001	0.5561152	0.6694498
7.3700004	0.5460717	0.7045043
7.3800001	0.5503361	0.7110085
7.3900003	0.542507	0.716143
7.4000006	0.5194029	0.7101756
7.4100003	0.5012299	0.7431077
7.4200006	0.5447516	0.7180902
7.4300003	0.5417494	0.7093536
7.4400005	0.5184639	0.7571832
7.4500003	0.5994614	0.779349
7.4600005	0.5406029	0.75074
7.4700003	0.5736358	0.7472618
7.4800005	0.5556883	0.7633143
7.4900002	0.553806	0.7923214
7.5000005	0.552812	0.7663917
7.5100002	0.5572372	0.7538122
7.5200005	0.5617433	0.7952693
7.5300002	0.5359132	0.723381
7.5400004	0.575413	0.745407
7.5500002	0.5576296	0.7998473
7.5600004	0.5702955	0.8213345
7.5700002	0.6052179	0.8223299
7.5800004	0.5832291	0.7888573
7.5900002	0.575391	0.749859
7.6000004	0.5451174	0.7860128
7.6100001	0.5400038	0.8070176
7.6200004	0.527708	0.7893134
7.6300006	0.5542362	0.771726
7.6400003	0.5694069	0.7487096
7.6500006	0.5373384	0.7606342
7.6600003	0.6159722	0.7163185
7.6700006	0.545602	0.7249546
7.6800003	0.5263528	0.7242157
7.6900005	0.5408313	0.7333732
7.7000003	0.558965	0.7702945
7.7100005	0.5116964	0.7376547
7.7200003	0.5207463	0.7795832
7.7300005	0.5386903	0.7611336
7.7400002	0.4796237	0.7469266
7.7500005	0.4811661	0.7795144
7.7600002	0.5412778	0.7945096
7.7700005	0.5140378	0.7833576
7.7800002	0.5168449	0.7341254
7.7900004	0.5113146	0.7756798
7.8000002	0.5201913	0.8201538
7.8100004	0.5466915	0.7590352
7.8200002	0.5526193	0.7390382
7.8300004	0.6105093	0.7667705
7.8400002	0.5672682	0.7280393
7.8500004	0.50789	0.7616479
7.8600006	0.5541127	0.7513903
7.8700004	0.5075204	0.7545515
7.8800006	0.5228159	0.760448
7.8900003	0.5710734	0.7482784
7.9000006	0.5204728	0.7673494
7.9100003	0.5143881	0.751337
7.9200006	0.5587348	0.7482546
7.9300003	0.5565916	0.696419
7.9400005	0.542078	0.7398165
7.9500003	0.5072349	0.7063298
7.9600005	0.5182827	0.6850508
7.9700003	0.4773977	0.7218468
7.9800005	0.512376	0.7704985
7.9900002	0.5119795	0.7219262
8	0.4633297	0.7734643
8.0100002	0.4054937	0.7476208
8.0200005	0.4824951	0.7602074
8.0300007	0.5047359	0.789334
8.04	0.5218585	0.7595893
8.0500002	0.5300911	0.8003933
8.0600004	0.5421948	0.7975196
8.0700006	0.5299399	0.8091942
8.0799999	0.5414358	0.7789154
8.0900002	0.5208417	0.7308241
8.1000004	0.4865113	0.7622018
8.1100006	0.4823818	0.7602897
8.1200008	0.5007231	0.752743
8.1300001	0.511721	0.7604868
8.1400003	0.5011153	0.7519044
8.1500006	0.4975658	0.8062075
8.1600008	0.5082201	0.8160773
8.1700001	0.4884108	0.8009686
8.1800003	0.5227165	0.7963288
8.1900005	0.5194374	0.7790464
8.2000008	0.5275092	0.7511815
8.21	0.4724673	0.7608486
8.2200003	0.502312	0.7599922
8.2300005	0.5581097	0.7142717
8.2400007	0.5573792	0.7382819
8.25	0.547834	0.7478119
8.2600002	0.6190879	0.7722466
8.2700005	0.5833421	0.7655504
8.2800007	0.5566533	0.7631084
8.29	0.5928508	0.7547041
8.3000002	0.5677035	0.7364634
8.3100004	0.5569311	0.7361215
8.3200006	0.5970088	0.7268771
8.3299999	0.5596849	0.7341906
8.3400002	0.5377634	0.8291799
8.3500004	0.518601	0.84143
8.3600006	0.4940307	0.8175567
8.3700008	0.5089666	0.812683
8.3800001	0.4984129	0.8306976
8.3900003	0.5322259	0.7808868
8.4000006	0.5136578	0.8085741
8.4100008	0.5575206	0.8265356
8.4200001	0.5385792	0.7949806
8.4300003	0.5096582	0.8153796
8.4400005	0.5470124	0.808839
8.4500008	0.5418767	0.8189613
8.46	0.5484283	0.7844309
8.4700003	0.5685514	0.8218424
8.4800005	0.4976032	0.7920009
8.4900007	0.534117	0.8228965
8.5	0.5111334	0.8478553
8.5100002	0.5141277	0.8332481
8.5200005	0.4797609	0.8483955
8.5300007	0.5179637	0.8631784
8.54	0.4827474	0.8604475
8.5500002	0.522456	0.8594836
8.5600004	0.6133065	0.8613734
8.5700006	0.5670748	0.8464841
8.5800009	0.5477798	0.8253303
8.5900002	0.5278312	0.8667138
8.6000004	0.5467004	0.890657
8.6100006	0.5507296	0.8441228
8.6200008	0.4885041	0.8196452
8.6300001	0.5217637	0.8327195
8.6400003	0.5222117	0.8063288
8.6500006	0.5219851	0.8391944
8.6600008	0.5367912	0.8267395
8.6700001	0.5795505	0.8658783
8.6800003	0.5333602	0.8186803
8.6900005	0.5448169	0.7900656
8.7000008	0.5423353	0.850283
8.71	0.594453	0.8432025
8.7200003	0.5794296	0.835066
8.7300005	0.5158304	0.7838352
8.7400007	0.5600369	0.7934635
8.75	0.5014107	0.7814792
8.7600002	0.5402809	0.838625
8.7700005	0.5316157	0.8462241
8.7800007	0.5939571	0.8261154
8.79	0.559535	0.8149245
8.8000002	0.5047635	0.8274883
8.8100004	0.5453418	0.7976143
8.8200006	0.5601066	0.8109846
8.8300009	0.567277	0.8218586
8.8400002	0.5783951	0.8435162
8.8500004	0.5701831	0.829416
8.8600006	0.5413483	0.79548
8.8700008	0.5766783	0.7839404
8.8800001	0.5235584	0.8366834
8.8900003	0.5371403	0.7768873
8.9000006	0.5201164	0.8467109
8.9100008	0.5252673	0.8471076
8.9200001	0.5516777	0.8423172
8.9300003	0.5507627	0.8054616
8.9400005	0.5313216	0.837877
8.9500008	0.5271162	0.8096566
8.96	0.4927939	0.7934113
8.9700003	0.5007951	0.7858496
8.9800005	0.4732768	0.7860761
8.9900007	0.4978074	0.7695058
9	0.5232878	0.7462774
9.0100002	0.5506706	0.7624369
9.0200005	0.5259908	0.753859
9.0300007	0.5327196	0.7910124
9.04	0.4945282	0.7732434
9.0500002	0.5015301	0.711095
9.0600004	0.5213332	0.8049232
9.0700006	0.5260664	0.7628945
9.0800009	0.603587	0.7524053
9.0900002	0.5224248	0.7835311
9.1000004	0.4656381	0.7637016
9.1100006	0.4733858	0.7640935
9.1200008	0.5554414	0.7726089
9.1300001	0.5541357	0.7467732
9.1400003	0.5065861	0.7875698
9.1500006	0.4834224	0.7592335
9.1600008	0.5454213	0.7747621
9.1700001	0.5332232	0.7964463
9.1800003	0.5058628	0.7925784
9.1900005	0.568286	0.8271393
9.2000008	0.5492926	0.8308477
9.21	0.5591888	0.7795414
9.2200003	0.536768	0.7551615
9.2300005	0.5024043	0.7363452
9.2400007	0.5078287	0.7964988
9.25	0.5579543	0.7593123
9.2600002	0.519157	0.76885
9.2700005	0.5352073	0.8200883
9.2800007	0.5562007	0.8050805
9.2900009	0.5832759	0.8090837
9.3000002	0.5740814	0.8087065
9.3100004	0.5324767	0.7797886
9.3200006	0.5347551	0.7686981
9.3300009	0.4898048	0.8114667
9.3400002	0.4819564	0.8218369
9.3500004	0.4807518	0.7867187
9.3600006	0.5067829	0.7913068
9.3700008	0.5563809	0.828392
9.3800001	0.5317473	0.8044824
9.3900003	0.4793286	0.7475493
9.4000006	0.5601941	0.8094116
9.4100008	0.5960907	0.767334
9.4200001	0.5542433	0.7707672
9.4300003	0.5781083	0.7823212
9.4400005	0.5665705	0.8252438
9.4500008	0.5664354	0.8065166
9.46	0.5302629	0.7927375
9.4700003	0.5734105	0.8378047
9.4800005	0.5611179	0.8332669
9.4900007	0.5486178	0.8393304
9.5	0.4783404	0.8383307
9.5100002	0.5222927	0.837809
9.5200005	0.5655605	0.8963259
9.5300007	0.4966201	0.8308041
9.5400009	0.5263138	0.8810515
9.5500002	0.4960708	0.8599185
9.5600004	0.5119209	0.849004
9.5700006	0.5324496	0.8252868
9.5800009	0.5206412	0.8429215
9.5900002	0.4925511	0.8524678
9.6000004	0.5529586	0.8586301
9.6100006	0.5525232	0.9052718
9.6200008	0.5662552	0.912053
9.6300001	0.5268643	0.9051434
9.6400003	0.573012	0.8539085
9.6500006	0.5686442	0.8556468
9.6600008	0.5493796	0.8219225
9.6700001	0.5406171	0.8225809
9.6800003	0.4930721	0.818169
9.6900005	0.4718548	0.810813
9.7000008	0.4576681	0.8645693
9.71	0.5525194	0.8295302
9.7200003	0.4929215	0.8228816
9.7300005	0.487263	0.7975768
9.7400007	0.5208703	0.7871234
9.75	0.5712123	0.74757
9.7600002	0.5230817	0.7365133
9.7700005	0.4865566	0.7849476
9.7800007	0.583737	0.7858195
9.7900009	0.5821854	0.832797
9.8000002	0.49223	0.793048
9.8100004	0.5068295	0.8291513
9.8200006	0.5022579	0.849439
9.8300009	0.5069053	0.8218743
9.8400002	0.5360101	0.8542522
9.8500004	0.5238207	0.8821183
9.8600006	0.5703778	0.8731439
9.8700008	0.5729414	0.9041066
9.8800001	0.5244762	0.9189669
9.8900003	0.5337834	0.8766768
9.9000006	0.5155711	0.8655967
9.9100008	0.507172	0.8612162
9.9200001	0.5311197	0.8632495
9.9300003	0.548754	0.8374428
9.9400005	0.5424523	0.8801559
9.9500008	0.5775607	0.8222146
9.96	0.625909	0.8147445
9.9700003	0.5668857	0.8643109
9.9800005	0.5534436	0.8711929
9.9900007	0.5937194	0.8427235
10	0.5783429	0.8701754
10.0100002	0.5852274	0.8086963
10.0200005	0.5698439	0.8285214
10.0300007	0.5640272	0.821714
10.0400009	0.6148703	0.8325605
10.0500002	0.5434337	0.8164238
10.0600004	0.5229505	0.8223668
10.0700006	0.5768504	0.8003732
10.0800009	0.5317228	0.7915668
10.0900002	0.518405	0.8667624
10.1000004	0.5657068	0.9320496
10.1100006	0.5264387	0.87853
10.1200008	0.5281899	0.8850568
10.1300001	0.4905983	0.8595809
10.1400003	0.533446	0.5283707
10.1500006	0.5610191	0.4617927
10.1600008	0.544363	0.4173407
10.1700001	0.4825374	0.4999219
10.1800003	0.5585118	0.8073122
10.1900005	0.5619238	0.7608723
10.2000008	0.5535644	0.7915015
10.21	0.5499526	0.8098232
10.2200003	0.5282453	0.8183029
10.2300005	0.5521176	0.847271
10.2400007	0.5851762	0.8547935
10.250001	0.5212771	0.8599611
10.2600002	0.5508566	0.8628442
10.2700005	0.5731876	0.8028587
10.2800007	0.5278954	0.858113
10.2900009	0.5341062	0.9034665
10.3000002	0.5316565	0.8866598
10.3100004	0.5148181	0.8706566
10.3200006	0.5090896	0.8947517
10.3300009	0.5535265	0.8918141
10.3400002	0.5386579	0.9234921
10.3500004	0.543341	0.873821
10.3600006	0.5059603	0.9343089
10.3700008	0.5252118	0.3790396
10.3800001	0.5771289	0.9420391
10.3900003	0.5552508	0.9219157
10.4000006	0.5593662	0.4157295
10.4100008	0.5590708	0.9395782
10.4200001	0.5779184	0.8928402
10.4300003	0.5474431	0.4360706
10.4400005	0.4882516	0.9457514
10.4500008	0.511916	0.8943344
10.46	0.6227173	0.8836477
10.4700003	0.5630499	0.9853272
10.4800005	0.5624572	0.9067403
10.4900007	0.5804326	0.8556423
10.500001	0.6148108	0.8623628
10.5100002	0.6192577	0.8292107
10.5200005	0.565302	0.8619019
10.5300007	0.5378862	0.8475051
10.5400009	0.6042956	0.8216805
10.5500002	0.6133781	0.8331507
10.5600004	0.5857831	0.8462481
10.5700006	0.6259703	0.8370522
10.5800009	0.5846619	0.8300949
10.5900002	0.5412616	0.8291963
10.6000004	0.5621007	0.7962251
10.6100006	0.5828531	0.8092992
10.6200008	0.6063734	0.8282058
10.6300001	0.5981467	0.8509847
10.6400003	0.6047383	0.8150156
10.6500006	0.6001918	0.8483796
10.6600008	0.5755988	0.8538196
10.6700001	0.573983	0.8575653
10.6800003	0.5291243	0.8204039
10.6900005	0.598566	0.8087958
10.7000008	0.5737876	0.7687957
10.71	0.5766615	0.819698
10.7200003	0.637076	0.8101946
10.7300005	0.5939767	0.7626123
10.7400007	0.5877876	0.5178093
10.750001	0.6102628	0.7619607
10.7600002	0.6138216	0.7455528
10.7700005	0.6007356	0.4398588
10.7800007	0.6154619	0.7607736
10.7900009	0.5948924	0.7426177
10.8000002	0.5621721	0.7500664
10.8100004	0.6105756	0.7980371
10.8200006	0.5866154	0.8121288
10.8300009	0.6022282	0.8060338
10.8400002	0.5466858	0.8452321
10.8500004	0.5411909	0.8414953
10.8600006	0.6125906	0.8312374
10.8700008	0.6153889	0.8430361
10.8800001	0.5581871	0.8279834
10.8900003	0.6024638	0.8002585
10.9000006	0.5746841	0.7971981
10.9100008	0.5604412	0.8087066
10.9200001	0.5989329	0.749332
10.9300003	0.6689133	0.7864937
10.9400005	0.5690113	0.7982619
10.9500008	0.5816917	0.7696312
10.960001	0.6150727	0.7886057
10.9700003	0.5462159	0.7833043
10.9800005	0.5873803	0.8031425
10.9900007	0.5626027	0.821604
11.000001	0.6128985	0.8048351
11.0100002	0.6028451	0.8162956
11.0200005	0.6232326	0.7909873
11.0300007	0.6123617	0.746276
11.0400009	0.583771	0.7702768
11.0500002	0.6137735	0.7918354
11.0600004	0.5588878	0.7774383
11.0700006	0.531693	0.8231508
11.0800009	0.4923558	0.8324737
11.0900002	0.5015818	0.8245326
11.1000004	0.5436411	0.8138903
11.1100006	0.5747653	0.7920349
11.1200008	0.5387181	0.8260253
11.1300001	0.5668098	0.7986046
11.1400003	0.566126	0.7964621
11.1500006	0.6135396	0.8311712
11.1600008	0.5729875	0.8046721
11.1700001	0.5317402	0.7987413
11.1800003	0.5484309	0.8045363
11.1900005	0.5718432	0.7805507
11.2000008	0.5835188	0.7544696
11.210001	0.545044	0.7467803
11.2200003	0.5247313	0.7591658
11.2300005	0.5616611	0.7633496
11.2400007	0.5662943	0.7694372
11.250001	0.5425088	0.8213559
11.2600002	0.5982522	0.7529524
11.2700005	0.5093739	0.7774724
11.2800007	0.5899832	0.7592942
11.2900009	0.5757884	0.7385836
11.3000002	0.5807714	0.7306508
11.3100004	0.5803738	0.6865186
11.3200006	0.5723786	0.7675639
11.3300009	0.5946376	0.7893136
11.3400002	0.544261	0.7638917
11.3500004	0.566785	0.6929493
11.3600006	0.5701909	0.7081878
11.3700008	0.5702549	0.7207124
11.3800001	0.5588493	0.6833073
11.3900003	0.5113108	0.6699523
11.4000006	0.599153	0.6841692
11.4100008	0.5417418	0.7194272
11.4200001	0.5172692	0.6847035
11.4300003	0.5619975	0.7010648
11.4400005	0.5692719	0.6804676
11.4500008	0.5586546	0.7223819
11.460001	0.5334872	0.7218198
11.4700003	0.5306283	0.7726973
11.4800005	0.5871376	0.7159758
11.4900007	0.5657094	0.6429049
11.500001	0.5197757	0.7340562
11.5100002	0.5573145	0.7385288
11.5200005	0.6048947	0.7252367
11.5300007	0.6316774	0.7342899
11.5400009	0.5835683	0.6514586
11.5500002	0.5440713	0.7355122
11.5600004	0.5533129	0.7585744
11.5700006	0.5166786	0.7729725
11.5800009	0.5311289	0.7812812
11.5900002	0.4484672	0.7362424
11.6000004	0.5269383	0.7206578
11.6100006	0.5327953	0.7078553
11.6200008	0.485761	0.6921154
11.6300001	0.5552078	0.7252748
11.6400003	0.4767063	0.7733558
11.6500006	0.4307309	0.6598251
11.6600008	0.4390864	0.7116306
11.670001	0.4876996	0.6601246
11.6800003	0.5551925	0.7226663
11.6900005	0.5461574	0.7101213
11.7000008	0.5063235	0.7142327
11.710001	0.5342991	0.6875315
11.7200003	0.4467353	0.7087854
11.7300005	0.5319391	0.7213811
11.7400007	0.5425962	0.6517224
11.750001	0.5263542	0.7176439
11.7600002	0.5219506	0.7286084
11.7700005	0.5238163	0.7532952
11.7800007	0.5450373	0.7337
11.7900009	0.5057517	0.7640581
11.8000002	0.5278381	0.7430794
11.8100004	0.5050954	0.6824906
11.8200006	0.5287195	0.6816963
11.8300009	0.5085028	0.726198
11.8400002	0.5195047	0.7119039
11.8500004	0.4957719	0.7313001
11.8600006	0.5038606	0.6928725
11.8700008	0.5605603	0.6856398
11.8800001	0.5182217	0.6980063
11.8900003	0.4960735	0.7484381
11.9000006	0.525741	0.7248692
11.9100008	0.527467	0.6793802
11.920001	0.5324096	0.6928562
11.9300003	0.5244175	0.7134653
11.9400005	0.5715182	0.6862221
11.9500008	0.4507823	0.7171313
11.960001	0.5189856	0.707793
11.9700003	0.5303208	0.7080522
11.9800005	0.572829	0.6557606
11.9900007	0.4893413	0.7035352
12.000001	0.5145119	0.6788823
12.0100002	0.557386	0.7066022
12.0200005	0.5374657	0.7207684
12.0300007	0.4758743	0.680313
12.0400009	0.5662832	0.762289
12.0500002	0.5128167	0.6723844
12.0600004	0.5207696	0.7399229
12.0700006	0.5332333	0.6600863
12.0800009	0.4925559	0.7899208
12.0900002	0.5625644	0.7847183
12.1000004	0.5559344	0.7355257
12.1100006	0.4911421	0.7471431
12.1200008	0.5031851	0.7389849
12.1300001	0.5439889	0.7023297
12.1400003	0.5331181	0.7499062
12.1500006	0.541783	0.7413593
12.1600008	0.5357152	0.7159577
12.170001	0.5143209	0.728745
12.1800003	0.4858429	0.7118272
12.1900005	0.4951122	0.7263039
12.2000008	0.5058836	0.7399477
12.210001	0.5241151	0.7489479
12.2200003	0.5281544	0.7536798
12.2300005	0.5198954	0.7042766
12.2400007	0.517131	0.7214861
12.250001	0.4833931	0.6995329
12.2600002	0.5036545	0.6795031
12.2700005	0.4636217	0.7036461
12.2800007	0.5424743	0.7509246
12.2900009	0.5070986	0.7517555
12.3000002	0.5564457	0.7160564
12.3100004	0.5444428	0.7091569
12.3200006	0.5290552	0.6982744
12.3300009	0.5217937	0.7530639
12.3400002	0.5078624	0.6910124
12.3500004	0.4896957	0.676569
12.3600006	0.5657353	2.9733214
12.3700008	0.512031	3.0137107
12.3800001	0.484321	0.7353773
12.3900003	0.5068119	0.6997872
12.4000006	0.5035163	0.6831267
12.4100008	0.5564759	0.715964
12.420001	0.547599	0.7464916
12.4300003	0.5663998	0.7393407
12.4400005	0.5851572	0.7795855
12.4500008	0.52202	0.7133502
12.460001	0.5491931	0.7782353
12.4700003	0.5094913	0.7881768
12.4800005	0.5356215	0.7571604
12.4900007	0.5354636	0.7787835
12.500001	0.490466	0.893831
12.5100002	0.508051	0.7827111
12.5200005	0.4548259	0.713585
12.5300007	0.4746821	0.7214845
12.5400009	0.4827752	0.74383
12.5500002	0.4505705	0.751085
12.5600004	0.5165433	0.6942905
12.5700006	0.4797075	0.7354132
12.5800009	0.5229596	0.7440903
12.5900002	0.516214	0.7423058
12.6000004	0.5199457	0.7463551
12.6100006	0.5685005	0.7428021
12.6200008	0.5146343	0.7143469
12.6300011	0.4825215	0.6874928
12.6400003	0.5189847	0.7152818
12.6500006	0.4893207	0.7263479
12.6600008	0.5504979	0.7925352
12.670001	0.4867909	0.7697474
12.6800003	0.5876825	0.7705749
12.6900005	0.5374742	0.883266
12.7000008	0.4730939	0.9539639
12.710001	0.5038652	0.7047499
12.7200003	0.4896333	0.793584
12.7300005	0.5039425	0.8003729
12.7400007	0.5039687	0.9179413
12.750001	0.5008609	0.8026548
12.7600002	0.5325313	0.9023397
12.7700005	0.5370792	0.7539813
12.7800007	0.5350097	0.7592699
12.7900009	0.5661542	0.7220946
12.8000002	0.4916314	0.7475768
12.8100004	0.5247423	0.7398469
12.8200006	0.4605317	0.766656
12.8300009	0.5247762	0.724399
12.8400002	0.5291629	0.7696603
12.8500004	0.5060881	0.8837207
12.8600006	0.5059291	0.7540824
12.8700008	0.5496854	0.7471626
12.8800011	0.549085	0.771238
12.8900003	0.5180601	0.7578126
12.9000006	0.5586683	0.7087598
12.9100008	0.5207417	0.7637257
12.920001	0.525775	0.9029611
12.9300003	0.4641391	0.927441
12.9400005	0.5040817	0.8682073
12.9500008	0.4748795	0.8989572
12.960001	0.5073628	0.7297788
12.9700003	0.485575	0.942658
12.9800005	0.4962736	0.759479
12.9900007	0.4875852	0.8921102
13.000001	0.5040829	0.8746862
13.0100002	0.500728	0.9010481
13.0200005	0.4736518	0.8799258
13.0300007	0.4824364	0.9352743
13.0400009	0.5229111	0.888647
13.0500002	0.4862937	0.9123711
13.0600004	0.5156936	0.9419129
13.0700006	0.5238383	0.9597796
13.0800009	0.5065785	0.9291192
13.0900002	0.5077084	0.8638538
13.1000004	0.5160965	0.9380146
13.1100006	0.4834394	0.797053
13.1200008	0.4967242	0.7623374
13.1300011	0.4964989	0.74922
13.1400003	0.5257316	0.7451509
13.1500006	0.5122012	0.7329424
13.1600008	0.5090677	0.7445551
13.170001	0.4852847	0.7744072
13.1800003	0.520309	0.7551254
13.1900005	0.5134563	0.7041273
13.2000008	0.5048651	0.752636
13.210001	0.5110164	0.7805885
13.2200003	0.4776314	0.7875184
13.2300005	0.5368591	0.698621
13.2400007	0.5248856	0.7524744
13.250001	0.5347267	0.7055107
13.2600002	0.5242928	0.7438061
13.2700005	0.5233826	0.7657092
13.2800007	0.5822523	0.6945392
13.2900009	0.6134784	0.7293996
13.3000002	0.5112708	0.7171524
13.3100004	0.5479263	0.7226632
13.3200006	0.5945644	0.7402107
13.3300009	0.5861803	0.7196425
13.3400011	0.5735532	0.7329696
13.3500004	0.603618	0.7356037
13.3600006	0.5712348	0.7097129
13.3700008	0.5654731	0.716318
13.3800011	0.5726023	0.783418
13.3900003	0.6066597	0.7789352
13.4000006	0.571927	0.7347721
13.4100008	0.5843315	0.7391039
13.420001	0.5012937	0.7646913
13.4300003	0.5893145	0.7289937
13.4400005	0.5136628	0.7023679
13.4500008	0.5115122	0.7217917
13.460001	0.4745368	0.7068704
13.4700003	0.5483533	0.7788142
13.4800005	0.5517536	0.7470703
13.4900007	0.5408643	0.7270513
13.500001	0.5287626	0.7014169
13.5100002	0.5101257	0.7267495
13.5200005	0.4753523	0.7266117
13.5300007	0.4880782	0.7377705
13.5400009	0.5299436	0.7096515
13.5500002	0.4774783	0.6793094
13.5600004	0.4897919	0.6914814
13.5700006	0.4506811	0.7168196
13.5800009	0.4854564	0.7577633
13.5900011	0.5006168	0.7114762
13.6000004	0.5092468	0.7067557
13.6100006	0.5107087	0.7203785
13.6200008	0.5138382	0.7152695
13.6300011	0.5663658	0.7203045
13.6400003	0.589381	0.673256
13.6500006	0.519233	0.7077174
13.6600008	0.5108991	0.6870269
13.670001	0.5056499	0.6608803
13.6800003	0.5179065	0.6949281
13.6900005	0.5448612	0.7147135
13.7000008	0.5781116	0.7098578
13.710001	0.5681153	0.7269323
13.7200003	0.5764251	0.7316119
13.7300005	0.5341787	0.7040175
13.7400007	0.4915293	0.7464725
13.750001	0.5469069	0.4610148
13.7600002	0.5277509	0.4627858
13.7700005	0.5401298	0.7370821
13.7800007	0.5764417	0.7487471
13.7900009	0.5465407	0.8252262
13.8000002	0.5582864	0.7561468
13.8100004	0.5811651	0.8204262
13.8200006	0.5843853	0.7601998
13.8300009	0.593181	0.7542432
13.8400011	0.5365672	0.7722881
13.8500004	0.5504991	0.505769
13.8600006	0.6109346	0.5140756
13.8700008	0.5460067	0.7387914
13.8800011	0.5516949	0.7685562
13.8900003	0.5511394	0.7474837
13.9000006	0.5477367	0.7106359
13.9100008	0.5437833	0.7649981
13.920001	0.5509998	0.7525737
13.9300003	0.51762	0.8180127
13.9400005	0.5516869	0.7793389
13.9500008	0.5427499	0.7403433
13.960001	0.5544973	0.8030316
13.9700003	0.5028926	0.8066367
13.9800005	0.5495064	0.8254411
13.9900007	0.5963106	0.836605
14.000001	0.5854726	0.8224582
14.0100002	0.4960415	0.81485
14.0200005	0.597837	0.8261072
14.0300007	0.5530179	0.7810671
14.0400009	0.5457548	0.8427067
14.0500002	0.5916867	0.8680357
14.0600004	0.5215009	0.4754044
14.0700006	0.5188149	0.5015349
14.0800009	0.5753038	0.8700581
14.0900011	0.534057	0.8463497
14.1000004	0.5211475	0.8948385
14.1100006	0.5312735	0.8875433
14.1200008	0.5444392	0.834292
14.1300011	0.4935792	0.870643
14.1400003	0.5230054	0.8571216
14.1500006	0.4761977	0.5088579
14.1600008	0.4868186	0.8491099
14.170001	0.554005	0.8755481
14.1800003	0.4836115	0.8676494
14.1900005	0.5149657	0.8517181
14.2000008	0.4461964	0.8813016
14.210001	0.4836831	0.8216126
14.2200003	0.5008629	0.511501
14.2300005	0.527356	0.8015251
14.2400007	0.5465503	0.826147
14.250001	0.5154085	0.7626432
14.2600002	0.4761763	0.7982616
14.2700005	0.5250545	0.8190339
14.2800007	0.5446482	0.8520831
14.2900009	0.5480705	0.8766668
14.3000011	0.5228853	0.7990108
14.3100004	0.454562	0.8178691
14.3200006	0.4735914	0.8388253
14.3300009	0.4622808	0.8107058
14.3400011	0.5248657	0.7812559
14.3500004	0.4505658	0.7464272
14.3600006	0.4435243	0.7712232
14.3700008	0.4789028	0.8041816
14.3800011	0.4660262	0.7969952
14.3900003	0.544116	0.8154635
14.4000006	0.4850385	0.8193499
14.4100008	0.4717473	0.8376957
14.420001	0.4794772	0.8230649
14.4300003	0.4590887	0.8089436
14.4400005	0.4589399	0.7731977
14.4500008	0.4485202	0.7850525
14.460001	0.441643	0.7695394
14.4700003	0.4832381	0.7901778
14.4800005	0.5060207	0.8051158
14.4900007	0.4881704	0.8054899
14.500001	0.4610241	0.8038939
14.5100002	0.4516786	0.8175724
14.5200005	0.4390992	0.8080901
14.5300007	0.4693958	0.7653
14.5400009	0.4471184	0.7657637
14.5500011	0.4841521	0.7534615
14.5600004	0.4245409	0.8000261
14.5700006	0.4631678	0.7857617
14.5800009	0.4661471	0.7989163
14.5900011	0.4678464	0.7834703
14.6000004	0.514212	0.762672
14.6100006	0.4771521	0.7678016
14.6200008	0.4864786	0.7932355
14.6300011	0.5396789	0.7954425
14.6400003	0.5386325	0.8219986
14.6500006	0.4839716	0.7800254
14.6600008	0.4570154	0.8362137
14.670001	0.5387063	0.7879595
14.6800003	0.5061211	0.8144258
14.6900005	0.5269186	0.8526174
14.7000008	0.4696282	0.8667329
14.710001	0.5401934	0.8833663
14.7200003	0.4794407	0.9000958
14.7300005	0.5623736	0.8818122
14.7400007	0.510717	0.8832896
14.750001	0.5101438	0.8649768
14.7600002	0.4969832	0.8921613
14.7700005	0.4940618	0.87103
14.7800007	0.4925812	0.8472533
14.7900009	0.5099294	0.830617
14.8000011	0.5399521	0.8421804
14.8100004	0.5165968	0.8327522
14.8200006	0.517336	0.8684031
14.8300009	0.507222	0.9054598
14.8400011	0.5015467	0.9076962
14.8500004	0.4791866	0.9656714
14.8600006	0.5493973	0.9534104
14.8700008	0.5006458	0.8864579
14.8800011	0.5016688	0.8827717
14.8900003	0.4795175	3.0742106
14.9000006	0.5178815	3.1323993
14.9100008	0.5006806	0.9191003
14.920001	0.499245	3.1472363
14.9300003	0.5059353	0.8089975
14.9400005	0.508877	0.8541412
14.9500008	0.5160808	0.8282719
14.960001	0.5051488	0.8088114
14.9700003	0.4661903	0.8461865
14.9800005	0.4660536	0.8410298
14.9900007	0.4563358	0.8550674
15.000001	0.511998	3.0706644
15.0100012	0.4912082	0.8971406
15.0200005	0.532856	0.9036645
15.0300007	0.5104235	0.8523521
15.0400009	0.4715875	0.8919656
15.0500011	0.4569702	0.8393852
15.0600004	0.534717	0.8397427
15.0700006	0.4431603	0.9101086
15.0800009	0.4959027	3.1178076
15.0900011	0.4622408	3.1075258
15.1000004	0.4699155	0.9184385
15.1100006	0.4515444	0.8678703
15.1200008	0.4558791	0.8313192
15.1300011	0.4880001	0.854268
15.1400003	0.5266145	0.873919
15.1500006	0.5122025	0.8589349
15.1600008	0.4772066	0.8978551
15.170001	0.4509679	0.9370502
15.1800003	0.4904227	0.8617747
15.1900005	0.4470599	0.9105464
15.2000008	0.4659599	0.9181543
15.210001	0.4468072	0.932614
15.2200003	0.4853538	0.8577467
15.2300005	0.4914934	0.851315
15.2400007	0.4883344	0.8552274
15.250001	0.4920465	0.83783
15.2600012	0.4353988	0.8209518
15.2700005	0.5052753	0.8582238
15.2800007	0.4654268	0.8567076
15.2900009	0.4843822	0.8826743
15.3000011	0.4602948	0.9260893
15.3100004	0.4775541	0.9048918
15.3200006	0.5195802	0.9007167
15.3300009	0.5377364	0.8984472
15.3400011	0.4990987	0.8467549
15.3500004	0.4900534	0.8183867
15.3600006	0.5020994	0.8237205
15.3700008	0.4910686	0.8965178
15.3800011	0.4938747	0.8785521
15.3900003	0.5009308	0.8414942
15.4000006	0.5108867	0.8160838
15.4100008	0.4913319	0.8251474
15.420001	0.5228841	0.8143728
15.4300003	0.5003709	0.845282
15.4400005	0.5240684	0.8813511
15.4500008	0.4992587	0.8279269
15.460001	0.4630238	0.8759649
15.4700003	0.4705389	0.8433794
15.4800005	0.486922	0.8137442
15.4900007	0.4796373	0.7967714
15.500001	0.4954174	0.7822538
15.5100012	0.5042415	0.7692794
15.5200005	0.4666105	0.8164693
15.5300007	0.4664132	0.770461
15.5400009	0.4953047	0.7558522
15.5500011	0.4089262	0.742202
15.5600004	0.4798227	0.7421095
15.5700006	0.4865527	0.751725
15.5800009	0.4692559	0.7572324
15.5900011	0.479576	0.7470232
15.6000004	0.4710364	0.7427586
15.6100006	0.4518288	0.7214141
15.6200008	0.4600414	0.7273096
15.6300011	0.4762766	0.7210903
15.6400003	0.4897125	0.6690616
15.6500006	0.495733	0.7112923
15.6600008	0.5119128	0.6666309
15.670001	0.4864604	0.6999277
15.6800003	0.4796184	0.7103274
15.6900005	0.4777858	0.7362115
15.7000008	0.4703561	0.7519715
15.710001	0.5246413	0.7659043
15.7200012	0.5298774	0.7496799
15.7300005	0.4888863	0.725832
15.7400007	0.4626184	0.7239367
15.750001	0.4643283	0.7631174
15.7600012	0.5053458	0.7568185
15.7700005	0.5111168	0.785685
15.7800007	0.497161	0.7785751
15.7900009	0.4987419	0.762857
15.8000011	0.488032	0.7252686
15.8100004	0.5121458	0.717856
15.8200006	0.5063502	0.7220691
15.8300009	0.5161832	0.7037309
15.8400011	0.4979047	0.7169672
15.8500004	0.5520597	0.7496646
15.8600006	0.5202913	0.759897
15.8700008	0.4828327	0.7860911
15.8800011	0.4553369	0.7844281
15.8900003	0.5383981	0.7324662
15.9000006	0.4890111	0.786572
15.9100008	0.5014431	0.7222302
15.920001	0.4998989	0.7334008
15.9300003	0.5003135	0.715135
15.9400005	0.4741449	0.7859787
15.9500008	0.4504458	0.7476539
15.960001	0.4360052	0.7404165
15.9700012	0.4709732	0.7095969
15.9800005	0.4933492	0.6988585
15.9900007	0.5146406	0.7234632
16	0.4803551	0.744483
16.0100002	0.4685893	0.7584839
16.0200005	0.4889485	0.7839308
16.0300007	0.5135896	0.8140555
16.0400009	0.4253551	0.7782753
16.0500011	0.4650227	0.7772384
16.0600014	0.5061214	0.8108561
16.0700016	0.5137945	0.8143094
16.0799999	0.5093498	0.7665191
16.0900002	0.4901953	0.7890521
16.1000004	0.5000133	0.723076
16.1100006	0.441315	0.7586849
16.1200008	0.4845097	0.759658
16.1300011	0.4756552	0.755131
16.1400013	0.4595428	0.7459053
16.1500015	0.4642406	0.7349507
16.1599998	0.489185	0.711273
16.1700001	0.4643172	0.7317283
16.1800003	0.4644188	0.7276914
16.1900005	0.5360734	0.733868
16.2000008	0.5508289	0.7602217
16.210001	0.5162915	0.7571026
16.2200012	0.4475223	0.7641214
16.2300014	0.4787656	0.743276
16.2400017	0.5257443	0.7580116
16.25	0.5183593	0.711772
16.2600002	0.5192055	0.7720623
16.2700005	0.5632743	0.7508806
16.2800007	0.5243371	0.7941973
16.2900009	0.5785979	0.7197476
16.3000011	0.4859175	0.8018278
16.3100014	0.5422841	0.7958031
16.3200016	0.5257376	0.7895036
16.3299999	0.5116372	0.7773739
16.3400002	0.519006	0.762162
16.3500004	0.5514231	0.791869
16.3600006	0.5252931	0.5185132
16.3700008	0.5466301	0.5684001
16.3800011	0.6016779	0.821284
16.3900013	0.5576792	0.8029374
16.4000015	0.5585108	0.7608779
16.4099998	0.5130837	0.7731208
16.4200001	0.587778	0.7703092
16.4300003	0.5515106	0.7673903
16.4400005	0.5648897	0.8012651
16.4500008	0.5766303	0.591914
16.460001	0.5912856	0.7227806
16.4700012	0.5812343	0.7488647
16.4800014	0.5443318	0.7996001
16.4900017	0.5713661	0.7452489
16.5	0.5302718	0.804413
16.5100002	0.5708245	0.7440402
16.5200005	0.6211759	0.7928858
16.5300007	0.5936049	0.8107942
16.5400009	0.5850766	0.7878546
16.5500011	0.6044853	0.8077353
16.5600014	0.5906695	0.7569205
16.5700016	0.6446185	0.7653056
16.5799999	0.638141	0.7745645
16.5900002	0.619221	0.8093689
16.6000004	0.5805828	0.7575191
16.6100006	0.5819935	0.754006
16.6200008	0.627311	0.8034034
16.6300011	0.5811554	0.7672026
16.6400013	0.5525515	0.7890075
16.6500015	0.5482138	0.7872947
16.6599998	0.5729239	0.7715781
16.6700001	0.6019119	3.059118
16.6800003	0.5950826	3.0413058
16.6900005	0.6646711	3.068996
16.7000008	0.6340329	3.0921063
16.710001	0.6181589	3.1158929
16.7200012	0.6092322	0.8336495
16.7300014	0.6320809	0.8697928
16.7400017	0.5706025	0.873827
16.75	0.6027857	0.839898
16.7600002	0.5705974	3.1178157
16.7700005	0.5134873	0.8085603
16.7800007	0.5379621	0.8507363
16.7900009	0.5603995	0.8095416
16.8000011	0.5667115	0.7838174
16.8100014	0.552651	3.099787
16.8200016	0.5684434	3.0717149
16.8299999	0.5809731	3.0452442
16.8400002	0.5840598	0.8076341
16.8500004	0.5569023	0.8461247
16.8600006	0.592864	0.7922174
16.8700008	0.5646635	3.0857484
16.8800011	0.6479335	3.0746291
16.8900013	0.5622146	3.102978
16.9000015	0.6021616	1.9603671
16.9100018	0.6357939	1.9352849
16.9200001	0.5249354	1.9423068
16.9300003	0.536947	1.9652601
16.9400005	0.6282406	1.9658893
16.9500008	0.6123888	1.9682521
16.960001	0.5242319	3.1150017
16.9700012	0.5763704	0.811462
16.9800014	0.5629903	3.0303261
16.9900017	0.5736789	3.081573
17	0.6289	3.0803008
17.0100002	0.6098754	3.0822241
17.0200005	0.5840746	3.0928199
17.0300007	0.7413426	3.0827653
17.0400009	0.6428869	3.1245589
17.0500011	0.664975	3.0875387
17.0600014	0.7001881	0.8173573
17.0700016	0.7059524	0.7917691
17.0799999	0.6396397	0.7656946
17.0900002	0.6495899	0.7935303
17.1000004	0.6321428	0.7947538
17.1100006	0.5983014	0.8222754
17.1200008	0.5903358	0.7859281
17.1300011	0.6114823	0.7695743
17.1400013	0.5771295	0.7598009
17.1500015	0.6280944	0.8004825
17.1600018	0.6178953	0.7733984
17.1700001	0.7424564	0.7633792
17.1800003	0.65947	0.7524613
17.1900005	0.579699	0.7622725
17.2000008	0.5548617	0.7951322
17.210001	0.5893219	0.7835914
17.2200012	0.6077704	0.8337169
17.2300014	0.5876199	0.8134106
17.2400017	0.5614414	0.8146546
17.25	0.5993852	0.8235208
17.2600002	0.6559812	0.8409435
17.2700005	0.6269875	0.8158276
17.2800007	0.6596058	0.8333401
17.2900009	0.6205565	0.8801771
17.3000011	0.5806629	0.9008059
17.3100014	0.5877404	0.8370712
17.3200016	0.5818931	0.8192041
17.3299999	0.5683997	3.0875144
17.3400002	0.6519168	3.1097107
17.3500004	0.6520253	3.1083872
17.3600006	0.6765926	3.1235368
17.3700008	0.6305657	3.1133044
17.3800011	0.555936	3.1012905
17.3900013	0.5953388	3.0834742
17.4000015	0.6231377	3.0546424
17.4100018	0.5923678	3.0422652
17.4200001	0.6086674	3.0487111
17.4300003	0.5653508	0.7444224
17.4400005	0.5269789	2.9766271
17.4500008	0.5660138	3.0119426
17.460001	0.6000294	0.7890916
17.4700012	0.622523	0.7772174
17.4800014	0.6160237	0.7768412
17.4900017	0.6183252	0.8321871
17.5	0.5760832	0.7367275
17.5100002	0.5338021	0.8057209
17.5200005	0.5610057	0.828953
17.5300007	0.5714734	0.847
17.5400009	0.5550724	0.8261282
17.5500011	0.583447	3.0800648
17.5600014	0.6123073	3.048526
17.5700016	0.6298417	0.8350105
17.5799999	0.6508805	0.783982
17.5900002	0.5759647	0.840629
17.6000004	0.585263	0.7273395
17.6100006	0.5105984	0.875199
17.6200008	0.5214855	1.8491888
17.6300011	0.4861324	1.8872883
17.6400013	0.562201	0.8823916
17.6500015	0.5279937	0.8508022
17.6600018	0.5739729	0.9032686
17.6700001	0.5557048	3.0780058
17.6800003	0.5512186	0.8082535
17.6900005	0.5566682	3.0595639
17.7000008	0.5323964	0.7922192
17.710001	0.5556606	3.0268092
17.7200012	0.5452086	2.991919
17.7300014	0.5102171	3.0450833
17.7400017	0.4806946	3.0543916
17.75	0.5231766	0.7443733
17.7600002	0.5253074	0.7445584
17.7700005	0.5482102	0.7716368
17.7800007	0.4945464	3.010752
17.7900009	0.5433742	2.9971833
17.8000011	0.5128657	3.0050979
17.8100014	0.5377805	3.0279484
17.8200016	0.565169	2.9717026
17.8299999	0.5394745	1.89738
17.8400002	0.5661137	1.8881192
17.8500004	0.517886	1.8934717
17.8600006	0.5428498	1.8961493
17.8700008	0.5358438	1.923463
17.8800011	0.5238562	1.8779876
17.8900013	0.51885	1.8840696
17.9000015	0.5013276	2.9952326
17.9100018	0.4611298	3.0465188
17.9200001	0.5029513	1.9499772
17.9300003	0.4976086	0.9012339
17.9400005	0.4974374	0.78517
17.9500008	0.5061432	0.8042299
17.960001	0.4892494	0.7931062
17.9700012	0.4955397	0.7592388
17.9800014	0.5175686	0.84631
17.9900017	0.4869598	0.7522687
18	0.5077742	0.7556353
18.0100002	0.4929037	0.7554613
18.0200005	0.497881	0.7366867
18.0300007	0.4996959	0.7252183
18.0400009	0.4876527	0.7385185
18.0500011	0.5177185	0.7181289
18.0600014	0.5032589	0.7397889
18.0700016	0.4645932	0.7612463
18.0799999	0.5009857	0.7133458
18.0900002	0.5536742	0.8093582
18.1000004	0.4799074	0.7790118
18.1100006	0.4613124	0.7485918
18.1200008	0.551202	0.7412421
18.1300011	0.5250395	0.7659892
18.1400013	0.5233212	0.7431118
18.1500015	0.4820239	0.7214355
18.1600018	0.4777955	0.7610597
18.1700001	0.4909615	0.7777464
18.1800003	0.4950259	0.7387017
18.1900005	0.5506722	0.7157798
18.2000008	0.5192993	0.7393996
18.210001	0.5021086	0.7718487
18.2200012	0.5057826	0.7488883
18.2300014	0.498432	0.7392359
18.2400017	0.5153949	0.752233
18.25	0.552627	0.7462111
18.2600002	0.5054145	0.7406517
18.2700005	0.5493528	0.7690495
18.2800007	0.5152922	0.7615563
18.2900009	0.4910026	0.7409168
18.3000011	0.4851796	0.7806184
18.3100014	0.4962779	0.7454841
18.3200016	0.5082409	0.7960524
18.3299999	0.4821755	0.8099234
18.3400002	0.5166619	0.7636282
18.3500004	0.5716748	0.7276878
18.3600006	0.5622776	0.7912866
18.3700008	0.5583866	0.7703352
18.3800011	0.5947515	0.7898929
18.3900013	0.5588524	0.8177745
18.4000015	0.6116623	0.7731461
18.4100018	0.5893685	0.7569523
18.4200001	0.5595528	0.7754884
18.4300003	0.6304253	0.7938988
18.4400005	0.524083	0.7601988
18.4500008	0.5862517	0.7807003
18.460001	0.5810558	0.7586392
18.4700012	0.5615692	0.7310848
18.4800014	0.5805069	0.7989669
18.4900017	0.5603763	0.7565817
18.5	0.5548236	0.7432785
18.5100002	0.6104051	0.7802593
18.5200005	0.5913597	0.8375306
18.5300007	0.5690517	0.7859504
18.5400009	0.568637	0.7143902
18.5500011	0.5886896	0.7975091
18.5600014	0.6281111	0.7306038
18.5700016	0.5956362	0.7656056
18.5800018	0.5952021	0.7955721
18.5900002	0.5396131	0.7755391
18.6000004	0.5887395	0.8113004
18.6100006	0.5513779	0.7484531
18.6200008	0.5359432	0.7607627
18.6300011	0.6114259	0.8026508
18.6400013	0.5817327	0.7178506
18.6500015	0.5418141	0.814554
18.6600018	0.5576981	0.7887565
18.6700001	0.5678037	0.8001451
18.6800003	0.5292193	0.7904862
18.6900005	0.6258195	0.799087
18.7000008	0.6524444	0.7682104
18.710001	0.5814525	0.7551415
18.7200012	0.5801326	0.7619566
18.7300014	0.5280804	0.7853903
18.7400017	0.5590427	0.7508646
18.75	0.5134718	0.771789
18.7600002	0.5840438	0.8057259
18.7700005	0.5557085	0.7707151
18.7800007	0.5623897	0.766942
18.7900009	0.5620275	0.77683
18.8000011	0.6069015	0.7465882
18.8100014	0.6302404	0.7479125
18.8200016	0.602161	0.7208086
18.8300018	0.5571613	0.7034324
18.8400002	0.5809761	0.7130406
18.8500004	0.5598081	0.7724161
18.8600006	0.5685874	0.761506
18.8700008	0.6406929	0.7268263
18.8800011	0.6481532	0.7595761
18.8900013	0.6135719	0.6787786
18.9000015	0.5584709	0.6884626
18.9100018	0.5218298	0.6863429
18.9200001	0.6009912	0.7349749
18.9300003	0.5892686	0.7475274
18.9400005	0.5885878	0.7422084
18.9500008	0.6155255	0.759196
18.960001	0.6154855	0.7248155
18.9700012	0.5842722	0.7248878
18.9800014	0.6300368	0.7701766
18.9900017	0.6019756	0.7343423
19	0.6135086	0.7071493
19.0100002	0.5902866	0.6953329
19.0200005	0.6387845	0.7822989
19.0300007	0.6249315	0.7471976
19.0400009	0.6700554	0.7410413
19.0500011	0.6756737	0.8010312
19.0600014	0.6315269	0.7864121
19.0700016	0.6565288	0.7805253
19.0800018	0.7135985	0.7966525
19.0900002	0.657297	0.7535061
19.1000004	0.5925277	0.7412034
19.1100006	0.5895306	0.7966235
19.1200008	0.6797146	0.7613158
19.1300011	0.665958	0.8048522
19.1400013	0.6143171	0.7888993
19.1500015	0.6921715	0.7667242
19.1600018	0.7189695	0.7205404
19.1700001	0.6784004	0.7113898
19.1800003	0.7054893	0.7725936
19.1900005	0.6197696	0.7369286
19.2000008	0.6284372	0.7588047
19.210001	0.6504968	0.7425151
19.2200012	0.6657981	0.7282785
19.2300014	0.6675597	0.7128025
19.2400017	0.5869349	0.7268951
19.25	0.6676393	0.7185347
19.2600002	0.6119455	0.712431
19.2700005	0.6330923	0.7597862
19.2800007	0.6205457	0.7258866
19.2900009	0.6288335	0.7460001
19.3000011	0.675115	0.7663009
19.3100014	0.6095874	0.726056
19.3200016	0.6968048	0.7422094
19.3300018	0.7074697	0.7313261
19.3400002	0.6791742	0.7116418
19.3500004	0.6800355	0.7358058
19.3600006	0.6988192	0.769553
19.3700008	0.7286372	0.690651
19.3800011	0.6897732	0.7206393
19.3900013	0.6809902	0.7200429
19.4000015	0.694882	0.7556394
19.4100018	0.6625465	0.7532449
19.4200001	0.6597025	0.7117339
19.4300003	0.6767939	0.7854457
19.4400005	0.6397327	2.971859
19.4500008	0.6770626	0.7588324
19.460001	0.7307582	0.7476395
19.4700012	0.7293058	0.7888561
19.4800014	0.7128481	0.7231281
19.4900017	0.6231411	0.7537242
19.5	0.647047	0.7770093
19.5100002	0.6508849	0.757644
19.5200005	0.633086	0.7896819
19.5300007	0.6973507	3.0633843
19.5400009	0.7256811	3.0998845
19.5500011	0.6611828	3.0528665
19.5600014	0.6683447	0.8782245
19.5700016	0.5817506	3.1247649
19.5800018	0.6271788	0.8117005
19.5900002	0.5838384	3.0617025
19.6000004	0.6814265	3.0597856
19.6100006	0.6296672	3.037405
19.6200008	0.6419309	3.0083218
19.6300011	0.6704533	3.0667682
19.6400013	0.6434167	3.043751
19.6500015	0.6654251	0.8019613
19.6600018	0.6018832	0.7709299
19.6700001	0.640964	0.7898607
19.6800003	0.6679308	0.7254021
19.6900005	0.6125017	0.7529384
19.7000008	0.5897763	0.7675391
19.710001	0.6183367	0.7219737
19.7200012	0.6702173	0.7689445
19.7300014	0.6486586	0.7624322
19.7400017	0.7290928	0.79211
19.75	0.6774875	0.7643875
19.7600002	0.5910649	0.7467257
19.7700005	0.6232096	0.7838381
19.7800007	0.5984714	3.0252433
19.7900009	0.6221468	3.0291049
19.8000011	0.607923	0.8124182
19.8100014	0.5923764	3.0678558
19.8200016	0.5527418	3.0456679
19.8300018	0.5904123	3.1244547
19.8400002	0.6212032	3.0817554
19.8500004	0.6231374	3.0908759
19.8600006	0.5916016	3.1090589
19.8700008	0.6392124	3.0609963
19.8800011	0.6025677	3.0993655
19.8900013	0.5953075	1.9848015
19.9000015	0.6447892	3.0555072
19.9100018	0.6808854	3.0575695
19.9200001	0.6674013	3.0989199
19.9300003	0.5809078	0.8694879
19.9400005	0.6417262	3.0920153
19.9500008	0.6406694	0.8517045
19.960001	0.605988	0.7797199
19.9700012	0.60162	0.7840633
19.9800014	0.5315304	0.7739286
[truncated: 3,002 more rows]
