# Supplementary material for: Neuraminidase as a novel therapeutic management strategy for Alzheimer’s disease: evidenced through molecular docking, molecular dynamic simulation and gene expression analysis
Source: Front Chem. 2025 May 30;13:1574702. doi: 10.3389/fchem.2025.1574702 (PMC12163420; doi:10.3389/fchem.2025.1574702)
Supplement: Supplementary file 1 [file DataSheet1.zip › supplementary files/RMSD, RMSF, Gyration results/rmsd_l_1234.xvg]

#	This	file	was	created	Mon	Apr	21	4:28:09	2025
#	Created	by:
#	:-)	GROMACS	-	gmx	rms	2024.5	(-:
#
#	Executable:	/usr/local/gromacs/bin/gmx
#	Data	prefix:	/usr/local/gromacs
#	Working	dir:	/home/mj/Desktop/simulation/3.	Oseltamivir	with	Neuraminidase/1.	Oseltamivir	with	neurominidase	MD	simulation	gromacs
#	Command	line:
#	gmx	rms	#NAME?	MD_1234.tpr	#NAME?	MD_1234_center.xtc	#NAME?	rmsd_l_1234.xvg	#NAME?	ns
#	gmx	rms	is	part	of	G	R	O	M	A	C	S:
#
#	Getting	the	Right	Output	Means	no	Artefacts	in	Calculating	Stuff
#
@	title	RMSD
@	xaxis	label	Time (ns)
@	yaxis	label	RMSD (nm)
@TYPE	xy
@	subtitle	LIG after lsq fit to Protein
	0	0.000486
	0.01	0.208401
	0.02	0.1720724
	0.03	0.2049556
	0.04	0.2577948
	0.05	0.2175399
	0.06	0.2106435
	0.07	0.2163607
	0.08	0.2224649
	0.09	0.2330125
	0.1	0.294908
	0.11	0.2597412
	0.12	0.2686586
	0.13	0.2998824
	0.14	0.3097438
	0.15	0.2608404
	0.16	0.2961451
	0.17	0.2641139
	0.18	0.2471315
	0.19	0.2126074
	0.2	0.2348935
	0.21	0.2314285
	0.22	0.2321118
	0.23	0.2230972
	0.24	0.216502
	0.25	0.2500585
	0.26	0.2282166
	0.27	0.2311788
	0.28	0.2311538
	0.29	0.2250696
	0.3	0.2521683
	0.31	0.2349464
	0.32	0.270466
	0.33	0.2750601
	0.34	0.2370206
	0.35	0.248211
	0.36	0.2139723
	0.37	0.2214537
	0.38	0.2357553
	0.39	0.2624843
	0.4	0.2817264
	0.41	0.2295612
	0.42	0.2427755
	0.43	0.1955662
	0.44	0.2029424
	0.45	0.2612071
	0.46	0.2709068
	0.47	0.2339462
	0.48	0.2398398
	0.49	0.2792857
	0.5	0.2867927
	0.5100001	0.2815354
	0.52	0.2811914
	0.53	0.3008203
	0.54	0.2897922
	0.55	0.2945884
	0.56	0.2491975
	0.5700001	0.2419287
	0.58	0.2674802
	0.59	0.262771
	0.6	0.2203378
	0.61	0.3016702
	0.62	0.2887047
	0.6300001	0.3067843
	0.64	0.2701127
	0.65	0.2971669
	0.66	0.2387617
	0.67	0.2762942
	0.68	0.2540216
	0.6900001	0.2535568
	0.7	0.2298702
	0.71	0.1750375
	0.72	0.1974984
	0.73	0.2392591
	0.74	0.2225547
	0.7500001	0.2755242
	0.7600001	0.3003958
	0.77	0.2976708
	0.78	0.2631183
	0.79	0.2370231
	0.8	0.2302662
	0.8100001	0.2694112
	0.8200001	0.2399053
	0.83	0.2475495
	0.84	0.2556391
	0.85	0.2521364
	0.86	0.2713132
	0.8700001	0.2861511
	0.8800001	0.2956102
	0.89	0.2847834
	0.9	0.2744141
	0.91	0.251567
	0.92	0.254361
	0.9300001	0.3132446
	0.9400001	0.2915208
	0.95	0.2535749
	0.96	0.2766241
	0.97	0.2296574
	0.98	0.2796495
	0.9900001	0.2486794
	1	0.2926527
	1.01	0.2581604
	1.0200001	0.3070836
	1.0300001	0.2857988
	1.0400001	0.263402
	1.0500001	0.2630547
	1.0600001	0.2606843
	1.0700001	0.2897868
	1.08	0.2797184
	1.09	0.242101
	1.1	0.3182043
	1.11	0.2746429
	1.12	0.319505
	1.13	0.2640498
	1.1400001	0.308282
	1.1500001	0.284247
	1.1600001	0.3140102
	1.1700001	0.3483067
	1.1800001	0.3177969
	1.1900001	0.2800805
	1.2	0.2881552
	1.21	0.2681096
	1.22	0.3009655
	1.23	0.2612211
	1.24	0.2886099
	1.25	0.2902712
	1.2600001	0.3093677
	1.2700001	0.2937291
	1.2800001	0.2780752
	1.2900001	0.2998746
	1.3000001	0.2502052
	1.3100001	0.2683779
	1.3200001	0.2484904
	1.33	0.3368473
	1.34	0.2855977
	1.35	0.3344964
	1.36	0.2964512
	1.3700001	0.3177056
	1.3800001	0.2834949
	1.3900001	0.2693072
	1.4000001	0.3326144
	1.4100001	0.3190339
	1.4200001	0.298428
	1.4300001	0.3280648
	1.4400001	0.3421424
	1.45	0.2979248
	1.46	0.3466164
	1.47	0.3079701
	1.48	0.3543379
	1.4900001	0.3371607
	1.5000001	0.3693503
	1.5100001	0.3453754
	1.5200001	0.2923205
	1.5300001	0.3474143
	1.5400001	0.2928006
	1.5500001	0.3334648
	1.5600001	0.3109167
	1.5700001	0.2855327
	1.58	0.2901371
	1.59	0.2912486
	1.6	0.2750159
	1.6100001	0.3048306
	1.6200001	0.3691985
	1.6300001	0.2817258
	1.6400001	0.290837
	1.6500001	0.3627498
	1.6600001	0.3137207
	1.6700001	0.3223001
	1.6800001	0.2927267
	1.6900001	0.3020242
	1.7	0.3461151
	1.71	0.3377751
	1.72	0.308661
	1.7300001	0.2971094
	1.7400001	0.3036085
	1.7500001	0.3104866
	1.7600001	0.3029852
	1.7700001	0.2938363
	1.7800001	0.3396084
	1.7900001	0.3399143
	1.8000001	0.3435917
	1.8100001	0.3583125
	1.8200001	0.4047049
	1.83	0.3832177
	1.84	0.3573129
	1.8500001	0.3250524
	1.8600001	0.3549168
	1.8700001	0.3373041
	1.8800001	0.3471979
	1.8900001	0.323779
	1.9000001	0.3358929
	1.9100001	0.3385288
	1.9200001	0.3473455
	1.9300001	0.3209008
	1.9400001	0.3698831
	1.95	0.379878
	1.96	0.3711284
	1.9700001	0.337333
	1.9800001	0.3590687
	1.9900001	0.3453754
	2	0.3840718
	2.01	0.3909994
	2.02	0.3935161
	2.0300002	0.3634948
	2.0400002	0.340314
	2.0500002	0.3181163
	2.0600002	0.3438944
	2.0700002	0.2696419
	2.0800002	0.260499
	2.0900002	0.2882174
	2.1000001	0.2851738
	2.1100001	0.3428282
	2.1200001	0.3173084
	2.1300001	0.3001389
	2.1400001	0.3069221
	2.1500001	0.2754583
	2.1600001	0.3060652
	2.1700001	0.3201939
	2.1800001	0.3100063
	2.1900001	0.2994164
	2.2	0.3066313
	2.21	0.3294381
	2.22	0.3354764
	2.23	0.2872318
	2.24	0.3159933
	2.25	0.3335232
	2.26	0.3235183
	2.2700002	0.3453307
	2.2800002	0.2930688
	2.2900002	0.3212269
	2.3000002	0.2688655
	2.3100002	0.3034182
	2.3200002	0.2943394
	2.3300002	0.3019308
	2.3400002	0.2793614
	2.3500001	0.2504911
	2.3600001	0.29448
	2.3700001	0.2755855
	2.3800001	0.2635016
	2.3900001	0.267753
	2.4000001	0.2693219
	2.4100001	0.2834457
	2.4200001	0.2620029
	2.4300001	0.2996103
	2.4400001	0.2632253
	2.45	0.3178567
	2.46	0.2943296
	2.47	0.2610724
	2.48	0.3183974
	2.49	0.2895815
	2.5	0.3355081
	2.5100002	0.3170723
	2.5200002	0.2825728
	2.5300002	0.2680416
	2.5400002	0.3296759
	2.5500002	0.3082106
	2.5600002	0.3343812
	2.5700002	0.3248258
	2.5800002	0.3089571
	2.5900002	0.2712735
	2.6000001	0.3123382
	2.6100001	0.3254883
	2.6200001	0.3436246
	2.6300001	0.3066364
	2.6400001	0.3122631
	2.6500001	0.3055616
	2.6600001	0.3511124
	2.6700001	0.2849022
	2.6800001	0.2478949
	2.6900001	0.2702606
	2.7	0.2928056
	2.71	0.3196244
	2.72	0.3167436
	2.73	0.3173929
	2.7400002	0.3290128
	2.7500002	0.30879
	2.7600002	0.3158885
	2.7700002	0.3183862
	2.7800002	0.3414241
	2.7900002	0.2959267
	2.8000002	0.3388883
	2.8100002	0.2666439
	2.8200002	0.3050705
	2.8300002	0.3489926
	2.8400002	0.3137524
	2.8500001	0.3257547
	2.8600001	0.3186434
	2.8700001	0.3374667
	2.8800001	0.3401136
	2.8900001	0.3510055
	2.9000001	0.3212717
	2.9100001	0.3146499
	2.9200001	0.3090499
	2.9300001	0.3400965
	2.9400001	0.3157115
	2.95	0.3065613
	2.96	0.3562619
	2.97	0.2647629
	2.9800003	0.3380699
	2.9900002	0.322793
	3.0000002	0.3817798
	3.0100002	0.3066674
	3.0200002	0.3278376
	3.0300002	0.3197072
	3.0400002	0.3575067
	3.0500002	0.3456172
	3.0600002	0.3023809
	3.0700002	0.3136021
	3.0800002	0.331319
	3.0900002	0.3257156
	3.1000001	0.3245999
	3.1100001	0.316128
	3.1200001	0.3164087
	3.1300001	0.3437518
	3.1400001	0.3195544
	3.1500001	0.3439397
	3.1600001	0.3128731
	3.1700001	0.3215653
	3.1800001	0.3303628
	3.1900001	0.2837079
	3.2	0.2927122
	3.21	0.3067251
	3.2200003	0.3128793
	3.2300003	0.2831588
	3.2400002	0.3049696
	3.2500002	0.2622925
	3.2600002	0.2984341
	3.2700002	0.2805548
	3.2800002	0.3204722
	3.2900002	0.3031287
	3.3000002	0.2584501
	3.3100002	0.3088039
	3.3200002	0.3099948
	3.3300002	0.242772
	3.3400002	0.2981934
	3.3500001	0.3152614
	3.3600001	0.2782552
	3.3700001	0.2902393
	3.3800001	0.3005302
	3.3900001	0.3027634
	3.4000001	0.3034727
	3.4100001	0.3473916
	3.4200001	0.3122132
	3.4300001	0.3172922
	3.4400001	0.3007043
	3.45	0.3154304
	3.4600003	0.322389
	3.4700003	0.3037703
	3.4800003	0.3184985
	3.4900002	0.3097516
	3.5000002	0.3287272
	3.5100002	0.3305125
	3.5200002	0.3518068
	3.5300002	0.3492006
	3.5400002	0.2992261
	3.5500002	0.2987747
	3.5600002	0.3392329
	3.5700002	0.3386493
	3.5800002	0.3072752
	3.5900002	0.3147621
	3.6000001	0.3570684
	3.6100001	0.3355769
	3.6200001	0.3118301
	3.6300001	0.3539036
	3.6400001	0.3256861
	3.6500001	0.3454347
	3.6600001	0.3577611
	3.6700001	0.3428643
	3.6800001	0.3324327
	3.6900001	0.3340425
	3.7000003	0.3598726
	3.7100003	0.3408679
	3.7200003	0.3398361
	3.7300003	0.3390121
	3.7400002	0.3701384
	3.7500002	0.3545813
	3.7600002	0.3226097
	3.7700002	0.3505338
	3.7800002	0.3306722
	3.7900002	0.3650033
	3.8000002	0.3633321
	3.8100002	0.3198973
	3.8200002	0.3141478
	3.8300002	0.2830594
	3.8400002	0.291823
	3.8500001	0.2468252
	3.8600001	0.3053471
	3.8700001	0.281546
	3.8800001	0.2803234
	3.8900001	0.20414
	3.9000001	0.2575121
	3.9100001	0.2853902
	3.9200001	0.266151
	3.9300003	0.2634464
	3.9400003	0.2749864
	3.9500003	0.2634582
	3.9600003	0.2511175
	3.9700003	0.2722479
	3.9800003	0.2676448
	3.9900002	0.2962977
	4	0.2621255
	4.0100002	0.3030599
	4.02	0.3085386
	4.0300002	0.2941025
	4.04	0.2860297
	4.0500002	0.2987069
	4.0600004	0.2829481
	4.0700002	0.2857622
	4.0800004	0.2756591
	4.0900002	0.2952663
	4.1000004	0.2840019
	4.1100001	0.2927873
	4.1200004	0.3339949
	4.1300001	0.3283444
	4.1400003	0.2820525
	4.1500001	0.2792203
	4.1600003	0.5356897
	4.1700001	0.3365576
	4.1800003	0.3104692
	4.1900001	0.2893866
	4.2000003	0.2873953
	4.21	0.2978501
	4.2200003	0.2598493
	4.23	0.2888727
	4.2400002	0.2906983
	4.25	3.3534641
	4.2600002	0.3753892
	4.27	0.3421753
	4.2800002	0.3158004
	4.2900004	0.5818732
	4.3000002	2.2007961
	4.3100004	0.3388088
	4.3200002	2.2021425
	4.3300004	2.2333951
	4.3400002	0.2884195
	4.3500004	0.2906927
	4.3600001	0.312229
	4.3700004	0.3516843
	4.3800001	0.601022
	4.3900003	0.3710472
	4.4000001	0.3917751
	4.4100003	0.3752427
	4.4200001	0.397267
	4.4300003	0.3527826
	4.4400001	0.4047869
	4.4500003	0.3725767
	4.46	0.6360765
	4.4700003	0.3728886
	4.48	0.349104
	4.4900002	0.3636355
	4.5	0.3488427
	4.5100002	0.6641442
	4.52	0.6769952
	4.5300002	0.352547
	4.5400004	0.7049158
	4.5500002	0.698384
	4.5600004	0.3554319
	4.5700002	0.3522936
	4.5800004	0.3352939
	4.5900002	0.3286595
	4.6000004	0.3322878
	4.6100001	0.3372226
	4.6200004	0.29441
	4.6300001	0.321699
	4.6400003	0.3606213
	4.6500001	0.7449018
	4.6600003	0.9220656
	4.6700001	0.9579321
	4.6800003	0.9175227
	4.6900001	0.9363778
	4.7000003	0.9736937
	4.71	0.9301161
	4.7200003	0.9092076
	4.73	0.9446429
	4.7400002	0.9375585
	4.75	0.9791504
	4.7600002	0.9363014
	4.7700005	0.9457271
	4.7800002	0.9723192
	4.7900004	0.8915102
	4.8000002	0.9386232
	4.8100004	0.9090317
	4.8200002	0.928079
	4.8300004	0.9445443
	4.8400002	0.9109206
	4.8500004	0.6357806
	4.8600001	0.6798238
	4.8700004	0.9527082
	4.8800001	0.9846575
	4.8900003	0.3891045
	4.9000001	0.4182635
	4.9100003	0.9500036
	4.9200001	0.9070193
	4.9300003	0.73458
	4.9400001	0.9418418
	4.9500003	0.9436455
	4.96	0.9496813
	4.9700003	0.8954362
	4.98	0.944516
	4.9900002	0.8835156
	5	0.8825487
	5.0100002	0.9081006
	5.0200005	0.8828072
	5.0300002	0.8266864
	5.0400004	0.885237
	5.0500002	0.852545
	5.0600004	0.8763936
	5.0700002	0.8923278
	5.0800004	0.8702016
	5.0900002	0.8776174
	5.1000004	0.8600084
	5.1100001	0.8452708
	5.1200004	0.8931698
	5.1300001	0.8685263
	5.1400003	0.8626936
	5.1500001	0.8506466
	5.1600003	0.8489075
	5.1700001	0.849479
	5.1800003	0.8429296
	5.1900001	0.8310634
	5.2000003	0.8661827
	5.21	0.8004298
	5.2200003	0.8445809
	5.23	0.8740403
	5.2400002	0.898859
	5.2500005	0.9034996
	5.2600002	0.8785631
	5.2700005	0.9329554
	5.2800002	0.8813081
	5.2900004	0.9451147
	5.3000002	0.875187
	5.3100004	0.958777
	5.3200002	0.8730043
	5.3300004	0.8235464
	5.3400002	0.8595663
	5.3500004	0.8239614
	5.3600001	0.871105
	5.3700004	0.9047617
	5.3800001	0.8958611
	5.3900003	0.9413326
	5.4000001	0.9113572
	5.4100003	0.8475943
	5.4200001	0.9036899
	5.4300003	0.8306018
	5.4400001	0.937435
	5.4500003	0.8891894
	5.46	0.8791028
	5.4700003	0.8808842
	5.4800005	0.871029
	5.4900002	0.8949252
	5.5000005	0.8581474
	5.5100002	0.8689032
	5.5200005	0.8813351
	5.5300002	0.8590735
	5.5400004	0.8661692
	5.5500002	0.8260484
	5.5600004	0.8247119
	5.5700002	0.8459862
	5.5800004	0.8470458
	5.5900002	0.8626648
	5.6000004	0.8714727
	5.6100001	0.8793805
	5.6200004	0.8476573
	5.6300001	0.8523658
	5.6400003	0.8828233
	5.6500001	0.8643646
	5.6600003	0.8609045
	5.6700001	0.8508795
	5.6800003	0.8693717
	5.6900001	0.8932694
	5.7000003	0.9218162
	5.71	0.9065359
	5.7200003	0.8833259
	5.7300005	0.8610431
	5.7400002	0.8905494
	5.7500005	0.8926422
	5.7600002	0.9273131
	5.7700005	0.8864861
	5.7800002	3.233912
	5.7900004	0.9453364
	5.8000002	0.9197001
	5.8100004	0.9638195
	5.8200002	0.9456363
	5.8300004	0.9113103
	5.8400002	0.9798535
	5.8500004	0.9299116
	5.8600001	3.2300358
	5.8700004	0.9724428
	5.8800001	3.2320533
	5.8900003	3.2597959
	5.9000001	1.0099486
	5.9100003	0.9871026
	5.9200001	0.9567482
	5.9300003	0.9607747
	5.9400001	0.9506398
	5.9500003	0.9712682
	5.9600005	0.9547045
	5.9700003	0.9209364
	5.9800005	0.930346
	5.9900002	0.8418731
	6.0000005	0.9100896
	6.0100002	0.9149429
	6.0200005	0.8839477
	6.0300002	0.8499425
	6.0400004	0.8640833
	6.0500002	0.8605661
	6.0600004	0.8752596
	6.0700002	0.8615213
	6.0800004	0.8388258
	6.0900002	3.1560175
	6.1000004	0.8168638
	6.1100001	0.8497084
	6.1200004	3.1967249
	6.1300001	3.1784031
	6.1400003	0.9164574
	6.1500001	3.1805906
	6.1600003	3.2078681
	6.1700001	0.8988925
	6.1800003	0.8876159
	6.1900001	0.8934529
	6.2000003	0.8658517
	6.2100005	0.8801057
	6.2200003	0.9257334
	6.2300005	3.2103071
	6.2400002	3.2396975
	6.2500005	3.1860468
	6.2600002	3.1520309
	6.2700005	3.2651956
	6.2800002	3.2930372
	6.2900004	3.2723205
	6.3000002	0.9900788
	6.3100004	0.9683024
	6.3200002	0.9775257
	6.3300004	0.9387805
	6.3400002	0.9214797
	6.3500004	0.9089126
	6.3600001	0.9110392
	6.3700004	0.9637173
	6.3800001	0.9824792
	6.3900003	0.9902997
	6.4000001	1.0306549
	6.4100003	0.9636837
	6.4200001	0.9284306
	6.4300003	0.9615937
	6.4400005	0.9461737
	6.4500003	0.9672028
	6.4600005	0.9309124
	6.4700003	0.9568409
	6.4800005	0.9687989
	6.4900002	0.9297221
	6.5000005	3.156749
	6.5100002	0.8904598
	6.5200005	0.8967693
	6.5300002	0.886397
	6.5400004	0.8880498
	6.5500002	0.8690154
	6.5600004	0.8921366
	6.5700002	0.898644
	6.5800004	0.8770087
	6.5900002	0.8141757
	6.6000004	0.7903968
	6.6100001	0.8631685
	6.6200004	0.8236357
	6.6300001	0.7778004
	6.6400003	0.818344
	6.6500001	0.7817744
	6.6600003	0.7673934
	6.6700006	0.7594147
	6.6800003	0.7416177
	6.6900005	0.7778147
	6.7000003	0.8162563
	6.7100005	0.7662534
	6.7200003	0.7385863
	6.7300005	0.7857869
	6.7400002	0.8289186
	6.7500005	0.7670293
	6.7600002	0.8126954
	6.7700005	0.7836472
	6.7800002	0.7734703
	6.7900004	0.813902
	6.8000002	0.7901863
	6.8100004	0.7880955
	6.8200002	0.820808
	6.8300004	0.7688944
	6.8400002	0.7647918
	6.8500004	0.7576267
	6.8600001	0.809486
	6.8700004	0.8048497
	6.8800001	0.7656462
	6.8900003	0.7415159
	6.9000001	0.7488485
	6.9100003	0.7471466
	6.9200006	0.7861871
	6.9300003	0.7429587
	6.9400005	0.7448758
	6.9500003	0.713194
	6.9600005	0.768647
	6.9700003	0.7531375
	6.9800005	0.7288198
	6.9900002	0.7817357
	7.0000005	0.7644658
	7.0100002	0.7649089
	7.0200005	0.7589711
	7.0300002	0.7930541
	7.0400004	0.7687375
	7.0500002	0.7298557
	7.0600004	0.7527508
	7.0700002	0.7530918
	7.0800004	0.7433626
	7.0900002	0.7596464
	7.1000004	0.7665182
	7.1100001	0.7645766
	7.1200004	0.763639
	7.1300001	0.7627446
	7.1400003	0.794258
	7.1500006	0.7376219
	7.1600003	0.7147502
	7.1700006	0.7328786
	7.1800003	0.7455803
	7.1900005	0.7715997
	7.2000003	0.7507991
	7.2100005	0.7660311
	7.2200003	0.7191732
	7.2300005	0.715756
	7.2400002	0.7669763
	7.2500005	0.7342546
	7.2600002	0.7057741
	7.2700005	0.761619
	7.2800002	0.7479945
	7.2900004	0.7814038
	7.3000002	0.7263224
	7.3100004	0.7845338
	7.3200002	0.7183018
	7.3300004	0.73885
	7.3400002	0.7185068
	7.3500004	0.7029045
	7.3600001	0.6694498
	7.3700004	0.7045043
	7.3800001	0.7110085
	7.3900003	0.716143
	7.4000006	0.7101756
	7.4100003	0.7431077
	7.4200006	0.7180902
	7.4300003	0.7093536
	7.4400005	0.7571832
	7.4500003	0.779349
	7.4600005	0.75074
	7.4700003	0.7472618
	7.4800005	0.7633143
	7.4900002	0.7923214
	7.5000005	0.7663917
	7.5100002	0.7538122
	7.5200005	0.7952693
	7.5300002	0.723381
	7.5400004	0.745407
	7.5500002	0.7998473
	7.5600004	0.8213345
	7.5700002	0.8223299
	7.5800004	0.7888573
	7.5900002	0.749859
	7.6000004	0.7860128
	7.6100001	0.8070176
	7.6200004	0.7893134
	7.6300006	0.771726
	7.6400003	0.7487096
	7.6500006	0.7606342
	7.6600003	0.7163185
	7.6700006	0.7249546
	7.6800003	0.7242157
	7.6900005	0.7333732
	7.7000003	0.7702945
	7.7100005	0.7376547
	7.7200003	0.7795832
	7.7300005	0.7611336
	7.7400002	0.7469266
	7.7500005	0.7795144
	7.7600002	0.7945096
	7.7700005	0.7833576
	7.7800002	0.7341254
	7.7900004	0.7756798
	7.8000002	0.8201538
	7.8100004	0.7590352
	7.8200002	0.7390382
	7.8300004	0.7667705
	7.8400002	0.7280393
	7.8500004	0.7616479
	7.8600006	0.7513903
	7.8700004	0.7545515
	7.8800006	0.760448
	7.8900003	0.7482784
	7.9000006	0.7673494
	7.9100003	0.751337
	7.9200006	0.7482546
	7.9300003	0.696419
	7.9400005	0.7398165
	7.9500003	0.7063298
	7.9600005	0.6850508
	7.9700003	0.7218468
	7.9800005	0.7704985
	7.9900002	0.7219262
	8	0.7734643
	8.0100002	0.7476208
	8.0200005	0.7602074
	8.0300007	0.789334
	8.04	0.7595893
	8.0500002	0.8003933
	8.0600004	0.7975196
	8.0700006	0.8091942
	8.0799999	0.7789154
	8.0900002	0.7308241
	8.1000004	0.7622018
	8.1100006	0.7602897
	8.1200008	0.752743
	8.1300001	0.7604868
	8.1400003	0.7519044
	8.1500006	0.8062075
	8.1600008	0.8160773
	8.1700001	0.8009686
	8.1800003	0.7963288
	8.1900005	0.7790464
	8.2000008	0.7511815
	8.21	0.7608486
	8.2200003	0.7599922
	8.2300005	0.7142717
	8.2400007	0.7382819
	8.25	0.7478119
	8.2600002	0.7722466
	8.2700005	0.7655504
	8.2800007	0.7631084
	8.29	0.7547041
	8.3000002	0.7364634
	8.3100004	0.7361215
	8.3200006	0.7268771
	8.3299999	0.7341906
	8.3400002	0.8291799
	8.3500004	0.84143
	8.3600006	0.8175567
	8.3700008	0.812683
	8.3800001	0.8306976
	8.3900003	0.7808868
	8.4000006	0.8085741
	8.4100008	0.8265356
	8.4200001	0.7949806
	8.4300003	0.8153796
	8.4400005	0.808839
	8.4500008	0.8189613
	8.46	0.7844309
	8.4700003	0.8218424
	8.4800005	0.7920009
	8.4900007	0.8228965
	8.5	0.8478553
	8.5100002	0.8332481
	8.5200005	0.8483955
	8.5300007	0.8631784
	8.54	0.8604475
	8.5500002	0.8594836
	8.5600004	0.8613734
	8.5700006	0.8464841
	8.5800009	0.8253303
	8.5900002	0.8667138
	8.6000004	0.890657
	8.6100006	0.8441228
	8.6200008	0.8196452
	8.6300001	0.8327195
	8.6400003	0.8063288
	8.6500006	0.8391944
	8.6600008	0.8267395
	8.6700001	0.8658783
	8.6800003	0.8186803
	8.6900005	0.7900656
	8.7000008	0.850283
	8.71	0.8432025
	8.7200003	0.835066
	8.7300005	0.7838352
	8.7400007	0.7934635
	8.75	0.7814792
	8.7600002	0.838625
	8.7700005	0.8462241
	8.7800007	0.8261154
	8.79	0.8149245
	8.8000002	0.8274883
	8.8100004	0.7976143
	8.8200006	0.8109846
	8.8300009	0.8218586
	8.8400002	0.8435162
	8.8500004	0.829416
	8.8600006	0.79548
	8.8700008	0.7839404
	8.8800001	0.8366834
	8.8900003	0.7768873
	8.9000006	0.8467109
	8.9100008	0.8471076
	8.9200001	0.8423172
	8.9300003	0.8054616
	8.9400005	0.837877
	8.9500008	0.8096566
	8.96	0.7934113
	8.9700003	0.7858496
	8.9800005	0.7860761
	8.9900007	0.7695058
	9	0.7462774
	9.0100002	0.7624369
	9.0200005	0.753859
	9.0300007	0.7910124
	9.04	0.7732434
	9.0500002	0.711095
	9.0600004	0.8049232
	9.0700006	0.7628945
	9.0800009	0.7524053
	9.0900002	0.7835311
	9.1000004	0.7637016
	9.1100006	0.7640935
	9.1200008	0.7726089
	9.1300001	0.7467732
	9.1400003	0.7875698
	9.1500006	0.7592335
	9.1600008	0.7747621
	9.1700001	0.7964463
	9.1800003	0.7925784
	9.1900005	0.8271393
	9.2000008	0.8308477
	9.21	0.7795414
	9.2200003	0.7551615
	9.2300005	0.7363452
	9.2400007	0.7964988
	9.25	0.7593123
	9.2600002	0.76885
	9.2700005	0.8200883
	9.2800007	0.8050805
	9.2900009	0.8090837
	9.3000002	0.8087065
	9.3100004	0.7797886
	9.3200006	0.7686981
	9.3300009	0.8114667
	9.3400002	0.8218369
	9.3500004	0.7867187
	9.3600006	0.7913068
	9.3700008	0.828392
	9.3800001	0.8044824
	9.3900003	0.7475493
	9.4000006	0.8094116
	9.4100008	0.767334
	9.4200001	0.7707672
	9.4300003	0.7823212
	9.4400005	0.8252438
	9.4500008	0.8065166
	9.46	0.7927375
	9.4700003	0.8378047
	9.4800005	0.8332669
	9.4900007	0.8393304
	9.5	0.8383307
	9.5100002	0.837809
	9.5200005	0.8963259
	9.5300007	0.8308041
	9.5400009	0.8810515
	9.5500002	0.8599185
	9.5600004	0.849004
	9.5700006	0.8252868
	9.5800009	0.8429215
	9.5900002	0.8524678
	9.6000004	0.8586301
	9.6100006	0.9052718
	9.6200008	0.912053
	9.6300001	0.9051434
	9.6400003	0.8539085
	9.6500006	0.8556468
	9.6600008	0.8219225
	9.6700001	0.8225809
	9.6800003	0.818169
	9.6900005	0.810813
	9.7000008	0.8645693
	9.71	0.8295302
	9.7200003	0.8228816
	9.7300005	0.7975768
	9.7400007	0.7871234
	9.75	0.74757
	9.7600002	0.7365133
	9.7700005	0.7849476
	9.7800007	0.7858195
	9.7900009	0.832797
	9.8000002	0.793048
	9.8100004	0.8291513
	9.8200006	0.849439
	9.8300009	0.8218743
	9.8400002	0.8542522
	9.8500004	0.8821183
	9.8600006	0.8731439
	9.8700008	0.9041066
	9.8800001	0.9189669
	9.8900003	0.8766768
	9.9000006	0.8655967
	9.9100008	0.8612162
	9.9200001	0.8632495
	9.9300003	0.8374428
	9.9400005	0.8801559
	9.9500008	0.8222146
	9.96	0.8147445
	9.9700003	0.8643109
	9.9800005	0.8711929
	9.9900007	0.8427235
	10	0.8701754
	10.0100002	0.8086963
	10.0200005	0.8285214
	10.0300007	0.821714
	10.0400009	0.8325605
	10.0500002	0.8164238
	10.0600004	0.8223668
	10.0700006	0.8003732
	10.0800009	0.7915668
	10.0900002	0.8667624
	10.1000004	0.9320496
	10.1100006	0.87853
	10.1200008	0.8850568
	10.1300001	0.8595809
	10.1400003	0.5283707
	10.1500006	0.4617927
	10.1600008	0.4173407
	10.1700001	0.4999219
	10.1800003	0.8073122
	10.1900005	0.7608723
	10.2000008	0.7915015
	10.21	0.8098232
	10.2200003	0.8183029
	10.2300005	0.847271
	10.2400007	0.8547935
	10.250001	0.8599611
	10.2600002	0.8628442
	10.2700005	0.8028587
	10.2800007	0.858113
	10.2900009	0.9034665
	10.3000002	0.8866598
	10.3100004	0.8706566
	10.3200006	0.8947517
	10.3300009	0.8918141
	10.3400002	0.9234921
	10.3500004	0.873821
	10.3600006	0.9343089
	10.3700008	0.3790396
	10.3800001	0.9420391
	10.3900003	0.9219157
	10.4000006	0.4157295
	10.4100008	0.9395782
	10.4200001	0.8928402
	10.4300003	0.4360706
	10.4400005	0.9457514
	10.4500008	0.8943344
	10.46	0.8836477
	10.4700003	0.9853272
	10.4800005	0.9067403
	10.4900007	0.8556423
	10.500001	0.8623628
	10.5100002	0.8292107
	10.5200005	0.8619019
	10.5300007	0.8475051
	10.5400009	0.8216805
	10.5500002	0.8331507
	10.5600004	0.8462481
	10.5700006	0.8370522
	10.5800009	0.8300949
	10.5900002	0.8291963
	10.6000004	0.7962251
	10.6100006	0.8092992
	10.6200008	0.8282058
	10.6300001	0.8509847
	10.6400003	0.8150156
	10.6500006	0.8483796
	10.6600008	0.8538196
	10.6700001	0.8575653
	10.6800003	0.8204039
	10.6900005	0.8087958
	10.7000008	0.7687957
	10.71	0.819698
	10.7200003	0.8101946
	10.7300005	0.7626123
	10.7400007	0.5178093
	10.750001	0.7619607
	10.7600002	0.7455528
	10.7700005	0.4398588
	10.7800007	0.7607736
	10.7900009	0.7426177
	10.8000002	0.7500664
	10.8100004	0.7980371
	10.8200006	0.8121288
	10.8300009	0.8060338
	10.8400002	0.8452321
	10.8500004	0.8414953
	10.8600006	0.8312374
	10.8700008	0.8430361
	10.8800001	0.8279834
	10.8900003	0.8002585
	10.9000006	0.7971981
	10.9100008	0.8087066
	10.9200001	0.749332
	10.9300003	0.7864937
	10.9400005	0.7982619
	10.9500008	0.7696312
	10.960001	0.7886057
	10.9700003	0.7833043
	10.9800005	0.8031425
	10.9900007	0.821604
	11.000001	0.8048351
	11.0100002	0.8162956
	11.0200005	0.7909873
	11.0300007	0.746276
	11.0400009	0.7702768
	11.0500002	0.7918354
	11.0600004	0.7774383
	11.0700006	0.8231508
	11.0800009	0.8324737
	11.0900002	0.8245326
	11.1000004	0.8138903
	11.1100006	0.7920349
	11.1200008	0.8260253
	11.1300001	0.7986046
	11.1400003	0.7964621
	11.1500006	0.8311712
	11.1600008	0.8046721
	11.1700001	0.7987413
	11.1800003	0.8045363
	11.1900005	0.7805507
	11.2000008	0.7544696
	11.210001	0.7467803
	11.2200003	0.7591658
	11.2300005	0.7633496
	11.2400007	0.7694372
	11.250001	0.8213559
	11.2600002	0.7529524
	11.2700005	0.7774724
	11.2800007	0.7592942
	11.2900009	0.7385836
	11.3000002	0.7306508
	11.3100004	0.6865186
	11.3200006	0.7675639
	11.3300009	0.7893136
	11.3400002	0.7638917
	11.3500004	0.6929493
	11.3600006	0.7081878
	11.3700008	0.7207124
	11.3800001	0.6833073
	11.3900003	0.6699523
	11.4000006	0.6841692
	11.4100008	0.7194272
	11.4200001	0.6847035
	11.4300003	0.7010648
	11.4400005	0.6804676
	11.4500008	0.7223819
	11.460001	0.7218198
	11.4700003	0.7726973
	11.4800005	0.7159758
	11.4900007	0.6429049
	11.500001	0.7340562
	11.5100002	0.7385288
	11.5200005	0.7252367
	11.5300007	0.7342899
	11.5400009	0.6514586
	11.5500002	0.7355122
	11.5600004	0.7585744
	11.5700006	0.7729725
	11.5800009	0.7812812
	11.5900002	0.7362424
	11.6000004	0.7206578
	11.6100006	0.7078553
	11.6200008	0.6921154
	11.6300001	0.7252748
	11.6400003	0.7733558
	11.6500006	0.6598251
	11.6600008	0.7116306
	11.670001	0.6601246
	11.6800003	0.7226663
	11.6900005	0.7101213
	11.7000008	0.7142327
	11.710001	0.6875315
	11.7200003	0.7087854
	11.7300005	0.7213811
	11.7400007	0.6517224
	11.750001	0.7176439
	11.7600002	0.7286084
	11.7700005	0.7532952
	11.7800007	0.7337
	11.7900009	0.7640581
	11.8000002	0.7430794
	11.8100004	0.6824906
	11.8200006	0.6816963
	11.8300009	0.726198
	11.8400002	0.7119039
	11.8500004	0.7313001
	11.8600006	0.6928725
	11.8700008	0.6856398
	11.8800001	0.6980063
	11.8900003	0.7484381
	11.9000006	0.7248692
	11.9100008	0.6793802
	11.920001	0.6928562
	11.9300003	0.7134653
	11.9400005	0.6862221
	11.9500008	0.7171313
	11.960001	0.707793
	11.9700003	0.7080522
	11.9800005	0.6557606
	11.9900007	0.7035352
	12.000001	0.6788823
	12.0100002	0.7066022
	12.0200005	0.7207684
	12.0300007	0.680313
	12.0400009	0.762289
	12.0500002	0.6723844
	12.0600004	0.7399229
	12.0700006	0.6600863
	12.0800009	0.7899208
	12.0900002	0.7847183
	12.1000004	0.7355257
	12.1100006	0.7471431
	12.1200008	0.7389849
	12.1300001	0.7023297
	12.1400003	0.7499062
	12.1500006	0.7413593
	12.1600008	0.7159577
	12.170001	0.728745
	12.1800003	0.7118272
	12.1900005	0.7263039
	12.2000008	0.7399477
	12.210001	0.7489479
	12.2200003	0.7536798
	12.2300005	0.7042766
	12.2400007	0.7214861
	12.250001	0.6995329
	12.2600002	0.6795031
	12.2700005	0.7036461
	12.2800007	0.7509246
	12.2900009	0.7517555
	12.3000002	0.7160564
	12.3100004	0.7091569
	12.3200006	0.6982744
	12.3300009	0.7530639
	12.3400002	0.6910124
	12.3500004	0.676569
	12.3600006	2.9733214
	12.3700008	3.0137107
	12.3800001	0.7353773
	12.3900003	0.6997872
	12.4000006	0.6831267
	12.4100008	0.715964
	12.420001	0.7464916
	12.4300003	0.7393407
	12.4400005	0.7795855
	12.4500008	0.7133502
	12.460001	0.7782353
	12.4700003	0.7881768
	12.4800005	0.7571604
	12.4900007	0.7787835
	12.500001	0.893831
	12.5100002	0.7827111
	12.5200005	0.713585
	12.5300007	0.7214845
	12.5400009	0.74383
	12.5500002	0.751085
	12.5600004	0.6942905
	12.5700006	0.7354132
	12.5800009	0.7440903
	12.5900002	0.7423058
	12.6000004	0.7463551
	12.6100006	0.7428021
	12.6200008	0.7143469
	12.6300011	0.6874928
	12.6400003	0.7152818
	12.6500006	0.7263479
	12.6600008	0.7925352
	12.670001	0.7697474
	12.6800003	0.7705749
	12.6900005	0.883266
	12.7000008	0.9539639
	12.710001	0.7047499
	12.7200003	0.793584
	12.7300005	0.8003729
	12.7400007	0.9179413
	12.750001	0.8026548
	12.7600002	0.9023397
	12.7700005	0.7539813
	12.7800007	0.7592699
	12.7900009	0.7220946
	12.8000002	0.7475768
	12.8100004	0.7398469
	12.8200006	0.766656
	12.8300009	0.724399
	12.8400002	0.7696603
	12.8500004	0.8837207
	12.8600006	0.7540824
	12.8700008	0.7471626
	12.8800011	0.771238
	12.8900003	0.7578126
	12.9000006	0.7087598
	12.9100008	0.7637257
	12.920001	0.9029611
	12.9300003	0.927441
	12.9400005	0.8682073
	12.9500008	0.8989572
	12.960001	0.7297788
	12.9700003	0.942658
	12.9800005	0.759479
	12.9900007	0.8921102
	13.000001	0.8746862
	13.0100002	0.9010481
	13.0200005	0.8799258
	13.0300007	0.9352743
	13.0400009	0.888647
	13.0500002	0.9123711
	13.0600004	0.9419129
	13.0700006	0.9597796
	13.0800009	0.9291192
	13.0900002	0.8638538
	13.1000004	0.9380146
	13.1100006	0.797053
	13.1200008	0.7623374
	13.1300011	0.74922
	13.1400003	0.7451509
	13.1500006	0.7329424
	13.1600008	0.7445551
	13.170001	0.7744072
	13.1800003	0.7551254
	13.1900005	0.7041273
	13.2000008	0.752636
	13.210001	0.7805885
	13.2200003	0.7875184
	13.2300005	0.698621
	13.2400007	0.7524744
	13.250001	0.7055107
	13.2600002	0.7438061
	13.2700005	0.7657092
	13.2800007	0.6945392
	13.2900009	0.7293996
	13.3000002	0.7171524
	13.3100004	0.7226632
	13.3200006	0.7402107
	13.3300009	0.7196425
	13.3400011	0.7329696
	13.3500004	0.7356037
	13.3600006	0.7097129
	13.3700008	0.716318
	13.3800011	0.783418
	13.3900003	0.7789352
	13.4000006	0.7347721
	13.4100008	0.7391039
	13.420001	0.7646913
	13.4300003	0.7289937
	13.4400005	0.7023679
	13.4500008	0.7217917
	13.460001	0.7068704
	13.4700003	0.7788142
	13.4800005	0.7470703
	13.4900007	0.7270513
	13.500001	0.7014169
	13.5100002	0.7267495
	13.5200005	0.7266117
	13.5300007	0.7377705
	13.5400009	0.7096515
	13.5500002	0.6793094
	13.5600004	0.6914814
	13.5700006	0.7168196
	13.5800009	0.7577633
	13.5900011	0.7114762
	13.6000004	0.7067557
	13.6100006	0.7203785
	13.6200008	0.7152695
	13.6300011	0.7203045
	13.6400003	0.673256
	13.6500006	0.7077174
	13.6600008	0.6870269
	13.670001	0.6608803
	13.6800003	0.6949281
	13.6900005	0.7147135
	13.7000008	0.7098578
	13.710001	0.7269323
	13.7200003	0.7316119
	13.7300005	0.7040175
	13.7400007	0.7464725
	13.750001	0.4610148
	13.7600002	0.4627858
	13.7700005	0.7370821
	13.7800007	0.7487471
	13.7900009	0.8252262
	13.8000002	0.7561468
	13.8100004	0.8204262
	13.8200006	0.7601998
	13.8300009	0.7542432
	13.8400011	0.7722881
	13.8500004	0.505769
	13.8600006	0.5140756
	13.8700008	0.7387914
	13.8800011	0.7685562
	13.8900003	0.7474837
	13.9000006	0.7106359
	13.9100008	0.7649981
	13.920001	0.7525737
	13.9300003	0.8180127
	13.9400005	0.7793389
	13.9500008	0.7403433
	13.960001	0.8030316
	13.9700003	0.8066367
	13.9800005	0.8254411
	13.9900007	0.836605
	14.000001	0.8224582
	14.0100002	0.81485
	14.0200005	0.8261072
	14.0300007	0.7810671
	14.0400009	0.8427067
	14.0500002	0.8680357
	14.0600004	0.4754044
	14.0700006	0.5015349
	14.0800009	0.8700581
	14.0900011	0.8463497
	14.1000004	0.8948385
	14.1100006	0.8875433
	14.1200008	0.834292
	14.1300011	0.870643
	14.1400003	0.8571216
	14.1500006	0.5088579
	14.1600008	0.8491099
	14.170001	0.8755481
	14.1800003	0.8676494
	14.1900005	0.8517181
	14.2000008	0.8813016
	14.210001	0.8216126
	14.2200003	0.511501
	14.2300005	0.8015251
	14.2400007	0.826147
	14.250001	0.7626432
	14.2600002	0.7982616
	14.2700005	0.8190339
	14.2800007	0.8520831
	14.2900009	0.8766668
	14.3000011	0.7990108
	14.3100004	0.8178691
	14.3200006	0.8388253
	14.3300009	0.8107058
	14.3400011	0.7812559
	14.3500004	0.7464272
	14.3600006	0.7712232
	14.3700008	0.8041816
	14.3800011	0.7969952
	14.3900003	0.8154635
	14.4000006	0.8193499
	14.4100008	0.8376957
	14.420001	0.8230649
	14.4300003	0.8089436
	14.4400005	0.7731977
	14.4500008	0.7850525
	14.460001	0.7695394
	14.4700003	0.7901778
	14.4800005	0.8051158
	14.4900007	0.8054899
	14.500001	0.8038939
	14.5100002	0.8175724
	14.5200005	0.8080901
	14.5300007	0.7653
	14.5400009	0.7657637
	14.5500011	0.7534615
	14.5600004	0.8000261
	14.5700006	0.7857617
	14.5800009	0.7989163
	14.5900011	0.7834703
	14.6000004	0.762672
	14.6100006	0.7678016
	14.6200008	0.7932355
	14.6300011	0.7954425
	14.6400003	0.8219986
	14.6500006	0.7800254
	14.6600008	0.8362137
	14.670001	0.7879595
	14.6800003	0.8144258
	14.6900005	0.8526174
	14.7000008	0.8667329
	14.710001	0.8833663
	14.7200003	0.9000958
	14.7300005	0.8818122
	14.7400007	0.8832896
	14.750001	0.8649768
	14.7600002	0.8921613
	14.7700005	0.87103
	14.7800007	0.8472533
	14.7900009	0.830617
	14.8000011	0.8421804
	14.8100004	0.8327522
	14.8200006	0.8684031
	14.8300009	0.9054598
	14.8400011	0.9076962
	14.8500004	0.9656714
	14.8600006	0.9534104
	14.8700008	0.8864579
	14.8800011	0.8827717
	14.8900003	3.0742106
	14.9000006	3.1323993
	14.9100008	0.9191003
	14.920001	3.1472363
	14.9300003	0.8089975
	14.9400005	0.8541412
	14.9500008	0.8282719
	14.960001	0.8088114
	14.9700003	0.8461865
	14.9800005	0.8410298
	14.9900007	0.8550674
	15.000001	3.0706644
	15.0100012	0.8971406
	15.0200005	0.9036645
	15.0300007	0.8523521
	15.0400009	0.8919656
	15.0500011	0.8393852
	15.0600004	0.8397427
	15.0700006	0.9101086
	15.0800009	3.1178076
	15.0900011	3.1075258
	15.1000004	0.9184385
	15.1100006	0.8678703
	15.1200008	0.8313192
	15.1300011	0.854268
	15.1400003	0.873919
	15.1500006	0.8589349
	15.1600008	0.8978551
	15.170001	0.9370502
	15.1800003	0.8617747
	15.1900005	0.9105464
	15.2000008	0.9181543
	15.210001	0.932614
	15.2200003	0.8577467
	15.2300005	0.851315
	15.2400007	0.8552274
	15.250001	0.83783
	15.2600012	0.8209518
	15.2700005	0.8582238
	15.2800007	0.8567076
	15.2900009	0.8826743
	15.3000011	0.9260893
	15.3100004	0.9048918
	15.3200006	0.9007167
	15.3300009	0.8984472
	15.3400011	0.8467549
	15.3500004	0.8183867
	15.3600006	0.8237205
	15.3700008	0.8965178
	15.3800011	0.8785521
	15.3900003	0.8414942
	15.4000006	0.8160838
	15.4100008	0.8251474
	15.420001	0.8143728
	15.4300003	0.845282
	15.4400005	0.8813511
	15.4500008	0.8279269
	15.460001	0.8759649
	15.4700003	0.8433794
	15.4800005	0.8137442
	15.4900007	0.7967714
	15.500001	0.7822538
	15.5100012	0.7692794
	15.5200005	0.8164693
	15.5300007	0.770461
	15.5400009	0.7558522
	15.5500011	0.742202
	15.5600004	0.7421095
	15.5700006	0.751725
	15.5800009	0.7572324
	15.5900011	0.7470232
	15.6000004	0.7427586
	15.6100006	0.7214141
	15.6200008	0.7273096
	15.6300011	0.7210903
	15.6400003	0.6690616
	15.6500006	0.7112923
	15.6600008	0.6666309
	15.670001	0.6999277
	15.6800003	0.7103274
	15.6900005	0.7362115
	15.7000008	0.7519715
	15.710001	0.7659043
	15.7200012	0.7496799
	15.7300005	0.725832
	15.7400007	0.7239367
	15.750001	0.7631174
	15.7600012	0.7568185
	15.7700005	0.785685
	15.7800007	0.7785751
	15.7900009	0.762857
	15.8000011	0.7252686
	15.8100004	0.717856
	15.8200006	0.7220691
	15.8300009	0.7037309
	15.8400011	0.7169672
	15.8500004	0.7496646
	15.8600006	0.759897
	15.8700008	0.7860911
	15.8800011	0.7844281
	15.8900003	0.7324662
	15.9000006	0.786572
	15.9100008	0.7222302
	15.920001	0.7334008
	15.9300003	0.715135
	15.9400005	0.7859787
	15.9500008	0.7476539
	15.960001	0.7404165
	15.9700012	0.7095969
	15.9800005	0.6988585
	15.9900007	0.7234632
	16	0.744483
	16.0100002	0.7584839
	16.0200005	0.7839308
	16.0300007	0.8140555
	16.0400009	0.7782753
	16.0500011	0.7772384
	16.0600014	0.8108561
	16.0700016	0.8143094
	16.0799999	0.7665191
	16.0900002	0.7890521
	16.1000004	0.723076
	16.1100006	0.7586849
	16.1200008	0.759658
	16.1300011	0.755131
	16.1400013	0.7459053
	16.1500015	0.7349507
	16.1599998	0.711273
	16.1700001	0.7317283
	16.1800003	0.7276914
	16.1900005	0.733868
	16.2000008	0.7602217
	16.210001	0.7571026
	16.2200012	0.7641214
	16.2300014	0.743276
	16.2400017	0.7580116
	16.25	0.711772
	16.2600002	0.7720623
	16.2700005	0.7508806
	16.2800007	0.7941973
	16.2900009	0.7197476
	16.3000011	0.8018278
	16.3100014	0.7958031
	16.3200016	0.7895036
	16.3299999	0.7773739
	16.3400002	0.762162
	16.3500004	0.791869
	16.3600006	0.5185132
	16.3700008	0.5684001
	16.3800011	0.821284
	16.3900013	0.8029374
	16.4000015	0.7608779
	16.4099998	0.7731208
	16.4200001	0.7703092
	16.4300003	0.7673903
	16.4400005	0.8012651
	16.4500008	0.591914
	16.460001	0.7227806
	16.4700012	0.7488647
	16.4800014	0.7996001
	16.4900017	0.7452489
	16.5	0.804413
	16.5100002	0.7440402
	16.5200005	0.7928858
	16.5300007	0.8107942
	16.5400009	0.7878546
	16.5500011	0.8077353
	16.5600014	0.7569205
	16.5700016	0.7653056
	16.5799999	0.7745645
	16.5900002	0.8093689
	16.6000004	0.7575191
	16.6100006	0.754006
	16.6200008	0.8034034
	16.6300011	0.7672026
	16.6400013	0.7890075
	16.6500015	0.7872947
	16.6599998	0.7715781
	16.6700001	3.059118
	16.6800003	3.0413058
	16.6900005	3.068996
	16.7000008	3.0921063
	16.710001	3.1158929
	16.7200012	0.8336495
	16.7300014	0.8697928
	16.7400017	0.873827
	16.75	0.839898
	16.7600002	3.1178157
	16.7700005	0.8085603
	16.7800007	0.8507363
	16.7900009	0.8095416
	16.8000011	0.7838174
	16.8100014	3.099787
	16.8200016	3.0717149
	16.8299999	3.0452442
	16.8400002	0.8076341
	16.8500004	0.8461247
	16.8600006	0.7922174
	16.8700008	3.0857484
	16.8800011	3.0746291
	16.8900013	3.102978
	16.9000015	1.9603671
	16.9100018	1.9352849
	16.9200001	1.9423068
	16.9300003	1.9652601
	16.9400005	1.9658893
	16.9500008	1.9682521
	16.960001	3.1150017
	16.9700012	0.811462
	16.9800014	3.0303261
	16.9900017	3.081573
	17	3.0803008
	17.0100002	3.0822241
	17.0200005	3.0928199
	17.0300007	3.0827653
	17.0400009	3.1245589
	17.0500011	3.0875387
	17.0600014	0.8173573
	17.0700016	0.7917691
	17.0799999	0.7656946
	17.0900002	0.7935303
	17.1000004	0.7947538
	17.1100006	0.8222754
	17.1200008	0.7859281
	17.1300011	0.7695743
	17.1400013	0.7598009
	17.1500015	0.8004825
	17.1600018	0.7733984
	17.1700001	0.7633792
	17.1800003	0.7524613
	17.1900005	0.7622725
	17.2000008	0.7951322
	17.210001	0.7835914
	17.2200012	0.8337169
	17.2300014	0.8134106
	17.2400017	0.8146546
	17.25	0.8235208
	17.2600002	0.8409435
	17.2700005	0.8158276
	17.2800007	0.8333401
	17.2900009	0.8801771
	17.3000011	0.9008059
	17.3100014	0.8370712
	17.3200016	0.8192041
	17.3299999	3.0875144
	17.3400002	3.1097107
	17.3500004	3.1083872
	17.3600006	3.1235368
	17.3700008	3.1133044
	17.3800011	3.1012905
	17.3900013	3.0834742
	17.4000015	3.0546424
	17.4100018	3.0422652
	17.4200001	3.0487111
	17.4300003	0.7444224
	17.4400005	2.9766271
	17.4500008	3.0119426
	17.460001	0.7890916
	17.4700012	0.7772174
	17.4800014	0.7768412
	17.4900017	0.8321871
	17.5	0.7367275
	17.5100002	0.8057209
	17.5200005	0.828953
	17.5300007	0.847
	17.5400009	0.8261282
	17.5500011	3.0800648
	17.5600014	3.048526
	17.5700016	0.8350105
	17.5799999	0.783982
	17.5900002	0.840629
	17.6000004	0.7273395
	17.6100006	0.875199
	17.6200008	1.8491888
	17.6300011	1.8872883
	17.6400013	0.8823916
	17.6500015	0.8508022
	17.6600018	0.9032686
	17.6700001	3.0780058
	17.6800003	0.8082535
	17.6900005	3.0595639
	17.7000008	0.7922192
	17.710001	3.0268092
	17.7200012	2.991919
	17.7300014	3.0450833
	17.7400017	3.0543916
	17.75	0.7443733
	17.7600002	0.7445584
	17.7700005	0.7716368
	17.7800007	3.010752
	17.7900009	2.9971833
	17.8000011	3.0050979
	17.8100014	3.0279484
	17.8200016	2.9717026
	17.8299999	1.89738
	17.8400002	1.8881192
	17.8500004	1.8934717
	17.8600006	1.8961493
	17.8700008	1.923463
	17.8800011	1.8779876
	17.8900013	1.8840696
	17.9000015	2.9952326
	17.9100018	3.0465188
	17.9200001	1.9499772
	17.9300003	0.9012339
	17.9400005	0.78517
	17.9500008	0.8042299
	17.960001	0.7931062
	17.9700012	0.7592388
	17.9800014	0.84631
	17.9900017	0.7522687
	18	0.7556353
	18.0100002	0.7554613
	18.0200005	0.7366867
	18.0300007	0.7252183
	18.0400009	0.7385185
	18.0500011	0.7181289
	18.0600014	0.7397889
	18.0700016	0.7612463
	18.0799999	0.7133458
	18.0900002	0.8093582
	18.1000004	0.7790118
	18.1100006	0.7485918
	18.1200008	0.7412421
	18.1300011	0.7659892
	18.1400013	0.7431118
	18.1500015	0.7214355
	18.1600018	0.7610597
	18.1700001	0.7777464
	18.1800003	0.7387017
	18.1900005	0.7157798
	18.2000008	0.7393996
	18.210001	0.7718487
	18.2200012	0.7488883
	18.2300014	0.7392359
	18.2400017	0.752233
	18.25	0.7462111
	18.2600002	0.7406517
	18.2700005	0.7690495
	18.2800007	0.7615563
	18.2900009	0.7409168
	18.3000011	0.7806184
	18.3100014	0.7454841
	18.3200016	0.7960524
	18.3299999	0.8099234
	18.3400002	0.7636282
	18.3500004	0.7276878
	18.3600006	0.7912866
	18.3700008	0.7703352
	18.3800011	0.7898929
	18.3900013	0.8177745
	18.4000015	0.7731461
	18.4100018	0.7569523
	18.4200001	0.7754884
	18.4300003	0.7938988
	18.4400005	0.7601988
	18.4500008	0.7807003
	18.460001	0.7586392
	18.4700012	0.7310848
	18.4800014	0.7989669
	18.4900017	0.7565817
	18.5	0.7432785
	18.5100002	0.7802593
	18.5200005	0.8375306
	18.5300007	0.7859504
	18.5400009	0.7143902
	18.5500011	0.7975091
	18.5600014	0.7306038
	18.5700016	0.7656056
	18.5800018	0.7955721
	18.5900002	0.7755391
	18.6000004	0.8113004
	18.6100006	0.7484531
	18.6200008	0.7607627
	18.6300011	0.8026508
	18.6400013	0.7178506
	18.6500015	0.814554
	18.6600018	0.7887565
	18.6700001	0.8001451
	18.6800003	0.7904862
	18.6900005	0.799087
	18.7000008	0.7682104
	18.710001	0.7551415
	18.7200012	0.7619566
	18.7300014	0.7853903
	18.7400017	0.7508646
	18.75	0.771789
	18.7600002	0.8057259
	18.7700005	0.7707151
	18.7800007	0.766942
	18.7900009	0.77683
	18.8000011	0.7465882
	18.8100014	0.7479125
	18.8200016	0.7208086
	18.8300018	0.7034324
	18.8400002	0.7130406
	18.8500004	0.7724161
	18.8600006	0.761506
	18.8700008	0.7268263
	18.8800011	0.7595761
	18.8900013	0.6787786
	18.9000015	0.6884626
	18.9100018	0.6863429
	18.9200001	0.7349749
	18.9300003	0.7475274
	18.9400005	0.7422084
	18.9500008	0.759196
	18.960001	0.7248155
	18.9700012	0.7248878
	18.9800014	0.7701766
	18.9900017	0.7343423
	19	0.7071493
	19.0100002	0.6953329
	19.0200005	0.7822989
	19.0300007	0.7471976
	19.0400009	0.7410413
	19.0500011	0.8010312
	19.0600014	0.7864121
	19.0700016	0.7805253
	19.0800018	0.7966525
	19.0900002	0.7535061
	19.1000004	0.7412034
	19.1100006	0.7966235
	19.1200008	0.7613158
	19.1300011	0.8048522
	19.1400013	0.7888993
	19.1500015	0.7667242
	19.1600018	0.7205404
	19.1700001	0.7113898
	19.1800003	0.7725936
	19.1900005	0.7369286
	19.2000008	0.7588047
	19.210001	0.7425151
	19.2200012	0.7282785
	19.2300014	0.7128025
	19.2400017	0.7268951
	19.25	0.7185347
	19.2600002	0.712431
	19.2700005	0.7597862
	19.2800007	0.7258866
	19.2900009	0.7460001
	19.3000011	0.7663009
	19.3100014	0.726056
	19.3200016	0.7422094
	19.3300018	0.7313261
	19.3400002	0.7116418
	19.3500004	0.7358058
	19.3600006	0.769553
	19.3700008	0.690651
	19.3800011	0.7206393
	19.3900013	0.7200429
	19.4000015	0.7556394
	19.4100018	0.7532449
	19.4200001	0.7117339
	19.4300003	0.7854457
	19.4400005	2.971859
	19.4500008	0.7588324
	19.460001	0.7476395
	19.4700012	0.7888561
	19.4800014	0.7231281
	19.4900017	0.7537242
	19.5	0.7770093
	19.5100002	0.757644
	19.5200005	0.7896819
	19.5300007	3.0633843
	19.5400009	3.0998845
	19.5500011	3.0528665
	19.5600014	0.8782245
	19.5700016	3.1247649
	19.5800018	0.8117005
	19.5900002	3.0617025
	19.6000004	3.0597856
	19.6100006	3.037405
	19.6200008	3.0083218
	19.6300011	3.0667682
	19.6400013	3.043751
	19.6500015	0.8019613
	19.6600018	0.7709299
	19.6700001	0.7898607
	19.6800003	0.7254021
	19.6900005	0.7529384
	19.7000008	0.7675391
	19.710001	0.7219737
	19.7200012	0.7689445
	19.7300014	0.7624322
	19.7400017	0.79211
	19.75	0.7643875
	19.7600002	0.7467257
	19.7700005	0.7838381
	19.7800007	3.0252433
	19.7900009	3.0291049
	19.8000011	0.8124182
	19.8100014	3.0678558
[truncated: 3,019 more rows]
