# Supplementary material for: Neuraminidase as a novel therapeutic management strategy for Alzheimer’s disease: evidenced through molecular docking, molecular dynamic simulation and gene expression analysis
Source: Front Chem. 2025 May 30;13:1574702. doi: 10.3389/fchem.2025.1574702 (PMC12163420; doi:10.3389/fchem.2025.1574702)
Supplement: Supplementary file 1 [file DataSheet1.zip › supplementary files/RMSD, RMSF, Gyration results/rmsd_p.xvg]

Time (ns)	Protein after lsq fit to System	Protein after lsq fit to System
0	0.1001045	0.125001
0.01	0.1284241	0.1612761
0.02	0.1575944	0.1365087
0.03	0.1565163	0.1971519
0.04	0.147964	0.1909786
0.05	0.1634746	0.2003541
0.06	0.1636092	0.2186709
0.07	0.1741062	0.2502002
0.08	0.1441485	0.2436684
0.09	0.1630422	0.2264358
0.1	0.174489	0.2463594
0.11	0.1784509	0.2301352
0.12	0.1705245	0.2240971
0.13	0.2132265	0.2615323
0.14	0.1945935	0.265149
0.15	0.2016047	0.2382446
0.16	0.2161094	0.2941996
0.17	0.2269388	0.289214
0.18	0.2621447	0.2724478
0.19	0.2267524	0.2379674
0.2	0.2442551	0.2644871
0.21	0.2256003	0.2191879
0.22	0.227882	0.2468625
0.23	0.2269258	0.2666361
0.24	0.2430553	0.2846496
0.25	0.2447984	0.3026334
0.26	0.2543814	0.307811
0.27	0.2428537	0.3004909
0.28	0.280924	0.2921328
0.29	0.261209	0.2572132
0.3	0.314768	0.2781153
0.31	0.3140562	0.2937568
0.32	0.3057569	0.2711863
0.33	0.3197063	0.24481
0.34	0.2902964	0.2980201
0.35	0.3020281	0.3128804
0.36	0.306091	0.2912604
0.37	0.2905049	0.3127958
0.38	0.3201259	0.2938921
0.39	0.3441642	0.3180234
0.4	0.3516001	0.2696045
0.41	0.3252	0.2353013
0.42	0.3045245	0.2425351
0.43	0.2678107	0.2543215
0.44	0.2984624	0.2514958
0.45	0.3038768	0.2383027
0.46	0.2637485	0.2499414
0.47	0.2877123	0.2127395
0.48	0.2825654	0.2513433
0.49	0.2765259	0.2299485
0.5	0.2981753	0.2308324
0.5100001	0.2916229	0.2303227
0.52	0.3148439	0.2782629
0.53	0.2988518	0.2824736
0.54	0.289566	0.3207973
0.55	0.2937793	0.3274911
0.56	0.2727522	0.3124534
0.5700001	0.2897907	0.329898
0.58	0.2839151	0.3052534
0.59	0.2801015	0.2856736
0.6	0.2871246	0.2694151
0.61	0.3065542	0.2722661
0.62	0.2866822	0.2801609
0.6300001	0.3013374	0.2923874
0.64	0.2958632	0.2990615
0.65	0.3113587	0.3473042
0.66	0.3096056	0.3231461
0.67	0.2889585	0.3348269
0.68	0.2706714	0.2763156
0.6900001	0.2715778	0.3042783
0.7	0.283534	0.2944967
0.71	0.3128333	0.2723753
0.72	0.3108385	0.298599
0.73	0.3480336	0.2975048
0.74	0.318624	0.2632522
0.7500001	0.2811124	0.2709531
0.7600001	0.2812535	0.3256808
0.77	0.337755	0.3570314
0.78	0.3553188	0.3725772
0.79	0.336493	0.3162445
0.8	0.3890709	0.3525032
0.8100001	0.389976	0.3448048
0.8200001	0.4031178	0.3775427
0.83	0.3582993	0.350766
0.84	0.351403	0.3371683
0.85	0.3304391	0.3551564
0.86	0.3247355	0.4026872
0.8700001	0.3294854	0.3779449
0.8800001	0.2976636	0.3840722
0.89	0.3057683	0.4192661
0.9	0.3160619	0.3975069
0.91	0.2952156	0.4040964
0.92	0.2776144	0.4326194
0.9300001	0.2956722	0.4225655
0.9400001	0.2825275	0.398338
0.95	0.2833489	0.3544268
0.96	0.2855689	0.3818378
0.97	0.2744164	0.3706096
0.98	0.3492433	0.4250087
0.9900001	0.3573661	0.4046603
1	0.3441019	0.3767835
1.01	0.3324443	0.3493122
1.0200001	0.3054814	0.3822064
1.0300001	0.322824	0.3753497
1.0400001	0.3384235	0.3613249
1.0500001	0.2953423	0.4036244
1.0600001	0.2810445	0.3635086
1.0700001	0.3060732	0.3597675
1.08	0.2655961	0.3786512
1.09	0.276585	0.3776672
1.1	0.3048308	0.3622251
1.11	0.2932554	0.3748212
1.12	0.3210857	0.3638894
1.13	0.2952331	0.3963957
1.1400001	0.2851685	0.3814294
1.1500001	0.3102632	0.3833392
1.1600001	0.2992783	0.3948357
1.1700001	0.3126375	0.3576194
1.1800001	0.3066542	0.3937965
1.1900001	0.3494708	0.3669907
1.2	0.303147	0.3620544
1.21	0.3274796	0.3158825
1.22	0.3252077	0.3467235
1.23	0.3595424	0.3361211
1.24	0.3218264	0.3567587
1.25	0.3158996	0.390173
1.2600001	0.3289356	0.343845
1.2700001	0.301356	0.3412114
1.2800001	0.2946161	0.3033498
1.2900001	0.3283648	0.3365377
1.3000001	0.3027336	0.3590209
1.3100001	0.3235787	0.3524267
1.3200001	0.3154605	0.3559879
1.33	0.3606839	0.3266948
1.34	0.3776155	0.3646742
1.35	0.3506837	0.3790468
1.36	0.3628136	0.3743232
1.3700001	0.3266944	0.3637705
1.3800001	0.3447778	0.3805777
1.3900001	0.4375992	0.353159
1.4000001	0.4658932	0.3854849
1.4100001	0.4527735	0.390748
1.4200001	0.4164074	0.3915722
1.4300001	0.3644693	0.4224391
1.4400001	0.4033751	0.4315076
1.45	0.3943312	0.3321942
1.46	0.4468921	0.348945
1.47	0.4355714	0.3192582
1.48	0.3808931	0.3243157
1.4900001	0.3811454	0.3246174
1.5000001	0.3176271	0.3010886
1.5100001	0.3631478	0.2821067
1.5200001	0.3158856	0.3109655
1.5300001	0.3359618	0.2957903
1.5400001	0.3030227	0.3369277
1.5500001	0.3494147	0.3228281
1.5600001	0.3053741	0.3586766
1.5700001	0.3408629	0.3197865
1.58	0.3143891	0.2692952
1.59	0.3314089	0.2827963
1.6	0.3117577	0.3196683
1.6100001	0.3016403	0.2817124
1.6200001	0.3022612	0.2994723
1.6300001	0.2861206	0.2943912
1.6400001	0.3090341	0.2704642
1.6500001	0.3075565	0.3148613
1.6600001	0.3557972	0.2816667
1.6700001	0.3276767	0.2964826
1.6800001	0.3342139	0.309831
1.6900001	0.2735935	0.2489175
1.7	0.3003754	0.2822303
1.71	0.2839938	0.3178156
1.72	0.2909308	0.270825
1.7300001	0.2912028	0.3181669
1.7400001	0.337833	0.3602114
1.7500001	0.2891044	0.3459961
1.7600001	0.3481876	0.2742939
1.7700001	0.3746502	0.3458975
1.7800001	0.3566308	0.333953
1.7900001	0.3234508	0.3530379
1.8000001	0.3282148	0.3377222
1.8100001	0.3296301	0.3042241
1.8200001	0.3481884	0.3182156
1.83	0.311572	0.2778977
1.84	0.3427411	0.311642
1.8500001	0.3492472	0.2806411
1.8600001	0.3196786	0.2432729
1.8700001	0.2851359	0.2653183
1.8800001	0.3478497	0.3085989
1.8900001	0.3287279	0.3159485
1.9000001	0.2982638	0.2938339
1.9100001	0.2661709	0.3395765
1.9200001	0.2793041	0.3693542
1.9300001	0.2775158	0.3548424
1.9400001	0.3237948	0.3494378
1.95	0.301024	0.3459844
1.96	0.2857365	0.3304515
1.9700001	0.2542751	0.3189402
1.9800001	0.2980587	0.2465214
1.9900001	0.290806	0.3004945
2	0.2768525	0.282021
2.01	0.2589708	0.2944508
2.02	0.2732014	0.3342641
2.0300002	0.3334066	0.3449389
2.0400002	0.2792097	0.286374
2.0500002	0.3175482	0.2406859
2.0600002	0.2729636	0.2756954
2.0700002	0.2498835	0.3080862
2.0800002	0.2569595	0.3073017
2.0900002	0.2765425	0.2867945
2.1000001	0.2719592	0.238617
2.1100001	0.3003835	0.2468431
2.1200001	0.2879537	0.2868611
2.1300001	0.2723449	0.2993085
2.1400001	0.2551501	0.3002844
2.1500001	0.2743655	0.2741368
2.1600001	0.2483979	0.2716991
2.1700001	0.3216837	0.30482
2.1800001	0.312305	0.314784
2.1900001	0.285847	0.3218566
2.2	0.2929191	0.3019508
2.21	0.3383164	0.3341866
2.22	0.3803125	0.2594324
2.23	0.3018614	0.3179272
2.24	0.3590364	0.3324984
2.25	0.3538232	0.3086869
2.26	0.3280299	0.320728
2.2700002	0.327506	0.3063123
2.2800002	0.2938198	0.3038929
2.2900002	0.3087551	0.2537
2.3000002	0.2903419	0.2663592
2.3100002	0.3172129	0.2761579
2.3200002	0.3110034	0.2986438
2.3300002	0.2723972	0.2962709
2.3400002	0.3185392	0.3298775
2.3500001	0.302508	0.3131884
2.3600001	0.3181438	0.3524566
2.3700001	0.2977184	0.3298191
2.3800001	0.2630372	0.3141558
2.3900001	0.2774028	0.278039
2.4000001	0.2606206	0.2178945
2.4100001	0.275755	0.2419936
2.4200001	0.2730681	0.249796
2.4300001	0.2890339	0.2695022
2.4400001	0.3059433	0.2871267
2.45	0.3232508	0.2825463
2.46	0.3631006	0.2403185
2.47	0.3507283	0.2656726
2.48	0.310674	0.2984773
2.49	0.2437808	0.2745526
2.5	0.2278533	0.2991638
2.5100002	0.2595032	0.2641701
2.5200002	0.2824082	0.2549615
2.5300002	0.2805237	0.2636277
2.5400002	0.2861604	0.2795852
2.5500002	0.2905773	0.2501836
2.5600002	0.2974826	0.2396504
2.5700002	0.3546474	0.2654168
2.5800002	0.296229	0.2662195
2.5900002	0.3172215	0.2110568
2.6000001	0.3075577	0.333283
2.6100001	0.3217247	0.264937
2.6200001	0.3822029	0.2946146
2.6300001	0.3635826	0.3489602
2.6400001	0.3492898	0.277788
2.6500001	0.4025181	0.2517935
2.6600001	0.392944	0.2458863
2.6700001	0.3249074	0.2829031
2.6800001	0.3143034	0.2679483
2.6900001	0.2701848	0.2998802
2.7	0.3273199	0.2506884
2.71	0.3148562	0.272832
2.72	0.3163704	0.278087
2.73	0.3325507	0.3257137
2.7400002	0.3326807	0.2987566
2.7500002	0.33363	0.2710457
2.7600002	0.3656026	0.2773729
2.7700002	0.2952423	0.327344
2.7800002	0.353925	0.2376694
2.7900002	0.2608963	0.2634552
2.8000002	0.3256842	0.2419578
2.8100002	0.3584978	0.2358002
2.8200002	0.30832	0.2787177
2.8300002	0.3157735	0.2722056
2.8400002	0.3312727	0.2860853
2.8500001	0.2836374	0.3159685
2.8600001	0.3007914	0.338774
2.8700001	0.3247569	0.3606909
2.8800001	0.2656391	0.3397951
2.8900001	0.2401938	0.3497292
2.9000001	0.2319512	0.3363279
2.9100001	0.2987186	0.4139936
2.9200001	0.3081526	0.4145406
2.9300001	0.3151149	0.417417
2.9400001	0.3132583	0.3653965
2.95	0.2699518	0.3370501
2.96	0.2499148	0.3900693
2.97	0.2369638	0.3411926
2.9800003	0.2804663	0.3535334
2.9900002	0.3060148	0.3461263
3.0000002	0.2490382	0.3677801
3.0100002	0.2612142	0.3993511
3.0200002	0.2554726	0.3685983
3.0300002	0.2454545	0.4092024
3.0400002	0.2678363	0.3402343
3.0500002	0.2809184	0.3628407
3.0600002	0.2725121	0.3470899
3.0700002	0.2452121	0.3318115
3.0800002	0.2237596	0.4127035
3.0900002	0.222902	0.4033002
3.1000001	0.2314755	0.4016044
3.1100001	0.245369	0.391067
3.1200001	0.232519	0.3458831
3.1300001	0.2499969	0.3139267
3.1400001	0.2398664	0.3402842
3.1500001	0.265604	0.3210693
3.1600001	0.2560981	0.3399098
3.1700001	0.2577974	0.3835483
3.1800001	0.2570653	0.3477501
3.1900001	0.245678	0.3574671
3.2	0.241692	0.2954514
3.21	0.2717763	0.2766952
3.2200003	0.2553162	0.3092576
3.2300003	0.2300876	0.2991658
3.2400002	0.2253035	0.2707835
3.2500002	0.2980894	0.2902221
3.2600002	0.2578179	0.3072639
3.2700002	0.2566121	0.2954573
3.2800002	0.2853657	0.2856176
3.2900002	0.3180515	0.3092441
3.3000002	0.2930563	0.2901028
3.3100002	0.2819787	0.3446389
3.3200002	0.3122187	0.3448913
3.3300002	0.3014345	0.2846199
3.3400002	0.2482029	0.3221307
3.3500001	0.2316012	0.279491
3.3600001	0.2392219	0.3558498
3.3700001	0.2271922	0.3372736
3.3800001	0.2607896	0.3383984
3.3900001	0.2578321	0.2868745
3.4000001	0.2376408	0.2725075
3.4100001	0.2274005	0.2935166
3.4200001	0.2486788	0.2483627
3.4300001	0.2294874	0.2984719
3.4400001	0.2785011	0.269603
3.45	0.2565105	0.2561835
3.4600003	0.2693336	0.2681653
3.4700003	0.2397728	0.2886879
3.4800003	0.2208077	0.2644176
3.4900002	0.2932695	0.2793325
3.5000002	0.2624302	0.2609681
3.5100002	0.2884112	0.2541274
3.5200002	0.2997462	0.283225
3.5300002	0.2702572	0.2335401
3.5400002	0.2707294	0.2574917
3.5500002	0.2703461	0.2647855
3.5600002	0.2347598	0.2615038
3.5700002	0.2790779	0.2575372
3.5800002	0.2588733	0.2560267
3.5900002	0.3197559	0.2758843
3.6000001	0.2987548	0.2713694
3.6100001	0.318902	0.2599308
3.6200001	0.3690497	0.2750067
3.6300001	0.3769007	0.2551704
3.6400001	0.4229885	0.3429534
3.6500001	0.4403141	0.3115658
3.6600001	0.3339684	0.2694969
3.6700001	0.3516186	0.2792984
3.6800001	0.3001241	0.3447126
3.6900001	0.2453961	0.3269651
3.7000003	0.2622358	0.3359893
3.7100003	0.2202752	0.2725061
3.7200003	0.2454064	0.2789055
3.7300003	0.2412839	0.3718257
3.7400002	0.2517574	0.3827963
3.7500002	0.2336342	0.3892244
3.7600002	0.270878	0.4217179
3.7700002	0.3020338	0.3631584
3.7800002	0.2714304	0.3815951
3.7900002	0.3412484	0.3688051
3.8000002	0.385193	0.3776065
3.8100002	0.2716185	0.3565324
3.8200002	0.3551026	0.383896
3.8300002	0.262156	0.3267941
3.8400002	0.2392115	0.3347775
3.8500001	0.2170265	0.3213426
3.8600001	0.2389192	0.3104202
3.8700001	0.2285753	0.3300177
3.8800001	0.2535465	0.3365777
3.8900001	0.2438861	0.3761478
3.9000001	0.2518527	0.2906503
3.9100001	0.2900297	0.2868137
3.9200001	0.2318367	0.2672078
3.9300003	0.2739603	0.2655248
3.9400003	0.3113929	0.2368352
3.9500003	0.3230574	0.2686749
3.9600003	0.2770705	0.3005871
3.9700003	0.2861052	0.2962395
3.9800003	0.2546139	0.3249221
3.9900002	0.2977928	0.3613766
4	0.2959264	0.3174391
4.0100002	0.3589761	0.3006787
4.02	0.2622118	0.3014676
4.0300002	0.2428857	0.3614067
4.04	0.2612801	0.4009811
4.0500002	0.276944	0.308108
4.0600004	0.2612655	0.4020304
4.0700002	0.2388531	0.3645212
4.0800004	0.2880593	0.3421167
4.0900002	0.2520331	0.3727035
4.1000004	0.2325499	0.3633437
4.1100001	0.2148071	0.349284
4.1200004	0.2336894	0.3317735
4.1300001	0.2493819	0.3466653
4.1400003	0.256521	0.3969062
4.1500001	0.2059191	0.3174426
4.1600003	0.267256	2.927829
4.1700001	0.2248418	0.2897671
4.1800003	0.2452217	0.2420388
4.1900001	0.2404083	0.2456304
4.2000003	0.2361706	0.236303
4.21	0.2726318	0.2279365
4.2200003	0.2293735	0.2317268
4.23	0.2526383	0.2254356
4.2400002	0.261898	0.2130509
4.25	0.2386603	2.8912308
4.2600002	0.2966798	0.2515845
4.27	0.2357232	0.2162807
4.2800002	0.3197104	0.2180188
4.2900004	0.2086981	2.8981018
4.3000002	0.2549336	2.586225
4.3100004	0.3088818	0.2473207
4.3200002	0.3541822	2.5699265
4.3300004	0.4023625	2.5838771
4.3400002	0.4835957	0.2382789
4.3500004	0.3727512	0.2216509
4.3600001	0.4252694	0.2177271
4.3700004	0.3446559	0.2799967
4.3800001	0.332581	2.9001415
4.3900003	0.4081341	0.2912086
4.4000001	0.3866729	0.3256377
4.4100003	0.4158336	0.3021748
4.4200001	0.4014695	0.2614729
4.4300003	0.344703	0.2795577
4.4400001	0.3622492	0.2743009
4.4500003	0.3915555	0.2986144
4.46	0.3474031	2.8946776
4.4700003	0.4203542	0.321364
4.48	0.38558	0.2784659
4.4900002	0.3427982	0.2702293
4.5	0.3245272	0.2330119
4.5100002	0.3289332	2.8915534
4.52	0.3349591	2.9128432
4.5300002	0.3028158	0.2608179
4.5400004	0.3682714	2.9057057
4.5500002	0.2870075	2.9205885
4.5600004	0.2794862	0.2743076
4.5700002	0.2918174	0.2137552
4.5800004	0.2705468	0.2322742
4.5900002	0.2494844	0.2327472
4.6000004	0.2841467	0.247588
4.6100001	0.2926088	0.2643299
4.6200004	0.2776701	0.2490133
4.6300001	0.3056878	0.2280264
4.6400003	0.2899298	0.2460636
4.6500001	0.2916385	2.8861914
4.6600003	0.248534	2.5331199
4.6700001	0.2604702	2.5367212
4.6800003	0.2326571	2.5216341
4.6900001	0.2307924	2.5237873
4.7000003	0.274581	2.5246799
4.71	0.2610776	2.5276313
4.7200003	0.2486318	2.5086756
4.73	0.2515059	2.5027635
4.7400002	0.2329457	2.5078664
4.75	0.2887964	2.5006657
4.7600002	0.2753609	2.502296
4.7700005	0.3643513	2.4886284
4.7800002	0.2824757	2.4939578
4.7900004	0.3131165	2.490603
4.8000002	0.2596292	2.4932694
4.8100004	0.2976173	2.500082
4.8200002	0.3060154	2.5070617
4.8300004	0.2757753	2.5061476
4.8400002	0.2978931	2.5070772
4.8500004	0.2619344	2.8580191
4.8600001	0.2281556	2.8373091
4.8700004	0.2428176	2.5116489
4.8800001	0.2780052	2.5093467
4.8900003	0.2857046	0.2748779
4.9000001	0.2865495	0.2602633
4.9100003	0.2864525	2.5089412
4.9200001	0.291696	2.5144026
4.9300003	0.3222577	2.8628936
4.9400001	0.2561608	2.5067475
4.9500003	0.2737099	2.50353
4.96	0.2194583	2.4897711
4.9700003	0.2438766	2.4977913
4.98	0.2831816	2.5003014
4.9900002	0.3006123	2.4884942
5	0.2982256	2.4747732
5.0100002	0.3513749	2.4797516
5.0200005	0.307241	2.4645844
5.0300002	0.3392421	2.4707506
5.0400004	0.3079085	2.4775732
5.0500002	0.3163871	2.4713557
5.0600004	0.2813686	2.4881611
5.0700002	0.3508656	2.4847052
5.0800004	0.3578284	2.4879539
5.0900002	0.2839511	2.4946632
5.1000004	0.2667139	2.4912157
5.1100001	0.2984486	2.5070536
5.1200004	0.262408	2.5040994
5.1300001	0.2764501	2.4936604
5.1400003	0.2914385	2.4784639
5.1500001	0.3138615	2.4715874
5.1600003	0.2921991	2.4807997
5.1700001	0.2427084	2.4786632
5.1800003	0.2573316	2.4929237
5.1900001	0.251257	2.4754958
5.2000003	0.2687981	2.4802825
5.21	0.2347271	2.4875224
5.2200003	0.2657447	2.4733212
5.23	0.2998624	2.4779458
5.2400002	0.3047231	2.4701121
5.2500005	0.329182	2.4733593
5.2600002	0.3215559	2.4869668
5.2700005	0.2556348	2.4879234
5.2800002	0.2977217	2.4934847
5.2900004	0.2941467	2.483103
5.3000002	0.2790936	2.4759195
5.3100004	0.2466962	2.468451
5.3200002	0.2855005	2.46769
5.3300004	0.2976816	2.4724569
5.3400002	0.3029121	2.4701202
5.3500004	0.2660431	2.4681599
5.3600001	0.3012515	2.4678447
5.3700004	0.2609823	2.4749584
5.3800001	0.2541429	2.4656887
5.3900003	0.2668037	2.4570808
5.4000001	0.2608003	2.4612997
5.4100003	0.2389524	2.4512146
5.4200001	0.2223343	2.4469264
5.4300003	0.2606454	2.4468555
5.4400001	0.3009117	2.4527054
5.4500003	0.2877643	2.45259
5.46	0.2693468	2.4552867
5.4700003	0.2881225	2.4558737
5.4800005	0.2448392	2.4420276
5.4900002	0.3061283	2.4394047
5.5000005	0.2629538	2.4370315
5.5100002	0.2306732	2.4488947
5.5200005	0.2297871	2.4498389
5.5300002	0.2675809	2.4364672
5.5400004	0.2717184	2.4379847
5.5500002	0.2474895	2.427217
5.5600004	0.2576682	2.4274132
5.5700002	0.2852929	2.4391007
5.5800004	0.2475605	2.4496858
5.5900002	0.266705	2.455493
5.6000004	0.2655646	2.4442253
5.6100001	0.2562983	2.4543936
5.6200004	0.2572624	2.4554894
5.6300001	0.2660953	2.4687781
5.6400003	0.2345156	2.4646688
5.6500001	0.2197966	2.4610999
5.6600003	0.2630938	2.4520378
5.6700001	0.2401096	2.4448273
5.6800003	0.238645	2.4481058
5.6900001	0.236253	2.4500654
5.7000003	0.2662023	2.4673741
5.71	0.2713724	2.4619119
5.7200003	0.2930312	2.4661801
5.7300005	0.2400324	2.4485991
5.7400002	0.2715832	2.4506674
5.7500005	0.2856291	2.4540176
5.7600002	0.2496151	2.4681218
5.7700005	0.2253579	2.4700267
5.7800002	0.2247851	2.7244897
5.7900004	0.2539194	2.4786382
5.8000002	0.2447844	2.4651225
5.8100004	0.2873057	2.4774795
5.8200002	0.2641709	2.4806454
5.8300004	0.295708	2.4797254
5.8400002	0.2726853	2.4943933
5.8500004	0.2937175	2.4873903
5.8600001	0.284822	2.7499409
5.8700004	0.2733714	2.4922471
5.8800001	0.2762779	2.747309
5.8900003	0.2758082	2.7729712
5.9000001	0.3205383	2.5126884
5.9100003	0.2544283	2.5048234
5.9200001	0.3079161	2.4935832
5.9300003	0.2942832	2.4862137
5.9400001	0.2496813	2.4858155
5.9500003	0.2706331	2.4959726
5.9600005	0.2221871	2.5040054
5.9700003	0.2479372	2.5051367
5.9800005	0.230389	2.5016699
5.9900002	0.2425048	2.4763227
6.0000005	0.2681717	2.4866891
6.0100002	0.3008116	2.4897456
6.0200005	0.2824993	2.4779353
6.0300002	0.2342046	2.477711
6.0400004	0.2679627	2.47946
6.0500002	0.2560179	2.4799337
6.0600004	0.2857562	2.4840777
6.0700002	0.2636624	2.4805551
6.0800004	0.236298	2.492408
6.0900002	0.2904203	2.7343903
6.1000004	0.2096841	2.4683502
6.1100001	0.2252807	2.4721448
6.1200004	0.267226	2.762378
6.1300001	0.274422	2.7655537
6.1400003	0.2807591	2.4938514
6.1500001	0.2434934	2.7711699
6.1600003	0.2166356	2.7604079
6.1700001	0.2670611	2.5166049
6.1800003	0.2550247	2.5001187
6.1900001	0.2279316	2.5014088
6.2000003	0.2317715	2.5213783
6.2100005	0.2389072	2.4958754
6.2200003	0.2547447	2.5053828
6.2300005	0.2404895	2.7728438
6.2400002	0.2430065	2.7638915
6.2500005	0.2495108	2.7697179
6.2600002	0.2444485	2.7761405
6.2700005	0.2506112	2.8011057
6.2800002	0.2608847	2.8155124
6.2900004	0.2315949	2.8095071
6.3000002	0.2748285	2.5336943
6.3100004	0.2646717	2.5309324
6.3200002	0.2615536	2.5264537
6.3300004	0.2736569	2.5234096
6.3400002	0.289578	2.517781
6.3500004	0.254421	2.5190516
6.3600001	0.2612229	2.5170929
6.3700004	0.2623052	2.5063033
6.3800001	0.2458798	2.5192916
6.3900003	0.2477482	2.5277011
6.4000001	0.2696978	2.537008
6.4100003	0.2256528	2.5242293
6.4200001	0.2550771	2.5218573
6.4300003	0.3160579	2.5322316
6.4400005	0.2523081	2.5148656
6.4500003	0.2396259	2.52176
6.4600005	0.2680859	2.512253
6.4700003	0.2451701	2.5214274
6.4800005	0.2477321	2.5151043
6.4900002	0.2483729	2.4967489
6.5000005	0.2434869	2.7771227
6.5100002	0.2403055	2.5035391
6.5200005	0.2706121	2.4885988
6.5300002	0.255302	2.4908609
6.5400004	0.2646679	2.4830732
6.5500002	0.2901834	2.4789844
6.5600004	0.2755119	2.4735281
6.5700002	0.2448948	2.4782085
6.5800004	0.2931487	2.4750245
6.5900002	0.2624949	2.4650984
6.6000004	0.2626625	2.4581485
6.6100001	0.2629345	2.4434416
6.6200004	0.2800963	2.4499543
6.6300001	0.29254	2.4374242
6.6400003	0.2533238	2.4327507
6.6500001	0.2441501	2.4222553
6.6600003	0.2329206	2.4211643
6.6700006	0.2601715	2.4229169
6.6800003	0.2589121	2.426791
6.6900005	0.259616	2.4211462
6.7000003	0.234762	2.4229522
6.7100005	0.2303839	2.4137771
6.7200003	0.2296474	2.4171033
6.7300005	0.2474684	2.4246056
6.7400002	0.2583064	2.4226227
6.7500005	0.2433492	2.4225247
6.7600002	0.2276513	2.4267125
6.7700005	0.258106	2.4250953
6.7800002	0.2225039	2.431227
6.7900004	0.2455235	2.4296587
6.8000002	0.2452865	2.430294
6.8100004	0.2563992	2.4365411
6.8200002	0.2509811	2.4325264
6.8300004	0.2463545	2.4241767
6.8400002	0.219369	2.4395695
6.8500004	0.2232155	2.4290173
6.8600001	0.2590787	2.4346654
6.8700004	0.2841047	2.4396381
6.8800001	0.3290459	2.4144714
6.8900003	0.2809284	2.410898
6.9000001	0.2893479	2.4045801
6.9100003	0.3185446	2.4094198
6.9200006	0.2803627	2.4212286
6.9300003	0.2577638	2.4228606
6.9400005	0.2984087	2.4176416
6.9500003	0.2563268	2.4074435
6.9600005	0.2374548	2.4110677
6.9700003	0.2524562	2.4052989
6.9800005	0.2662903	2.4205821
6.9900002	0.23442	2.4254236
7.0000005	0.2859401	2.4169946
7.0100002	0.2558064	2.4042957
7.0200005	0.269034	2.4088748
7.0300002	0.2769927	2.4122193
7.0400004	0.2351985	2.4030843
7.0500002	0.2480865	2.4198658
7.0600004	0.2692458	2.4036005
7.0700002	0.2891333	2.4048774
7.0800004	0.254779	2.4142652
7.0900002	0.2627403	2.4027596
7.1000004	0.2656391	2.4111109
7.1100001	0.2510394	2.3978584
7.1200004	0.2369352	2.4112468
7.1300001	0.238108	2.4145284
7.1400003	0.2477396	2.4085305
7.1500006	0.2370003	2.3948653
7.1600003	0.2377319	2.4003518
7.1700006	0.2358163	2.403661
7.1800003	0.2142204	2.4061737
7.1900005	0.248346	2.4153366
7.2000003	0.2533767	2.4104857
7.2100005	0.2854332	2.405421
7.2200003	0.2548745	2.3956325
7.2300005	0.2609254	2.3917398
7.2400002	0.267554	2.394424
7.2500005	0.2801062	2.3890731
7.2600002	0.2636997	2.3948791
7.2700005	0.2504518	2.4022014
7.2800002	0.3023705	2.4035869
7.2900004	0.2856157	2.4017637
7.3000002	0.2494415	2.404377
7.3100004	0.2910115	2.4090006
7.3200002	0.3297244	2.3981793
7.3300004	0.3413132	2.4058692
7.3400002	0.2920719	2.4044156
7.3500004	0.2700593	2.3976202
7.3600001	0.260089	2.3985472
7.3700004	0.2765327	2.4018009
7.3800001	0.2588736	2.3927505
7.3900003	0.296909	2.3926244
7.4000006	0.2939169	2.3930335
7.4100003	0.2904319	2.4042749
7.4200006	0.3147926	2.4081867
7.4300003	0.3290581	2.4030886
7.4400005	0.2773638	2.3987281
7.4500003	0.2999708	2.3906834
7.4600005	0.2797545	2.3957434
7.4700003	0.2857935	2.3797221
7.4800005	0.2959333	2.3755617
7.4900002	0.267354	2.3798287
7.5000005	0.2571982	2.3833609
7.5100002	0.2525904	2.3937142
7.5200005	0.2406437	2.3962293
7.5300002	0.2446859	2.3858852
7.5400004	0.2511129	2.3899844
7.5500002	0.2156702	2.4047627
7.5600004	0.2590452	2.4072824
7.5700002	0.2334858	2.4049931
7.5800004	0.2366611	2.3999066
7.5900002	0.2541877	2.417134
7.6000004	0.2708144	2.4120278
7.6100001	0.2697466	2.4033589
7.6200004	0.2601132	2.4109106
7.6300006	0.2573306	2.408442
7.6400003	0.2672402	2.4018812
7.6500006	0.262981	2.4044409
7.6600003	0.2728177	2.4149816
7.6700006	0.3030921	2.4150164
7.6800003	0.2792459	2.4117463
7.6900005	0.286882	2.4161537
7.7000003	0.2674502	2.4087446
7.7100005	0.266589	2.4091115
7.7200003	0.2946219	2.4144428
7.7300005	0.3364758	2.3997338
7.7400002	0.2927733	2.4031768
7.7500005	0.3916928	2.4196346
7.7600002	0.4055919	2.4286563
7.7700005	0.4410257	2.4106357
7.7800002	0.3670934	2.4194388
7.7900004	0.2907955	2.4205396
7.8000002	0.2643481	2.4290822
7.8100004	0.2853798	2.4220912
7.8200002	0.2420899	2.4227874
7.8300004	0.302715	2.4121594
7.8400002	0.2567189	2.4139972
7.8500004	0.2942767	2.4180567
7.8600006	0.3479415	2.4202273
7.8700004	0.3291521	2.4212773
7.8800006	0.3157621	2.4121983
7.8900003	0.3133664	2.4199564
7.9000006	0.3085253	2.428062
7.9100003	0.318055	2.4214134
7.9200006	0.3267479	2.4313741
7.9300003	0.3170138	2.4195385
7.9400005	0.3092779	2.4159386
7.9500003	0.3491684	2.414283
7.9600005	0.352461	2.4111185
7.9700003	0.3018677	2.4180102
7.9800005	0.3331686	2.4230645
7.9900002	0.3381777	2.4256444
8	0.4129978	2.4261334
8.0100002	0.3475781	2.4248927
8.0200005	0.3366457	2.4377012
8.0300007	0.3273503	2.444793
8.04	0.3302764	2.4509408
8.0500002	0.3150093	2.444665
8.0600004	0.3274474	2.4486356
8.0700006	0.3418402	2.4376643
8.0799999	0.3605288	2.4323912
8.0900002	0.3717166	2.4227464
8.1000004	0.2996405	2.412591
8.1100006	0.2982267	2.4380081
8.1200008	0.3109446	2.427089
8.1300001	0.3233585	2.4389331
8.1400003	0.3198447	2.4340811
8.1500006	0.2964266	2.4211476
8.1600008	0.2893648	2.4295723
8.1700001	0.3108409	2.4264617
8.1800003	0.2933102	2.44016
8.1900005	0.2722337	2.4290397
8.2000008	0.2777087	2.4187634
8.21	0.3189852	2.4372821
8.2200003	0.3092098	2.4280396
8.2300005	0.2559565	2.4282813
8.2400007	0.2969397	2.4320891
8.25	0.3265886	2.422333
8.2600002	0.3187175	2.4216378
8.2700005	0.304292	2.4226561
8.2800007	0.3134314	2.445045
8.29	0.3342071	2.4380646
8.3000002	0.2813798	2.4389133
8.3100004	0.3588459	2.4316561
8.3200006	0.3431195	2.4343691
8.3299999	0.3745316	2.4345582
8.3400002	0.3449461	2.4385581
8.3500004	0.3434265	2.4409778
8.3600006	0.4350138	2.4458487
8.3700008	0.4184428	2.4300716
8.3800001	0.3858768	2.4363983
8.3900003	0.3929533	2.4433329
8.4000006	0.3732697	2.4429626
8.4100008	0.3331328	2.4407756
8.4200001	0.3082729	2.4359169
8.4300003	0.3303719	2.4345956
8.4400005	0.3460289	2.4386621
8.4500008	0.3074786	2.4457567
8.46	0.3675764	2.4465864
8.4700003	0.3692457	2.4573405
8.4800005	0.3689549	2.4380019
8.4900007	0.3738018	2.4366932
8.5	0.3472802	2.4477601
8.5100002	0.3567982	2.4334209
8.5200005	0.3492035	2.4394395
8.5300007	0.3087259	2.4367495
8.54	0.309213	2.438293
8.5500002	0.3263621	2.4474628
8.5600004	0.3317801	2.4378784
8.5700006	0.28733	2.4427645
8.5800009	0.2933423	2.4443271
8.5900002	0.2848051	2.4502907
8.6000004	0.3019851	2.441673
8.6100006	0.2810331	2.4390216
8.6200008	0.294898	2.4477792
8.6300001	0.268365	2.4347394
8.6400003	0.2598574	2.447859
8.6500006	0.2666886	2.4477291
8.6600008	0.2893316	2.4517522
8.6700001	0.3035277	2.4536588
8.6800003	0.314778	2.4533079
8.6900005	0.3124161	2.4513721
8.7000008	0.3249644	2.460856
8.71	0.3278041	2.449333
8.7200003	0.3154394	2.4388158
8.7300005	0.2931612	2.4500432
8.7400007	0.2679817	2.4370735
8.75	0.2970779	2.4576187
8.7600002	0.2789761	2.4435594
8.7700005	0.2640759	2.4470065
8.7800007	0.2752899	2.4419854
8.79	0.2682977	2.4478822
8.8000002	0.2829548	2.4354985
8.8100004	0.2605778	2.4395497
8.8200006	0.3138039	2.4272175
8.8300009	0.2957711	2.4291232
8.8400002	0.3144117	2.4268997
8.8500004	0.2783188	2.4358566
8.8600006	0.2577231	2.4254682
8.8700008	0.2823755	2.4397135
8.8800001	0.266255	2.4254677
8.8900003	0.2614453	2.4158471
8.9000006	0.2808971	2.4262831
8.9100008	0.2458772	2.4249036
8.9200001	0.2884617	2.4271245
8.9300003	0.2681649	2.4345927
8.9400005	0.2719621	2.422394
8.9500008	0.2562574	2.4218056
8.96	0.2893681	2.4174922
8.9700003	0.2806874	2.4192216
8.9800005	0.29948	2.4110076
8.9900007	0.3033503	2.3980212
9	0.2857732	2.4013145
9.0100002	0.3086885	2.4141731
9.0200005	0.2968946	2.4094365
9.0300007	0.2921131	2.4101329
9.04	0.2948903	2.4121792
9.0500002	0.2907299	2.4361281
9.0600004	0.2954892	2.4223108
9.0700006	0.2920262	2.4231288
9.0800009	0.3090428	2.4327042
9.0900002	0.336592	2.4239917
9.1000004	0.3214937	2.4250202
9.1100006	0.3414994	2.4237678
9.1200008	0.3345393	2.4284518
9.1300001	0.2957129	2.4335465
9.1400003	0.281208	2.4348764
9.1500006	0.2661866	2.4388611
9.1600008	0.2883972	2.422848
9.1700001	0.340376	2.4211736
9.1800003	0.2749398	2.4237449
9.1900005	0.2745697	2.4165063
9.2000008	0.2852931	2.4163213
9.21	0.2704468	2.41502
9.2200003	0.2962773	2.4129479
9.2300005	0.3246907	2.4163251
9.2400007	0.2764814	2.4236004
9.25	0.2620897	2.4125025
9.2600002	0.26935	2.4154019
9.2700005	0.2331755	2.4095094
9.2800007	0.234693	2.418443
9.2900009	0.2585942	2.4205971
9.3000002	0.2481179	2.4217739
9.3100004	0.2396982	2.4196546
9.3200006	0.3134308	2.4186976
9.3300009	0.272457	2.4328969
9.3400002	0.239724	2.4209721
9.3500004	0.2992082	2.4272776
9.3600006	0.3122434	2.4390233
9.3700008	0.2715147	2.4409873
9.3800001	0.2484198	2.4348876
9.3900003	0.2162426	2.4239862
9.4000006	0.2459779	2.4238415
9.4100008	0.2402195	2.4228339
9.4200001	0.236807	2.4376643
9.4300003	0.2304247	2.4227383
9.4400005	0.2623557	2.4366276
9.4500008	0.2483662	2.431179
9.46	0.2293107	2.4175
9.4700003	0.2262853	2.4251688
9.4800005	0.2482635	2.4307969
9.4900007	0.2249071	2.435426
9.5	0.231471	2.4311259
9.5100002	0.2442486	2.4241183
9.5200005	0.2183149	2.4310708
9.5300007	0.2292434	2.4463472
9.5400009	0.2415211	2.4410868
9.5500002	0.2126299	2.4434562
9.5600004	0.231598	2.4379942
9.5700006	0.2378239	2.4495072
9.5800009	0.2240182	2.446594
9.5900002	0.2520331	2.4538195
9.6000004	0.2464043	2.4552391
9.6100006	0.2350401	2.4490483
9.6200008	0.2504262	2.4627397
9.6300001	0.2418182	2.4573896
9.6400003	0.2418959	2.4542367
9.6500006	0.268417	2.4588187
9.6600008	0.2241649	2.4571691
9.6700001	0.2378846	2.455241
9.6800003	0.2245042	2.4558597
9.6900005	0.2230552	2.4522057
9.7000008	0.2416626	2.4380834
9.71	0.269257	2.4504216
9.7200003	0.2447653	2.4316766
9.7300005	0.2370611	2.4420233
9.7400007	0.2480045	2.4426723
9.75	0.2402512	2.4369349
9.7600002	0.250407	2.4425521
9.7700005	0.2357675	2.450011
9.7800007	0.2482053	2.4666104
9.7900009	0.2472714	2.448966
9.8000002	0.2699144	2.4703951
9.8100004	0.2534397	2.4591517
9.8200006	0.2460917	2.4576185
9.8300009	0.2626806	2.4547312
9.8400002	0.2618131	2.4473345
9.8500004	0.2754778	2.4624999
9.8600006	0.2694841	2.4708409
9.8700008	0.2739989	2.4491007
9.8800001	0.2629447	2.4686835
9.8900003	0.2479397	2.4586298
9.9000006	0.255441	2.4659169
9.9100008	0.2659136	2.4623816
9.9200001	0.242505	2.4566231
9.9300003	0.2726268	2.44855
9.9400005	0.2700873	2.4558895
9.9500008	0.2491743	2.4522407
9.96	0.2774301	2.4529335
9.9700003	0.2601249	2.4616756
9.9800005	0.2815039	2.4553626
9.9900007	0.2651295	2.446358
10	0.2684137	2.4580317
10.0100002	0.2702217	2.4580662
10.0200005	0.2664627	2.4597774
10.0300007	0.2662711	2.4582713
10.0400009	0.2722773	2.4573901
10.0500002	0.2719342	2.4556389
10.0600004	0.274629	2.4558909
10.0700006	0.2598064	2.4573972
10.0800009	0.3025368	2.46595
10.0900002	0.2817624	2.4646297
10.1000004	0.2601956	2.4738321
10.1100006	0.2580804	2.4713941
10.1200008	0.2710115	2.4756415
10.1300001	0.2462209	2.475136
10.1400003	0.2468885	0.3086976
10.1500006	0.2340855	0.3109604
10.1600008	0.2185297	0.3212716
10.1700001	0.2508518	0.3438349
10.1800003	0.26995	2.4620404
10.1900005	0.2936873	2.4460185
10.2000008	0.2556754	2.4584835
10.21	0.2815723	2.467361
10.2200003	0.2741132	2.4634917
10.2300005	0.281147	2.470175
10.2400007	0.280574	2.4695859
10.250001	0.2541363	2.4712305
10.2600002	0.2757301	2.4641206
10.2700005	0.2754382	2.4583311
10.2800007	0.290957	2.4543388
10.2900009	0.2408809	2.4537592
10.3000002	0.2741559	2.4617264
10.3100004	0.2923679	2.4596162
10.3200006	0.282819	2.4616053
10.3300009	0.286746	2.4680045
10.3400002	0.2751202	2.4710395
10.3500004	0.2630095	2.4747739
10.3600006	0.246502	2.4744072
10.3700008	0.2680373	0.3463878
10.3800001	0.2780037	2.4943423
10.3900003	0.3543358	2.4994531
10.4000006	0.3111633	0.3370081
10.4100008	0.3211515	2.5203893
10.4200001	0.3251441	2.5103779
10.4300003	0.3503577	0.3299474
10.4400005	0.3334582	2.5169582
10.4500008	0.3139296	2.5175424
10.46	0.3503882	2.4978447
10.4700003	0.3514546	2.5158823
10.4800005	0.2988172	2.5112066
10.4900007	0.2970223	2.5062776
10.500001	0.3099301	2.5224264
10.5100002	0.3724826	2.4984603
10.5200005	0.3288339	2.498456
10.5300007	0.3271964	2.4914603
10.5400009	0.2821169	2.4781506
10.5500002	0.2923613	2.5022924
10.5600004	0.3266593	2.4816551
10.5700006	0.3199899	2.4810753
10.5800009	0.2965653	2.4639251
10.5900002	0.2826275	2.4674392
10.6000004	0.3388079	2.4640777
10.6100006	0.3327808	2.4701569
10.6200008	0.3598084	2.4713669
10.6300001	0.335777	2.4857717
10.6400003	0.3294391	2.4962649
10.6500006	0.3829403	2.4911313
10.6600008	0.3732266	2.4650965
10.6700001	0.3223835	2.4647186
10.6800003	0.3122712	2.4834256
10.6900005	0.3577899	2.4732256
10.7000008	0.3029087	2.4504433
10.71	0.3105394	2.4585032
10.7200003	0.267888	2.4742534
10.7300005	0.2893762	2.4473
10.7400007	0.2990907	0.4139778
10.750001	0.2608979	2.4720132
10.7600002	0.2589192	2.4661493
10.7700005	0.250452	0.4527117
10.7800007	0.3072305	2.4698291
10.7900009	0.3182024	2.4788311
10.8000002	0.2783229	2.4684489
10.8100004	0.2943602	2.4691701
10.8200006	0.2903879	2.4720671
10.8300009	0.2701309	2.4685643
10.8400002	0.2888663	2.4616425
10.8500004	0.31102	2.4463387
10.8600006	0.3179752	2.4668531
10.8700008	0.2993189	2.4764287
10.8800001	0.2941828	2.4718125
10.8900003	0.2672286	2.4596801
10.9000006	0.2745065	2.4823039
10.9100008	0.2798103	2.4567442
10.9200001	0.337822	2.4647279
10.9300003	0.3118258	2.4641185
10.9400005	0.3744392	2.4846985
10.9500008	0.3528833	2.4700408
10.960001	0.3144863	2.4827762
10.9700003	0.4209807	2.4811773
10.9800005	0.3947104	2.4932609
10.9900007	0.3319065	2.4741554
11.000001	0.3348365	2.4810901
11.0100002	0.3475963	2.492902
11.0200005	0.3337563	2.4840207
11.0300007	0.3981168	2.4789629
11.0400009	0.3387783	2.4799659
11.0500002	0.304239	2.4787228
11.0600004	0.3314316	2.4899602
11.0700006	0.3287523	2.4860413
11.0800009	0.3381137	2.4775956
11.0900002	0.3154732	2.4705021
11.1000004	0.3566424	2.4783216
11.1100006	0.3500553	2.4765563
11.1200008	0.3402905	2.4730148
11.1300001	0.3535497	2.4741867
11.1400003	0.2597418	2.485204
11.1500006	0.2393592	2.4848616
11.1600008	0.2772426	2.4702764
11.1700001	0.3070391	2.4656181
11.1800003	0.2726614	2.4593062
11.1900005	0.2920174	2.4635453
11.2000008	0.291215	2.4449086
11.210001	0.3222739	2.4395106
11.2200003	0.3286367	2.4422743
11.2300005	0.2691171	2.4491544
11.2400007	0.2883087	2.4485106
11.250001	0.2979867	2.4528954
11.2600002	0.3108174	2.4497874
11.2700005	0.343277	2.4502873
11.2800007	0.3215846	2.4573071
11.2900009	0.3394178	2.450706
11.3000002	0.2876557	2.4491539
11.3100004	0.2554403	2.457978
11.3200006	0.2987385	2.4601774
11.3300009	0.298093	2.4542003
11.3400002	0.2875827	2.4548862
11.3500004	0.29771	2.4493349
11.3600006	0.2629943	2.4566617
11.3700008	0.3021761	2.4325426
11.3800001	0.2824007	2.4273484
11.3900003	0.299747	2.4364924
11.4000006	0.2879054	2.4333704
11.4100008	0.2772919	2.4286673
11.4200001	0.2984374	2.4163673
11.4300003	0.3367159	2.4268694
11.4400005	0.292843	2.4229867
11.4500008	0.2547783	2.4386456
11.460001	0.24326	2.4295678
11.4700003	0.2712448	2.4193416
11.4800005	0.3125012	2.4244876
11.4900007	0.2765356	2.4236741
11.500001	0.3088411	2.4100151
11.5100002	0.3050093	2.4000051
11.5200005	0.2851635	2.3975029
11.5300007	0.3097393	2.3967142
11.5400009	0.2532159	2.3875382
11.5500002	0.2747596	2.389879
11.5600004	0.2958222	2.3793416
11.5700006	0.2545692	2.3764968
11.5800009	0.2802003	2.3738506
11.5900002	0.3570402	2.369313
11.6000004	0.341403	2.3784578
11.6100006	0.3068826	2.3820186
11.6200008	0.2627308	2.3881366
11.6300001	0.3088958	2.3785005
11.6400003	0.2932976	2.3783629
11.6500006	0.322938	2.365658
11.6600008	0.274755	2.3833418
11.670001	0.2647013	2.3760519
11.6800003	0.2996992	2.3700976
11.6900005	0.2704943	2.384768
11.7000008	0.2818114	2.3821869
11.710001	0.2853268	2.3890893
11.7200003	0.3194299	2.3889575
11.7300005	0.3329643	2.3909056
11.7400007	0.3086162	2.3820312
11.750001	0.3093958	2.3954103
11.7600002	0.2965217	2.393343
11.7700005	0.3437998	2.3927584
11.7800007	0.3006124	2.3868482
11.7900009	0.3049937	2.397022
11.8000002	0.2995382	2.3976419
11.8100004	0.3012135	2.3901606
11.8200006	0.3291632	2.3983219
11.8300009	0.3638608	2.3910561
11.8400002	0.3516979	2.3895504
11.8500004	0.3580801	2.392875
11.8600006	0.3015954	2.3869646
11.8700008	0.2784601	2.3832238
11.8800001	0.2996181	2.3818395
11.8900003	0.2884972	2.3905656
11.9000006	0.25805	2.4003155
11.9100008	0.270054	2.3988485
11.920001	0.244198	2.4032917
11.9300003	0.2728788	2.4079633
11.9400005	0.2483423	2.3928082
11.9500008	0.2526229	2.3946435
11.960001	0.2750559	2.4029565
11.9700003	0.3109894	2.4023802
11.9800005	0.2865985	2.4046688
11.9900007	0.2903558	2.4095633
12.000001	0.3319004	2.4133925
12.0100002	0.3237501	2.4066389
12.0200005	0.3036423	2.4102356
12.0300007	0.2683787	2.4190309
12.0400009	0.2676885	2.42485
12.0500002	0.3027255	2.4018331
12.0600004	0.2904975	2.4046972
12.0700006	0.2970312	2.4041545
12.0800009	0.3083276	2.4107006
12.0900002	0.3237559	2.4075031
12.1000004	0.3157338	2.4115484
12.1100006	0.2978556	2.4134946
12.1200008	0.2810993	2.4233024
12.1300001	0.2628976	2.4250998
12.1400003	0.2448938	2.424042
12.1500006	0.260103	2.4264069
12.1600008	0.2798092	2.4158168
12.170001	0.2844348	2.42118
12.1800003	0.2874299	2.426192
12.1900005	0.2753416	2.421598
12.2000008	0.3251991	2.4406927
12.210001	0.2951391	2.4446888
12.2200003	0.3223861	2.4371369
12.2300005	0.2566875	2.4509721
12.2400007	0.2690359	2.4339297
12.250001	0.3122344	2.4366403
12.2600002	0.2872736	2.4328971
12.2700005	0.293381	2.4378476
12.2800007	0.263444	2.4340444
12.2900009	0.2721872	2.4343591
12.3000002	0.2827094	2.4271393
12.3100004	0.2698205	2.4354312
12.3200006	0.2534612	2.4360693
12.3300009	0.2688614	2.4652579
12.3400002	0.2519096	2.4559181
12.3500004	0.2496769	2.4489233
12.3600006	0.2607202	2.7820475
12.3700008	0.2301836	2.776458
12.3800001	0.249887	2.4554052
12.3900003	0.242979	2.4606555
12.4000006	0.2630552	2.443682
12.4100008	0.2663417	2.4446707
12.420001	0.2753523	2.4502835
12.4300003	0.2984121	2.4400911
12.4400005	0.2980147	2.4488301
12.4500008	0.2681464	2.4626744
12.460001	0.2905258	2.4665027
12.4700003	0.3147153	2.4639964
12.4800005	0.3224173	2.46066
12.4900007	0.2769226	2.461674
12.500001	0.2862821	2.8395126
12.5100002	0.293314	2.460238
12.5200005	0.3182851	2.4489179
12.5300007	0.3118881	2.436681
12.5400009	0.3107134	2.4507205
12.5500002	0.3137688	2.4438546
12.5600004	0.3241907	2.4383705
12.5700006	0.3172657	2.443423
12.5800009	0.3087101	2.4459667
12.5900002	0.2622602	2.448137
12.6000004	0.2520956	2.4415035
12.6100006	0.2588142	2.4519711
12.6200008	0.2375967	2.4536207
12.6300011	0.2474881	2.4669545
12.6400003	0.2762475	2.4628615
12.6500006	0.2936188	2.4747424
12.6600008	0.2526897	2.4771821
12.670001	0.2715428	2.4761264
12.6800003	0.2423227	2.4564297
12.6900005	0.233458	2.8379245
12.7000008	0.2486968	2.8318179
12.710001	0.2476902	2.4515686
12.7200003	0.2335019	2.457
12.7300005	0.246759	2.471148
12.7400007	0.2536498	2.8370016
12.750001	0.2728026	2.4841084
12.7600002	0.2633438	2.8331861
12.7700005	0.2544507	2.467514
12.7800007	0.2491345	2.4679263
12.7900009	0.2402032	2.4603536
12.8000002	0.2681176	2.4649804
12.8100004	0.2566001	2.4648094
12.8200006	0.2679415	2.4703722
12.8300009	0.2897164	2.4483151
12.8400002	0.2440671	2.4669111
12.8500004	0.2652089	2.8316462
12.8600006	0.2512413	2.4638371
12.8700008	0.2422816	2.4729173
12.8800011	0.2593724	2.4587874
12.8900003	0.2561277	2.4800532
12.9000006	0.2620821	2.4888875
12.9100008	0.2717851	2.4758012
12.920001	0.2982081	2.8509686
12.9300003	0.2995006	2.8550763
12.9400005	0.2679126	2.8600683
12.9500008	0.2886653	2.8626068
12.960001	0.285146	2.4747105
12.9700003	0.2993823	2.8572948
12.9800005	0.2691219	2.4887512
12.9900007	0.2887073	2.8549047
13.000001	0.2706255	2.8547359
13.0100002	0.2666202	2.8580132
13.0200005	0.2646316	2.8554215
13.0300007	0.251153	2.8803787
13.0400009	0.2699878	2.8567564
13.0500002	0.257492	2.8597019
13.0600004	0.2818165	2.857487
13.0700006	0.2620305	2.862757
13.0800009	0.2974095	2.8541358
13.0900002	0.270646	2.8466225
13.1000004	0.2685948	2.8307576
13.1100006	0.2858987	2.448333
13.1200008	0.3010911	2.4484169
13.1300011	0.2644131	2.4506531
13.1400003	0.2878734	2.4450576
13.1500006	0.310847	2.4482138
13.1600008	0.333147	2.4573829
13.170001	0.2929634	2.4559276
13.1800003	0.3138555	2.449935
13.1900005	0.2958724	2.4492161
13.2000008	0.304041	2.4438698
13.210001	0.2976078	2.4491849
13.2200003	0.3350274	2.4375713
13.2300005	0.339256	2.4365363
13.2400007	0.3365959	2.4301875
13.250001	0.3209898	2.4387686
13.2600002	0.3152154	2.4582937
13.2700005	0.297994	2.4493141
13.2800007	0.3067753	2.4598184
13.2900009	0.2842942	2.4679303
13.3000002	0.2931445	2.437897
13.3100004	0.2822402	2.4512606
13.3200006	0.277276	2.4494705
13.3300009	0.3224706	2.4476883
13.3400011	0.2995057	2.4574683
13.3500004	0.248452	2.4540892
13.3600006	0.2468778	2.4618294
13.3700008	0.2565732	2.4563463
13.3800011	0.2658505	2.4536991
13.3900003	0.2966149	2.4531307
13.4000006	0.3219931	2.4423499
13.4100008	0.3201727	2.4393401
13.420001	0.3212534	2.4269309
13.4300003	0.3239504	2.4326789
13.4400005	0.3056253	2.4351065
13.4500008	0.3448352	2.425159
13.460001	0.3017803	2.4453542
13.4700003	0.2797572	2.4447639
13.4800005	0.2916489	2.4379203
13.4900007	0.281105	2.4411628
13.500001	0.2631946	2.4404778
13.5100002	0.2565336	2.4438334
13.5200005	0.2668332	2.4355268
13.5300007	0.2614765	2.4357827
13.5400009	0.2482266	2.4210122
13.5500002	0.2799028	2.428679
13.5600004	0.2595542	2.4224355
13.5700006	0.2327285	2.4289241
13.5800009	0.2510632	2.4199593
13.5900011	0.2658123	2.4129727
13.6000004	0.2611866	2.431875
13.6100006	0.2464565	2.4235156
13.6200008	0.3343244	2.4301844
13.6300011	0.3582759	2.4255552
13.6400003	0.2927933	2.4223232
13.6500006	0.3904977	2.4500177
13.6600008	0.3145625	2.4413688
13.670001	0.2690516	2.4208846
13.6800003	0.2684148	2.4427323
13.6900005	0.3068324	2.4368186
13.7000008	0.2678787	2.4369926
13.710001	0.2830708	2.4563494
13.7200003	0.3032021	2.4698448
13.7300005	0.3045438	2.4698255
13.7400007	0.2555358	2.4719055
13.750001	0.244407	0.4138476
13.7600002	0.26278	0.4669683
13.7700005	0.2676426	2.4813814
13.7800007	0.3214616	2.4774561
13.7900009	0.3159865	2.4880843
13.8000002	0.2921508	2.4778759
13.8100004	0.3095376	2.4751053
13.8200006	0.2498399	2.467485
13.8300009	0.3094404	2.4748375
13.8400011	0.3075122	2.4811642
13.8500004	0.3325517	0.4698275
13.8600006	0.3217531	0.4092923
13.8700008	0.3427686	2.4643888
13.8800011	0.3029134	2.462038
13.8900003	0.3103229	2.4654765
13.9000006	0.3282674	2.4651837
13.9100008	0.3025698	2.4794309
13.920001	0.3012786	2.4911275
13.9300003	0.3300947	2.4866917
13.9400005	0.2949064	2.4755027
13.9500008	0.3070349	2.4776819
13.960001	0.272994	2.5004613
13.9700003	0.2864732	2.5080585
13.9800005	0.3083111	2.4869905
13.9900007	0.2768732	2.5052433
14.000001	0.2550586	2.4987726
14.0100002	0.2541574	2.5059338
14.0200005	0.2703608	2.4950502
14.0300007	0.2568904	2.5169957
14.0400009	0.2670749	2.5241594
14.0500002	0.2501047	2.52723
14.0600004	0.2308449	0.4179751
14.0700006	0.2535546	0.3691819
14.0800009	0.2854379	2.522917
14.0900011	0.2949547	2.5059226
14.1000004	0.2520612	2.517483
14.1100006	0.2443038	2.523196
14.1200008	0.3133522	2.5072451
14.1300011	0.2615694	2.5020065
14.1400003	0.2372059	2.5075877
14.1500006	0.2415934	0.4675453
14.1600008	0.2687062	2.5178831
14.170001	0.2361999	2.5165904
14.1800003	0.2748175	2.5154545
14.1900005	0.2620943	2.5197089
14.2000008	0.2381747	2.5162432
14.210001	0.2311895	2.5017452
14.2200003	0.2269203	0.4309068
14.2300005	0.2305221	2.4895282
14.2400007	0.2350409	2.4728246
14.250001	0.2560099	2.4712472
14.2600002	0.241484	2.4699607
14.2700005	0.2309964	2.4761338
14.2800007	0.2417569	2.4922044
14.2900009	0.2442808	2.4898841
14.3000011	0.2659881	2.4844692
14.3100004	0.3293523	2.475548
14.3200006	0.2921556	2.4619145
14.3300009	0.2479816	2.4725893
14.3400011	0.2720177	2.4582253
14.3500004	0.2720465	2.4682593
14.3600006	0.2804697	2.4748335
14.3700008	0.261063	2.4923666
14.3800011	0.2785407	2.4917119
14.3900003	0.2627805	2.4884326
14.4000006	0.2865762	2.482513
14.4100008	0.2573125	2.4791219
14.420001	0.2437342	2.4902573
14.4300003	0.2206775	2.4905171
14.4400005	0.2487029	2.492285
14.4500008	0.2499435	2.4853928
14.460001	0.2506497	2.4737253
14.4700003	0.2460917	2.4673276
14.4800005	0.2622852	2.4830718
14.4900007	0.2671606	2.4754314
14.500001	0.2999692	2.4794486
14.5100002	0.2979688	2.4987872
14.5200005	0.280448	2.4984
14.5300007	0.2335728	2.4969342
14.5400009	0.2649398	2.4953001
14.5500011	0.2526608	2.5050592
14.5600004	0.2464686	2.5001175
14.5700006	0.2316641	2.5085406
14.5800009	0.2273288	2.5163355
14.5900011	0.2375849	2.5146723
14.6000004	0.2221663	2.4946649
14.6100006	0.2646298	2.500993
14.6200008	0.2474483	2.5061944
14.6300011	0.2695794	2.5026414
14.6400003	0.3178775	2.5116117
14.6500006	0.2751143	2.5242612
14.6600008	0.2778344	2.5179029
14.670001	0.304184	2.5290511
14.6800003	0.2645995	2.5222814
14.6900005	0.3134491	2.5268407
14.7000008	0.2734598	2.5441394
14.710001	0.2317171	2.5452406
14.7200003	0.240276	2.5497644
14.7300005	0.2475535	2.5456378
14.7400007	0.2293814	2.5502474
14.750001	0.2521523	2.5542684
14.7600002	0.241615	2.5504358
14.7700005	0.2366101	2.551331
14.7800007	0.2259502	2.5534055
14.7900009	0.2508025	2.5396278
14.8000011	0.2876253	2.5461247
14.8100004	0.2980047	2.5549097
14.8200006	0.2576837	2.5645702
14.8300009	0.2591748	2.5695324
14.8400011	0.2533234	2.5697081
14.8500004	0.267343	2.5690312
14.8600006	0.2776684	2.571522
14.8700008	0.2364798	2.561656
14.8800011	0.2548867	2.5612993
14.8900003	0.2889332	2.866493
14.9000006	0.3061019	2.8794413
14.9100008	0.3367222	2.5723999
14.920001	0.2922742	2.8785527
14.9300003	0.3582333	2.5663474
14.9400005	0.346851	2.5734241
14.9500008	0.3700203	2.5572712
14.960001	0.3341839	2.5507956
14.9700003	0.3107788	2.5594599
14.9800005	0.327026	2.5606716
14.9900007	0.3265907	2.5522461
15.000001	0.3399901	2.8708181
15.0100012	0.397873	2.5634501
15.0200005	0.3730994	2.5620544
15.0300007	0.3591798	2.5611174
15.0400009	0.3899661	2.581779
15.0500011	0.3294604	2.5777359
15.0600004	0.3545374	2.5696578
15.0700006	0.4019059	2.5951183
15.0800009	0.3644597	2.8713725
15.0900011	0.2921491	2.8724768
15.1000004	0.3435695	2.571033
15.1100006	0.2844451	2.5545952
15.1200008	0.3359951	2.5387864
15.1300011	0.3366549	2.5500052
15.1400003	0.3364605	2.5584683
15.1500006	0.3358884	2.5657187
15.1600008	0.3485338	2.5662227
15.170001	0.3201371	2.5549493
15.1800003	0.336219	2.5600739
15.1900005	0.350845	2.5616567
15.2000008	0.3550642	2.5593104
15.210001	0.3539104	2.5700543
15.2200003	0.3527682	2.560787
15.2300005	0.3960437	2.5533538
15.2400007	0.4088977	2.5475545
15.250001	0.4148475	2.5632546
15.2600012	0.4332821	2.551048
15.2700005	0.4233726	2.5466278
15.2800007	0.4113703	2.5644765
15.2900009	0.4566326	2.5609021
15.3000011	0.3974287	2.5561275
15.3100004	0.4041679	2.5614157
15.3200006	0.362496	2.5699203
15.3300009	0.3629274	2.5537004
15.3400011	0.385043	2.5476708
15.3500004	0.3446857	2.5373912
15.3600006	0.3240351	2.5381029
15.3700008	0.3793745	2.5328388
15.3800011	0.387264	2.5321877
15.3900003	0.3254673	2.5243948
15.4000006	0.3416394	2.5270579
15.4100008	0.39349	2.5259762
15.420001	0.471778	2.5382798
15.4300003	0.4758104	2.5375662
15.4400005	0.4090193	2.5318215
15.4500008	0.4414935	2.54091
15.460001	0.4606532	2.5401502
15.4700003	0.3881976	2.5333796
15.4800005	0.4104769	2.540139
15.4900007	0.4820743	2.5319228
15.500001	0.4651776	2.5162177
15.5100012	0.5026193	2.5154622
15.5200005	0.4237556	2.5182762
15.5300007	0.4202865	2.5061562
15.5400009	0.4324041	2.5014408
15.5500011	0.3323846	2.4899402
15.5600004	0.4132817	2.4878209
15.5700006	0.4162742	2.4956064
15.5800009	0.3590903	2.4796515
15.5900011	0.4232975	2.4830112
15.6000004	0.3717756	2.4862392
15.6100006	0.3906319	2.4802217
15.6200008	0.3543624	2.4770236
15.6300011	0.4031045	2.4704192
15.6400003	0.329423	2.4656336
15.6500006	0.3595129	2.461117
15.6600008	0.3990321	2.4636045
15.670001	0.4136341	2.4702556
15.6800003	0.3611034	2.4751797
15.6900005	0.4070349	2.4750321
15.7000008	0.4934354	2.4756188
15.710001	0.4686682	2.4742873
15.7200012	0.4248036	2.4783866
15.7300005	0.4228747	2.4721394
15.7400007	0.472655	2.4765167
15.750001	0.5009196	2.4820733
15.7600012	0.4123032	2.488106
15.7700005	0.3875163	2.4816024
15.7800007	0.3595283	2.4833937
15.7900009	0.3333324	2.4897287
15.8000011	0.3505019	2.4852977
15.8100004	0.3537562	2.4857821
15.8200006	0.3430967	2.4876232
15.8300009	0.3953294	2.4900622
15.8400011	0.3390184	2.4974663
15.8500004	0.3429978	2.4962041
15.8600006	0.3382041	2.4975429
15.8700008	0.390197	2.5036626
15.8800011	0.4045431	2.4878409
15.8900003	0.3381016	2.4867144
15.9000006	0.3528973	2.4841659
15.9100008	0.358747	2.4886065
15.920001	0.3748134	2.4740369
15.9300003	0.3225473	2.47876
15.9400005	0.3403963	2.4832067
15.9500008	0.3357164	2.4759746
15.960001	0.3115858	2.4864435
15.9700012	0.2744764	2.4789953
15.9800005	0.3109812	2.471802
15.9900007	0.2701822	2.46579
16	0.2977729	2.477994
16.0100002	0.3241804	2.4837878
16.0200005	0.2881249	2.4883242
16.0300007	0.3125169	2.4908564
16.0400009	0.3074498	2.4878316
16.0500011	0.2496874	2.49263
16.0600014	0.3267043	2.4982979
16.0700016	0.3400878	2.5083699
16.0799999	0.291873	2.5050654
16.0900002	0.2601083	2.4894855
16.1000004	0.3031507	2.4863625
16.1100006	0.2957841	2.4937532
16.1200008	0.2441986	2.5006137
16.1300011	0.2420588	2.4881697
16.1400013	0.2666307	2.4938381
16.1500015	0.2597392	2.4901621
16.1599998	0.2722979	2.4759567
16.1700001	0.234976	2.4826787
16.1800003	0.2637322	2.4892411
16.1900005	0.294131	2.477715
16.2000008	0.2683671	2.4792166
16.210001	0.269518	2.4819515
16.2200012	0.2575408	2.4910574
16.2300014	0.2837174	2.4984818
16.2400017	0.2682895	2.4953756
16.25	0.2534962	2.4735637
16.2600002	0.2316455	2.4937
16.2700005	0.2411348	2.4918959
16.2800007	0.2405488	2.4941516
16.2900009	0.2575777	2.4974043
16.3000011	0.2280788	2.4945621
16.3100014	0.2457122	2.4825964
16.3200016	0.2646951	2.4792042
16.3299999	0.2492516	2.4887807
16.3400002	0.2665592	2.487782
16.3500004	0.2387923	2.4993899
16.3600006	0.3058065	0.2501176
16.3700008	0.3048759	0.2651348
16.3800011	0.268793	2.4941943
16.3900013	0.2657876	2.4793925
16.4000015	0.2531549	2.4788122
16.4099998	0.2560393	2.4776175
16.4200001	0.2791816	2.4730833
16.4300003	0.2880685	2.4817705
16.4400005	0.2616636	2.4771273
16.4500008	0.3127933	0.2596308
16.460001	0.3141569	2.4868312
16.4700012	0.2731718	2.4734278
16.4800014	0.2514663	2.475256
16.4900017	0.2787745	2.4731975
16.5	0.2508822	2.4803734
16.5100002	0.2713531	2.4743574
16.5200005	0.2892329	2.4843686
16.5300007	0.273163	2.4832361
16.5400009	0.2489031	2.4906976
16.5500011	0.2459938	2.5083759
16.5600014	0.2698877	2.4998577
16.5700016	0.2674092	2.4909759
16.5799999	0.2598844	2.4947443
16.5900002	0.3064492	2.4887853
16.6000004	0.2943721	2.488883
16.6100006	0.2815445	2.4834733
16.6200008	0.287573	2.4929576
16.6300011	0.347332	2.5037551
16.6400013	0.3392182	2.4988921
16.6500015	0.3109858	2.4994109
16.6599998	0.309285	2.5171342
16.6700001	0.279527	2.8440199
16.6800003	0.3064781	2.8462951
16.6900005	0.2956891	2.8371024
16.7000008	0.302247	2.8499839
16.710001	0.3114882	2.8472769
16.7200012	0.2906814	2.5084271
16.7300014	0.2473443	2.5308187
16.7400017	0.2783175	2.5222628
16.75	0.237923	2.518708
16.7600002	0.2748033	2.8395126
16.7700005	0.2565279	2.5035138
16.7800007	0.2528274	2.4876862
16.7900009	0.2384015	2.488008
16.8000011	0.2495692	2.5019987
16.8100014	0.23284	2.8438187
16.8200016	0.2389222	2.8308206
16.8299999	0.2440604	2.8421125
16.8400002	0.244982	2.4932113
16.8500004	0.2671895	2.5100555
16.8600006	0.2675823	2.5120335
16.8700008	0.2995583	2.8391252
16.8800011	0.3274613	2.8331449
16.8900013	0.3431099	2.8670824
16.9000015	0.2908094	2.5287077
16.9100018	0.3510915	2.5179739
16.9200001	0.329429	2.5199718
16.9300003	0.3354543	2.5058413
16.9400005	0.2967052	2.50932
16.9500008	0.3098663	2.5146317
16.960001	0.333301	2.8509746
16.9700012	0.3353837	2.5280302
16.9800014	0.2967832	2.8680227
16.9900017	0.3222279	2.8679926
17	0.3597585	2.8215616
17.0100002	0.3278654	2.8535829
17.0200005	0.275125	2.8480825
17.0300007	0.2562017	2.8564332
17.0400009	0.2529848	2.854609
17.0500011	0.2521049	2.8415697
17.0600014	0.2599384	2.5007529
17.0700016	0.2704514	2.4865417
17.0799999	0.2726204	2.4935925
17.0900002	0.2599958	2.4850817
17.1000004	0.2783227	2.4911776
17.1100006	0.2539315	2.488425
17.1200008	0.2540767	2.4841352
17.1300011	0.2719637	2.4816432
17.1400013	0.2641256	2.479109
17.1500015	0.2659893	2.4734006
17.1600018	0.2679359	2.4818313
17.1700001	0.3145312	2.4714351
17.1800003	0.2680041	2.4592605
17.1900005	0.3039857	2.4599526
17.2000008	0.2720079	2.4669354
17.210001	0.2684413	2.4707601
17.2200012	0.2467127	2.4748111
17.2300014	0.267125	2.4829202
17.2400017	0.2981203	2.4922121
17.25	0.2578267	2.5026684
17.2600002	0.2346302	2.4978657
17.2700005	0.2627557	2.5014586
17.2800007	0.2752322	2.5194013
17.2900009	0.2960617	2.5340343
17.3000011	0.3143468	2.533875
17.3100014	0.296433	2.519238
17.3200016	0.2962881	2.5080616
17.3299999	0.330469	2.8658338
17.3400002	0.2872499	2.8417001
17.3500004	0.2608681	2.8265672
17.3600006	0.2711142	2.8539641
17.3700008	0.2855865	2.8542576
17.3800011	0.2818209	2.8541727
17.3900013	0.2819202	2.8546169
17.4000015	0.2555656	2.8490734
17.4100018	0.2699099	2.8616123
17.4200001	0.3229757	2.8426619
17.4300003	0.3052452	2.5105896
17.4400005	0.2953789	2.844532
17.4500008	0.2665742	2.8485661
17.460001	0.3211418	2.4926491
17.4700012	0.3015889	2.4914002
17.4800014	0.2920215	2.4886346
17.4900017	0.3164062	2.4903803
17.5	0.299641	2.5127678
17.5100002	0.2995079	2.5197666
17.5200005	0.2754088	2.8870192
17.5300007	0.2518857	2.8544087
17.5400009	0.2616472	2.9068472
17.5500011	0.3124308	2.8715055
17.5600014	0.2951637	2.8859901
17.5700016	0.2577034	2.88485
17.5799999	0.2819891	2.5170341
17.5900002	0.2578146	2.87323
17.6000004	0.2631162	2.5091023
17.6100006	0.2545821	2.8845725
17.6200008	0.2558543	2.5231178
17.6300011	0.2560176	2.5136588
17.6400013	0.2753364	2.8853869
17.6500015	0.2524679	2.8840275
17.6600018	0.2634791	2.8703122
17.6700001	0.2337134	2.8700254
17.6800003	0.2453967	2.8711061
17.6900005	0.266824	2.8701513
17.7000008	0.2573439	2.5041711
17.710001	0.2821668	2.8563838
17.7200012	0.300453	2.8467307
17.7300014	0.2650694	2.8670261
17.7400017	0.2778127	2.8432488
17.75	0.2761576	2.4954729
17.7600002	0.2604488	2.4963348
17.7700005	0.2688341	2.4989345
17.7800007	0.2907346	2.8547568
17.7900009	0.2663026	2.8640594
17.8000011	0.2375841	2.8664274
17.8100014	0.299459	2.8591635
17.8200016	0.2916172	2.8524089
17.8299999	0.3015811	2.508007
17.8400002	0.2779164	2.4933405
17.8500004	0.2703353	2.4960985
17.8600006	0.3079682	2.4951828
17.8700008	0.2787258	2.5172696
17.8800011	0.2727573	2.5014939
17.8900013	0.2453899	2.5061903
17.9000015	0.2560029	2.8574238
17.9100018	0.24746	2.8417468
17.9200001	0.2817597	2.5112348
17.9300003	0.316518	2.8686454
17.9400005	0.281577	2.4890883
17.9500008	0.2949269	2.4812639
17.960001	0.2588729	2.4640775
17.9700012	0.2804895	2.4810083
17.9800014	0.2881582	2.4710598
17.9900017	0.282207	2.4724767
18	0.2723146	2.4683685
18.0100002	0.2810711	2.4573605
18.0200005	0.2529114	2.4559224
18.0300007	0.2528752	2.4510601
18.0400009	0.2879112	2.4664011
18.0500011	0.3023995	2.4555562
18.0600014	0.2456362	2.4560089
18.0700016	0.2666655	2.4656665
18.0799999	0.3214406	2.4758861
18.0900002	0.3148552	2.4646204
18.1000004	0.3053575	2.4624331
18.1100006	0.3504521	2.4594781
18.1200008	0.3087026	2.4591084
18.1300011	0.3058057	2.4586196
18.1400013	0.3301105	2.4510853
18.1500015	0.3073727	2.4780262
18.1600018	0.3073318	2.4824026
18.1700001	0.3246492	2.4793339
18.1800003	0.2987961	2.4806454
18.1900005	0.2623681	2.4711392
18.2000008	0.2616532	2.470716
18.210001	0.2749338	2.4617283
18.2200012	0.2983964	2.4525037
18.2300014	0.2880526	2.4512658
18.2400017	0.2807865	2.4504421
18.25	0.2841919	2.4557765
18.2600002	0.2897831	2.4621053
18.2700005	0.2643445	2.4597652
18.2800007	0.2561096	2.4532583
18.2900009	0.245314	2.4552126
18.3000011	0.2561954	2.456743
18.3100014	0.2740848	2.4572852
18.3200016	0.2508912	2.4574056
18.3299999	0.2461328	2.4496608
18.3400002	0.2623423	2.4573619
18.3500004	0.2634105	2.4527402
18.3600006	0.2649714	2.4485157
18.3700008	0.2702587	2.4638603
18.3800011	0.2791521	2.4570785
18.3900013	0.2883917	2.4765756
18.4000015	0.2959538	2.4647808
18.4100018	0.2518884	2.4766076
18.4200001	0.2569967	2.4771264
18.4300003	0.2491096	2.4751353
18.4400005	0.2765852	2.4688506
18.4500008	0.2546039	2.4670212
18.460001	0.2914419	2.46103
18.4700012	0.2678473	2.4606154
18.4800014	0.2701466	2.4591806
18.4900017	0.3109666	2.4741445
18.5	0.2487396	2.4701285
18.5100002	0.2678062	2.46861
18.5200005	0.2918999	2.4570947
18.5300007	0.3174056	2.4590263
18.5400009	0.2819299	2.4547663
18.5500011	0.2919194	2.4551349
18.5600014	0.3038262	2.4671915
18.5700016	0.3151062	2.4643884
18.5800018	0.306161	2.4622247
18.5900002	0.3003634	2.4617858
18.6000004	0.2899082	2.4550068
18.6100006	0.2680392	2.4644496
18.6200008	0.3014135	2.4550877
18.6300011	0.2731947	2.4700994
18.6400013	0.3433563	2.4544351
18.6500015	0.3064376	2.4636846
18.6600018	0.2740284	2.4381692
18.6700001	0.2981744	2.4493079
18.6800003	0.330925	2.4724185
18.6900005	0.3008488	2.4754779
18.7000008	0.3982117	2.4798455
18.710001	0.3991271	2.4665935
18.7200012	0.3632953	2.4691257
18.7300014	0.4103583	2.4645338
18.7400017	0.4358684	2.4627974
18.75	0.4362547	2.4633696
18.7600002	0.3652323	2.4730299
18.7700005	0.3894681	2.4641309
18.7800007	0.3928463	2.4542663
18.7900009	0.3948082	2.4558697
18.8000011	0.3305741	2.4654746
18.8100014	0.3169986	2.4588711
18.8200016	0.2543934	2.473748
18.8300018	0.2962555	2.4543207
18.8400002	0.3391279	2.4585502
18.8500004	0.3322757	2.4616053
18.8600006	0.3352793	2.4511845
18.8700008	0.3430358	2.4383864
18.8800011	0.3396211	2.4352994
18.8900013	0.3160203	2.4385071
18.9000015	0.3013209	2.4296517
18.9100018	0.3341141	2.4300435
18.9200001	0.3565148	2.4273837
18.9300003	0.3816778	2.4258201
18.9400005	0.3056077	2.4217985
18.9500008	0.3211117	2.4337499
18.960001	0.2999563	2.4301958
18.9700012	0.2863429	2.4181597
18.9800014	0.2489015	2.4269955
18.9900017	0.2877659	2.4173541
19	0.347643	2.4227791
19.0100002	0.4011264	2.4148645
19.0200005	0.454887	2.4228432
19.0300007	0.4849979	2.4123116
19.0400009	0.3881371	2.4268479
19.0500011	0.4169794	2.4236357
19.0600014	0.357189	2.4355874
19.0700016	0.2913329	2.4178643
19.0800018	0.2976611	2.4237409
19.0900002	0.295013	2.4167163
19.1000004	0.299218	2.4292502
19.1100006	0.3140207	2.4365687
19.1200008	0.3206127	2.4484937
19.1300011	0.2986747	2.4368021
19.1400013	0.2928197	2.4382219
19.1500015	0.2649265	2.4317055
19.1600018	0.2901171	2.4440341
19.1700001	0.2781776	2.4399621
19.1800003	0.239399	2.4529874
19.1900005	0.2627357	2.4472749
19.2000008	0.2618698	2.4512691
19.210001	0.244578	2.446995
19.2200012	0.2498374	2.4422181
19.2300014	0.2487697	2.4434786
19.2400017	0.246281	2.4385784
19.25	0.2780407	2.4379375
19.2600002	0.2708762	2.4208593
19.2700005	0.2532467	2.4382367
19.2800007	0.2592107	2.4401309
19.2900009	0.2565181	2.4463928
19.3000011	0.2842934	2.436398
19.3100014	0.2879699	2.4384456
19.3200016	0.2800388	2.4488027
19.3300018	0.2952684	2.4383757
19.3400002	0.2829868	2.4469283
19.3500004	0.292515	2.4499791
19.3600006	0.3133081	2.4541633
19.3700008	0.2982999	2.448837
19.3800011	0.2795504	2.461189
19.3900013	0.2775563	2.4535341
19.4000015	0.2559628	2.4518561
19.4100018	0.2683038	2.4445331
19.4200001	0.2767811	2.4514468
19.4300003	0.2584809	2.4451993
19.4400005	0.3077582	2.7869921
19.4500008	0.298133	2.4589598
19.460001	0.3118363	2.456898
19.4700012	0.2852063	2.4607322
19.4800014	0.2877638	2.4510086
19.4900017	0.2777671	2.4526544
19.5	0.2588786	2.4528177
19.5100002	0.2757208	2.4537575
19.5200005	0.2689216	2.4668875
19.5300007	0.2769382	2.78056
19.5400009	0.2857044	2.7965751
19.5500011	0.2828006	2.811785
19.5600014	0.2571967	2.4992011
19.5700016	0.3133663	2.8171833
19.5800018	0.2820081	2.5068641
19.5900002	0.3158237	2.8425457
19.6000004	0.3065889	2.7865872
19.6100006	0.277234	2.7906823
19.6200008	0.2604043	2.7780046
19.6300011	0.2479332	2.786248
19.6400013	0.3003583	2.8080871
19.6500015	0.2566882	2.4988899
19.6600018	0.2939149	2.5011587
19.6700001	0.2899731	2.4983482
19.6800003	0.2841701	2.4753933
19.6900005	0.3038475	2.455766
19.7000008	0.2652664	2.4613743
19.710001	0.3023698	2.4531837
19.7200012	0.2794117	2.4684794
19.7300014	0.2756541	2.4840875
19.7400017	0.2744071	2.4725413
19.75	0.2598139	2.491399
19.7600002	0.3015829	2.4950638
19.7700005	0.2375026	2.5037
19.7800007	0.2923208	2.8220623
19.7900009	0.3022867	2.814162
19.8000011	0.3083247	2.5043848
19.8100014	0.3051234	2.8084271
19.8200016	0.3008231	2.8435686
19.8300018	0.3286687	2.848805
19.8400002	0.2911666	2.8285177
19.8500004	0.319841	2.8574317
19.8600006	0.2823761	2.8395393
19.8700008	0.3239441	2.8378255
19.8800011	0.3427112	2.8663998
19.8900013	0.3244888	2.5320489
19.9000015	0.3414673	2.8745301
19.9100018	0.2934654	2.8613234
19.9200001	0.2806457	2.8573415
19.9300003	0.2902235	2.5214729
19.9400005	0.3036672	2.8641844
19.9500008	0.2939178	2.5114629
19.960001	0.2887401	2.5035377
19.9700012	0.3416586	2.498996
19.9800014	0.3433197	2.4923086
[truncated: 3,002 more rows]
