# Supplementary material for: Neuraminidase as a novel therapeutic management strategy for Alzheimer’s disease: evidenced through molecular docking, molecular dynamic simulation and gene expression analysis
Source: Front Chem. 2025 May 30;13:1574702. doi: 10.3389/fchem.2025.1574702 (PMC12163420; doi:10.3389/fchem.2025.1574702)
Supplement: Supplementary file 1 [file DataSheet1.zip › supplementary files/RMSD, RMSF, Gyration results/rmsd_p_1234.xvg]

# This file was created Mon Apr 21 04:29:00 2025
# Created by:
#                       :-) GROMACS - gmx rms, 2024.5 (-:
# 
# Executable:   /usr/local/gromacs/bin/gmx
# Data prefix:  /usr/local/gromacs
# Working dir:  /home/mj/Desktop/simulation/3. Oseltamivir with Neuraminidase/1. Oseltamivir with neurominidase MD simulation gromacs
# Command line:
#   gmx rms -s MD_1234.tpr -f MD_1234_center.xtc -o rmsd_p_1234.xvg -tu ns
# gmx rms is part of G R O M A C S:
#
# GROtesk MACabre and Sinister
#
@    title "RMSD"
@    xaxis  label "Time (ns)"
@    yaxis  label "RMSD (nm)"
@TYPE xy
@ subtitle "Protein after lsq fit to System"
   0.0000000    0.1250010
   0.0100000    0.1612761
   0.0200000    0.1365087
   0.0300000    0.1971519
   0.0400000    0.1909786
   0.0500000    0.2003541
   0.0600000    0.2186709
   0.0700000    0.2502002
   0.0800000    0.2436684
   0.0900000    0.2264358
   0.1000000    0.2463594
   0.1100000    0.2301352
   0.1200000    0.2240971
   0.1300000    0.2615323
   0.1400000    0.2651490
   0.1500000    0.2382446
   0.1600000    0.2941996
   0.1700000    0.2892140
   0.1800000    0.2724478
   0.1900000    0.2379674
   0.2000000    0.2644871
   0.2100000    0.2191879
   0.2200000    0.2468625
   0.2300000    0.2666361
   0.2400000    0.2846496
   0.2500000    0.3026334
   0.2600000    0.3078110
   0.2700000    0.3004909
   0.2800000    0.2921328
   0.2900000    0.2572132
   0.3000000    0.2781153
   0.3100000    0.2937568
   0.3200000    0.2711863
   0.3300000    0.2448100
   0.3400000    0.2980201
   0.3500000    0.3128804
   0.3600000    0.2912604
   0.3700000    0.3127958
   0.3800000    0.2938921
   0.3900000    0.3180234
   0.4000000    0.2696045
   0.4100000    0.2353013
   0.4200000    0.2425351
   0.4300000    0.2543215
   0.4400000    0.2514958
   0.4500000    0.2383027
   0.4600000    0.2499414
   0.4700000    0.2127395
   0.4800000    0.2513433
   0.4900000    0.2299485
   0.5000000    0.2308324
   0.5100001    0.2303227
   0.5200000    0.2782629
   0.5300000    0.2824736
   0.5400000    0.3207973
   0.5500000    0.3274911
   0.5600000    0.3124534
   0.5700001    0.3298980
   0.5800000    0.3052534
   0.5900000    0.2856736
   0.6000000    0.2694151
   0.6100000    0.2722661
   0.6200000    0.2801609
   0.6300001    0.2923874
   0.6400000    0.2990615
   0.6500000    0.3473042
   0.6600000    0.3231461
   0.6700000    0.3348269
   0.6800000    0.2763156
   0.6900001    0.3042783
   0.7000000    0.2944967
   0.7100000    0.2723753
   0.7200000    0.2985990
   0.7300000    0.2975048
   0.7400000    0.2632522
   0.7500001    0.2709531
   0.7600001    0.3256808
   0.7700000    0.3570314
   0.7800000    0.3725772
   0.7900000    0.3162445
   0.8000000    0.3525032
   0.8100001    0.3448048
   0.8200001    0.3775427
   0.8300000    0.3507660
   0.8400000    0.3371683
   0.8500000    0.3551564
   0.8600000    0.4026872
   0.8700001    0.3779449
   0.8800001    0.3840722
   0.8900000    0.4192661
   0.9000000    0.3975069
   0.9100000    0.4040964
   0.9200000    0.4326194
   0.9300001    0.4225655
   0.9400001    0.3983380
   0.9500000    0.3544268
   0.9600000    0.3818378
   0.9700000    0.3706096
   0.9800000    0.4250087
   0.9900001    0.4046603
   1.0000000    0.3767835
   1.0100000    0.3493122
   1.0200001    0.3822064
   1.0300001    0.3753497
   1.0400001    0.3613249
   1.0500001    0.4036244
   1.0600001    0.3635086
   1.0700001    0.3597675
   1.0800000    0.3786512
   1.0900000    0.3776672
   1.1000000    0.3622251
   1.1100000    0.3748212
   1.1200000    0.3638894
   1.1300000    0.3963957
   1.1400001    0.3814294
   1.1500001    0.3833392
   1.1600001    0.3948357
   1.1700001    0.3576194
   1.1800001    0.3937965
   1.1900001    0.3669907
   1.2000000    0.3620544
   1.2100000    0.3158825
   1.2200000    0.3467235
   1.2300000    0.3361211
   1.2400000    0.3567587
   1.2500000    0.3901730
   1.2600001    0.3438450
   1.2700001    0.3412114
   1.2800001    0.3033498
   1.2900001    0.3365377
   1.3000001    0.3590209
   1.3100001    0.3524267
   1.3200001    0.3559879
   1.3300000    0.3266948
   1.3400000    0.3646742
   1.3500000    0.3790468
   1.3600000    0.3743232
   1.3700001    0.3637705
   1.3800001    0.3805777
   1.3900001    0.3531590
   1.4000001    0.3854849
   1.4100001    0.3907480
   1.4200001    0.3915722
   1.4300001    0.4224391
   1.4400001    0.4315076
   1.4500000    0.3321942
   1.4600000    0.3489450
   1.4700000    0.3192582
   1.4800000    0.3243157
   1.4900001    0.3246174
   1.5000001    0.3010886
   1.5100001    0.2821067
   1.5200001    0.3109655
   1.5300001    0.2957903
   1.5400001    0.3369277
   1.5500001    0.3228281
   1.5600001    0.3586766
   1.5700001    0.3197865
   1.5800000    0.2692952
   1.5900000    0.2827963
   1.6000000    0.3196683
   1.6100001    0.2817124
   1.6200001    0.2994723
   1.6300001    0.2943912
   1.6400001    0.2704642
   1.6500001    0.3148613
   1.6600001    0.2816667
   1.6700001    0.2964826
   1.6800001    0.3098310
   1.6900001    0.2489175
   1.7000000    0.2822303
   1.7100000    0.3178156
   1.7200000    0.2708250
   1.7300001    0.3181669
   1.7400001    0.3602114
   1.7500001    0.3459961
   1.7600001    0.2742939
   1.7700001    0.3458975
   1.7800001    0.3339530
   1.7900001    0.3530379
   1.8000001    0.3377222
   1.8100001    0.3042241
   1.8200001    0.3182156
   1.8300000    0.2778977
   1.8400000    0.3116420
   1.8500001    0.2806411
   1.8600001    0.2432729
   1.8700001    0.2653183
   1.8800001    0.3085989
   1.8900001    0.3159485
   1.9000001    0.2938339
   1.9100001    0.3395765
   1.9200001    0.3693542
   1.9300001    0.3548424
   1.9400001    0.3494378
   1.9500000    0.3459844
   1.9600000    0.3304515
   1.9700001    0.3189402
   1.9800001    0.2465214
   1.9900001    0.3004945
   2.0000000    0.2820210
   2.0100000    0.2944508
   2.0200000    0.3342641
   2.0300002    0.3449389
   2.0400002    0.2863740
   2.0500002    0.2406859
   2.0600002    0.2756954
   2.0700002    0.3080862
   2.0800002    0.3073017
   2.0900002    0.2867945
   2.1000001    0.2386170
   2.1100001    0.2468431
   2.1200001    0.2868611
   2.1300001    0.2993085
   2.1400001    0.3002844
   2.1500001    0.2741368
   2.1600001    0.2716991
   2.1700001    0.3048200
   2.1800001    0.3147840
   2.1900001    0.3218566
   2.2000000    0.3019508
   2.2100000    0.3341866
   2.2200000    0.2594324
   2.2300000    0.3179272
   2.2400000    0.3324984
   2.2500000    0.3086869
   2.2600000    0.3207280
   2.2700002    0.3063123
   2.2800002    0.3038929
   2.2900002    0.2537000
   2.3000002    0.2663592
   2.3100002    0.2761579
   2.3200002    0.2986438
   2.3300002    0.2962709
   2.3400002    0.3298775
   2.3500001    0.3131884
   2.3600001    0.3524566
   2.3700001    0.3298191
   2.3800001    0.3141558
   2.3900001    0.2780390
   2.4000001    0.2178945
   2.4100001    0.2419936
   2.4200001    0.2497960
   2.4300001    0.2695022
   2.4400001    0.2871267
   2.4500000    0.2825463
   2.4600000    0.2403185
   2.4700000    0.2656726
   2.4800000    0.2984773
   2.4900000    0.2745526
   2.5000000    0.2991638
   2.5100002    0.2641701
   2.5200002    0.2549615
   2.5300002    0.2636277
   2.5400002    0.2795852
   2.5500002    0.2501836
   2.5600002    0.2396504
   2.5700002    0.2654168
   2.5800002    0.2662195
   2.5900002    0.2110568
   2.6000001    0.3332830
   2.6100001    0.2649370
   2.6200001    0.2946146
   2.6300001    0.3489602
   2.6400001    0.2777880
   2.6500001    0.2517935
   2.6600001    0.2458863
   2.6700001    0.2829031
   2.6800001    0.2679483
   2.6900001    0.2998802
   2.7000000    0.2506884
   2.7100000    0.2728320
   2.7200000    0.2780870
   2.7300000    0.3257137
   2.7400002    0.2987566
   2.7500002    0.2710457
   2.7600002    0.2773729
   2.7700002    0.3273440
   2.7800002    0.2376694
   2.7900002    0.2634552
   2.8000002    0.2419578
   2.8100002    0.2358002
   2.8200002    0.2787177
   2.8300002    0.2722056
   2.8400002    0.2860853
   2.8500001    0.3159685
   2.8600001    0.3387740
   2.8700001    0.3606909
   2.8800001    0.3397951
   2.8900001    0.3497292
   2.9000001    0.3363279
   2.9100001    0.4139936
   2.9200001    0.4145406
   2.9300001    0.4174170
   2.9400001    0.3653965
   2.9500000    0.3370501
   2.9600000    0.3900693
   2.9700000    0.3411926
   2.9800003    0.3535334
   2.9900002    0.3461263
   3.0000002    0.3677801
   3.0100002    0.3993511
   3.0200002    0.3685983
   3.0300002    0.4092024
   3.0400002    0.3402343
   3.0500002    0.3628407
   3.0600002    0.3470899
   3.0700002    0.3318115
   3.0800002    0.4127035
   3.0900002    0.4033002
   3.1000001    0.4016044
   3.1100001    0.3910670
   3.1200001    0.3458831
   3.1300001    0.3139267
   3.1400001    0.3402842
   3.1500001    0.3210693
   3.1600001    0.3399098
   3.1700001    0.3835483
   3.1800001    0.3477501
   3.1900001    0.3574671
   3.2000000    0.2954514
   3.2100000    0.2766952
   3.2200003    0.3092576
   3.2300003    0.2991658
   3.2400002    0.2707835
   3.2500002    0.2902221
   3.2600002    0.3072639
   3.2700002    0.2954573
   3.2800002    0.2856176
   3.2900002    0.3092441
   3.3000002    0.2901028
   3.3100002    0.3446389
   3.3200002    0.3448913
   3.3300002    0.2846199
   3.3400002    0.3221307
   3.3500001    0.2794910
   3.3600001    0.3558498
   3.3700001    0.3372736
   3.3800001    0.3383984
   3.3900001    0.2868745
   3.4000001    0.2725075
   3.4100001    0.2935166
   3.4200001    0.2483627
   3.4300001    0.2984719
   3.4400001    0.2696030
   3.4500000    0.2561835
   3.4600003    0.2681653
   3.4700003    0.2886879
   3.4800003    0.2644176
   3.4900002    0.2793325
   3.5000002    0.2609681
   3.5100002    0.2541274
   3.5200002    0.2832250
   3.5300002    0.2335401
   3.5400002    0.2574917
   3.5500002    0.2647855
   3.5600002    0.2615038
   3.5700002    0.2575372
   3.5800002    0.2560267
   3.5900002    0.2758843
   3.6000001    0.2713694
   3.6100001    0.2599308
   3.6200001    0.2750067
   3.6300001    0.2551704
   3.6400001    0.3429534
   3.6500001    0.3115658
   3.6600001    0.2694969
   3.6700001    0.2792984
   3.6800001    0.3447126
   3.6900001    0.3269651
   3.7000003    0.3359893
   3.7100003    0.2725061
   3.7200003    0.2789055
   3.7300003    0.3718257
   3.7400002    0.3827963
   3.7500002    0.3892244
   3.7600002    0.4217179
   3.7700002    0.3631584
   3.7800002    0.3815951
   3.7900002    0.3688051
   3.8000002    0.3776065
   3.8100002    0.3565324
   3.8200002    0.3838960
   3.8300002    0.3267941
   3.8400002    0.3347775
   3.8500001    0.3213426
   3.8600001    0.3104202
   3.8700001    0.3300177
   3.8800001    0.3365777
   3.8900001    0.3761478
   3.9000001    0.2906503
   3.9100001    0.2868137
   3.9200001    0.2672078
   3.9300003    0.2655248
   3.9400003    0.2368352
   3.9500003    0.2686749
   3.9600003    0.3005871
   3.9700003    0.2962395
   3.9800003    0.3249221
   3.9900002    0.3613766
   4.0000000    0.3174391
   4.0100002    0.3006787
   4.0200000    0.3014676
   4.0300002    0.3614067
   4.0400000    0.4009811
   4.0500002    0.3081080
   4.0600004    0.4020304
   4.0700002    0.3645212
   4.0800004    0.3421167
   4.0900002    0.3727035
   4.1000004    0.3633437
   4.1100001    0.3492840
   4.1200004    0.3317735
   4.1300001    0.3466653
   4.1400003    0.3969062
   4.1500001    0.3174426
   4.1600003    2.9278290
   4.1700001    0.2897671
   4.1800003    0.2420388
   4.1900001    0.2456304
   4.2000003    0.2363030
   4.2100000    0.2279365
   4.2200003    0.2317268
   4.2300000    0.2254356
   4.2400002    0.2130509
   4.2500000    2.8912308
   4.2600002    0.2515845
   4.2700000    0.2162807
   4.2800002    0.2180188
   4.2900004    2.8981018
   4.3000002    2.5862250
   4.3100004    0.2473207
   4.3200002    2.5699265
   4.3300004    2.5838771
   4.3400002    0.2382789
   4.3500004    0.2216509
   4.3600001    0.2177271
   4.3700004    0.2799967
   4.3800001    2.9001415
   4.3900003    0.2912086
   4.4000001    0.3256377
   4.4100003    0.3021748
   4.4200001    0.2614729
   4.4300003    0.2795577
   4.4400001    0.2743009
   4.4500003    0.2986144
   4.4600000    2.8946776
   4.4700003    0.3213640
   4.4800000    0.2784659
   4.4900002    0.2702293
   4.5000000    0.2330119
   4.5100002    2.8915534
   4.5200000    2.9128432
   4.5300002    0.2608179
   4.5400004    2.9057057
   4.5500002    2.9205885
   4.5600004    0.2743076
   4.5700002    0.2137552
   4.5800004    0.2322742
   4.5900002    0.2327472
   4.6000004    0.2475880
   4.6100001    0.2643299
   4.6200004    0.2490133
   4.6300001    0.2280264
   4.6400003    0.2460636
   4.6500001    2.8861914
   4.6600003    2.5331199
   4.6700001    2.5367212
   4.6800003    2.5216341
   4.6900001    2.5237873
   4.7000003    2.5246799
   4.7100000    2.5276313
   4.7200003    2.5086756
   4.7300000    2.5027635
   4.7400002    2.5078664
   4.7500000    2.5006657
   4.7600002    2.5022960
   4.7700005    2.4886284
   4.7800002    2.4939578
   4.7900004    2.4906030
   4.8000002    2.4932694
   4.8100004    2.5000820
   4.8200002    2.5070617
   4.8300004    2.5061476
   4.8400002    2.5070772
   4.8500004    2.8580191
   4.8600001    2.8373091
   4.8700004    2.5116489
   4.8800001    2.5093467
   4.8900003    0.2748779
   4.9000001    0.2602633
   4.9100003    2.5089412
   4.9200001    2.5144026
   4.9300003    2.8628936
   4.9400001    2.5067475
   4.9500003    2.5035300
   4.9600000    2.4897711
   4.9700003    2.4977913
   4.9800000    2.5003014
   4.9900002    2.4884942
   5.0000000    2.4747732
   5.0100002    2.4797516
   5.0200005    2.4645844
   5.0300002    2.4707506
   5.0400004    2.4775732
   5.0500002    2.4713557
   5.0600004    2.4881611
   5.0700002    2.4847052
   5.0800004    2.4879539
   5.0900002    2.4946632
   5.1000004    2.4912157
   5.1100001    2.5070536
   5.1200004    2.5040994
   5.1300001    2.4936604
   5.1400003    2.4784639
   5.1500001    2.4715874
   5.1600003    2.4807997
   5.1700001    2.4786632
   5.1800003    2.4929237
   5.1900001    2.4754958
   5.2000003    2.4802825
   5.2100000    2.4875224
   5.2200003    2.4733212
   5.2300000    2.4779458
   5.2400002    2.4701121
   5.2500005    2.4733593
   5.2600002    2.4869668
   5.2700005    2.4879234
   5.2800002    2.4934847
   5.2900004    2.4831030
   5.3000002    2.4759195
   5.3100004    2.4684510
   5.3200002    2.4676900
   5.3300004    2.4724569
   5.3400002    2.4701202
   5.3500004    2.4681599
   5.3600001    2.4678447
   5.3700004    2.4749584
   5.3800001    2.4656887
   5.3900003    2.4570808
   5.4000001    2.4612997
   5.4100003    2.4512146
   5.4200001    2.4469264
   5.4300003    2.4468555
   5.4400001    2.4527054
   5.4500003    2.4525900
   5.4600000    2.4552867
   5.4700003    2.4558737
   5.4800005    2.4420276
   5.4900002    2.4394047
   5.5000005    2.4370315
   5.5100002    2.4488947
   5.5200005    2.4498389
   5.5300002    2.4364672
   5.5400004    2.4379847
   5.5500002    2.4272170
   5.5600004    2.4274132
   5.5700002    2.4391007
   5.5800004    2.4496858
   5.5900002    2.4554930
   5.6000004    2.4442253
   5.6100001    2.4543936
   5.6200004    2.4554894
   5.6300001    2.4687781
   5.6400003    2.4646688
   5.6500001    2.4610999
   5.6600003    2.4520378
   5.6700001    2.4448273
   5.6800003    2.4481058
   5.6900001    2.4500654
   5.7000003    2.4673741
   5.7100000    2.4619119
   5.7200003    2.4661801
   5.7300005    2.4485991
   5.7400002    2.4506674
   5.7500005    2.4540176
   5.7600002    2.4681218
   5.7700005    2.4700267
   5.7800002    2.7244897
   5.7900004    2.4786382
   5.8000002    2.4651225
   5.8100004    2.4774795
   5.8200002    2.4806454
   5.8300004    2.4797254
   5.8400002    2.4943933
   5.8500004    2.4873903
   5.8600001    2.7499409
   5.8700004    2.4922471
   5.8800001    2.7473090
   5.8900003    2.7729712
   5.9000001    2.5126884
   5.9100003    2.5048234
   5.9200001    2.4935832
   5.9300003    2.4862137
   5.9400001    2.4858155
   5.9500003    2.4959726
   5.9600005    2.5040054
   5.9700003    2.5051367
   5.9800005    2.5016699
   5.9900002    2.4763227
   6.0000005    2.4866891
   6.0100002    2.4897456
   6.0200005    2.4779353
   6.0300002    2.4777110
   6.0400004    2.4794600
   6.0500002    2.4799337
   6.0600004    2.4840777
   6.0700002    2.4805551
   6.0800004    2.4924080
   6.0900002    2.7343903
   6.1000004    2.4683502
   6.1100001    2.4721448
   6.1200004    2.7623780
   6.1300001    2.7655537
   6.1400003    2.4938514
   6.1500001    2.7711699
   6.1600003    2.7604079
   6.1700001    2.5166049
   6.1800003    2.5001187
   6.1900001    2.5014088
   6.2000003    2.5213783
   6.2100005    2.4958754
   6.2200003    2.5053828
   6.2300005    2.7728438
   6.2400002    2.7638915
   6.2500005    2.7697179
   6.2600002    2.7761405
   6.2700005    2.8011057
   6.2800002    2.8155124
   6.2900004    2.8095071
   6.3000002    2.5336943
   6.3100004    2.5309324
   6.3200002    2.5264537
   6.3300004    2.5234096
   6.3400002    2.5177810
   6.3500004    2.5190516
   6.3600001    2.5170929
   6.3700004    2.5063033
   6.3800001    2.5192916
   6.3900003    2.5277011
   6.4000001    2.5370080
   6.4100003    2.5242293
   6.4200001    2.5218573
   6.4300003    2.5322316
   6.4400005    2.5148656
   6.4500003    2.5217600
   6.4600005    2.5122530
   6.4700003    2.5214274
   6.4800005    2.5151043
   6.4900002    2.4967489
   6.5000005    2.7771227
   6.5100002    2.5035391
   6.5200005    2.4885988
   6.5300002    2.4908609
   6.5400004    2.4830732
   6.5500002    2.4789844
   6.5600004    2.4735281
   6.5700002    2.4782085
   6.5800004    2.4750245
   6.5900002    2.4650984
   6.6000004    2.4581485
   6.6100001    2.4434416
   6.6200004    2.4499543
   6.6300001    2.4374242
   6.6400003    2.4327507
   6.6500001    2.4222553
   6.6600003    2.4211643
   6.6700006    2.4229169
   6.6800003    2.4267910
   6.6900005    2.4211462
   6.7000003    2.4229522
   6.7100005    2.4137771
   6.7200003    2.4171033
   6.7300005    2.4246056
   6.7400002    2.4226227
   6.7500005    2.4225247
   6.7600002    2.4267125
   6.7700005    2.4250953
   6.7800002    2.4312270
   6.7900004    2.4296587
   6.8000002    2.4302940
   6.8100004    2.4365411
   6.8200002    2.4325264
   6.8300004    2.4241767
   6.8400002    2.4395695
   6.8500004    2.4290173
   6.8600001    2.4346654
   6.8700004    2.4396381
   6.8800001    2.4144714
   6.8900003    2.4108980
   6.9000001    2.4045801
   6.9100003    2.4094198
   6.9200006    2.4212286
   6.9300003    2.4228606
   6.9400005    2.4176416
   6.9500003    2.4074435
   6.9600005    2.4110677
   6.9700003    2.4052989
   6.9800005    2.4205821
   6.9900002    2.4254236
   7.0000005    2.4169946
   7.0100002    2.4042957
   7.0200005    2.4088748
   7.0300002    2.4122193
   7.0400004    2.4030843
   7.0500002    2.4198658
   7.0600004    2.4036005
   7.0700002    2.4048774
   7.0800004    2.4142652
   7.0900002    2.4027596
   7.1000004    2.4111109
   7.1100001    2.3978584
   7.1200004    2.4112468
   7.1300001    2.4145284
   7.1400003    2.4085305
   7.1500006    2.3948653
   7.1600003    2.4003518
   7.1700006    2.4036610
   7.1800003    2.4061737
   7.1900005    2.4153366
   7.2000003    2.4104857
   7.2100005    2.4054210
   7.2200003    2.3956325
   7.2300005    2.3917398
   7.2400002    2.3944240
   7.2500005    2.3890731
   7.2600002    2.3948791
   7.2700005    2.4022014
   7.2800002    2.4035869
   7.2900004    2.4017637
   7.3000002    2.4043770
   7.3100004    2.4090006
   7.3200002    2.3981793
   7.3300004    2.4058692
   7.3400002    2.4044156
   7.3500004    2.3976202
   7.3600001    2.3985472
   7.3700004    2.4018009
   7.3800001    2.3927505
   7.3900003    2.3926244
   7.4000006    2.3930335
   7.4100003    2.4042749
   7.4200006    2.4081867
   7.4300003    2.4030886
   7.4400005    2.3987281
   7.4500003    2.3906834
   7.4600005    2.3957434
   7.4700003    2.3797221
   7.4800005    2.3755617
   7.4900002    2.3798287
   7.5000005    2.3833609
   7.5100002    2.3937142
   7.5200005    2.3962293
   7.5300002    2.3858852
   7.5400004    2.3899844
   7.5500002    2.4047627
   7.5600004    2.4072824
   7.5700002    2.4049931
   7.5800004    2.3999066
   7.5900002    2.4171340
   7.6000004    2.4120278
   7.6100001    2.4033589
   7.6200004    2.4109106
   7.6300006    2.4084420
   7.6400003    2.4018812
   7.6500006    2.4044409
   7.6600003    2.4149816
   7.6700006    2.4150164
   7.6800003    2.4117463
   7.6900005    2.4161537
   7.7000003    2.4087446
   7.7100005    2.4091115
   7.7200003    2.4144428
   7.7300005    2.3997338
   7.7400002    2.4031768
   7.7500005    2.4196346
   7.7600002    2.4286563
   7.7700005    2.4106357
   7.7800002    2.4194388
   7.7900004    2.4205396
   7.8000002    2.4290822
   7.8100004    2.4220912
   7.8200002    2.4227874
   7.8300004    2.4121594
   7.8400002    2.4139972
   7.8500004    2.4180567
   7.8600006    2.4202273
   7.8700004    2.4212773
   7.8800006    2.4121983
   7.8900003    2.4199564
   7.9000006    2.4280620
   7.9100003    2.4214134
   7.9200006    2.4313741
   7.9300003    2.4195385
   7.9400005    2.4159386
   7.9500003    2.4142830
   7.9600005    2.4111185
   7.9700003    2.4180102
   7.9800005    2.4230645
   7.9900002    2.4256444
   8.0000000    2.4261334
   8.0100002    2.4248927
   8.0200005    2.4377012
   8.0300007    2.4447930
   8.0400000    2.4509408
   8.0500002    2.4446650
   8.0600004    2.4486356
   8.0700006    2.4376643
   8.0799999    2.4323912
   8.0900002    2.4227464
   8.1000004    2.4125910
   8.1100006    2.4380081
   8.1200008    2.4270890
   8.1300001    2.4389331
   8.1400003    2.4340811
   8.1500006    2.4211476
   8.1600008    2.4295723
   8.1700001    2.4264617
   8.1800003    2.4401600
   8.1900005    2.4290397
   8.2000008    2.4187634
   8.2100000    2.4372821
   8.2200003    2.4280396
   8.2300005    2.4282813
   8.2400007    2.4320891
   8.2500000    2.4223330
   8.2600002    2.4216378
   8.2700005    2.4226561
   8.2800007    2.4450450
   8.2900000    2.4380646
   8.3000002    2.4389133
   8.3100004    2.4316561
   8.3200006    2.4343691
   8.3299999    2.4345582
   8.3400002    2.4385581
   8.3500004    2.4409778
   8.3600006    2.4458487
   8.3700008    2.4300716
   8.3800001    2.4363983
   8.3900003    2.4433329
   8.4000006    2.4429626
   8.4100008    2.4407756
   8.4200001    2.4359169
   8.4300003    2.4345956
   8.4400005    2.4386621
   8.4500008    2.4457567
   8.4600000    2.4465864
   8.4700003    2.4573405
   8.4800005    2.4380019
   8.4900007    2.4366932
   8.5000000    2.4477601
   8.5100002    2.4334209
   8.5200005    2.4394395
   8.5300007    2.4367495
   8.5400000    2.4382930
   8.5500002    2.4474628
   8.5600004    2.4378784
   8.5700006    2.4427645
   8.5800009    2.4443271
   8.5900002    2.4502907
   8.6000004    2.4416730
   8.6100006    2.4390216
   8.6200008    2.4477792
   8.6300001    2.4347394
   8.6400003    2.4478590
   8.6500006    2.4477291
   8.6600008    2.4517522
   8.6700001    2.4536588
   8.6800003    2.4533079
   8.6900005    2.4513721
   8.7000008    2.4608560
   8.7100000    2.4493330
   8.7200003    2.4388158
   8.7300005    2.4500432
   8.7400007    2.4370735
   8.7500000    2.4576187
   8.7600002    2.4435594
   8.7700005    2.4470065
   8.7800007    2.4419854
   8.7900000    2.4478822
   8.8000002    2.4354985
   8.8100004    2.4395497
   8.8200006    2.4272175
   8.8300009    2.4291232
   8.8400002    2.4268997
   8.8500004    2.4358566
   8.8600006    2.4254682
   8.8700008    2.4397135
   8.8800001    2.4254677
   8.8900003    2.4158471
   8.9000006    2.4262831
   8.9100008    2.4249036
   8.9200001    2.4271245
   8.9300003    2.4345927
   8.9400005    2.4223940
   8.9500008    2.4218056
   8.9600000    2.4174922
   8.9700003    2.4192216
   8.9800005    2.4110076
   8.9900007    2.3980212
   9.0000000    2.4013145
   9.0100002    2.4141731
   9.0200005    2.4094365
   9.0300007    2.4101329
   9.0400000    2.4121792
   9.0500002    2.4361281
   9.0600004    2.4223108
   9.0700006    2.4231288
   9.0800009    2.4327042
   9.0900002    2.4239917
   9.1000004    2.4250202
   9.1100006    2.4237678
   9.1200008    2.4284518
   9.1300001    2.4335465
   9.1400003    2.4348764
   9.1500006    2.4388611
   9.1600008    2.4228480
   9.1700001    2.4211736
   9.1800003    2.4237449
   9.1900005    2.4165063
   9.2000008    2.4163213
   9.2100000    2.4150200
   9.2200003    2.4129479
   9.2300005    2.4163251
   9.2400007    2.4236004
   9.2500000    2.4125025
   9.2600002    2.4154019
   9.2700005    2.4095094
   9.2800007    2.4184430
   9.2900009    2.4205971
   9.3000002    2.4217739
   9.3100004    2.4196546
   9.3200006    2.4186976
   9.3300009    2.4328969
   9.3400002    2.4209721
   9.3500004    2.4272776
   9.3600006    2.4390233
   9.3700008    2.4409873
   9.3800001    2.4348876
   9.3900003    2.4239862
   9.4000006    2.4238415
   9.4100008    2.4228339
   9.4200001    2.4376643
   9.4300003    2.4227383
   9.4400005    2.4366276
   9.4500008    2.4311790
   9.4600000    2.4175000
   9.4700003    2.4251688
   9.4800005    2.4307969
   9.4900007    2.4354260
   9.5000000    2.4311259
   9.5100002    2.4241183
   9.5200005    2.4310708
   9.5300007    2.4463472
   9.5400009    2.4410868
   9.5500002    2.4434562
   9.5600004    2.4379942
   9.5700006    2.4495072
   9.5800009    2.4465940
   9.5900002    2.4538195
   9.6000004    2.4552391
   9.6100006    2.4490483
   9.6200008    2.4627397
   9.6300001    2.4573896
   9.6400003    2.4542367
   9.6500006    2.4588187
   9.6600008    2.4571691
   9.6700001    2.4552410
   9.6800003    2.4558597
   9.6900005    2.4522057
   9.7000008    2.4380834
   9.7100000    2.4504216
   9.7200003    2.4316766
   9.7300005    2.4420233
   9.7400007    2.4426723
   9.7500000    2.4369349
   9.7600002    2.4425521
   9.7700005    2.4500110
   9.7800007    2.4666104
   9.7900009    2.4489660
   9.8000002    2.4703951
   9.8100004    2.4591517
   9.8200006    2.4576185
   9.8300009    2.4547312
   9.8400002    2.4473345
   9.8500004    2.4624999
   9.8600006    2.4708409
   9.8700008    2.4491007
   9.8800001    2.4686835
   9.8900003    2.4586298
   9.9000006    2.4659169
   9.9100008    2.4623816
   9.9200001    2.4566231
   9.9300003    2.4485500
   9.9400005    2.4558895
   9.9500008    2.4522407
   9.9600000    2.4529335
   9.9700003    2.4616756
   9.9800005    2.4553626
   9.9900007    2.4463580
  10.0000000    2.4580317
  10.0100002    2.4580662
  10.0200005    2.4597774
  10.0300007    2.4582713
  10.0400009    2.4573901
  10.0500002    2.4556389
  10.0600004    2.4558909
  10.0700006    2.4573972
  10.0800009    2.4659500
  10.0900002    2.4646297
  10.1000004    2.4738321
  10.1100006    2.4713941
  10.1200008    2.4756415
  10.1300001    2.4751360
  10.1400003    0.3086976
  10.1500006    0.3109604
  10.1600008    0.3212716
  10.1700001    0.3438349
  10.1800003    2.4620404
  10.1900005    2.4460185
  10.2000008    2.4584835
  10.2100000    2.4673610
  10.2200003    2.4634917
  10.2300005    2.4701750
  10.2400007    2.4695859
  10.2500010    2.4712305
  10.2600002    2.4641206
  10.2700005    2.4583311
  10.2800007    2.4543388
  10.2900009    2.4537592
  10.3000002    2.4617264
  10.3100004    2.4596162
  10.3200006    2.4616053
  10.3300009    2.4680045
  10.3400002    2.4710395
  10.3500004    2.4747739
  10.3600006    2.4744072
  10.3700008    0.3463878
  10.3800001    2.4943423
  10.3900003    2.4994531
  10.4000006    0.3370081
  10.4100008    2.5203893
  10.4200001    2.5103779
  10.4300003    0.3299474
  10.4400005    2.5169582
  10.4500008    2.5175424
  10.4600000    2.4978447
  10.4700003    2.5158823
  10.4800005    2.5112066
  10.4900007    2.5062776
  10.5000010    2.5224264
  10.5100002    2.4984603
  10.5200005    2.4984560
  10.5300007    2.4914603
  10.5400009    2.4781506
  10.5500002    2.5022924
  10.5600004    2.4816551
  10.5700006    2.4810753
  10.5800009    2.4639251
  10.5900002    2.4674392
  10.6000004    2.4640777
  10.6100006    2.4701569
  10.6200008    2.4713669
  10.6300001    2.4857717
  10.6400003    2.4962649
  10.6500006    2.4911313
  10.6600008    2.4650965
  10.6700001    2.4647186
  10.6800003    2.4834256
  10.6900005    2.4732256
  10.7000008    2.4504433
  10.7100000    2.4585032
  10.7200003    2.4742534
  10.7300005    2.4473000
  10.7400007    0.4139778
  10.7500010    2.4720132
  10.7600002    2.4661493
  10.7700005    0.4527117
  10.7800007    2.4698291
  10.7900009    2.4788311
  10.8000002    2.4684489
  10.8100004    2.4691701
  10.8200006    2.4720671
  10.8300009    2.4685643
  10.8400002    2.4616425
  10.8500004    2.4463387
  10.8600006    2.4668531
  10.8700008    2.4764287
  10.8800001    2.4718125
  10.8900003    2.4596801
  10.9000006    2.4823039
  10.9100008    2.4567442
  10.9200001    2.4647279
  10.9300003    2.4641185
  10.9400005    2.4846985
  10.9500008    2.4700408
  10.9600010    2.4827762
  10.9700003    2.4811773
  10.9800005    2.4932609
  10.9900007    2.4741554
  11.0000010    2.4810901
  11.0100002    2.4929020
  11.0200005    2.4840207
  11.0300007    2.4789629
  11.0400009    2.4799659
  11.0500002    2.4787228
  11.0600004    2.4899602
  11.0700006    2.4860413
  11.0800009    2.4775956
  11.0900002    2.4705021
  11.1000004    2.4783216
  11.1100006    2.4765563
  11.1200008    2.4730148
  11.1300001    2.4741867
  11.1400003    2.4852040
  11.1500006    2.4848616
  11.1600008    2.4702764
  11.1700001    2.4656181
  11.1800003    2.4593062
  11.1900005    2.4635453
  11.2000008    2.4449086
  11.2100010    2.4395106
  11.2200003    2.4422743
  11.2300005    2.4491544
  11.2400007    2.4485106
  11.2500010    2.4528954
  11.2600002    2.4497874
  11.2700005    2.4502873
  11.2800007    2.4573071
  11.2900009    2.4507060
  11.3000002    2.4491539
  11.3100004    2.4579780
  11.3200006    2.4601774
  11.3300009    2.4542003
  11.3400002    2.4548862
  11.3500004    2.4493349
  11.3600006    2.4566617
  11.3700008    2.4325426
  11.3800001    2.4273484
  11.3900003    2.4364924
  11.4000006    2.4333704
  11.4100008    2.4286673
  11.4200001    2.4163673
  11.4300003    2.4268694
  11.4400005    2.4229867
  11.4500008    2.4386456
  11.4600010    2.4295678
  11.4700003    2.4193416
  11.4800005    2.4244876
  11.4900007    2.4236741
  11.5000010    2.4100151
  11.5100002    2.4000051
  11.5200005    2.3975029
  11.5300007    2.3967142
  11.5400009    2.3875382
  11.5500002    2.3898790
  11.5600004    2.3793416
  11.5700006    2.3764968
  11.5800009    2.3738506
  11.5900002    2.3693130
  11.6000004    2.3784578
  11.6100006    2.3820186
  11.6200008    2.3881366
  11.6300001    2.3785005
  11.6400003    2.3783629
  11.6500006    2.3656580
  11.6600008    2.3833418
  11.6700010    2.3760519
  11.6800003    2.3700976
  11.6900005    2.3847680
  11.7000008    2.3821869
  11.7100010    2.3890893
  11.7200003    2.3889575
  11.7300005    2.3909056
  11.7400007    2.3820312
  11.7500010    2.3954103
  11.7600002    2.3933430
  11.7700005    2.3927584
  11.7800007    2.3868482
  11.7900009    2.3970220
  11.8000002    2.3976419
  11.8100004    2.3901606
  11.8200006    2.3983219
  11.8300009    2.3910561
  11.8400002    2.3895504
  11.8500004    2.3928750
  11.8600006    2.3869646
  11.8700008    2.3832238
  11.8800001    2.3818395
  11.8900003    2.3905656
  11.9000006    2.4003155
  11.9100008    2.3988485
  11.9200010    2.4032917
  11.9300003    2.4079633
  11.9400005    2.3928082
  11.9500008    2.3946435
  11.9600010    2.4029565
  11.9700003    2.4023802
  11.9800005    2.4046688
  11.9900007    2.4095633
  12.0000010    2.4133925
  12.0100002    2.4066389
  12.0200005    2.4102356
  12.0300007    2.4190309
  12.0400009    2.4248500
  12.0500002    2.4018331
  12.0600004    2.4046972
  12.0700006    2.4041545
  12.0800009    2.4107006
  12.0900002    2.4075031
  12.1000004    2.4115484
  12.1100006    2.4134946
  12.1200008    2.4233024
  12.1300001    2.4250998
  12.1400003    2.4240420
  12.1500006    2.4264069
  12.1600008    2.4158168
  12.1700010    2.4211800
  12.1800003    2.4261920
  12.1900005    2.4215980
  12.2000008    2.4406927
  12.2100010    2.4446888
  12.2200003    2.4371369
  12.2300005    2.4509721
  12.2400007    2.4339297
  12.2500010    2.4366403
  12.2600002    2.4328971
  12.2700005    2.4378476
  12.2800007    2.4340444
  12.2900009    2.4343591
  12.3000002    2.4271393
  12.3100004    2.4354312
  12.3200006    2.4360693
  12.3300009    2.4652579
  12.3400002    2.4559181
  12.3500004    2.4489233
  12.3600006    2.7820475
  12.3700008    2.7764580
  12.3800001    2.4554052
  12.3900003    2.4606555
  12.4000006    2.4436820
  12.4100008    2.4446707
  12.4200010    2.4502835
  12.4300003    2.4400911
  12.4400005    2.4488301
  12.4500008    2.4626744
  12.4600010    2.4665027
  12.4700003    2.4639964
  12.4800005    2.4606600
  12.4900007    2.4616740
  12.5000010    2.8395126
  12.5100002    2.4602380
  12.5200005    2.4489179
  12.5300007    2.4366810
  12.5400009    2.4507205
  12.5500002    2.4438546
  12.5600004    2.4383705
  12.5700006    2.4434230
  12.5800009    2.4459667
  12.5900002    2.4481370
  12.6000004    2.4415035
  12.6100006    2.4519711
  12.6200008    2.4536207
  12.6300011    2.4669545
  12.6400003    2.4628615
  12.6500006    2.4747424
  12.6600008    2.4771821
  12.6700010    2.4761264
  12.6800003    2.4564297
  12.6900005    2.8379245
  12.7000008    2.8318179
  12.7100010    2.4515686
  12.7200003    2.4570000
  12.7300005    2.4711480
  12.7400007    2.8370016
  12.7500010    2.4841084
  12.7600002    2.8331861
  12.7700005    2.4675140
  12.7800007    2.4679263
  12.7900009    2.4603536
  12.8000002    2.4649804
  12.8100004    2.4648094
  12.8200006    2.4703722
  12.8300009    2.4483151
  12.8400002    2.4669111
  12.8500004    2.8316462
  12.8600006    2.4638371
  12.8700008    2.4729173
  12.8800011    2.4587874
  12.8900003    2.4800532
  12.9000006    2.4888875
  12.9100008    2.4758012
  12.9200010    2.8509686
  12.9300003    2.8550763
  12.9400005    2.8600683
  12.9500008    2.8626068
  12.9600010    2.4747105
  12.9700003    2.8572948
  12.9800005    2.4887512
  12.9900007    2.8549047
  13.0000010    2.8547359
  13.0100002    2.8580132
  13.0200005    2.8554215
  13.0300007    2.8803787
  13.0400009    2.8567564
  13.0500002    2.8597019
  13.0600004    2.8574870
  13.0700006    2.8627570
  13.0800009    2.8541358
  13.0900002    2.8466225
  13.1000004    2.8307576
  13.1100006    2.4483330
  13.1200008    2.4484169
  13.1300011    2.4506531
  13.1400003    2.4450576
  13.1500006    2.4482138
  13.1600008    2.4573829
  13.1700010    2.4559276
  13.1800003    2.4499350
  13.1900005    2.4492161
  13.2000008    2.4438698
  13.2100010    2.4491849
  13.2200003    2.4375713
  13.2300005    2.4365363
  13.2400007    2.4301875
  13.2500010    2.4387686
  13.2600002    2.4582937
  13.2700005    2.4493141
  13.2800007    2.4598184
  13.2900009    2.4679303
  13.3000002    2.4378970
  13.3100004    2.4512606
  13.3200006    2.4494705
  13.3300009    2.4476883
  13.3400011    2.4574683
  13.3500004    2.4540892
  13.3600006    2.4618294
  13.3700008    2.4563463
  13.3800011    2.4536991
  13.3900003    2.4531307
  13.4000006    2.4423499
  13.4100008    2.4393401
  13.4200010    2.4269309
  13.4300003    2.4326789
  13.4400005    2.4351065
  13.4500008    2.4251590
  13.4600010    2.4453542
  13.4700003    2.4447639
  13.4800005    2.4379203
  13.4900007    2.4411628
  13.5000010    2.4404778
  13.5100002    2.4438334
  13.5200005    2.4355268
  13.5300007    2.4357827
  13.5400009    2.4210122
  13.5500002    2.4286790
  13.5600004    2.4224355
  13.5700006    2.4289241
  13.5800009    2.4199593
  13.5900011    2.4129727
  13.6000004    2.4318750
  13.6100006    2.4235156
  13.6200008    2.4301844
  13.6300011    2.4255552
  13.6400003    2.4223232
  13.6500006    2.4500177
  13.6600008    2.4413688
  13.6700010    2.4208846
  13.6800003    2.4427323
  13.6900005    2.4368186
  13.7000008    2.4369926
  13.7100010    2.4563494
  13.7200003    2.4698448
  13.7300005    2.4698255
  13.7400007    2.4719055
  13.7500010    0.4138476
  13.7600002    0.4669683
  13.7700005    2.4813814
  13.7800007    2.4774561
  13.7900009    2.4880843
  13.8000002    2.4778759
  13.8100004    2.4751053
  13.8200006    2.4674850
  13.8300009    2.4748375
  13.8400011    2.4811642
  13.8500004    0.4698275
  13.8600006    0.4092923
  13.8700008    2.4643888
  13.8800011    2.4620380
  13.8900003    2.4654765
  13.9000006    2.4651837
  13.9100008    2.4794309
  13.9200010    2.4911275
  13.9300003    2.4866917
  13.9400005    2.4755027
  13.9500008    2.4776819
  13.9600010    2.5004613
  13.9700003    2.5080585
  13.9800005    2.4869905
  13.9900007    2.5052433
  14.0000010    2.4987726
  14.0100002    2.5059338
  14.0200005    2.4950502
  14.0300007    2.5169957
  14.0400009    2.5241594
  14.0500002    2.5272300
  14.0600004    0.4179751
  14.0700006    0.3691819
  14.0800009    2.5229170
  14.0900011    2.5059226
  14.1000004    2.5174830
  14.1100006    2.5231960
  14.1200008    2.5072451
  14.1300011    2.5020065
  14.1400003    2.5075877
  14.1500006    0.4675453
  14.1600008    2.5178831
  14.1700010    2.5165904
  14.1800003    2.5154545
  14.1900005    2.5197089
  14.2000008    2.5162432
  14.2100010    2.5017452
  14.2200003    0.4309068
  14.2300005    2.4895282
  14.2400007    2.4728246
  14.2500010    2.4712472
  14.2600002    2.4699607
  14.2700005    2.4761338
  14.2800007    2.4922044
  14.2900009    2.4898841
  14.3000011    2.4844692
  14.3100004    2.4755480
  14.3200006    2.4619145
  14.3300009    2.4725893
  14.3400011    2.4582253
  14.3500004    2.4682593
  14.3600006    2.4748335
  14.3700008    2.4923666
  14.3800011    2.4917119
  14.3900003    2.4884326
  14.4000006    2.4825130
  14.4100008    2.4791219
  14.4200010    2.4902573
  14.4300003    2.4905171
  14.4400005    2.4922850
  14.4500008    2.4853928
  14.4600010    2.4737253
  14.4700003    2.4673276
  14.4800005    2.4830718
  14.4900007    2.4754314
  14.5000010    2.4794486
  14.5100002    2.4987872
  14.5200005    2.4984000
  14.5300007    2.4969342
  14.5400009    2.4953001
  14.5500011    2.5050592
  14.5600004    2.5001175
  14.5700006    2.5085406
  14.5800009    2.5163355
  14.5900011    2.5146723
  14.6000004    2.4946649
  14.6100006    2.5009930
  14.6200008    2.5061944
  14.6300011    2.5026414
  14.6400003    2.5116117
  14.6500006    2.5242612
  14.6600008    2.5179029
  14.6700010    2.5290511
  14.6800003    2.5222814
  14.6900005    2.5268407
  14.7000008    2.5441394
  14.7100010    2.5452406
  14.7200003    2.5497644
  14.7300005    2.5456378
  14.7400007    2.5502474
  14.7500010    2.5542684
  14.7600002    2.5504358
  14.7700005    2.5513310
  14.7800007    2.5534055
  14.7900009    2.5396278
  14.8000011    2.5461247
  14.8100004    2.5549097
  14.8200006    2.5645702
  14.8300009    2.5695324
  14.8400011    2.5697081
  14.8500004    2.5690312
  14.8600006    2.5715220
  14.8700008    2.5616560
  14.8800011    2.5612993
  14.8900003    2.8664930
  14.9000006    2.8794413
  14.9100008    2.5723999
  14.9200010    2.8785527
  14.9300003    2.5663474
  14.9400005    2.5734241
  14.9500008    2.5572712
  14.9600010    2.5507956
  14.9700003    2.5594599
  14.9800005    2.5606716
  14.9900007    2.5522461
  15.0000010    2.8708181
  15.0100012    2.5634501
  15.0200005    2.5620544
  15.0300007    2.5611174
  15.0400009    2.5817790
  15.0500011    2.5777359
  15.0600004    2.5696578
  15.0700006    2.5951183
  15.0800009    2.8713725
  15.0900011    2.8724768
  15.1000004    2.5710330
  15.1100006    2.5545952
  15.1200008    2.5387864
  15.1300011    2.5500052
  15.1400003    2.5584683
  15.1500006    2.5657187
  15.1600008    2.5662227
  15.1700010    2.5549493
  15.1800003    2.5600739
  15.1900005    2.5616567
  15.2000008    2.5593104
  15.2100010    2.5700543
  15.2200003    2.5607870
  15.2300005    2.5533538
  15.2400007    2.5475545
  15.2500010    2.5632546
  15.2600012    2.5510480
  15.2700005    2.5466278
  15.2800007    2.5644765
  15.2900009    2.5609021
  15.3000011    2.5561275
  15.3100004    2.5614157
  15.3200006    2.5699203
  15.3300009    2.5537004
  15.3400011    2.5476708
  15.3500004    2.5373912
  15.3600006    2.5381029
  15.3700008    2.5328388
  15.3800011    2.5321877
  15.3900003    2.5243948
  15.4000006    2.5270579
  15.4100008    2.5259762
  15.4200010    2.5382798
  15.4300003    2.5375662
  15.4400005    2.5318215
  15.4500008    2.5409100
  15.4600010    2.5401502
  15.4700003    2.5333796
  15.4800005    2.5401390
  15.4900007    2.5319228
  15.5000010    2.5162177
  15.5100012    2.5154622
  15.5200005    2.5182762
  15.5300007    2.5061562
  15.5400009    2.5014408
  15.5500011    2.4899402
  15.5600004    2.4878209
  15.5700006    2.4956064
  15.5800009    2.4796515
  15.5900011    2.4830112
  15.6000004    2.4862392
  15.6100006    2.4802217
  15.6200008    2.4770236
  15.6300011    2.4704192
  15.6400003    2.4656336
  15.6500006    2.4611170
  15.6600008    2.4636045
  15.6700010    2.4702556
  15.6800003    2.4751797
  15.6900005    2.4750321
  15.7000008    2.4756188
  15.7100010    2.4742873
  15.7200012    2.4783866
  15.7300005    2.4721394
  15.7400007    2.4765167
  15.7500010    2.4820733
  15.7600012    2.4881060
  15.7700005    2.4816024
  15.7800007    2.4833937
  15.7900009    2.4897287
  15.8000011    2.4852977
  15.8100004    2.4857821
  15.8200006    2.4876232
  15.8300009    2.4900622
  15.8400011    2.4974663
  15.8500004    2.4962041
  15.8600006    2.4975429
  15.8700008    2.5036626
  15.8800011    2.4878409
  15.8900003    2.4867144
  15.9000006    2.4841659
  15.9100008    2.4886065
  15.9200010    2.4740369
  15.9300003    2.4787600
  15.9400005    2.4832067
  15.9500008    2.4759746
  15.9600010    2.4864435
  15.9700012    2.4789953
  15.9800005    2.4718020
  15.9900007    2.4657900
  16.0000000    2.4779940
  16.0100002    2.4837878
  16.0200005    2.4883242
  16.0300007    2.4908564
  16.0400009    2.4878316
  16.0500011    2.4926300
  16.0600014    2.4982979
  16.0700016    2.5083699
  16.0799999    2.5050654
  16.0900002    2.4894855
  16.1000004    2.4863625
  16.1100006    2.4937532
  16.1200008    2.5006137
  16.1300011    2.4881697
  16.1400013    2.4938381
  16.1500015    2.4901621
  16.1599998    2.4759567
  16.1700001    2.4826787
  16.1800003    2.4892411
  16.1900005    2.4777150
  16.2000008    2.4792166
  16.2100010    2.4819515
  16.2200012    2.4910574
  16.2300014    2.4984818
  16.2400017    2.4953756
  16.2500000    2.4735637
  16.2600002    2.4937000
  16.2700005    2.4918959
  16.2800007    2.4941516
  16.2900009    2.4974043
  16.3000011    2.4945621
  16.3100014    2.4825964
  16.3200016    2.4792042
  16.3299999    2.4887807
  16.3400002    2.4877820
  16.3500004    2.4993899
  16.3600006    0.2501176
  16.3700008    0.2651348
  16.3800011    2.4941943
  16.3900013    2.4793925
  16.4000015    2.4788122
  16.4099998    2.4776175
  16.4200001    2.4730833
  16.4300003    2.4817705
  16.4400005    2.4771273
  16.4500008    0.2596308
  16.4600010    2.4868312
  16.4700012    2.4734278
  16.4800014    2.4752560
  16.4900017    2.4731975
  16.5000000    2.4803734
  16.5100002    2.4743574
  16.5200005    2.4843686
  16.5300007    2.4832361
  16.5400009    2.4906976
  16.5500011    2.5083759
  16.5600014    2.4998577
  16.5700016    2.4909759
  16.5799999    2.4947443
  16.5900002    2.4887853
  16.6000004    2.4888830
  16.6100006    2.4834733
  16.6200008    2.4929576
  16.6300011    2.5037551
  16.6400013    2.4988921
  16.6500015    2.4994109
  16.6599998    2.5171342
  16.6700001    2.8440199
  16.6800003    2.8462951
  16.6900005    2.8371024
  16.7000008    2.8499839
  16.7100010    2.8472769
  16.7200012    2.5084271
  16.7300014    2.5308187
  16.7400017    2.5222628
  16.7500000    2.5187080
  16.7600002    2.8395126
  16.7700005    2.5035138
  16.7800007    2.4876862
  16.7900009    2.4880080
  16.8000011    2.5019987
  16.8100014    2.8438187
  16.8200016    2.8308206
  16.8299999    2.8421125
  16.8400002    2.4932113
  16.8500004    2.5100555
  16.8600006    2.5120335
  16.8700008    2.8391252
  16.8800011    2.8331449
  16.8900013    2.8670824
  16.9000015    2.5287077
  16.9100018    2.5179739
  16.9200001    2.5199718
  16.9300003    2.5058413
  16.9400005    2.5093200
  16.9500008    2.5146317
  16.9600010    2.8509746
  16.9700012    2.5280302
  16.9800014    2.8680227
  16.9900017    2.8679926
  17.0000000    2.8215616
  17.0100002    2.8535829
  17.0200005    2.8480825
  17.0300007    2.8564332
  17.0400009    2.8546090
  17.0500011    2.8415697
  17.0600014    2.5007529
  17.0700016    2.4865417
  17.0799999    2.4935925
  17.0900002    2.4850817
  17.1000004    2.4911776
  17.1100006    2.4884250
  17.1200008    2.4841352
  17.1300011    2.4816432
  17.1400013    2.4791090
  17.1500015    2.4734006
  17.1600018    2.4818313
  17.1700001    2.4714351
  17.1800003    2.4592605
  17.1900005    2.4599526
  17.2000008    2.4669354
  17.2100010    2.4707601
  17.2200012    2.4748111
  17.2300014    2.4829202
  17.2400017    2.4922121
  17.2500000    2.5026684
  17.2600002    2.4978657
  17.2700005    2.5014586
  17.2800007    2.5194013
  17.2900009    2.5340343
  17.3000011    2.5338750
  17.3100014    2.5192380
  17.3200016    2.5080616
  17.3299999    2.8658338
  17.3400002    2.8417001
  17.3500004    2.8265672
  17.3600006    2.8539641
  17.3700008    2.8542576
  17.3800011    2.8541727
  17.3900013    2.8546169
  17.4000015    2.8490734
  17.4100018    2.8616123
  17.4200001    2.8426619
  17.4300003    2.5105896
  17.4400005    2.8445320
  17.4500008    2.8485661
  17.4600010    2.4926491
  17.4700012    2.4914002
  17.4800014    2.4886346
  17.4900017    2.4903803
  17.5000000    2.5127678
  17.5100002    2.5197666
  17.5200005    2.8870192
  17.5300007    2.8544087
  17.5400009    2.9068472
  17.5500011    2.8715055
  17.5600014    2.8859901
  17.5700016    2.8848500
  17.5799999    2.5170341
  17.5900002    2.8732300
  17.6000004    2.5091023
  17.6100006    2.8845725
  17.6200008    2.5231178
  17.6300011    2.5136588
  17.6400013    2.8853869
  17.6500015    2.8840275
  17.6600018    2.8703122
  17.6700001    2.8700254
  17.6800003    2.8711061
  17.6900005    2.8701513
  17.7000008    2.5041711
  17.7100010    2.8563838
  17.7200012    2.8467307
  17.7300014    2.8670261
  17.7400017    2.8432488
  17.7500000    2.4954729
  17.7600002    2.4963348
  17.7700005    2.4989345
  17.7800007    2.8547568
  17.7900009    2.8640594
  17.8000011    2.8664274
  17.8100014    2.8591635
  17.8200016    2.8524089
  17.8299999    2.5080070
  17.8400002    2.4933405
  17.8500004    2.4960985
  17.8600006    2.4951828
  17.8700008    2.5172696
  17.8800011    2.5014939
  17.8900013    2.5061903
  17.9000015    2.8574238
  17.9100018    2.8417468
  17.9200001    2.5112348
  17.9300003    2.8686454
  17.9400005    2.4890883
  17.9500008    2.4812639
  17.9600010    2.4640775
  17.9700012    2.4810083
  17.9800014    2.4710598
  17.9900017    2.4724767
  18.0000000    2.4683685
  18.0100002    2.4573605
  18.0200005    2.4559224
  18.0300007    2.4510601
  18.0400009    2.4664011
  18.0500011    2.4555562
  18.0600014    2.4560089
  18.0700016    2.4656665
  18.0799999    2.4758861
  18.0900002    2.4646204
  18.1000004    2.4624331
  18.1100006    2.4594781
  18.1200008    2.4591084
  18.1300011    2.4586196
  18.1400013    2.4510853
  18.1500015    2.4780262
  18.1600018    2.4824026
  18.1700001    2.4793339
  18.1800003    2.4806454
  18.1900005    2.4711392
  18.2000008    2.4707160
  18.2100010    2.4617283
  18.2200012    2.4525037
  18.2300014    2.4512658
  18.2400017    2.4504421
  18.2500000    2.4557765
  18.2600002    2.4621053
  18.2700005    2.4597652
  18.2800007    2.4532583
  18.2900009    2.4552126
  18.3000011    2.4567430
  18.3100014    2.4572852
  18.3200016    2.4574056
  18.3299999    2.4496608
  18.3400002    2.4573619
  18.3500004    2.4527402
  18.3600006    2.4485157
  18.3700008    2.4638603
  18.3800011    2.4570785
  18.3900013    2.4765756
  18.4000015    2.4647808
  18.4100018    2.4766076
  18.4200001    2.4771264
  18.4300003    2.4751353
  18.4400005    2.4688506
  18.4500008    2.4670212
  18.4600010    2.4610300
  18.4700012    2.4606154
  18.4800014    2.4591806
  18.4900017    2.4741445
  18.5000000    2.4701285
  18.5100002    2.4686100
  18.5200005    2.4570947
  18.5300007    2.4590263
  18.5400009    2.4547663
  18.5500011    2.4551349
  18.5600014    2.4671915
  18.5700016    2.4643884
  18.5800018    2.4622247
  18.5900002    2.4617858
  18.6000004    2.4550068
  18.6100006    2.4644496
  18.6200008    2.4550877
  18.6300011    2.4700994
  18.6400013    2.4544351
  18.6500015    2.4636846
  18.6600018    2.4381692
  18.6700001    2.4493079
  18.6800003    2.4724185
  18.6900005    2.4754779
  18.7000008    2.4798455
  18.7100010    2.4665935
  18.7200012    2.4691257
  18.7300014    2.4645338
  18.7400017    2.4627974
  18.7500000    2.4633696
  18.7600002    2.4730299
  18.7700005    2.4641309
  18.7800007    2.4542663
  18.7900009    2.4558697
  18.8000011    2.4654746
  18.8100014    2.4588711
  18.8200016    2.4737480
  18.8300018    2.4543207
  18.8400002    2.4585502
  18.8500004    2.4616053
  18.8600006    2.4511845
  18.8700008    2.4383864
  18.8800011    2.4352994
  18.8900013    2.4385071
  18.9000015    2.4296517
  18.9100018    2.4300435
  18.9200001    2.4273837
  18.9300003    2.4258201
  18.9400005    2.4217985
  18.9500008    2.4337499
  18.9600010    2.4301958
  18.9700012    2.4181597
  18.9800014    2.4269955
  18.9900017    2.4173541
  19.0000000    2.4227791
  19.0100002    2.4148645
  19.0200005    2.4228432
  19.0300007    2.4123116
  19.0400009    2.4268479
  19.0500011    2.4236357
  19.0600014    2.4355874
  19.0700016    2.4178643
  19.0800018    2.4237409
  19.0900002    2.4167163
  19.1000004    2.4292502
  19.1100006    2.4365687
  19.1200008    2.4484937
  19.1300011    2.4368021
  19.1400013    2.4382219
  19.1500015    2.4317055
  19.1600018    2.4440341
  19.1700001    2.4399621
  19.1800003    2.4529874
  19.1900005    2.4472749
  19.2000008    2.4512691
  19.2100010    2.4469950
  19.2200012    2.4422181
  19.2300014    2.4434786
  19.2400017    2.4385784
  19.2500000    2.4379375
  19.2600002    2.4208593
  19.2700005    2.4382367
  19.2800007    2.4401309
  19.2900009    2.4463928
  19.3000011    2.4363980
  19.3100014    2.4384456
  19.3200016    2.4488027
  19.3300018    2.4383757
  19.3400002    2.4469283
  19.3500004    2.4499791
  19.3600006    2.4541633
  19.3700008    2.4488370
  19.3800011    2.4611890
  19.3900013    2.4535341
  19.4000015    2.4518561
  19.4100018    2.4445331
  19.4200001    2.4514468
  19.4300003    2.4451993
  19.4400005    2.7869921
  19.4500008    2.4589598
  19.4600010    2.4568980
  19.4700012    2.4607322
  19.4800014    2.4510086
  19.4900017    2.4526544
  19.5000000    2.4528177
  19.5100002    2.4537575
  19.5200005    2.4668875
  19.5300007    2.7805600
  19.5400009    2.7965751
  19.5500011    2.8117850
  19.5600014    2.4992011
  19.5700016    2.8171833
  19.5800018    2.5068641
  19.5900002    2.8425457
  19.6000004    2.7865872
  19.6100006    2.7906823
  19.6200008    2.7780046
  19.6300011    2.7862480
  19.6400013    2.8080871
  19.6500015    2.4988899
  19.6600018    2.5011587
  19.6700001    2.4983482
  19.6800003    2.4753933
  19.6900005    2.4557660
  19.7000008    2.4613743
  19.7100010    2.4531837
  19.7200012    2.4684794
  19.7300014    2.4840875
  19.7400017    2.4725413
  19.7500000    2.4913990
  19.7600002    2.4950638
  19.7700005    2.5037000
  19.7800007    2.8220623
  19.7900009    2.8141620
  19.8000011    2.5043848
  19.8100014    2.8084271
  19.8200016    2.8435686
  19.8300018    2.8488050
  19.8400002    2.8285177
  19.8500004    2.8574317
  19.8600006    2.8395393
  19.8700008    2.8378255
  19.8800011    2.8663998
  19.8900013    2.5320489
  19.9000015    2.8745301
  19.9100018    2.8613234
  19.9200001    2.8573415
  19.9300003    2.5214729
  19.9400005    2.8641844
  19.9500008    2.5114629
  19.9600010    2.5035377
  19.9700012    2.4989960
  19.9800014    2.4923086
  19.9900017    2.4960465
  20.0000000    2.5063248
  20.0100002    2.4994550
  20.0200005    2.4947095
  20.0300007    2.8305764
  20.0400009    2.4887507
  20.0500011    2.4739106
  20.0600014    2.8004081
  20.0700016    2.7844789
  20.0800018    2.4684758
  20.0900002    2.8010314
  20.1000004    2.7889702
  20.1100006    2.7906058
  20.1200008    2.7942085
  20.1300011    2.8162141
  20.1400013    2.7921913
  20.1500015    2.8034303
  20.1600018    2.7979927
  20.1700001    2.8048224
  20.1800003    2.7938988
  20.1900005    2.8260922
  20.2000008    2.8017576
  20.2100010    2.8313487
  20.2200012    2.8166730
  20.2300014    2.7897408
  20.2400017    2.7893152
  20.2500019    2.7936747
  20.2600002    2.8078368
  20.2700005    2.8369720
  20.2800007    2.8138955
  20.2900009    2.8199756
  20.3000011    2.8172305
  20.3100014    2.8249514
  20.3200016    2.8217371
  20.3300018    2.8089402
  20.3400002    2.8189900
  20.3500004    2.8261163
  20.3600006    2.8290510
  20.3700008    2.8243749
  20.3800011    2.8367319
  20.3900013    2.8262365
  20.4000015    2.8219850
  20.4100018    2.8123772
  20.4200001    2.4729307
  20.4300003    2.4581347
  20.4400005    2.7862980
  20.4500008    2.7972138
  20.4600010    2.7999487
  20.4700012    2.8014688
  20.4800014    2.8040683
  20.4900017    2.4563844
  20.5000019    2.8161263
  20.5100002    2.4707272
  20.5200005    2.4724388
  20.5300007    2.8148742
  20.5400009    2.8279667
  20.5500011    2.8148329
  20.5600014    2.8202479
  20.5700016    2.8281910
  20.5800018    2.8156829
  20.5900002    2.8338029
  20.6000004    2.8281732
  20.6100006    2.8185401
  20.6200008    2.8335879
  20.6300011    2.8272402
  20.6400013    2.8342674
  20.6500015    2.8417637
  20.6600018    2.7007191
  20.6700001    2.6975112
  20.6800003    2.6831932
  20.6900005    2.7143850
  20.7000008    2.7109554
  20.7100010    2.7127655
  20.7200012    2.6948278
  20.7300014    2.7299139
  20.7400017    2.6993937
  20.7500019    2.5254078
  20.7600002    2.7024205
  20.7700005    2.6869295
  20.7800007    2.7023637
  20.7900009    2.7085140
  20.8000011    2.6921556
  20.8100014    2.7238874
  20.8200016    2.5091891
  20.8300018    2.8183007
  20.8400002    2.7048244
  20.8500004    2.8115118
  20.8600006    2.7161529
  20.8700008    2.6985457
  20.8800011    2.7138011
  20.8900013    2.5334291
  20.9000015    2.5219390
  20.9100018    2.5189347
  20.9200001    2.5089512
  20.9300003    2.5007815
  20.9400005    2.5070601
  20.9500008    2.8026707
  20.9600010    2.4914584
  20.9700012    2.8076818
  20.9800014    2.8088706
  20.9900017    2.8188193
  21.0000019    2.8035226
  21.0100002    2.7948227
  21.0200005    2.7017412
  21.0300007    2.4917655
  21.0400009    2.4721956
  21.0500011    2.7910776
  21.0600014    2.4739015
  21.0700016    2.4824748
  21.0800018    2.7000542
  21.0900002    2.7153625
  21.1000004    2.4738362
  21.1100006    2.4688983
  21.1200008    2.6805604
  21.1300011    2.4611235
  21.1400013    2.6930733
  21.1500015    2.6987476
  21.1600018    2.7035108
  21.1700001    2.6879652
  21.1800003    2.6965661
  21.1900005    2.7134581
  21.2000008    2.7227299
  21.2100010    2.7133708
  21.2200012    2.7173233
  21.2300014    2.7002487
  21.2400017    2.7335620
  21.2500019    2.7313049
  21.2600002    2.7485583
  21.2700005    2.7305324
  21.2800007    2.7282791
  21.2900009    2.7198455
  21.3000011    2.7218268
  21.3100014    2.7243254
  21.3200016    2.7178657
  21.3300018    2.7055175
  21.3400002    2.6948254
  21.3500004    2.7086525
  21.3600006    2.6903522
  21.3700008    2.6985345
  21.3800011    2.6942470
  21.3900013    2.6910546
  21.4000015    2.6830347
  21.4100018    2.6924274
  21.4200001    2.7164891
  21.4300003    2.7024865
  21.4400005    2.7049479
  21.4500008    2.7082355
  21.4600010    2.7017045
  21.4700012    2.6965249
  21.4800014    2.6943152
  21.4900017    2.7130339
  21.5000019    2.6937881
  21.5100002    2.7133198
  21.5200005    2.7172556
  21.5300007    2.6946237
  21.5400009    2.6884146
  21.5500011    2.7188771
  21.5600014    2.6961095
  21.5700016    2.7039912
  21.5800018    2.7277415
  21.5900002    2.7315357
  21.6000004    2.7170572
  21.6100006    2.7068293
  21.6200008    2.7036581
  21.6300011    2.6913333
  21.6400013    2.6787851
  21.6500015    2.6883283
  21.6600018    2.6813591
  21.6700001    2.7135060
  21.6800003    2.7233133
  21.6900005    2.7284191
  21.7000008    2.6806321
  21.7100010    2.6909239
  21.7200012    2.6968491
  21.7300014    2.6912594
  21.7400017    2.6896214
  21.7500019    2.7053137
  21.7600002    2.6987402
  21.7700005    2.6754036
  21.7800007    2.6843891
  21.7900009    2.6794579
  21.8000011    2.6805305
  21.8100014    2.6563754
  21.8200016    2.6795127
  21.8300018    2.6709199
  21.8400002    2.6903160
  21.8500004    2.6848981
  21.8600006    2.6690967
  21.8700008    2.7097905
  21.8800011    2.6960471
  21.8900013    2.6894560
  21.9000015    2.6900995
  21.9100018    2.6983426
  21.9200020    2.6867349
  21.9300003    2.6979971
  21.9400005    2.6882429
  21.9500008    2.7018902
  21.9600010    2.6862359
  21.9700012    2.6942744
  21.9800014    2.7047985
  21.9900017    2.7009437
  22.0000019    2.6794217
  22.0100002    2.6742401
  22.0200005    2.6916499
  22.0300007    2.6869676
  22.0400009    2.7003114
  22.0500011    2.7031677
  22.0600014    2.6982982
  22.0700016    2.7171946
  22.0800018    2.7245615
  22.0900002    2.7279184
  22.1000004    2.7367210
  22.1100006    2.7228889
  22.1200008    2.7224467
  22.1300011    2.7114484
  22.1400013    2.7265770
  22.1500015    2.7136781
  22.1600018    2.7144899
  22.1700020    2.7366965
  22.1800003    2.7207084
  22.1900005    2.7305717
  22.2000008    2.7315536
  22.2100010    2.7389910
  22.2200012    2.7484736
  22.2300014    2.7739809
  22.2400017    2.7496502
  22.2500019    2.7425215
  22.2600002    2.7254643
  22.2700005    2.7354338
  22.2800007    2.7434764
  22.2900009    2.7297709
  22.3000011    2.7235043
  22.3100014    2.7380688
  22.3200016    2.7362378
  22.3300018    2.7470679
  22.3400002    2.7466545
  22.3500004    2.7425535
  22.3600006    2.7691495
  22.3700008    0.3153837
  22.3800011    0.3637449
  22.3900013    0.3825641
  22.4000015    0.3691959
  22.4100018    0.4175512
  22.4200020    0.3274630
  22.4300003    0.3071196
  22.4400005    0.3590483
  22.4500008    0.3180570
  22.4600010    0.3844922
  22.4700012    0.3095236
  22.4800014    0.2798394
  22.4900017    0.3011610
  22.5000019    0.3091663
  22.5100002    0.2832538
  22.5200005    0.2677962
  22.5300007    0.2675651
  22.5400009    0.2740605
  22.5500011    0.2837191
  22.5600014    0.3005566
  22.5700016    0.2646228
  22.5800018    0.2949959
  22.5900002    0.2999917
  22.6000004    0.2680591
  22.6100006    0.2867847
  22.6200008    0.2786616
  22.6300011    2.7615383
  22.6400013    2.7798414
  22.6500015    0.2544918
  22.6600018    0.2821819
  22.6700020    0.2613520
  22.6800003    2.7575703
  22.6900005    2.7600255
  22.7000008    0.2332373
  22.7100010    2.7840924
  22.7200012    2.7639163
  22.7300014    2.7585344
  22.7400017    2.7599733
  22.7500019    2.7447312
  22.7600002    2.7584817
  22.7700005    2.7432172
  22.7800007    2.7640338
  22.7900009    2.7552900
  22.8000011    2.7383204
  22.8100014    2.7652683
  22.8200016    2.7783890
  22.8300018    2.7678390
  22.8400002    2.7539644
  22.8500004    2.7355094
  22.8600006    2.7138107
  22.8700008    2.7141557
  22.8800011    2.7160604
  22.8900013    2.7364314
  22.9000015    2.7301943
  22.9100018    2.7288501
  22.9200020    2.7209697
  22.9300003    2.7060010
  22.9400005    2.7230000
  22.9500008    2.7348914
  22.9600010    2.7341075
  22.9700012    2.7276883
  22.9800014    2.7232015
  22.9900017    2.7078774
  23.0000019    2.7237635
  23.0100002    2.6923211
  23.0200005    2.6793268
  23.0300007    2.6826971
  23.0400009    2.6850202
  23.0500011    2.6943638
  23.0600014    2.6906412
  23.0700016    2.6961732
  23.0800018    2.7220759
  23.0900002    2.7306776
  23.1000004    2.7244112
  23.1100006    2.7186873
  23.1200008    2.7156274
  23.1300011    2.7202122
  23.1400013    2.7354789
  23.1500015    2.7398350
  23.1600018    2.7435341
  23.1700020    2.7365160
  23.1800003    2.7313576
  23.1900005    2.7162137
  23.2000008    2.7132149
  23.2100010    2.7119601
  23.2200012    2.7097681
  23.2300014    2.7513604
  23.2400017    2.7545786
  23.2500019    2.7477891
  23.2600002    2.7222953
  23.2700005    2.7242272
  23.2800007    2.7464771
  23.2900009    2.7294300
  23.3000011    2.7396290
  23.3100014    2.7375996
  23.3200016    2.7118013
  23.3300018    2.7139928
  23.3400021    2.7094765
  23.3500004    2.7265577
  23.3600006    2.7478461
  23.3700008    2.7376347
  23.3800011    2.7221291
  23.3900013    2.7221074
  23.4000015    2.7396464
  23.4100018    2.7324853
  23.4200020    2.7275109
  23.4300003    2.7265439
  23.4400005    2.6999388
  23.4500008    2.7299898
  23.4600010    2.7356422
  23.4700012    2.7486901
  23.4800014    2.7370079
  23.4900017    2.7380927
  23.5000019    2.7194538
  23.5100002    2.7268507
  23.5200005    2.7358139
  23.5300007    2.7425680
  23.5400009    2.7447536
  23.5500011    2.7521920
  23.5600014    2.7617338
  23.5700016    2.7619410
  23.5800018    2.7551875
  23.5900021    2.7614694
  23.6000004    2.7585542
  23.6100006    2.7424908
  23.6200008    2.7582016
  23.6300011    2.7683916
  23.6400013    2.7518909
  23.6500015    2.7313540
  23.6600018    2.7346363
  23.6700020    2.7610502
  23.6800003    2.7442994
  23.6900005    2.7513504
  23.7000008    2.7530630
  23.7100010    2.7618902
  23.7200012    2.7459767
  23.7300014    2.7427452
  23.7400017    2.7383947
  23.7500019    2.7399001
  23.7600002    2.7283030
  23.7700005    2.7368002
  23.7800007    2.7406764
  23.7900009    2.7308455
  23.8000011    2.7431362
  23.8100014    2.7417307
  23.8200016    2.7276800
  23.8300018    2.7535832
  23.8400021    2.7599719
  23.8500004    2.7404656
  23.8600006    2.7418010
  23.8700008    2.7431071
  23.8800011    2.7347064
  23.8900013    2.7501452
  23.9000015    2.7390819
  23.9100018    2.7265449
  23.9200020    2.7266126
  23.9300003    2.7074049
  23.9400005    2.7165632
  23.9500008    2.7064390
  23.9600010    2.7248657
  23.9700012    2.6983361
  23.9800014    2.7046685
  23.9900017    2.7052975
  24.0000019    2.6899126
  24.0100002    2.6985669
  24.0200005    2.7203932
  24.0300007    2.7170410
  24.0400009    2.7091475
  24.0500011    2.7015178
  24.0600014    2.6987844
  24.0700016    2.7098873
  24.0800018    2.7371662
  24.0900021    2.7089086
  24.1000004    2.7248101
  24.1100006    0.2869642
  24.1200008    2.7258718
  24.1300011    2.7192764
  24.1400013    2.7157567
  24.1500015    2.7021971
  24.1600018    2.7121994
  24.1700020    2.7252054
  24.1800003    2.7013590
  24.1900005    2.6960492
  24.2000008    2.7106974
  24.2100010    2.6917064
  24.2200012    2.6825306
  24.2300014    2.6782897
  24.2400017    2.6595106
  24.2500019    2.6785023
  24.2600002    2.6920669
  24.2700005    2.6809947
  24.2800007    2.6603611
  24.2900009    2.6660187
  24.3000011    2.6799426
  24.3100014    2.6858490
  24.3200016    2.7080593
  24.3300018    2.6908090
  24.3400021    2.6776729
  24.3500004    2.6795740
  24.3600006    2.6788490
  24.3700008    2.6727352
  24.3800011    2.6931334
  24.3900013    2.6896784
  24.4000015    2.6900780
  24.4100018    2.7015042
  24.4200020    2.6960735
  24.4300003    2.6940598
  24.4400005    2.6689894
  24.4500008    2.6897659
  24.4600010    2.7047784
  24.4700012    2.6883481
  24.4800014    2.6977143
  24.4900017    2.6934910
  24.5000019    2.6870308
  24.5100002    2.6899016
  24.5200005    2.6968932
  24.5300007    2.6923828
  24.5400009    2.6802878
  24.5500011    2.6772118
  24.5600014    2.6775284
  24.5700016    2.6817920
  24.5800018    2.7029805
  24.5900021    2.7038286
  24.6000004    2.6952636
  24.6100006    2.6997259
  24.6200008    2.6924236
  24.6300011    2.6802046
  24.6400013    2.6852868
  24.6500015    2.6734464
  24.6600018    2.6853733
  24.6700020    2.6894877
  24.6800003    2.6990750
  24.6900005    2.6980858
  24.7000008    2.6801593
  24.7100010    2.6900301
  24.7200012    2.6750150
  24.7300014    2.6785691
  24.7400017    2.6848991
  24.7500019    2.6927619
  24.7600002    2.6872430
  24.7700005    2.6783621
  24.7800007    2.7011869
  24.7900009    2.6922457
  24.8000011    2.7033460
  24.8100014    2.6785483
  24.8200016    2.6812530
  24.8300018    2.6988657
  24.8400021    2.6966436
  24.8500004    2.6795838
  24.8600006    2.6886797
  24.8700008    2.6728902
  24.8800011    2.6600718
  24.8900013    2.6584668
  24.9000015    2.6804590
  24.9100018    2.6537843
  24.9200020    2.6618047
  24.9300003    2.6523008
  24.9400005    2.6570454
  24.9500008    2.6728139
  24.9600010    2.6584525
  24.9700012    2.6294267
  24.9800014    2.6321886
  24.9900017    2.6357570
  25.0000019    2.6322591
  25.0100021    2.6519380
  25.0200005    2.6602478
  25.0300007    2.6877983
  25.0400009    2.6559408
  25.0500011    2.6572363
  25.0600014    2.6542969
  25.0700016    2.6734190
  25.0800018    2.6645527
  25.0900021    2.6727362
  25.1000004    2.6769793
  25.1100006    2.6625988
  25.1200008    2.6358998
  25.1300011    2.6452312
  25.1400013    2.6632254
  25.1500015    2.6492827
  25.1600018    2.6693611
  25.1700020    2.6760495
  25.1800003    2.6743293
  25.1900005    2.6859953
  25.2000008    2.6634314
  25.2100010    2.6781824
  25.2200012    2.6597149
  25.2300014    2.6798806
  25.2400017    2.6847761
  25.2500019    2.6739671
  25.2600021    2.6532226
  25.2700005    2.6556387
  25.2800007    2.6470795
  25.2900009    2.6543236
  25.3000011    2.6492994
  25.3100014    2.6434646
  25.3200016    2.6465778
  25.3300018    2.6793890
  25.3400021    2.6687438
  25.3500004    2.6874871
  25.3600006    2.6581593
  25.3700008    2.6876862
  25.3800011    2.6776803
  25.3900013    2.6741626
  25.4000015    2.6733401
  25.4100018    2.6768000
  25.4200020    2.6678522
  25.4300003    2.6818635
  25.4400005    2.6764953
  25.4500008    2.6576865
  25.4600010    2.6723230
  25.4700012    2.6458008
  25.4800014    2.6660795
  25.4900017    2.6746755
  25.5000019    2.6708386
  25.5100021    2.6784322
  25.5200005    2.6911488
  25.5300007    2.6899483
  25.5400009    2.6781087
  25.5500011    2.6613381
  25.5600014    2.6590989
  25.5700016    2.6566000
  25.5800018    2.6722932
  25.5900021    2.6988988
  25.6000004    2.6703646
  25.6100006    2.7019913
  25.6200008    2.6790988
  25.6300011    2.6813488
  25.6400013    2.6650121
  25.6500015    2.6611333
  25.6600018    2.6362603
  25.6700020    2.6450577
  25.6800003    2.6252451
  25.6900005    2.6493702
  25.7000008    2.6486933
  25.7100010    2.6353912
  25.7200012    0.2374956
  25.7300014    2.6217313
  25.7400017    2.6613891
  25.7500019    2.6345372
  25.7600021    2.6475539
  25.7700005    2.6587262
  25.7800007    2.6673796
  25.7900009    2.6579568
  25.8000011    2.6553445
  25.8100014    0.3052138
  25.8200016    2.6585755
  25.8300018    0.3845026
  25.8400021    0.3462308
  25.8500004    0.3938491
  25.8600006    0.3701774
  25.8700008    0.3952971
  25.8800011    0.4128492
  25.8900013    0.3028696
  25.9000015    0.3200918
  25.9100018    0.3770188
  25.9200020    0.3349213
  25.9300003    0.3293900
  25.9400005    0.3170265
  25.9500008    0.2796730
  25.9600010    2.6389225
  25.9700012    2.6329825
  25.9800014    2.6357172
  25.9900017    2.6291833
  26.0000019    0.3440640
  26.0100021    2.6664085
  26.0200005    0.3261236
  26.0300007    0.3124072
  26.0400009    0.2978819
  26.0500011    0.3283651
  26.0600014    0.2785134
  26.0700016    0.2632905
  26.0800018    0.2559713
  26.0900021    0.2807399
  26.1000004    0.3340563
  26.1100006    0.3051380
  26.1200008    0.3024482
  26.1300011    0.3065813
  26.1400013    0.3285590
  26.1500015    2.6327319
  26.1600018    0.2997756
  26.1700020    2.6485579
  26.1800003    2.6579788
  26.1900005    2.6582770
  26.2000008    0.2813678
  26.2100010    2.6468437
  26.2200012    0.2554539
  26.2300014    2.6618183
  26.2400017    2.6246841
  26.2500019    2.6353419
  26.2600021    2.6492000
  26.2700005    2.6699471
  26.2800007    0.3036758
  26.2900009    0.3138436
  26.3000011    0.2882583
  26.3100014    0.2559204
  26.3200016    0.2624873
  26.3300018    0.2729370
  26.3400021    0.2795719
  26.3500004    0.2780682
  26.3600006    0.3411470
  26.3700008    0.2884586
  26.3800011    0.2593117
  26.3900013    0.2628718
  26.4000015    0.2597524
  26.4100018    0.2712567
  26.4200020    0.2469923
  26.4300003    0.2423858
  26.4400005    0.2957197
  26.4500008    0.2808228
  26.4600010    0.2567347
  26.4700012    0.3216715
  26.4800014    0.2719236
  26.4900017    0.2469542
  26.5000019    0.2329053
  26.5100021    0.3058282
  26.5200005    0.2971810
  26.5300007    0.2824675
  26.5400009    0.3082755
  26.5500011    0.2871666
  26.5600014    0.3469438
  26.5700016    0.2717270
  26.5800018    0.2659054
  26.5900021    0.2886280
  26.6000004    0.2572987
  26.6100006    0.2728148
  26.6200008    0.2434835
  26.6300011    0.2514814
  26.6400013    0.2505608
  26.6500015    0.2948716
  26.6600018    0.2659340
  26.6700020    0.2782168
  26.6800022    0.2688633
  26.6900005    0.2697342
  26.7000008    0.2537183
  26.7100010    0.2341975
  26.7200012    0.2556752
  26.7300014    0.2454500
  26.7400017    0.2644396
  26.7500019    0.3035039
  26.7600021    0.2704201
  26.7700005    0.2505980
  26.7800007    0.2436454
  26.7900009    0.2493576
  26.8000011    0.2603500
  26.8100014    0.2215353
  26.8200016    0.2606742
  26.8300018    0.2501985
  26.8400021    0.2659368
  26.8500004    0.2681671
  26.8600006    0.2687843
  26.8700008    0.2451072
  26.8800011    0.2429955
  26.8900013    0.2389406
  26.9000015    0.2716724
  26.9100018    0.2684409
  26.9200020    0.2845831
  26.9300022    0.2612239
  26.9400005    0.2794305
  26.9500008    0.2487820
  26.9600010    0.2762548
  26.9700012    0.2693253
  26.9800014    0.2374659
  26.9900017    0.3052110
  27.0000019    0.2712748
  27.0100021    0.2391962
  27.0200005    0.2323942
  27.0300007    0.2594649
  27.0400009    0.2432926
  27.0500011    0.2491638
  27.0600014    0.2907661
  27.0700016    0.3016827
  27.0800018    0.2593700
  27.0900021    0.3148157
  27.1000004    0.2834952
  27.1100006    0.2896969
  27.1200008    0.3053258
  27.1300011    0.2840832
  27.1400013    0.2862709
  27.1500015    0.3060592
  27.1600018    0.3771719
  27.1700020    0.2812049
  27.1800022    0.2655418
  27.1900005    0.2864305
  27.2000008    0.2976612
  27.2100010    0.2334097
  27.2200012    0.2972608
  27.2300014    0.2864859
  27.2400017    0.3018176
  27.2500019    0.3080438
  27.2600021    0.2564557
  27.2700005    0.2809752
  27.2800007    0.3139631
  27.2900009    0.3476059
  27.3000011    0.3412935
  27.3100014    0.3716069
  27.3200016    0.3657014
  27.3300018    0.4177160
  27.3400021    0.3645810
  27.3500004    0.3743290
  27.3600006    0.3556499
  27.3700008    0.3486803
  27.3800011    0.2838915
  27.3900013    0.3072809
  27.4000015    0.3102123
  27.4100018    0.3154027
  27.4200020    0.2862345
  27.4300022    0.3144352
  27.4400005    0.3521213
  27.4500008    0.3596537
  27.4600010    0.2942391
  27.4700012    0.3441058
  27.4800014    0.4345974
  27.4900017    0.4234374
  27.5000019    0.3989956
  27.5100021    0.3792330
  27.5200005    0.3053090
  27.5300007    0.3051535
  27.5400009    0.3095668
  27.5500011    0.2773950
  27.5600014    0.3350286
  27.5700016    0.3174545
  27.5800018    0.2998780
  27.5900021    0.2799843
  27.6000004    0.2904243
  27.6100006    0.2737034
  27.6200008    0.2690072
  27.6300011    0.2521093
  27.6400013    0.2630749
  27.6500015    0.2349863
  27.6600018    0.2314794
  27.6700020    0.2596392
  27.6800022    0.2764506
  27.6900005    0.3150331
  27.7000008    0.2840515
  27.7100010    0.2686049
  27.7200012    0.2518103
  27.7300014    0.2783170
  27.7400017    0.2640821
  27.7500019    0.2944877
  27.7600021    0.3256432
  27.7700005    0.3255001
  27.7800007    0.3020736
  27.7900009    0.2420326
  27.8000011    0.2814273
  27.8100014    0.2814461
  27.8200016    0.2810640
  27.8300018    0.3533703
  27.8400021    0.3129378
  27.8500004    0.3242550
  27.8600006    0.3077388
  27.8700008    0.2850633
  27.8800011    0.2963017
  27.8900013    0.2787510
  27.9000015    0.3035386
  27.9100018    0.3804739
  27.9200020    0.3414969
  27.9300022    0.3265697
  27.9400005    0.3037908
  27.9500008    0.2587817
  27.9600010    0.2690921
  27.9700012    0.2766294
  27.9800014    0.2721399
  27.9900017    0.2387332
  28.0000019    0.2601632
  28.0100021    0.2808072
  28.0200005    0.2687298
  28.0300007    0.2322169
  28.0400009    0.2335733
  28.0500011    0.2392056
  28.0600014    0.2481320
  28.0700016    0.2304707
  28.0800018    0.2558690
  28.0900021    0.2675173
  28.1000004    0.2712422
  28.1100006    0.2380729
  28.1200008    0.2430139
  28.1300011    0.2392394
  28.1400013    0.2354933
  28.1500015    0.2170660
  28.1600018    0.2256445
  28.1700020    0.2800685
  28.1800022    0.3151131
  28.1900005    0.2548349
  28.2000008    0.2971115
  28.2100010    0.2984509
  28.2200012    0.3129114
  28.2300014    0.2487668
  28.2400017    0.2599636
  28.2500019    0.2715126
  28.2600021    0.2415637
  28.2700005    0.2340965
  28.2800007    0.2593242
  28.2900009    0.2329540
  28.3000011    0.2578744
  28.3100014    0.2333171
  28.3200016    0.2405633
  28.3300018    0.2287917
  28.3400021    0.2657472
  28.3500023    0.2502696
  28.3600006    0.2754589
  28.3700008    0.2764877
  28.3800011    0.2802943
  28.3900013    0.2840984
  28.4000015    0.2904954
  28.4100018    0.2750361
  28.4200020    0.3101930
  28.4300022    0.3214439
  28.4400005    0.3160132
  28.4500008    0.3317106
  28.4600010    0.3281049
  28.4700012    0.3096044
  28.4800014    0.3049780
  28.4900017    0.3431602
  28.5000019    0.3106955
  28.5100021    0.2812799
  28.5200005    0.2727205
  28.5300007    0.2671391
  28.5400009    0.2546067
  28.5500011    0.2454537
  28.5600014    0.2616112
  28.5700016    0.2453681
  28.5800018    0.2615994
  28.5900021    0.2574044
  28.6000023    0.3012753
  28.6100006    0.2870103
  28.6200008    0.2827982
  28.6300011    0.3195590
  28.6400013    0.3422669
  28.6500015    0.3000101
  28.6600018    0.2648007
  28.6700020    0.2910041
  28.6800022    0.3045000
  28.6900005    0.3208909
  28.7000008    0.3305868
  28.7100010    0.2895407
  28.7200012    0.3183161
  28.7300014    0.2893062
  28.7400017    0.3021294
  28.7500019    0.2675445
  28.7600021    0.2568737
  28.7700005    0.2504181
  28.7800007    0.2818484
  28.7900009    0.2941041
  28.8000011    0.2938748
  28.8100014    0.3126085
  28.8200016    0.2666912
  28.8300018    0.2421972
  28.8400021    0.2563072
  28.8500023    0.2905266
  28.8600006    0.3019177
  28.8700008    0.2472932
  28.8800011    0.2825629
  28.8900013    0.2915884
  28.9000015    0.2627470
  28.9100018    0.2784466
  28.9200020    0.2726626
  28.9300022    0.2470217
  28.9400005    0.2446818
  28.9500008    0.2498222
  28.9600010    0.2840475
  28.9700012    0.2479340
  28.9800014    0.2545111
  28.9900017    0.2780835
  29.0000019    0.2389418
  29.0100021    0.2591581
  29.0200005    0.2538694
  29.0300007    0.2693574
  29.0400009    0.2501954
  29.0500011    0.2802631
  29.0600014    0.2737287
  29.0700016    0.3047543
  29.0800018    0.3160954
  29.0900021    0.2820810
  29.1000023    0.2490596
  29.1100006    0.2578345
  29.1200008    0.2683952
  29.1300011    0.2391258
  29.1400013    0.2509641
  29.1500015    0.2770546
  29.1600018    0.2929117
  29.1700020    0.3106592
  29.1800022    0.2833294
  29.1900005    0.2668147
  29.2000008    0.3059740
  29.2100010    0.2533601
  29.2200012    0.2446492
  29.2300014    0.2636147
  29.2400017    0.2853206
  29.2500019    0.2947562
  29.2600021    0.2592106
  29.2700005    0.2479882
  29.2800007    0.2955832
  29.2900009    0.2868339
  29.3000011    0.3062666
  29.3100014    0.2785935
  29.3200016    0.2775210
  29.3300018    0.2767401
  29.3400021    0.2975807
  29.3500023    0.3046339
  29.3600006    0.3369041
  29.3700008    0.3282853
  29.3800011    0.3279597
  29.3900013    0.3178548
  29.4000015    0.3369257
  29.4100018    0.3366360
  29.4200020    0.3498786
  29.4300022    0.3162421
  29.4400005    0.3369204
  29.4500008    0.2792259
  29.4600010    0.2993625
  29.4700012    0.2720657
  29.4800014    0.3140701
  29.4900017    0.3044016
  29.5000019    0.2963452
  29.5100021    0.2970426
  29.5200005    0.3226926
  29.5300007    0.2934613
  29.5400009    0.3308809
  29.5500011    0.3284825
  29.5600014    0.3166827
  29.5700016    0.3428137
  29.5800018    0.2971933
  29.5900021    0.2734087
  29.6000023    0.3358015
  29.6100006    0.3099562
  29.6200008    0.3200791
  29.6300011    0.3444798
  29.6400013    0.3323496
  29.6500015    0.3785945
  29.6600018    0.3413512
  29.6700020    0.3668149
  29.6800022    0.3414288
  29.6900005    0.3552643
  29.7000008    0.3339382
  29.7100010    0.3064243
  29.7200012    0.3397506
  29.7300014    0.3250120
  29.7400017    0.3254139
  29.7500019    0.3179771
  29.7600021    0.3430446
  29.7700024    0.3795030
  29.7800007    0.3546824
  29.7900009    0.4174404
  29.8000011    0.3864588
  29.8100014    0.3301368
  29.8200016    0.3241335
  29.8300018    0.3365483
  29.8400021    0.3142911
  29.8500023    0.3624850
  29.8600006    0.3249005
  29.8700008    0.3238581
  29.8800011    0.3324686
  29.8900013    0.3802962
  29.9000015    0.3469937
  29.9100018    0.3523665
  29.9200020    2.6375725
  29.9300022    2.6448908
  29.9400005    0.3198693
  29.9500008    0.2912335
  29.9600010    0.2673182
  29.9700012    0.2970314
  29.9800014    2.6418314
  29.9900017    2.6436222
  30.0000019    2.6237426
  30.0100021    0.2950808
  30.0200024    0.2857903
  30.0300007    2.6348546
  30.0400009    2.6407611
  30.0500011    2.6326995
  30.0600014    2.6319270
  30.0700016    2.6477787
  30.0800018    2.6466539
  30.0900021    2.6573658
  30.1000023    2.6480858
  30.1100006    2.6520884
  30.1200008    2.6241357
  30.1300011    2.6484549
  30.1400013    2.6520634
  30.1500015    2.6443400
  30.1600018    2.6545873
  30.1700020    2.6254346
  30.1800022    2.6351647
  30.1900005    2.6357048
  30.2000008    2.6385088
  30.2100010    2.6162164
  30.2200012    2.6304424
  30.2300014    2.6326675
  30.2400017    2.6253135
  30.2500019    2.6361473
  30.2600021    2.6308289
  30.2700024    2.6278994
  30.2800007    2.6514404
  30.2900009    2.6309752
  30.3000011    2.6451540
  30.3100014    2.6360500
  30.3200016    2.6335671
  30.3300018    2.6503527
  30.3400021    2.6503129
  30.3500023    2.6307442
  30.3600006    2.6606426
  30.3700008    2.6626449
  30.3800011    2.6561241
  30.3900013    2.6624043
  30.4000015    2.6598258
  30.4100018    2.6566987
  30.4200020    2.6609604
  30.4300022    2.6486936
  30.4400005    2.6528697
  30.4500008    2.6467490
  30.4600010    2.6392388
  30.4700012    2.6737800
  30.4800014    2.6548824
  30.4900017    2.6669564
  30.5000019    2.6607840
  30.5100021    2.6569097
  30.5200024    2.6696305
  30.5300007    2.6657171
  30.5400009    2.6402180
  30.5500011    2.6555762
  30.5600014    2.6525228
  30.5700016    2.6354322
  30.5800018    2.6593008
  30.5900021    2.6573019
  30.6000023    2.6532536
  30.6100006    2.6321850
  30.6200008    2.6253676
  30.6300011    2.6516516
  30.6400013    2.6426282
  30.6500015    2.6525528
  30.6600018    2.6576457
  30.6700020    2.6410718
  30.6800022    2.6346719
  30.6900005    2.6326134
  30.7000008    2.6517956
  30.7100010    2.6357758
  30.7200012    2.6596601
  30.7300014    2.6588290
  30.7400017    2.6315594
  30.7500019    2.6403930
  30.7600021    2.6451182
  30.7700024    2.6456397
  30.7800007    2.6527505
  30.7900009    2.6446192
  30.8000011    2.6471200
  30.8100014    2.6568713
  30.8200016    2.6403837
  30.8300018    2.6668053
  30.8400021    2.6701686
  30.8500023    2.6603160
  30.8600006    2.6637695
  30.8700008    2.6652904
  30.8800011    2.6551852
  30.8900013    2.6549423
  30.9000015    2.6701820
  30.9100018    2.6551571
  30.9200020    2.6309507
  30.9300022    2.6480119
  30.9400005    2.6530926
  30.9500008    2.6670916
  30.9600010    2.6549859
  30.9700012    2.6621156
  30.9800014    2.6598182
  30.9900017    2.6601701
  31.0000019    2.6555245
  31.0100021    2.6564054
  31.0200024    2.6534986
  31.0300007    2.6442895
  31.0400009    2.6566854
  31.0500011    2.6461382
  31.0600014    2.6450052
  31.0700016    2.6530349
  31.0800018    2.6599345
  31.0900021    2.6475570
  31.1000023    2.6481338
  31.1100006    2.6636927
  31.1200008    2.6600168
  31.1300011    2.6627314
  31.1400013    2.6659880
  31.1500015    2.6468368
  31.1600018    2.6518171
  31.1700020    2.6749501
  31.1800022    2.6798348
  31.1900005    2.6633070
  31.2000008    2.6673067
  31.2100010    2.6585889
  31.2200012    2.6556470
  31.2300014    2.6410861
  31.2400017    2.6481435
  31.2500019    0.2583697
  31.2600021    0.2590785
  31.2700024    0.2475619
  31.2800007    2.6293833
  31.2900009    2.6357954
  31.3000011    2.6227572
  31.3100014    2.6221845
  31.3200016    2.6358125
  31.3300018    2.6400867
  31.3400021    2.6343763
  31.3500023    2.6412241
  31.3600006    2.6557920
  31.3700008    2.6563041
  31.3800011    2.6597998
  31.3900013    2.6705360
  31.4000015    2.6422782
  31.4100018    2.6456442
  31.4200020    2.6462059
  31.4300022    2.6581292
  31.4400024    2.6499031
  31.4500008    2.6408617
  31.4600010    2.6556482
  31.4700012    2.6497831
  31.4800014    2.6621473
  31.4900017    2.6559706
  31.5000019    2.6572759
  31.5100021    2.6538501
  31.5200024    0.2259680
  31.5300007    2.6705039
  31.5400009    2.6590581
  31.5500011    2.6640520
  31.5600014    2.6642809
  31.5700016    2.6612546
  31.5800018    2.6542189
  31.5900021    2.6530747
  31.6000023    0.3075095
  31.6100006    0.3041077
  31.6200008    2.6500361
  31.6300011    0.3211948
  31.6400013    0.3629842
  31.6500015    0.3090242
  31.6600018    2.6489663
  31.6700020    2.6564143
  31.6800022    2.6524255
  31.6900024    2.6575923
  31.7000008    2.6565979
  31.7100010    2.6523097
  31.7200012    2.6482723
  31.7300014    2.6637514
  31.7400017    2.6634605
  31.7500019    2.6549919
  31.7600021    2.6449077
  31.7700024    2.6431656
  31.7800007    2.6530907
  31.7900009    2.6511137
  31.8000011    2.6533072
  31.8100014    2.6557374
  31.8200016    2.6590924
  31.8300018    2.6741467
  31.8400021    2.6824872
  31.8500023    2.6776321
  31.8600006    2.6459796
  31.8700008    2.6561098
  31.8800011    2.6456056
  31.8900013    2.6631396
  31.9000015    2.6596065
  31.9100018    2.6618383
  31.9200020    2.6753843
  31.9300022    2.6677060
  31.9400024    2.6739039
  31.9500008    2.6728873
  31.9600010    2.6685829
  31.9700012    2.6590738
  31.9800014    2.6691902
  31.9900017    2.6686020
  32.0000000    2.6781240
  32.0100021    2.6800694
  32.0200005    2.6761250
  32.0300026    2.6716511
  32.0400009    2.6639631
  32.0500031    2.6503806
  32.0600014    2.6422741
  32.0699997    2.6590590
  32.0800018    2.6481094
  32.0900002    2.6487408
  32.1000023    2.6614649
  32.1100006    2.6627162
  32.1200027    2.6534200
  32.1300011    2.6689274
  32.1400032    2.6518605
  32.1500015    2.6396053
  32.1599998    2.6433561
  32.1700020    0.2987909
  32.1800003    2.6475368
  32.1900024    2.6593349
  32.2000008    2.6520250
  32.2100029    2.6362431
  32.2200012    2.6525760
  32.2300034    2.6590705
  32.2400017    2.6712089
  32.2500000    2.6730747
  32.2600021    2.6419084
  32.2700005    0.2484021
  32.2800026    0.2419524
  32.2900009    0.2591442
  32.3000031    0.2568316
  32.3100014    0.2657124
  32.3199997    0.2478645
  32.3300018    0.2740501
  32.3400002    0.3070944
  32.3500023    2.6435547
  32.3600006    2.6366191
  32.3700027    0.2778449
  32.3800011    0.2807061
  32.3900032    2.6453874
  32.4000015    2.6400285
  32.4099998    2.6376927
  32.4200020    2.6328483
  32.4300003    2.6281412
  32.4400024    2.6360593
  32.4500008    2.6753249
  32.4600029    2.6572077
  32.4700012    2.6515417
  32.4800034    2.6401482
  32.4900017    2.6345093
  32.5000000    2.6360214
  32.5100021    2.6339667
  32.5200005    2.6434531
  32.5300026    2.6528726
  32.5400009    2.6568520
  32.5500031    2.6281552
  32.5600014    2.6748550
  32.5699997    2.6500916
  32.5800018    2.6323831
  32.5900002    2.6403933
  32.6000023    2.6417155
  32.6100006    2.6479907
  32.6200027    2.6320183
  32.6300011    2.6501620
  32.6400032    2.6761954
  32.6500015    2.6445172
  32.6599998    2.6651187
  32.6700020    2.6513093
  32.6800003    2.6524034
  32.6900024    2.6819000
  32.7000008    2.6506736
  32.7100029    2.6553023
  32.7200012    2.6480844
  32.7300034    2.6609550
  32.7400017    2.6500721
  32.7500000    2.6463666
  32.7600021    2.6298373
  32.7700005    2.6326969
  32.7800026    2.6465914
  32.7900009    2.6372960
  32.8000031    2.6362886
  32.8100014    2.6311467
  32.8199997    2.6375105
  32.8300018    2.6295893
  32.8400002    2.6566157
  32.8500023    2.6526144
  32.8600006    2.6450734
  32.8700027    2.6588795
  32.8800011    2.6483905
  32.8900032    2.6492577
  32.9000015    2.6400709
  32.9099998    2.6490602
  32.9200020    2.6466229
  32.9300003    2.6625507
  32.9400024    2.6628127
  32.9500008    2.6387882
  32.9600029    2.6580741
  32.9700012    2.6544018
  32.9800034    2.6759129
  32.9900017    2.6601043
  33.0000000    2.6751590
  33.0100021    2.6482272
  33.0200005    2.6449101
  33.0300026    2.6433899
  33.0400009    2.6432672
  33.0500031    2.6451738
  33.0600014    2.6368918
  33.0699997    2.6386740
  33.0800018    2.6235905
  33.0900002    2.6353338
  33.1000023    2.6420083
  33.1100006    2.6303332
  33.1200027    2.6421893
  33.1300011    2.6435471
  33.1400032    2.6501493
  33.1500015    2.6637335
  33.1599998    2.6677542
  33.1700020    2.6585178
  33.1800003    2.6590726
  33.1900024    2.6547201
  33.2000008    2.6460524
  33.2100029    2.6711588
  33.2200012    2.6460907
  33.2300034    2.6517615
  33.2400017    2.6584258
  33.2500000    2.6656384
  33.2600021    2.6459196
  33.2700005    2.6376991
  33.2800026    2.6431034
  33.2900009    2.6482193
  33.3000031    2.6500912
  33.3100014    2.6500587
  33.3199997    2.6249804
  33.3300018    2.6520495
  33.3400002    2.6579645
  33.3500023    2.6580124
  33.3600006    2.6556308
  33.3700027    2.6519489
  33.3800011    2.6349058
  33.3900032    2.6434894
  33.4000015    2.6724436
  33.4099998    2.6388645
  33.4200020    2.6486304
  33.4300003    2.6491966
  33.4400024    2.6522999
  33.4500008    2.6484315
  33.4600029    2.6470068
  33.4700012    2.6324992
  33.4800034    2.6498644
  33.4900017    2.6644261
  33.5000000    2.6436288
  33.5100021    2.6617463
  33.5200005    2.6559515
  33.5300026    2.6653314
  33.5400009    2.6540487
  33.5500031    2.6449435
  33.5600014    2.6597221
  33.5699997    2.6635497
  33.5800018    2.6760919
  33.5900002    2.6717293
  33.6000023    2.6515698
  33.6100006    2.6472960
  33.6200027    2.6465802
  33.6300011    2.6664519
  33.6400032    2.6644664
  33.6500015    2.6622982
  33.6599998    2.6557751
  33.6700020    2.6372056
  33.6800003    2.6395230
  33.6900024    2.6366613
  33.7000008    2.6440609
  33.7100029    2.6626678
  33.7200012    2.6608772
  33.7300034    2.6506665
  33.7400017    2.6502678
  33.7500000    2.6670082
  33.7600021    2.6728277
  33.7700005    2.6624913
  33.7800026    2.6597466
  33.7900009    2.6638892
  33.8000031    2.6607649
  33.8100014    2.6480737
  33.8200035    2.6458430
  33.8300018    2.6472268
  33.8400002    2.6602290
  33.8500023    2.6673889
  33.8600006    2.6663651
  33.8700027    2.6570077
  33.8800011    2.6803863
  33.8900032    2.6468914
  33.9000015    2.6532078
  33.9099998    2.6689603
  33.9200020    2.6738920
  33.9300003    2.6489079
  33.9400024    2.6188231
  33.9500008    2.6348748
  33.9600029    2.6396639
  33.9700012    2.6494563
  33.9800034    2.6341584
  33.9900017    2.6529415
  34.0000000    2.6701024
  34.0100021    2.6522832
  34.0200005    2.6622229
  34.0300026    2.6679733
  34.0400009    2.6617279
  34.0500031    2.6614192
  34.0600014    2.6637456
  34.0700035    2.6727889
  34.0800018    2.6621695
  34.0900002    2.6654344
  34.1000023    2.6554480
  34.1100006    2.6456580
  34.1200027    2.6422930
  34.1300011    2.6431744
  34.1400032    2.6573875
  34.1500015    2.6643305
  34.1599998    2.6502624
  34.1700020    2.6502161
  34.1800003    2.6429257
  34.1900024    2.6526756
  34.2000008    2.6432407
  34.2100029    2.6492517
  34.2200012    2.6670172
  34.2300034    2.6313396
  34.2400017    2.6435342
  34.2500000    2.6508777
  34.2600021    2.6508098
  34.2700005    2.6467366
  34.2800026    2.6427617
  34.2900009    2.6463776
  34.3000031    2.6547902
  34.3100014    2.6522040
  34.3200035    2.6599395
  34.3300018    2.6504302
  34.3400002    2.6386082
  34.3500023    2.6466458
  34.3600006    2.6577251
  34.3700027    2.6605537
  34.3800011    2.6374884
  34.3900032    2.6444476
  34.4000015    2.6420405
  34.4099998    2.6500795
  34.4200020    2.6480918
  34.4300003    2.6441462
  34.4400024    2.6627908
  34.4500008    2.6600485
  34.4600029    2.6560934
  34.4700012    2.6491480
  34.4800034    2.6523378
  34.4900017    2.6579392
  34.5000000    2.6476028
  34.5100021    2.6628687
  34.5200005    2.6543508
  34.5300026    2.6689756
  34.5400009    2.6567485
  34.5500031    2.6645262
  34.5600014    2.6339927
  34.5700035    2.6368253
  34.5800018    2.6444943
  34.5900002    2.6486642
  34.6000023    2.6433053
  34.6100006    2.6579983
  34.6200027    2.6446068
  34.6300011    2.6674984
  34.6400032    2.6519639
  34.6500015    2.6435702
  34.6599998    2.6631002
  34.6700020    2.6732016
  34.6800003    2.6787920
  34.6900024    2.6976860
  34.7000008    2.6839697
  34.7100029    2.6886497
  34.7200012    2.6772888
  34.7300034    2.6850541
  34.7400017    2.6900749
  34.7500000    2.6933606
  34.7600021    2.7032731
  34.7700005    2.6951225
  34.7800026    2.7113872
  34.7900009    2.6846428
  34.8000031    2.6857002
  34.8100014    2.6971047
  34.8200035    2.6711252
  34.8300018    2.6790419
  34.8400002    2.6752064
  34.8500023    2.6660948
  34.8600006    2.6589952
  34.8700027    2.6654179
  34.8800011    2.6540575
  34.8900032    2.6560669
  34.9000015    2.6529331
  34.9099998    2.6636703
  34.9200020    2.6560605
  34.9300003    2.6544373
  34.9400024    2.6652515
  34.9500008    2.6806943
  34.9600029    2.6660872
  34.9700012    2.6775959
  34.9800034    2.6776929
  34.9900017    2.6821828
  35.0000000    2.6714697
  35.0100021    2.6644220
  35.0200005    2.6617811
  35.0300026    2.6740656
  35.0400009    2.6456649
  35.0500031    2.6641495
  35.0600014    2.6645398
  35.0700035    2.6637104
  35.0800018    2.6850400
  35.0900002    2.6772196
  35.1000023    2.6715560
  35.1100006    2.6649818
  35.1200027    2.6712508
  35.1300011    2.6708984
  35.1400032    2.6715765
  35.1500015    2.6713011
  35.1599998    2.6546354
  35.1700020    2.4139898
  35.1800003    2.4215109
  35.1900024    2.4117186
  35.2000008    2.4196491
  35.2100029    2.4107590
  35.2200012    2.6786704
  35.2300034    2.6592333
  35.2400017    2.4282627
  35.2500000    2.4393158
  35.2600021    2.6749175
  35.2700005    2.6610973
  35.2800026    2.6654415
  35.2900009    2.6499753
  35.3000031    2.6690602
  35.3100014    2.6572220
  35.3200035    2.6552920
  35.3300018    2.6544375
  35.3400002    2.6495478
  35.3500023    2.6618357
  35.3600006    2.6640391
  35.3700027    2.6674092
  35.3800011    2.6577549
  35.3900032    2.6470776
  35.4000015    2.6414368
  35.4099998    2.6437190
  35.4200020    2.6621411
  35.4300003    2.4007602
  35.4400024    2.6708512
  35.4500008    2.6681268
  35.4600029    2.6473775
  35.4700012    2.6492906
  35.4800034    2.6786368
  35.4900017    2.6590054
  35.5000000    2.6624572
  35.5100021    2.6735175
  35.5200005    2.6731238
  35.5300026    2.6594377
  35.5400009    2.6573563
  35.5500031    2.6534579
  35.5600014    2.6567822
  35.5700035    2.6673238
  35.5800018    2.6791675
  35.5900002    2.6706913
  35.6000023    2.6871178
  35.6100006    2.6776066
  35.6200027    2.6807439
  35.6300011    2.6787059
  35.6400032    2.6707010
  35.6500015    2.6457322
  35.6599998    2.6626918
  35.6700020    2.6734953
  35.6800003    2.6776049
  35.6900024    2.6790135
  35.7000008    2.6606271
  35.7100029    2.6660426
  35.7200012    2.6798995
  35.7300034    2.6692891
  35.7400017    2.6659377
  35.7500000    2.6694562
  35.7600021    2.6843574
  35.7700005    2.6765692
  35.7800026    2.6734242
  35.7900009    2.6409991
  35.8000031    2.6572077
  35.8100014    2.6658907
  35.8200035    2.6818595
  35.8300018    2.3933167
  35.8400002    2.6968658
  35.8500023    2.7024343
  35.8600006    2.6981688
  35.8700027    2.7061064
  35.8800011    2.7030222
  35.8900032    2.6981101
  35.9000015    2.6945958
  35.9099998    2.7070282
  35.9200020    2.6968226
  35.9300003    2.6784647
  35.9400024    2.6677089
  35.9500008    2.6856658
  35.9600029    2.7140374
  35.9700012    2.7018211
  35.9800034    2.7103953
  35.9900017    2.6964097
  36.0000000    2.7008975
  36.0100021    2.6882977
  36.0200005    2.7002552
  36.0300026    2.6883323
  36.0400009    2.6929243
  36.0500031    2.6694410
  36.0600014    2.6839590
  36.0700035    2.7146592
  36.0800018    2.7046356
  36.0900002    2.6867647
  36.1000023    2.7015424
  36.1100006    2.7075784
  36.1200027    2.6833947
  36.1300011    2.6952055
  36.1400032    2.6833644
  36.1500015    2.6796935
  36.1599998    2.6706545
  36.1700020    2.6806965
  36.1800003    2.6712475
  36.1900024    2.6700423
  36.2000008    2.6732380
  36.2100029    2.6777534
  36.2200012    2.6757414
  36.2300034    2.6925626
  36.2400017    2.6785758
  36.2500000    2.6708395
  36.2600021    2.6754489
  36.2700005    2.6994007
  36.2800026    2.6776292
  36.2900009    2.6893823
  36.3000031    2.6817768
  36.3100014    2.6783080
  36.3200035    2.6907873
  36.3300018    2.6779594
  36.3400002    2.6577871
  36.3500023    2.6663282
  36.3600006    2.6841261
  36.3700027    2.6703138
  36.3800011    2.6673965
  36.3900032    2.6727481
  36.4000015    2.6853278
  36.4099998    2.4152694
  36.4200020    2.6877084
  36.4300003    2.6931791
  36.4400024    2.6870956
  36.4500008    2.6751385
  36.4600029    2.6655817
  36.4700012    2.6816745
  36.4800034    2.6671650
  36.4900017    2.6786056
  36.5000000    2.6678948
  36.5100021    2.6711152
  36.5200005    2.6771686
  36.5300026    2.6824884
  36.5400009    2.6814616
  36.5500031    2.6729834
  36.5600014    2.6524310
  36.5700035    2.6769357
  36.5800018    2.6709414
  36.5900002    2.6854796
  36.6000023    2.6610236
  36.6100006    2.6637502
  36.6200027    2.6540003
  36.6300011    2.6566305
  36.6400032    2.6698639
  36.6500015    2.6509190
  36.6599998    2.6640980
  36.6700020    2.6708386
  36.6800003    2.6768620
  36.6900024    2.6817844
  36.7000008    2.6757114
  36.7100029    2.6664345
  36.7200012    2.6686971
  36.7300034    2.6572976
  36.7400017    2.6685293
  36.7500000    2.4121130
  36.7600021    2.6691651
  36.7700005    2.6632779
  36.7800026    2.4174974
  36.7900009    2.4124970
  36.8000031    2.3765545
  36.8100014    2.6626809
  36.8200035    2.3783505
  36.8300018    2.4130275
  36.8400002    2.3727667
  36.8500023    2.3709106
  36.8600006    2.6771762
  36.8700027    2.6762178
  36.8800011    2.3739405
  36.8900032    2.6751716
  36.9000015    2.6712599
  36.9099998    2.6805270
  36.9200020    2.4260445
  36.9300003    2.6617291
  36.9400024    2.6650267
  36.9500008    2.6605220
  36.9600029    2.4225788
  36.9700012    2.4221737
  36.9800034    2.3756275
  36.9900017    2.6647234
  37.0000000    2.6706412
  37.0100021    2.3711576
  37.0200005    2.3566642
  37.0300026    2.6477191
  37.0400009    2.6708732
  37.0500031    2.3760712
  37.0600014    2.3672380
  37.0700035    2.3758669
  37.0800018    2.3703997
  37.0900002    2.3721919
  37.1000023    2.3761749
  37.1100006    2.3754203
  37.1200027    2.6722212
  37.1300011    2.6925490
  37.1400032    2.6952736
  37.1500015    2.6990929
  37.1600037    2.4019523
  37.1700020    2.6789267
  37.1800003    2.4037817
  37.1900024    2.3948030
  37.2000008    2.3927870
  37.2100029    2.3930814
  37.2200012    2.3933110
  37.2300034    2.3983932
  37.2400017    2.3864024
  37.2500000    2.3950372
  37.2600021    2.3912904
  37.2700005    2.3917539
  37.2800026    2.6907866
  37.2900009    2.6603968
  37.3000031    2.3840432
  37.3100014    2.3957984
  37.3200035    2.3992600
  37.3300018    2.6845155
  37.3400002    2.6854801
  37.3500023    2.6625767
  37.3600006    2.4067016
  37.3700027    2.3885591
  37.3800011    2.3943799
  37.3900032    2.6721919
  37.4000015    2.6702883
  37.4100037    2.6539979
  37.4200020    2.6633484
  37.4300003    2.6564670
  37.4400024    2.6686151
  37.4500008    2.4129808
  37.4600029    2.4057708
  37.4700012    2.6521053
  37.4800034    2.3985915
  37.4900017    2.4003551
  37.5000000    2.3970289
  37.5100021    2.4096427
  37.5200005    2.4056354
  37.5300026    2.4097302
  37.5400009    2.3974817
  37.5500031    2.4047980
  37.5600014    2.4033322
  37.5700035    2.4005098
  37.5800018    2.3940368
  37.5900002    2.3995626
  37.6000023    2.3867180
  37.6100006    2.3977513
  37.6200027    2.4060345
  37.6300011    2.4016500
  37.6400032    2.3968775
  37.6500015    2.4072690
  37.6600037    2.3998389
  37.6700020    2.3951762
  37.6800003    2.4067891
  37.6900024    2.3990736
  37.7000008    2.4105730
  37.7100029    2.4166987
  37.7200012    2.4058590
  37.7300034    2.3989177
  37.7400017    2.3952224
  37.7500000    2.3889530
  37.7600021    2.4088295
  37.7700005    2.4049649
  37.7800026    2.4128244
  37.7900009    2.4097817
  37.8000031    2.4034131
  37.8100014    2.4075952
  37.8200035    2.4084678
  37.8300018    2.4152825
  37.8400002    2.4231160
  37.8500023    2.4227624
  37.8600006    2.4218040
  37.8700027    2.4213281
  37.8800011    2.4152503
  37.8900032    2.4195359
  37.9000015    2.4208868
  37.9100037    2.4374881
  37.9200020    2.4318869
  37.9300003    2.4268169
  37.9400024    2.4150231
  37.9500008    2.4125800
  37.9600029    2.4225879
  37.9700012    2.4100804
  37.9800034    2.4119804
  37.9900017    2.4079523
  38.0000000    2.4188039
  38.0100021    2.4337368
  38.0200005    2.4211597
  38.0300026    2.4172068
  38.0400009    2.4298089
  38.0500031    2.4351554
  38.0600014    2.4244974
  38.0700035    2.4306266
  38.0800018    2.4251082
  38.0900002    2.4457693
  38.1000023    2.6747029
  38.1100006    2.6742458
  38.1200027    2.6866431
  38.1300011    2.4243529
  38.1400032    2.4212534
  38.1500015    2.4353993
  38.1600037    2.4290192
  38.1700020    2.4428692
  38.1800003    2.6720438
  38.1900024    2.4243479
  38.2000008    2.4192748
  38.2100029    2.4161062
  38.2200012    2.4209177
  38.2300034    2.4173183
  38.2400017    2.4330912
  38.2500000    2.4155993
  38.2600021    2.4257488
  38.2700005    2.4288251
  38.2800026    2.4302485
  38.2900009    2.4298525
  38.3000031    2.4283178
  38.3100014    2.4258764
  38.3200035    2.4263775
  38.3300018    2.4341230
  38.3400002    2.4105525
  38.3500023    2.6628592
  38.3600006    2.4159548
  38.3700027    2.4143131
  38.3800011    2.4107139
  38.3900032    2.4207373
  38.4000015    2.4124656
  38.4100037    2.4188392
  38.4200020    2.4268086
  38.4300003    2.4278445
  38.4400024    2.4187403
  38.4500008    2.4248910
  38.4600029    2.4249916
  38.4700012    2.4148650
  38.4800034    2.4155781
  38.4900017    2.4260018
  38.5000000    2.4252152
  38.5100021    2.4342511
  38.5200005    2.4156528
  38.5300026    2.4432030
  38.5400009    2.4472246
  38.5500031    2.4306362
  38.5600014    2.4330778
  38.5700035    2.7914255
  38.5800018    2.4517212
  38.5900002    2.8079340
  38.6000023    2.4477899
  38.6100006    2.4439554
  38.6200027    2.4204230
  38.6300011    2.4229312
  38.6400032    2.4297764
  38.6500015    2.4285917
  38.6600037    2.4248817
  38.6700020    2.4269009
  38.6800003    2.4309597
  38.6900024    2.4253061
  38.7000008    2.4216597
  38.7100029    2.4230628
  38.7200012    2.4299340
  38.7300034    2.4331820
  38.7400017    2.4291313
  38.7500000    2.4165471
  38.7600021    2.4302981
  38.7700005    2.4272170
  38.7800026    2.4218647
  38.7900009    2.4216826
  38.8000031    2.4170620
  38.8100014    2.4234731
  38.8200035    2.4230168
  38.8300018    2.4336758
  38.8400002    2.4449193
  38.8500023    2.4409065
  38.8600006    2.4456871
  38.8700027    2.4393723
  38.8800011    2.4388018
  38.8900032    2.6740577
  38.9000015    2.4383054
  38.9100037    2.4381485
  38.9200020    2.4387214
  38.9300003    2.4399519
  38.9400024    2.4299049
  38.9500008    2.4327669
  38.9600029    2.4274001
  38.9700012    2.4256115
  38.9800034    2.4091156
  38.9900017    2.4225967
  39.0000000    2.4163597
  39.0100021    2.4177794
  39.0200005    2.4261057
  39.0300026    2.4159040
  39.0400009    2.4202158
  39.0500031    2.4260180
  39.0600014    2.4308298
  39.0700035    2.4209716
  39.0800018    2.4194021
  39.0900002    2.4173837
  39.1000023    2.4175220
  39.1100006    2.4213855
  39.1200027    2.4046087
  39.1300011    2.4070990
  39.1400032    2.3987265
  39.1500015    2.4056258
  39.1600037    2.4167001
  39.1700020    2.4171700
  39.1800003    2.4197402
  39.1900024    2.4157777
  39.2000008    2.4120317
  39.2100029    2.4161398
  39.2200012    2.4386482
  39.2300034    2.4310231
  39.2400017    2.4378836
  39.2500000    2.4404805
  39.2600021    2.4446249
  39.2700005    2.4408092
  39.2800026    2.4404395
  39.2900009    2.4423349
  39.3000031    2.4511788
  39.3100014    2.7353776
  39.3200035    2.4440882
  39.3300018    2.4361000
  39.3400002    2.4348469
  39.3500023    2.4543056
  39.3600006    2.4554703
  39.3700027    2.4427953
  39.3800011    2.4455247
  39.3900032    2.7184305
  39.4000015    2.7322202
  39.4100037    2.4589200
  39.4200020    2.7052569
  39.4300003    2.4669216
  39.4400024    2.4598413
  39.4500008    2.7787075
  39.4600029    2.7201438
  39.4700012    2.7796717
  39.4800034    2.4631076
  39.4900017    2.7017226
  39.5000000    2.7103186
  39.5100021    2.4558816
  39.5200005    2.7435856
  39.5300026    2.4528666
  39.5400009    2.4472127
  39.5500031    2.7218065
  39.5600014    2.4435384
  39.5700035    2.4456758
  39.5800018    2.4511232
  39.5900002    2.6714396
  39.6000023    2.6984141
  39.6100006    2.6981153
  39.6200027    2.7077878
  39.6300011    2.6994050
  39.6400032    2.7008514
  39.6500015    2.7064881
  39.6600037    2.7034512
  39.6700020    2.7144663
  39.6800003    2.7178805
  39.6900024    2.7353876
  39.7000008    2.7291224
  39.7100029    2.7010815
  39.7200012    2.7044709
  39.7300034    2.7084124
  39.7400017    2.7140224
  39.7500000    2.6862109
  39.7600021    2.6990080
  39.7700005    2.6725156
  39.7800026    2.6908710
  39.7900009    2.6868484
  39.8000031    2.6951530
  39.8100014    2.6965516
  39.8200035    2.6960592
  39.8300018    2.6588652
  39.8400002    2.6489179
  39.8500023    2.6617999
  39.8600006    2.6598094
  39.8700027    2.6632216
  39.8800011    2.6891890
  39.8900032    2.6967032
  39.9000015    2.6855872
  39.9100037    2.6815979
  39.9200020    2.6799169
  39.9300003    2.6885962
  39.9400024    2.6881940
  39.9500008    2.6866069
  39.9600029    2.7065091
  39.9700012    2.7076194
  39.9800034    2.7020404
  39.9900017    2.7029643
  40.0000000    2.6749749
  40.0100021    2.6805596
  40.0200005    2.7043531
  40.0300026    2.7049980
  40.0400009    2.6944163
  40.0500031    2.6693289
  40.0600014    2.7154193
  40.0700035    2.7006545
  40.0800018    2.7007210
  40.0900002    2.6943860
  40.1000023    2.6780498
  40.1100006    2.6824925
  40.1200027    2.6835265
  40.1300011    2.6674924
  40.1400032    2.6695657
  40.1500015    2.6681447
  40.1600037    2.6902382
  40.1700020    2.6865804
  40.1800003    2.6583955
  40.1900024    2.6809921
  40.2000008    2.8508775
  40.2100029    2.6677041
  40.2200012    2.6919522
  40.2300034    2.8294606
  40.2400017    2.8401172
  40.2500038    2.8202345
  40.2600021    2.8133233
  40.2700005    2.8052893
  40.2800026    2.8246207
  40.2900009    2.8059862
  40.3000031    2.8281021
  40.3100014    2.8375466
  40.3200035    2.8183737
  40.3300018    2.8334935
  40.3400002    2.8116102
  40.3500023    2.8248284
  40.3600006    2.8368044
  40.3700027    2.8217602
  40.3800011    2.8268135
  40.3900032    2.8288558
  40.4000015    2.8089380
  40.4100037    2.6599700
  40.4200020    2.6872923
  40.4300003    2.6756554
  40.4400024    2.4832494
  40.4500008    2.6550496
  40.4600029    2.8254430
  40.4700012    2.7979696
  40.4800034    2.8298659
  40.4900017    2.8321335
  40.5000038    2.6457162
  40.5100021    2.6433852
  40.5200005    2.6669979
  40.5300026    2.6687610
  40.5400009    2.8387940
  40.5500031    2.6321895
  40.5600014    2.8162150
  40.5700035    2.6491983
  40.5800018    2.8343449
  40.5900002    2.8200023
  40.6000023    2.6455562
  40.6100006    2.4738953
  40.6200027    2.6560423
  40.6300011    2.6423283
  40.6400032    2.8148463
  40.6500015    2.7952828
  40.6600037    2.7992413
  40.6700020    2.4503107
  40.6800003    2.4534397
  40.6900024    2.4407351
  40.7000008    2.4394341
  40.7100029    2.4509177
  40.7200012    2.4577656
  40.7300034    2.4563572
  40.7400017    2.4556954
  40.7500038    2.4514425
  40.7600021    2.4515212
  40.7700005    2.4649346
  40.7800026    2.4584830
  40.7900009    2.4430718
  40.8000031    2.4376779
  40.8100014    2.4447815
  40.8200035    2.4451525
  40.8300018    2.4428136
  40.8400002    2.6441011
  40.8500023    2.4406240
  40.8600006    2.4501948
  40.8700027    2.4421036
  40.8800011    2.4318054
  40.8900032    2.4330525
  40.9000015    2.4339731
  40.9100037    2.4317403
  40.9200020    2.4437668
  40.9300003    2.4221954
  40.9400024    2.4227569
  40.9500008    2.4220924
  40.9600029    2.4192319
  40.9700012    2.4272304
  40.9800034    2.4230211
  40.9900017    2.4284914
  41.0000038    2.4250629
  41.0100021    2.4172063
  41.0200005    2.4272544
  41.0300026    2.4279692
  41.0400009    2.6084518
  41.0500031    2.6165831
  41.0600014    2.6121650
  41.0700035    2.6189506
  41.0800018    2.4426463
  41.0900002    2.4312162
  41.1000023    2.4290094
  41.1100006    2.4194748
  41.1200027    2.4381385
  41.1300011    2.6033061
  41.1400032    2.4294362
  41.1500015    2.4321020
  41.1600037    2.4134610
  41.1700020    2.4193943
  41.1800003    2.4179318
  41.1900024    2.4227703
  41.2000008    2.4282718
  41.2100029    2.4237430
  41.2200012    2.4186373
  41.2300034    2.4277205
  41.2400017    2.4229186
  41.2500038    2.4281018
  41.2600021    2.4240532
  41.2700005    2.4294434
  41.2800026    2.4288871
  41.2900009    2.4302497
  41.3000031    2.4221849
  41.3100014    2.4354322
  41.3200035    2.4387333
  41.3300018    2.4389105
  41.3400002    2.4485495
  41.3500023    2.4489081
  41.3600006    2.4570937
  41.3700027    2.4539778
  41.3800011    2.4622641
  41.3900032    2.4714987
  41.4000015    2.4557514
  41.4100037    2.4556980
  41.4200020    2.4664195
  41.4300003    2.4717653
  41.4400024    2.4621720
  41.4500008    2.4555445
  41.4600029    2.4608207
  41.4700012    2.4601998
  41.4800034    2.4793274
  41.4900017    2.4627948
  41.5000038    2.4666405
  41.5100021    2.4780598
  41.5200005    2.8868122
  41.5300026    2.4715889
  41.5400009    2.8871677
  41.5500031    2.4862511
  41.5600014    2.8809836
  41.5700035    2.4702315
  41.5800018    2.4741514
  41.5900002    2.4809759
  41.6000023    2.4937031
  41.6100006    2.4883139
  41.6200027    2.4895270
  41.6300011    2.4916101
  41.6400032    2.8708951
  41.6500015    2.4876621
  41.6600037    2.8605061
  41.6700020    2.4838285
  41.6800003    2.4862430
  41.6900024    2.8908234
  41.7000008    2.4728007
  41.7100029    2.4801354
  41.7200012    2.4656615
  41.7300034    2.4756832
  41.7400017    2.8570013
  41.7500038    2.8053653
  41.7600021    2.4669025
  41.7700005    2.4725363
  41.7800026    2.8039346
  41.7900009    2.7876143
  41.8000031    2.7978530
  41.8100014    2.8029628
  41.8200035    2.7862225
  41.8300018    2.8150463
  41.8400002    2.7959452
  41.8500023    2.7953720
  41.8600006    2.7720029
  41.8700027    2.7934864
  41.8800011    2.7909870
  41.8900032    2.7732174
  41.9000015    2.7616229
  41.9100037    2.7691708
  41.9200020    2.7833483
  41.9300003    2.7874672
  41.9400024    2.7868440
  41.9500008    2.8013749
  41.9600029    2.8083832
  41.9700012    2.8098521
  41.9800034    2.8037484
  41.9900017    2.8246291
  42.0000038    2.7913003
  42.0100021    2.7841604
  42.0200005    2.7958302
  42.0300026    2.8076243
  42.0400009    2.8027773
  42.0500031    2.8244758
  42.0600014    2.8079433
  42.0700035    2.7969549
  42.0800018    2.8104227
  42.0900002    2.7987690
  42.1000023    2.8094730
  42.1100006    2.8193610
  42.1200027    2.8208523
  42.1300011    2.8165383
  42.1400032    2.8120737
  42.1500015    2.8102453
  42.1600037    2.7959979
  42.1700020    2.7960093
  42.1800003    2.8039215
  42.1900024    2.8039804
  42.2000008    2.8093536
  42.2100029    2.8147125
  42.2200012    2.8290987
  42.2300034    2.8148644
  42.2400017    2.8291790
  42.2500038    2.8214025
  42.2600021    2.8396459
  42.2700005    2.8442204
  42.2800026    2.8296647
  42.2900009    2.8189459
  42.3000031    2.8147271
  42.3100014    2.8413625
  42.3200035    2.8137419
  42.3300018    2.8232379
  42.3400002    2.8191297
  42.3500023    2.8260069
  42.3600006    2.8124876
  42.3700027    2.8031933
  42.3800011    2.7906342
  42.3900032    2.8361866
  42.4000015    2.8139446
  42.4100037    2.8295527
  42.4200020    2.8116636
  42.4300003    2.8253295
  42.4400024    2.8104532
  42.4500008    2.8198433
  42.4600029    2.8144429
  42.4700012    2.8232048
  42.4800034    2.8144460
  42.4900017    2.8101511
  42.5000038    2.8042538
  42.5100021    2.8039382
  42.5200005    2.8272696
  42.5300026    2.8230915
  42.5400009    2.8007205
  42.5500031    2.8172855
  42.5600014    2.8165002
  42.5700035    2.8154895
  42.5800018    2.8041706
  42.5900002    2.8261065
  42.6000023    2.8233166
  42.6100006    2.8082848
  42.6200027    2.8256233
  42.6300011    2.8155897
  42.6400032    2.8051474
  42.6500015    2.8047264
  42.6600037    2.8289740
  42.6700020    2.8511047
  42.6800003    2.8321965
  42.6900024    2.8371053
  42.7000008    2.8137794
  42.7100029    2.8067031
  42.7200012    2.7947819
  42.7300034    2.8065400
  42.7400017    2.7894337
  42.7500038    2.7951257
  42.7600021    2.7786024
  42.7700005    2.7893698
  42.7800026    2.7866240
  42.7900009    2.7923124
  42.8000031    2.8056936
  42.8100014    2.7958007
  42.8200035    2.7957802
  42.8300018    2.7915335
  42.8400002    2.7879853
  42.8500023    2.7726729
  42.8600006    2.7791142
  42.8700027    2.7608893
  42.8800011    2.7699912
  42.8900032    2.7767026
  42.9000015    2.7831163
  42.9100037    2.7527082
  42.9200020    2.7843416
  42.9300003    2.7820842
  42.9400024    2.7648699
  42.9500008    2.7740462
  42.9600029    2.7777689
  42.9700012    2.7754078
  42.9800034    2.7797194
  42.9900017    2.7647157
  43.0000038    2.7567172
  43.0100021    2.7651756
  43.0200005    2.7711585
  43.0300026    2.7562656
  43.0400009    2.7553742
  43.0500031    2.7489953
  43.0600014    2.7439108
  43.0700035    2.7354791
  43.0800018    2.7357442
  43.0900002    2.7501094
  43.1000023    2.7585442
  43.1100006    2.7518175
  43.1200027    2.7493651
  43.1300011    2.7472045
  43.1400032    2.7629848
  43.1500015    2.7635658
  43.1600037    2.7354863
  43.1700020    2.7337816
  43.1800003    2.7544298
  43.1900024    2.7439964
  43.2000008    2.7389338
  43.2100029    2.7393689
  43.2200012    2.7543814
  43.2300034    2.7484341
  43.2400017    2.7544713
  43.2500038    2.7568970
  43.2600021    2.7452691
  43.2700005    2.7458360
  43.2800026    2.7607977
  43.2900009    2.7695956
  43.3000031    2.7743132
  43.3100014    2.7641811
  43.3200035    2.7381883
  43.3300018    2.7824872
  43.3400002    2.7701213
  43.3500023    2.7505608
  43.3600006    2.7575448
  43.3700027    2.7630191
  43.3800011    2.7549860
  43.3900032    2.7672827
  43.4000015    2.7553883
  43.4100037    2.7637620
  43.4200020    2.7529790
  43.4300003    2.7471418
  43.4400024    2.7654624
  43.4500008    2.7212026
  43.4600029    2.7378905
  43.4700012    2.7540176
  43.4800034    2.7496631
  43.4900017    2.7519617
  43.5000038    2.7448804
  43.5100021    2.7371101
  43.5200005    2.7609422
  43.5300026    2.7503672
  43.5400009    2.7406030
  43.5500031    2.7429500
  43.5600014    2.4474330
  43.5700035    2.7445066
  43.5800018    2.7419372
  43.5900040    2.7463417
  43.6000023    2.7553668
  43.6100006    2.7411079
  43.6200027    2.7343655
  43.6300011    2.7370439
  43.6400032    2.7538767
  43.6500015    2.7569954
  43.6600037    2.7589717
  43.6700020    2.4287896
  43.6800003    2.7651799
  43.6900024    2.7642365
  43.7000008    2.4296861
  43.7100029    2.7670002
  43.7200012    2.7762735
  43.7300034    2.7749922
  43.7400017    2.7596922
  43.7500038    2.7655213
  43.7600021    2.7773881
  43.7700005    2.7637441
  43.7800026    2.7551939
  43.7900009    2.7508907
  43.8000031    2.7546072
  43.8100014    2.7525594
  43.8200035    2.7394555
  43.8300018    2.7495646
  43.8400040    2.7586682
  43.8500023    2.7587180
  43.8600006    2.7516439
  43.8700027    2.7439349
  43.8800011    2.7493310
  43.8900032    2.7401965
  43.9000015    2.7392783
  43.9100037    2.7680616
  43.9200020    2.7658648
  43.9300003    2.7546303
  43.9400024    2.7538769
  43.9500008    2.7590313
  43.9600029    2.7521563
  43.9700012    2.7531631
  43.9800034    2.7397089
  43.9900017    2.7702098
  44.0000038    2.7460678
  44.0100021    2.7467442
  44.0200005    2.7343380
  44.0300026    2.7317393
  44.0400009    2.7429731
  44.0500031    2.7517834
  44.0600014    2.7413299
  44.0700035    2.7316110
  44.0800018    2.7324412
  44.0900040    2.7113097
  44.1000023    2.7225997
  44.1100006    2.7238226
  44.1200027    2.7222142
  44.1300011    2.7298758
  44.1400032    2.7428284
  44.1500015    2.7301066
  44.1600037    2.7211902
  44.1700020    2.7302682
  44.1800003    2.7290053
  44.1900024    2.7156615
  44.2000008    2.7244825
  44.2100029    2.7283101
  44.2200012    2.7158351
  44.2300034    2.7028856
  44.2400017    2.7110622
  44.2500038    2.7172129
  44.2600021    2.7064095
  44.2700005    2.6998050
  44.2800026    2.7142401
  44.2900009    2.7017605
  44.3000031    2.7019091
  44.3100014    2.7053707
  44.3200035    2.7016444
  44.3300018    2.7018123
  44.3400040    2.7076073
  44.3500023    2.7131705
  44.3600006    2.7241168
  44.3700027    2.7194676
  44.3800011    2.7086408
  44.3900032    2.7013974
  44.4000015    2.7239144
  44.4100037    2.7305279
  44.4200020    2.7035148
  44.4300003    2.7096791
  44.4400024    2.7114344
  44.4500008    2.7062292
  44.4600029    2.7267952
  44.4700012    2.7332029
  44.4800034    2.7252564
  44.4900017    2.7365808
  44.5000038    2.7257206
  44.5100021    2.7341907
  44.5200005    2.7451191
  44.5300026    2.7194812
  44.5400009    2.7313449
  44.5500031    2.7408540
  44.5600014    2.7312040
  44.5700035    2.7338047
  44.5800018    2.7353621
  44.5900040    2.7403042
  44.6000023    2.7504933
  44.6100006    2.7360256
  44.6200027    2.7435920
  44.6300011    2.7288349
  44.6400032    2.7448547
  44.6500015    2.7490189
  44.6600037    2.7342587
  44.6700020    2.7507265
  44.6800003    2.7504287
  44.6900024    2.7726707
  44.7000008    2.7392731
  44.7100029    2.7497132
  44.7200012    2.7521393
  44.7300034    2.7787976
  44.7400017    2.7920408
  44.7500038    2.7946877
  44.7600021    2.7845199
  44.7700005    2.7774453
  44.7800026    2.7755091
  44.7900009    2.4355912
  44.8000031    2.7821333
  44.8100014    2.7675989
  44.8200035    2.7883489
  44.8300018    2.7793391
  44.8400040    2.7885199
  44.8500023    2.7723310
  44.8600006    2.7595918
  44.8700027    2.7771719
  44.8800011    2.7645404
  44.8900032    2.7749083
  44.9000015    2.7750974
  44.9100037    2.7889447
  44.9200020    2.7845876
  44.9300003    2.7903357
  44.9400024    2.7789898
  44.9500008    2.7673440
  44.9600029    2.7706997
  44.9700012    2.7522609
  44.9800034    2.7683311
  44.9900017    2.7581179
  45.0000038    2.7649491
  45.0100021    2.7606227
  45.0200005    2.7652392
  45.0300026    2.7527988
  45.0400009    2.7555888
  45.0500031    2.4122870
  45.0600014    2.4126000
  45.0700035    2.4178841
  45.0800018    2.4172833
  45.0900040    2.4085281
  45.1000023    2.4063752
  45.1100006    2.4114749
  45.1200027    2.4141719
  45.1300011    2.4100552
  45.1400032    2.4160058
  45.1500015    2.7558966
  45.1600037    2.4118860
  45.1700020    2.4317472
  45.1800003    2.7907274
  45.1900024    2.7700913
  45.2000008    2.7719336
  45.2100029    2.7543201
  45.2200012    2.7400527
  45.2300034    2.7564545
  45.2400017    2.7536113
  45.2500038    2.7496436
  45.2600021    2.7651742
  45.2700005    2.4115398
  45.2800026    2.7609229
  45.2900009    2.7616975
  45.3000031    2.4217267
  45.3100014    2.7822332
  45.3200035    2.7410414
  45.3300018    2.7564042
  45.3400040    2.4261479
  45.3500023    2.4232852
  45.3600006    2.4387572
  45.3700027    2.7286441
  45.3800011    2.7543917
  45.3900032    2.7539029
  45.4000015    2.7639794
  45.4100037    2.7683902
  45.4200020    2.4333901
  45.4300003    2.4320710
  45.4400024    2.4355872
  45.4500008    2.7867205
  45.4600029    2.7991090
  45.4700012    2.7912829
  45.4800034    2.7691429
  45.4900017    2.7742195
  45.5000038    2.7532554
  45.5100021    2.7663767
  45.5200005    2.7614884
  45.5300026    2.7615325
  45.5400009    2.7786720
  45.5500031    2.7804770
  45.5600014    2.7652225
  45.5700035    2.4482720
  45.5800018    2.4478149
  45.5900040    2.4487734
  45.6000023    2.7441502
  45.6100006    2.7640629
  45.6200027    2.7468412
  45.6300011    2.7585156
  45.6400032    2.7570014
  45.6500015    2.7538848
  45.6600037    2.7651451
  45.6700020    2.7657504
  45.6800003    2.7575469
  45.6900024    2.4502542
  45.7000008    2.7643273
  45.7100029    2.4456134
  45.7200012    2.4429631
  45.7300034    2.4506822
  45.7400017    2.7685034
  45.7500038    2.7434580
  45.7600021    2.4495203
  45.7700005    2.4321623
  45.7800026    2.4459596
  45.7900009    2.4400656
  45.8000031    2.4376478
  45.8100014    2.4430892
  45.8200035    2.4535074
  45.8300018    2.4479625
  45.8400040    2.4457493
  45.8500023    2.4381340
  45.8600006    2.4470680
  45.8700027    2.4457550
  45.8800011    2.4489994
  45.8900032    2.4485686
  45.9000015    2.4474249
  45.9100037    2.4445345
  45.9200020    2.4440272
  45.9300003    2.4555111
  45.9400024    2.4455876
  45.9500008    2.4441214
  45.9600029    2.4438562
  45.9700012    2.4473915
  45.9800034    2.4423451
  45.9900017    2.4415219
  46.0000038    2.4528306
  46.0100021    2.4358420
  46.0200005    2.4487555
  46.0300026    2.4540694
  46.0400009    2.4385064
  46.0500031    2.4416153
  46.0600014    2.4442291
  46.0700035    2.4608967
  46.0800018    2.4417977
  46.0900040    2.4439468
  46.1000023    2.4493725
  46.1100006    2.4499211
  46.1200027    2.4604149
  46.1300011    2.4724727
  46.1400032    2.4646790
  46.1500015    2.4735575
  46.1600037    2.4681144
  46.1700020    2.4642494
  46.1800003    2.4580379
  46.1900024    2.4698431
  46.2000008    2.4621046
  46.2100029    2.4502950
  46.2200012    2.4574428
  46.2300034    2.4646833
  46.2400017    2.4601872
  46.2500038    2.4756753
  46.2600021    2.4752798
  46.2700005    2.6746504
  46.2800026    2.6685476
  46.2900009    2.6796951
  46.3000031    2.6539605
  46.3100014    2.6637213
  46.3200035    2.4529333
  46.3300018    2.6759415
  46.3400040    2.4531374
  46.3500023    2.4540670
  46.3600006    2.6689992
  46.3700027    2.4505935
  46.3800011    2.6789911
  46.3900032    2.6821547
  46.4000015    2.6768377
  46.4100037    2.6818514
  46.4200020    2.6861944
  46.4300003    2.6748934
  46.4400024    2.6830850
  46.4500008    2.6906946
  46.4600029    2.6577723
  46.4700012    2.6710541
  46.4800034    2.6815715
  46.4900017    2.6717484
  46.5000038    2.4532342
  46.5100021    2.4576657
  46.5200005    2.6855302
  46.5300026    2.6806164
  46.5400009    2.4525740
  46.5500031    2.4610357
  46.5600014    2.6581542
  46.5700035    2.6658022
  46.5800018    2.6546941
  46.5900040    2.6587234
  46.6000023    2.6603940
  46.6100006    2.6648688
  46.6200027    2.6627507
  46.6300011    2.6523838
  46.6400032    2.6691611
  46.6500015    2.4619968
  46.6600037    2.6906376
  46.6700020    2.4548047
  46.6800041    2.4607842
  46.6900024    2.4602911
  46.7000008    2.6692052
  46.7100029    2.4670596
  46.7200012    2.4643221
  46.7300034    2.4678087
  46.7400017    2.7714541
  46.7500038    2.4463868
  46.7600021    2.4577217
  46.7700005    2.4866397
  46.7800026    2.4857399
  46.7900009    2.4813516
  46.8000031    2.4814959
  46.8100014    2.4782572
  46.8200035    2.4698367
  46.8300018    2.4684231
  46.8400040    2.4610825
  46.8500023    2.4646549
  46.8600006    2.4608624
  46.8700027    2.4650114
  46.8800011    2.4534605
  46.8900032    2.4674160
  46.9000015    2.4624243
  46.9100037    2.4597037
  46.9200020    2.7871583
  46.9300041    2.4687433
  46.9400024    2.4812136
  46.9500008    2.4670494
  46.9600029    2.4677320
  46.9700012    2.4789748
  46.9800034    2.4742992
  46.9900017    2.4745474
  47.0000038    2.4608126
  47.0100021    2.4600523
  47.0200005    2.4751246
  47.0300026    2.4677577
  47.0400009    2.4979262
  47.0500031    2.8189747
  47.0600014    2.4739580
  47.0700035    2.8004200
  47.0800018    2.8008852
  47.0900040    2.7989879
  47.1000023    2.7986600
  47.1100006    2.7729161
  47.1200027    2.7645099
  47.1300011    2.7876871
  47.1400032    2.7878480
  47.1500015    2.8013599
  47.1600037    2.7954769
  47.1700020    2.8010495
  47.1800041    2.7795522
  47.1900024    2.7857668
  47.2000008    2.7857275
  47.2100029    2.7854116
  47.2200012    2.7837372
  47.2300034    2.7759669
  47.2400017    2.8122978
  47.2500038    2.7805805
  47.2600021    2.4717376
  47.2700005    2.7647805
  47.2800026    2.7760215
  47.2900009    2.7863362
  47.3000031    2.7885015
  47.3100014    2.4595556
  47.3200035    2.7838604
  47.3300018    2.7818418
  47.3400040    2.7877460
  47.3500023    2.4654474
  47.3600006    2.4766879
  47.3700027    2.7971861
  47.3800011    2.8011320
  47.3900032    2.8040085
  47.4000015    2.7841773
  47.4100037    2.7886338
  47.4200020    2.8023207
  47.4300041    2.4678233
  47.4400024    2.4734373
  47.4500008    2.4817739
  47.4600029    2.8014572
  47.4700012    2.7724547
  47.4800034    2.4833457
  47.4900017    2.7919669
  47.5000038    2.4721503
  47.5100021    2.4643850
  47.5200005    2.4660611
  47.5300026    2.7896578
  47.5400009    2.7836912
  47.5500031    2.7767215
  47.5600014    2.7940264
  47.5700035    2.7767262
  47.5800018    2.7880421
  47.5900040    2.8022411
  47.6000023    2.7870812
  47.6100006    2.7889845
  47.6200027    2.7649374
  47.6300011    2.7810426
  47.6400032    2.7733197
  47.6500015    2.7797937
  47.6600037    2.7975230
  47.6700020    2.7893317
  47.6800041    2.7930949
  47.6900024    2.7925293
  47.7000008    2.7828650
  47.7100029    2.7976077
  47.7200012    2.7859960
  47.7300034    2.7631288
  47.7400017    2.7888820
  47.7500038    2.4729743
  47.7600021    2.4613881
  47.7700005    2.4740899
  47.7800026    2.4703617
  47.7900009    2.8044102
  47.8000031    2.7787335
  47.8100014    2.4461126
  47.8200035    2.4513366
  47.8300018    2.4501157
  47.8400040    2.4426529
  47.8500023    2.4489388
  47.8600006    2.4560459
  47.8700027    2.4579475
  47.8800011    2.7897103
  47.8900032    2.8103948
  47.9000015    2.7963760
  47.9100037    2.4532213
  47.9200020    2.4432640
  47.9300041    2.4395671
  47.9400024    2.4497578
  47.9500008    2.4424415
  47.9600029    2.7640820
  47.9700012    2.7592049
  47.9800034    2.4513221
  47.9900017    2.4447114
  48.0000038    2.7654538
  48.0100021    2.7692325
  48.0200005    2.7772267
  48.0300026    2.7772934
  48.0400009    2.7892821
  48.0500031    2.7859030
  48.0600014    2.4648962
  48.0700035    2.7869294
  48.0800018    2.7866840
  48.0900040    2.7891090
  48.1000023    2.7947230
  48.1100006    2.4680774
  48.1200027    2.4526196
  48.1300011    2.7776163
  48.1400032    2.4580956
  48.1500015    2.7840459
  48.1600037    2.7858405
  48.1700020    2.8008602
  48.1800041    2.7966301
  48.1900024    2.4415677
  48.2000008    2.4558928
  48.2100029    2.4547100
  48.2200012    2.7675197
  48.2300034    2.7655618
  48.2400017    2.7829673
  48.2500038    2.4555590
  48.2600021    2.7626510
  48.2700005    2.4627361
  48.2800026    2.4721520
  48.2900009    2.7824535
  48.3000031    2.4568386
  48.3100014    2.4632723
  48.3200035    2.7763429
  48.3300018    2.4686766
  48.3400040    2.7698267
  48.3500023    2.7552869
  48.3600006    2.7681348
  48.3700027    2.7689207
  48.3800011    2.7724349
  48.3900032    2.7639501
  48.4000015    2.7768400
  48.4100037    2.7629318
  48.4200020    2.7623000
  48.4300041    2.7732821
  48.4400024    2.7760687
  48.4500008    2.7697947
  48.4600029    2.7663915
  48.4700012    2.7753961
  48.4800034    2.7734301
  48.4900017    2.7652757
  48.5000038    2.7504230
  48.5100021    2.7626395
  48.5200005    2.7692626
  48.5300026    2.7647011
  48.5400009    2.7547307
  48.5500031    2.7583036
  48.5600014    2.7504754
  48.5700035    2.7576663
  48.5800018    2.7454364
  48.5900040    2.7461600
  48.6000023    2.7483888
  48.6100006    2.7706182
  48.6200027    2.7644093
  48.6300011    2.7783058
  48.6400032    2.7763648
  48.6500015    2.7635143
  48.6600037    2.7529178
  48.6700020    2.7569084
  48.6800041    2.7782526
  48.6900024    2.7840188
  48.7000008    2.7706528
  48.7100029    2.7765939
  48.7200012    2.7707179
  48.7300034    2.7578177
  48.7400017    2.7735863
  48.7500038    2.4879346
  48.7600021    2.7699528
  48.7700005    2.7749500
  48.7800026    2.4960306
  48.7900009    2.7807183
  48.8000031    2.7777526
  48.8100014    2.5031941
  48.8200035    2.7769387
  48.8300018    2.7769632
  48.8400040    2.7930753
  48.8500023    2.7757945
  48.8600006    2.7897806
  48.8700027    2.7891977
  48.8800011    2.7736683
  48.8900032    2.8015885
  48.9000015    2.7881117
  48.9100037    2.7758102
  48.9200020    2.7879949
  48.9300041    2.7757812
  48.9400024    2.7548947
  48.9500008    2.7655404
  48.9600029    2.7744937
  48.9700012    2.7795866
  48.9800034    2.7727954
  48.9900017    2.7663155
  49.0000038    2.7786956
  49.0100021    2.7612534
  49.0200005    2.7783771
  49.0300026    2.7602069
  49.0400009    2.7745421
  49.0500031    2.7504401
  49.0600014    2.7659876
  49.0700035    2.7636497
  49.0800018    2.7789383
  49.0900040    2.7786179
  49.1000023    2.7688632
  49.1100006    2.7827480
  49.1200027    2.7881353
  49.1300011    2.7895062
  49.1400032    2.7771840
  49.1500015    2.7799225
  49.1600037    2.7652719
  49.1700020    2.7550807
  49.1800041    2.7545092
  49.1900024    2.7777894
  49.2000008    2.7613144
  49.2100029    2.7761798
  49.2200012    2.7863698
  49.2300034    2.7840133
  49.2400017    2.7791190
  49.2500038    2.7719133
  49.2600021    2.7747991
  49.2700005    2.7602358
  49.2800026    2.7757580
  49.2900009    2.7910602
  49.3000031    2.7688229
  49.3100014    2.7672565
  49.3200035    2.7680221
  49.3300018    2.7890949
  49.3400040    2.7712460
  49.3500023    2.7655659
  49.3600006    2.7696552
  49.3700027    2.7509351
  49.3800011    2.7627995
  49.3900032    2.7660346
  49.4000015    2.7548120
  49.4100037    2.7818346
  49.4200020    2.7803442
  49.4300041    2.7639086
  49.4400024    2.7553203
  49.4500008    2.7593606
  49.4600029    2.7357128
  49.4700012    2.7577498
  49.4800034    2.7293603
  49.4900017    2.7518919
  49.5000038    2.7522836
  49.5100021    2.7509663
  49.5200005    2.7635539
  49.5300026    2.7443964
  49.5400009    2.7373354
  49.5500031    2.7652173
  49.5600014    2.7710171
  49.5700035    2.7609754
  49.5800018    2.7735028
  49.5900040    2.7718537
  49.6000023    2.7646313
  49.6100006    2.7708030
  49.6200027    2.7562180
  49.6300011    2.7634740
  49.6400032    2.7362547
  49.6500015    2.7459459
  49.6600037    2.7369111
  49.6700020    2.7533891
  49.6800041    2.7643945
  49.6900024    2.7691753
  49.7000008    2.7578895
  49.7100029    2.7515578
  49.7200012    2.7530570
  49.7300034    2.7739694
  49.7400017    2.7660131
  49.7500038    2.7622864
  49.7600021    2.7815661
  49.7700005    2.7645240
  49.7800026    2.7658861
  49.7900009    2.7777400
  49.8000031    2.7867568
  49.8100014    2.7850058
  49.8200035    2.7673609
  49.8300018    2.7657132
  49.8400040    2.7723715
  49.8500023    2.7784390
  49.8600006    2.7757816
  49.8700027    2.7816622
  49.8800011    2.7558031
  49.8900032    2.7547352
  49.9000015    2.7604024
  49.9100037    2.7676649
  49.9200020    2.7533951
  49.9300041    2.7569084
  49.9400024    2.7643402
  49.9500008    2.7636960
  49.9600029    2.7530298
  49.9700012    2.7541513
  49.9800034    2.7369123
  49.9900017    2.7591052
  50.0000038    2.7437537
