# Supplementary material for: Neuraminidase as a novel therapeutic management strategy for Alzheimer’s disease: evidenced through molecular docking, molecular dynamic simulation and gene expression analysis
Source: Front Chem. 2025 May 30;13:1574702. doi: 10.3389/fchem.2025.1574702 (PMC12163420; doi:10.3389/fchem.2025.1574702)
Supplement: Supplementary file 1 [file DataSheet1.zip › supplementary files/RMSD, RMSF, Gyration results/rmsf_l.xvg]

Atom	RMSF random (nm)	RMSF seed_1234 (nm)
22997	0.0153	0.016
22998	0.0196	0.0215
22999	0.0182	0.0212
23000	0.0275	0.0304
23001	0.0279	0.0349
23002	0.0279	0.0338
23003	0.0212	0.0254
23004	0.0258	0.0354
23005	0.0588	0.0563
23006	0.1129	0.1244
23007	0.0598	0.063
23008	0.1014	0.1032
23009	0.0199	0.027
23010	0.0266	0.0407
23011	0.039	0.0547
23012	0.0414	0.0599
23013	0.0405	0.0405
23014	0.0323	0.0332
23015	0.056	0.0486
23016	0.0475	0.0423
23017	0.0425	0.0494
23018	0.1142	0.1502
23019	0.0507	0.0799
23020	0.0502	0.0748
23021	0.1323	0.1649
23022	0.0241	0.0279
23023	0.0244	0.0323
23024	0.0251	0.0288
23025	0.0397	0.0473
23026	0.0398	0.0414
23027	0.0417	0.0505
23028	0.053	0.0594
23029	0.1092	0.1248
23030	0.1255	0.1267
23031	0.0765	0.0953
23032	0.1102	0.1014
23033	0.0559	0.0429
23034	0.1083	0.1103
23035	0.1151	0.1186
23036	0.1694	0.1857
23037	0.173	0.1843
23038	0.1717	0.1843
23039	0.1131	0.1222
23040	0.1131	0.1224
23041	0.1128	0.122
23042	0.191	0.2186
23043	0.1918	0.221
23044	0.1925	0.2203
23045	0.1562	0.1563
23046	0.1576	0.1573
23047	0.156	0.1588
