# Supplementary material for: Neuraminidase as a novel therapeutic management strategy for Alzheimer’s disease: evidenced through molecular docking, molecular dynamic simulation and gene expression analysis
Source: Front Chem. 2025 May 30;13:1574702. doi: 10.3389/fchem.2025.1574702 (PMC12163420; doi:10.3389/fchem.2025.1574702)
Supplement: Supplementary file 1 [file DataSheet1.zip › supplementary files/RMSD, RMSF, Gyration results/rmsf_p.xvg]

# This file was created Mon Apr 21 04:25:32 2025
# Created by:
#                       :-) GROMACS - gmx rmsf, 2024.5 (-:
# 
# Executable:   /usr/local/gromacs/bin/gmx
# Data prefix:  /usr/local/gromacs
# Working dir:  /home/mj/Desktop/simulation/3. Oseltamivir with Neuraminidase/1. Oseltamivir with neurominidase MD simulation gromacs
# Command line:
#   gmx rmsf -s MD.tpr -f MD_center.xtc -o rmsf_p.xvg
# gmx rmsf is part of G R O M A C S:
#
# Good ROcking Metal Altar for Chronical Sinners
#
@    title "RMS fluctuation"
@    xaxis  label "Atom"
@    yaxis  label "(nm)"
@TYPE xy
    1   0.2189
    2   0.2557
    3   0.2558
    4   0.2517
    5   0.1793
    6   0.2247
    7   0.2023
    8   0.2397
    9   0.2567
   10   0.2970
   11   0.3018
   12   0.3019
   13   0.2680
   14   0.3086
   15   0.3093
   16   0.3148
   17   0.1424
   18   0.1541
   19   0.1361
   20   0.1679
   21   0.1235
   22   0.1210
   23   0.1691
   24   0.1948
   25   0.2189
   26   0.2099
   27   0.2425
   28   0.2430
   29   0.2803
   30   0.3088
   31   0.3124
   32   0.3512
   33   0.3583
   34   0.3804
   35   0.4346
   36   0.4698
   37   0.4700
   38   0.4673
   39   0.1113
   40   0.1305
   41   0.0987
   42   0.1085
   43   0.0905
   44   0.0943
   45   0.0947
   46   0.1538
   47   0.1468
   48   0.1030
   49   0.1457
   50   0.1590
   51   0.2081
   52   0.2047
   53   0.2070
   54   0.1583
   55   0.2074
   56   0.2095
   57   0.2104
   58   0.0901
   59   0.1020
   60   0.0880
   61   0.0944
   62   0.0893
   63   0.0948
   64   0.0994
   65   0.1489
   66   0.1456
   67   0.1445
   68   0.0867
   69   0.1070
   70   0.0806
   71   0.0908
   72   0.0800
   73   0.0867
   74   0.0841
   75   0.0778
   76   0.0812
   77   0.0793
   78   0.0849
   79   0.0809
   80   0.0830
   81   0.0891
   82   0.1089
   83   0.1119
   84   0.1149
   85   0.1776
   86   0.1716
   87   0.2203
   88   0.2056
   89   0.0820
   90   0.0907
   91   0.0832
   92   0.0895
   93   0.0857
   94   0.0937
   95   0.0942
   96   0.1457
   97   0.1199
   98   0.1428
   99   0.1460
  100   0.0806
  101   0.0802
  102   0.0861
  103   0.0975
  104   0.0848
  105   0.0881
  106   0.1010
  107   0.1557
  108   0.1395
  109   0.1521
  110   0.1754
  111   0.0760
  112   0.0771
  113   0.0737
  114   0.0786
  115   0.0691
  116   0.0684
  117   0.0713
  118   0.0797
  119   0.0741
  120   0.0737
  121   0.0863
  122   0.0857
  123   0.1366
  124   0.1391
  125   0.1387
  126   0.0787
  127   0.1327
  128   0.1328
  129   0.1342
  130   0.0697
  131   0.0774
  132   0.0667
  133   0.0664
  134   0.0680
  135   0.0727
  136   0.0688
  137   0.0704
  138   0.0751
  139   0.0708
  140   0.0684
  141   0.0687
  142   0.0749
  143   0.0905
  144   0.0980
  145   0.1000
  146   0.0759
  147   0.0797
  148   0.0912
  149   0.1152
  150   0.1166
  151   0.1132
  152   0.1541
  153   0.1528
  154   0.0698
  155   0.0780
  156   0.0677
  157   0.0763
  158   0.0643
  159   0.0667
  160   0.0650
  161   0.0679
  162   0.0690
  163   0.1251
  164   0.1230
  165   0.1291
  166   0.0741
  167   0.0957
  168   0.0907
  169   0.0863
  170   0.1386
  171   0.1399
  172   0.1419
  173   0.0680
  174   0.0783
  175   0.0686
  176   0.0697
  177   0.0772
  178   0.0873
  179   0.0932
  180   0.1051
  181   0.1246
  182   0.1300
  183   0.1930
  184   0.1787
  185   0.2149
  186   0.2180
  187   0.0713
  188   0.0914
  189   0.0639
  190   0.0761
  191   0.0614
  192   0.0721
  193   0.0699
  194   0.0535
  195   0.0582
  196   0.0512
  197   0.0563
  198   0.0495
  199   0.0523
  200   0.0528
  201   0.0590
  202   0.0584
  203   0.0531
  204   0.0593
  205   0.0664
  206   0.0619
  207   0.0697
  208   0.0567
  209   0.0518
  210   0.0536
  211   0.0577
  212   0.0581
  213   0.0655
  214   0.0613
  215   0.0698
  216   0.0611
  217   0.0691
  218   0.0496
  219   0.0577
  220   0.0508
  221   0.0559
  222   0.0534
  223   0.0595
  224   0.0647
  225   0.1264
  226   0.1261
  227   0.1216
  228   0.0497
  229   0.0511
  230   0.0534
  231   0.0616
  232   0.0528
  233   0.0545
  234   0.0632
  235   0.0868
  236   0.0953
  237   0.1538
  238   0.1514
  239   0.1487
  240   0.1098
  241   0.1619
  242   0.1664
  243   0.1632
  244   0.0504
  245   0.0610
  246   0.0487
  247   0.0563
  248   0.0468
  249   0.0514
  250   0.0489
  251   0.0556
  252   0.0527
  253   0.0512
  254   0.0606
  255   0.0721
  256   0.0667
  257   0.0805
  258   0.0664
  259   0.0800
  260   0.0835
  261   0.0587
  262   0.0688
  263   0.0665
  264   0.0812
  265   0.0477
  266   0.0717
  267   0.0452
  268   0.0613
  269   0.0450
  270   0.0492
  271   0.0526
  272   0.0767
  273   0.0790
  274   0.0682
  275   0.0690
  276   0.0445
  277   0.0490
  278   0.0485
  279   0.0572
  280   0.0468
  281   0.0507
  282   0.0516
  283   0.0677
  284   0.0655
  285   0.0545
  286   0.0818
  287   0.0827
  288   0.0579
  289   0.0848
  290   0.0819
  291   0.0565
  292   0.0730
  293   0.0712
  294   0.0596
  295   0.1165
  296   0.1170
  297   0.1170
  298   0.0452
  299   0.0516
  300   0.0480
  301   0.0569
  302   0.0470
  303   0.0503
  304   0.0533
  305   0.0578
  306   0.0634
  307   0.0542
  308   0.1215
  309   0.1223
  310   0.0454
  311   0.0527
  312   0.0442
  313   0.0492
  314   0.0446
  315   0.0479
  316   0.0492
  317   0.0539
  318   0.0585
  319   0.0528
  320   0.0566
  321   0.0705
  322   0.0785
  323   0.0822
  324   0.0452
  325   0.0507
  326   0.0481
  327   0.0517
  328   0.0546
  329   0.0620
  330   0.0747
  331   0.1428
  332   0.1431
  333   0.0882
  334   0.0944
  335   0.0514
  336   0.0542
  337   0.0540
  338   0.0601
  339   0.0568
  340   0.0600
  341   0.0639
  342   0.0678
  343   0.0744
  344   0.1286
  345   0.1278
  346   0.1328
  347   0.0738
  348   0.1187
  349   0.1285
  350   0.1036
  351   0.1607
  352   0.1619
  353   0.1623
  354   0.0567
  355   0.0623
  356   0.0568
  357   0.0594
  358   0.0610
  359   0.0688
  360   0.0679
  361   0.1293
  362   0.1089
  363   0.1070
  364   0.1510
  365   0.1752
  366   0.1318
  367   0.1661
  368   0.1714
  369   0.1395
  370   0.1956
  371   0.1274
  372   0.1756
  373   0.2268
  374   0.1791
  375   0.1327
  376   0.1523
  377   0.1564
  378   0.0578
  379   0.0637
  380   0.0530
  381   0.0544
  382   0.0528
  383   0.0582
  384   0.0535
  385   0.0639
  386   0.0653
  387   0.1247
  388   0.1248
  389   0.1259
  390   0.0615
  391   0.0814
  392   0.0829
  393   0.0779
  394   0.1354
  395   0.1346
  396   0.1351
  397   0.0527
  398   0.0563
  399   0.0536
  400   0.0574
  401   0.0556
  402   0.0591
  403   0.0613
  404   0.0569
  405   0.0626
  406   0.0582
  407   0.0617
  408   0.0634
  409   0.0702
  410   0.0722
  411   0.1261
  412   0.1230
  413   0.1194
  414   0.1522
  415   0.0633
  416   0.0740
  417   0.0608
  418   0.0655
  419   0.0634
  420   0.0710
  421   0.0743
  422   0.0890
  423   0.0764
  424   0.0907
  425   0.1552
  426   0.1683
  427   0.0911
  428   0.1671
  429   0.1576
  430   0.0863
  431   0.1128
  432   0.1223
  433   0.0929
  434   0.1414
  435   0.1397
  436   0.1390
  437   0.0588
  438   0.0686
  439   0.0545
  440   0.0589
  441   0.0543
  442   0.0604
  443   0.0614
  444   0.0517
  445   0.0586
  446   0.0522
  447   0.0578
  448   0.0537
  449   0.0565
  450   0.0600
  451   0.0638
  452   0.0682
  453   0.0641
  454   0.0723
  455   0.0742
  456   0.0536
  457   0.0636
  458   0.0524
  459   0.0589
  460   0.0508
  461   0.0531
  462   0.0551
  463   0.0634
  464   0.0658
  465   0.1234
  466   0.1262
  467   0.1282
  468   0.0684
  469   0.1258
  470   0.1276
  471   0.1282
  472   0.0487
  473   0.0519
  474   0.0482
  475   0.0515
  476   0.0471
  477   0.0483
  478   0.0491
  479   0.0544
  480   0.0548
  481   0.0481
  482   0.0508
  483   0.0580
  484   0.0544
  485   0.0636
  486   0.0554
  487   0.0631
  488   0.0536
  489   0.0623
  490   0.0567
  491   0.0673
  492   0.0485
  493   0.0541
  494   0.0487
  495   0.0523
  496   0.0484
  497   0.0510
  498   0.0528
  499   0.0659
  500   0.0686
  501   0.1284
  502   0.1297
  503   0.1279
  504   0.0722
  505   0.1308
  506   0.1323
  507   0.1313
  508   0.0491
  509   0.0555
  510   0.0522
  511   0.0584
  512   0.0554
  513   0.0590
  514   0.0641
  515   0.0898
  516   0.0882
  517   0.1396
  518   0.1437
  519   0.1369
  520   0.0675
  521   0.0843
  522   0.0961
  523   0.0837
  524   0.1388
  525   0.1381
  526   0.1387
  527   0.0569
  528   0.0637
  529   0.0588
  530   0.0613
  531   0.0654
  532   0.0661
  533   0.0764
  534   0.1158
  535   0.1134
  536   0.1061
  537   0.1610
  538   0.1380
  539   0.1111
  540   0.1321
  541   0.1406
  542   0.0932
  543   0.0773
  544   0.1136
  545   0.1174
  546   0.1017
  547   0.1491
  548   0.1464
  549   0.1514
  550   0.1699
  551   0.0741
  552   0.0971
  553   0.0663
  554   0.0645
  555   0.0722
  556   0.0759
  557   0.0933
  558   0.1121
  559   0.1241
  560   0.1083
  561   0.1804
  562   0.1662
  563   0.0969
  564   0.1445
  565   0.1637
  566   0.0704
  567   0.0847
  568   0.0661
  569   0.0681
  570   0.0846
  571   0.0781
  572   0.0675
  573   0.0739
  574   0.0694
  575   0.0851
  576   0.0776
  577   0.0705
  578   0.0854
  579   0.0866
  580   0.0823
  581   0.1484
  582   0.0465
  583   0.0671
  584   0.0446
  585   0.0483
  586   0.0479
  587   0.0536
  588   0.0534
  589   0.0501
  590   0.0572
  591   0.0647
  592   0.0648
  593   0.0763
  594   0.0666
  595   0.0770
  596   0.0566
  597   0.0635
  598   0.0647
  599   0.0766
  600   0.0435
  601   0.0508
  602   0.0483
  603   0.0604
  604   0.0482
  605   0.0500
  606   0.0528
  607   0.0600
  608   0.0566
  609   0.1171
  610   0.1168
  611   0.1154
  612   0.0643
  613   0.1192
  614   0.1149
  615   0.0828
  616   0.1446
  617   0.1460
  618   0.1446
  619   0.0489
  620   0.0536
  621   0.0504
  622   0.0535
  623   0.0520
  624   0.0553
  625   0.0548
  626   0.0577
  627   0.0605
  628   0.0619
  629   0.0624
  630   0.0536
  631   0.0587
  632   0.0568
  633   0.0627
  634   0.0589
  635   0.0599
  636   0.0653
  637   0.0711
  638   0.0717
  639   0.0690
  640   0.0604
  641   0.0672
  642   0.0635
  643   0.0691
  644   0.0651
  645   0.0681
  646   0.0674
  647   0.0755
  648   0.0731
  649   0.0751
  650   0.0818
  651   0.0716
  652   0.0839
  653   0.0754
  654   0.0797
  655   0.0850
  656   0.0924
  657   0.0962
  658   0.1084
  659   0.1032
  660   0.1047
  661   0.0992
  662   0.1198
  663   0.1372
  664   0.1254
  665   0.1438
  666   0.1146
  667   0.1288
  668   0.0888
  669   0.1025
  670   0.0884
  671   0.0878
  672   0.0995
  673   0.1163
  674   0.1164
  675   0.1690
  676   0.1643
  677   0.1561
  678   0.2231
  679   0.2255
  680   0.2742
  681   0.2700
  682   0.2720
  683   0.1928
  684   0.2388
  685   0.2379
  686   0.2343
  687   0.0926
  688   0.1044
  689   0.0828
  690   0.0820
  691   0.0834
  692   0.0947
  693   0.0940
  694   0.1316
  695   0.1418
  696   0.1131
  697   0.1628
  698   0.1525
  699   0.1171
  700   0.1700
  701   0.1593
  702   0.0740
  703   0.0780
  704   0.0711
  705   0.0802
  706   0.0638
  707   0.0634
  708   0.0680
  709   0.0754
  710   0.0712
  711   0.0730
  712   0.0612
  713   0.0690
  714   0.0569
  715   0.0589
  716   0.0558
  717   0.0592
  718   0.0668
  719   0.0963
  720   0.1196
  721   0.0721
  722   0.1275
  723   0.1214
  724   0.0682
  725   0.1026
  726   0.0843
  727   0.0587
  728   0.0631
  729   0.0592
  730   0.0646
  731   0.0686
  732   0.0718
  733   0.0678
  734   0.0746
  735   0.0740
  736   0.0501
  737   0.0549
  738   0.0506
  739   0.0584
  740   0.0467
  741   0.0469
  742   0.0506
  743   0.0597
  744   0.0575
  745   0.0871
  746   0.0575
  747   0.1209
  748   0.1195
  749   0.1211
  750   0.0474
  751   0.0574
  752   0.0446
  753   0.0479
  754   0.0424
  755   0.0444
  756   0.0446
  757   0.0501
  758   0.0509
  759   0.0467
  760   0.0545
  761   0.0626
  762   0.0622
  763   0.0734
  764   0.0645
  765   0.0761
  766   0.0531
  767   0.0601
  768   0.0621
  769   0.0747
  770   0.0445
  771   0.0584
  772   0.0441
  773   0.0494
  774   0.0456
  775   0.0501
  776   0.0498
  777   0.0554
  778   0.0578
  779   0.0471
  780   0.0477
  781   0.0536
  782   0.0503
  783   0.0580
  784   0.0528
  785   0.0605
  786   0.0529
  787   0.0618
  788   0.0554
  789   0.0658
  790   0.0440
  791   0.0476
  792   0.0477
  793   0.0570
  794   0.0475
  795   0.0482
  796   0.0563
  797   0.0634
  798   0.0642
  799   0.0605
  800   0.0711
  801   0.0916
  802   0.1440
  803   0.1487
  804   0.1438
  805   0.0655
  806   0.1256
  807   0.1248
  808   0.1278
  809   0.0474
  810   0.0555
  811   0.0482
  812   0.0539
  813   0.0479
  814   0.0525
  815   0.0484
  816   0.0531
  817   0.0527
  818   0.0621
  819   0.0520
  820   0.1175
  821   0.1181
  822   0.1150
  823   0.0497
  824   0.0539
  825   0.0548
  826   0.0626
  827   0.0589
  828   0.0637
  829   0.0692
  830   0.0767
  831   0.0813
  832   0.0789
  833   0.1205
  834   0.1171
  835   0.1432
  836   0.2026
  837   0.1885
  838   0.1826
  839   0.2478
  840   0.0575
  841   0.0649
  842   0.0551
  843   0.0584
  844   0.0574
  845   0.0622
  846   0.0653
  847   0.0576
  848   0.0738
  849   0.0530
  850   0.0575
  851   0.0562
  852   0.0636
  853   0.0733
  854   0.1326
  855   0.1285
  856   0.1305
  857   0.0508
  858   0.0530
  859   0.0507
  860   0.0554
  861   0.0487
  862   0.0500
  863   0.0519
  864   0.0579
  865   0.0569
  866   0.0544
  867   0.0649
  868   0.0664
  869   0.1246
  870   0.1275
  871   0.1272
  872   0.0635
  873   0.1261
  874   0.1218
  875   0.1247
  876   0.0490
  877   0.0539
  878   0.0504
  879   0.0544
  880   0.0515
  881   0.0528
  882   0.0571
  883   0.0712
  884   0.0704
  885   0.0643
  886   0.0914
  887   0.0883
  888   0.1434
  889   0.1416
  890   0.1452
  891   0.0826
  892   0.1431
  893   0.1363
  894   0.1367
  895   0.0545
  896   0.0629
  897   0.0568
  898   0.0619
  899   0.0634
  900   0.0673
  901   0.0717
  902   0.0825
  903   0.0886
  904   0.0792
  905   0.0906
  906   0.1093
  907   0.1253
  908   0.1311
  909   0.0666
  910   0.0823
  911   0.0633
  912   0.0690
  913   0.0652
  914   0.0700
  915   0.0693
  916   0.0759
  917   0.0775
  918   0.0750
  919   0.0936
  920   0.0929
  921   0.0667
  922   0.0727
  923   0.0712
  924   0.0763
  925   0.0760
  926   0.0806
  927   0.0872
  928   0.0955
  929   0.0955
  930   0.0912
  931   0.0961
  932   0.0951
  933   0.1107
  934   0.1692
  935   0.1696
  936   0.1186
  937   0.1767
  938   0.1815
  939   0.1329
  940   0.1697
  941   0.1721
  942   0.1762
  943   0.0763
  944   0.0867
  945   0.0766
  946   0.0809
  947   0.0803
  948   0.0872
  949   0.0817
  950   0.0951
  951   0.0906
  952   0.1009
  953   0.0766
  954   0.1015
  955   0.1310
  956   0.0889
  957   0.1048
  958   0.0863
  959   0.1161
  960   0.0903
  961   0.1102
  962   0.0981
  963   0.1120
  964   0.1077
  965   0.1289
  966   0.1344
  967   0.2043
  968   0.1399
  969   0.1932
  970   0.2398
  971   0.1231
  972   0.1755
  973   0.1174
  974   0.1243
  975   0.1424
  976   0.1478
  977   0.1586
  978   0.1672
  979   0.2000
  980   0.1854
  981   0.2298
  982   0.2366
  983   0.2715
  984   0.2723
  985   0.1664
  986   0.1854
  987   0.1759
  988   0.1707
  989   0.2021
  990   0.2097
  991   0.2192
  992   0.2112
  993   0.2343
  994   0.2057
  995   0.1951
  996   0.2294
  997   0.2521
  998   0.2529
  999   0.2811
 1000   0.2395
 1001   0.2563
 1002   0.3160
 1003   0.3506
 1004   0.3542
 1005   0.3517
 1006   0.2165
 1007   0.2323
 1008   0.1985
 1009   0.2003
 1010   0.1879
 1011   0.2016
 1012   0.2042
 1013   0.2358
 1014   0.2618
 1015   0.3041
 1016   0.3003
 1017   0.2979
 1018   0.2055
 1019   0.2392
 1020   0.2369
 1021   0.2400
 1022   0.1593
 1023   0.1585
 1024   0.1480
 1025   0.1632
 1026   0.1265
 1027   0.1354
 1028   0.1335
 1029   0.1321
 1030   0.1562
 1031   0.1359
 1032   0.1507
 1033   0.1262
 1034   0.1599
 1035   0.1979
 1036   0.2011
 1037   0.1748
 1038   0.2045
 1039   0.2206
 1040   0.2059
 1041   0.2404
 1042   0.2381
 1043   0.2404
 1044   0.1058
 1045   0.1055
 1046   0.1033
 1047   0.1142
 1048   0.1028
 1049   0.1156
 1050   0.1306
 1051   0.1443
 1052   0.1472
 1053   0.1595
 1054   0.2024
 1055   0.2110
 1056   0.0870
 1057   0.1036
 1058   0.0749
 1059   0.0867
 1060   0.0699
 1061   0.0779
 1062   0.0756
 1063   0.0872
 1064   0.0991
 1065   0.0912
 1066   0.1312
 1067   0.1209
 1068   0.0968
 1069   0.1196
 1070   0.1262
 1071   0.0874
 1072   0.0848
 1073   0.0979
 1074   0.1072
 1075   0.1047
 1076   0.1261
 1077   0.1153
 1078   0.1192
 1079   0.1318
 1080   0.0715
 1081   0.1155
 1082   0.0792
 1083   0.1178
 1084   0.0760
 1085   0.0838
 1086   0.0909
 1087   0.1293
 1088   0.1534
 1089   0.1073
 1090   0.1391
 1091   0.0681
 1092   0.0706
 1093   0.0669
 1094   0.0741
 1095   0.0839
 1096   0.0838
 1097   0.0655
 1098   0.0693
 1099   0.0716
 1100   0.0816
 1101   0.0808
 1102   0.0759
 1103   0.0871
 1104   0.0896
 1105   0.0669
 1106   0.0771
 1107   0.0677
 1108   0.0702
 1109   0.0764
 1110   0.0894
 1111   0.0897
 1112   0.0899
 1113   0.1037
 1114   0.1369
 1115   0.1018
 1116   0.1439
 1117   0.1832
 1118   0.1276
 1119   0.1438
 1120   0.1234
 1121   0.1633
 1122   0.0683
 1123   0.0733
 1124   0.0638
 1125   0.0698
 1126   0.0592
 1127   0.0611
 1128   0.0599
 1129   0.0850
 1130   0.0955
 1131   0.0905
 1132   0.1365
 1133   0.1291
 1134   0.0857
 1135   0.0968
 1136   0.0952
 1137   0.0837
 1138   0.0841
 1139   0.0868
 1140   0.0885
 1141   0.0929
 1142   0.0914
 1143   0.1001
 1144   0.1155
 1145   0.1101
 1146   0.0601
 1147   0.0701
 1148   0.0554
 1149   0.0569
 1150   0.0519
 1151   0.0561
 1152   0.0534
 1153   0.0810
 1154   0.0781
 1155   0.0814
 1156   0.0792
 1157   0.1351
 1158   0.1391
 1159   0.1408
 1160   0.0482
 1161   0.0527
 1162   0.0479
 1163   0.0537
 1164   0.0459
 1165   0.0476
 1166   0.0499
 1167   0.0556
 1168   0.0554
 1169   0.0516
 1170   0.0566
 1171   0.0557
 1172   0.1199
 1173   0.1189
 1174   0.1189
 1175   0.0615
 1176   0.1221
 1177   0.1246
 1178   0.1217
 1179   0.0433
 1180   0.0459
 1181   0.0432
 1182   0.0472
 1183   0.0420
 1184   0.0434
 1185   0.0465
 1186   0.0553
 1187   0.0541
 1188   0.0513
 1189   0.0651
 1190   0.0656
 1191   0.0643
 1192   0.1030
 1193   0.1613
 1194   0.1605
 1195   0.1607
 1196   0.0432
 1197   0.0492
 1198   0.0439
 1199   0.0476
 1200   0.0452
 1201   0.0488
 1202   0.0501
 1203   0.0586
 1204   0.0559
 1205   0.0541
 1206   0.0578
 1207   0.0462
 1208   0.0508
 1209   0.0493
 1210   0.0539
 1211   0.0518
 1212   0.0580
 1213   0.0583
 1214   0.0678
 1215   0.0665
 1216   0.0612
 1217   0.1187
 1218   0.0491
 1219   0.0510
 1220   0.0539
 1221   0.0676
 1222   0.0786
 1223   0.0788
 1224   0.0537
 1225   0.0578
 1226   0.0659
 1227   0.0805
 1228   0.0809
 1229   0.0754
 1230   0.0980
 1231   0.0913
 1232   0.0499
 1233   0.0570
 1234   0.0503
 1235   0.0589
 1236   0.0488
 1237   0.0510
 1238   0.0572
 1239   0.0883
 1240   0.0847
 1241   0.1388
 1242   0.1439
 1243   0.1419
 1244   0.0772
 1245   0.1368
 1246   0.1378
 1247   0.1351
 1248   0.0473
 1249   0.0528
 1250   0.0468
 1251   0.0505
 1252   0.0474
 1253   0.0540
 1254   0.0506
 1255   0.0472
 1256   0.0516
 1257   0.0509
 1258   0.0579
 1259   0.0531
 1260   0.0560
 1261   0.0554
 1262   0.0597
 1263   0.0631
 1264   0.0595
 1265   0.0738
 1266   0.0700
 1267   0.0584
 1268   0.0710
 1269   0.0593
 1270   0.0559
 1271   0.0656
 1272   0.0590
 1273   0.0663
 1274   0.0609
 1275   0.0646
 1276   0.0766
 1277   0.1297
 1278   0.1356
 1279   0.1289
 1280   0.0573
 1281   0.0684
 1282   0.0548
 1283   0.0613
 1284   0.0692
 1285   0.0698
 1286   0.0564
 1287   0.0683
 1288   0.0673
 1289   0.0993
 1290   0.0983
 1291   0.0724
 1292   0.1071
 1293   0.1001
 1294   0.0502
 1295   0.0596
 1296   0.0602
 1297   0.0820
 1298   0.0578
 1299   0.0635
 1300   0.0773
 1301   0.1341
 1302   0.1306
 1303   0.0902
 1304   0.1310
 1305   0.0537
 1306   0.0604
 1307   0.0556
 1308   0.0615
 1309   0.0701
 1310   0.0723
 1311   0.0616
 1312   0.0672
 1313   0.0708
 1314   0.0847
 1315   0.0930
 1316   0.0675
 1317   0.0794
 1318   0.0904
 1319   0.0645
 1320   0.0878
 1321   0.0548
 1322   0.0562
 1323   0.0602
 1324   0.0673
 1325   0.0612
 1326   0.0646
 1327   0.0721
 1328   0.0562
 1329   0.0575
 1330   0.0653
 1331   0.0575
 1332   0.0647
 1333   0.0565
 1334   0.0623
 1335   0.0636
 1336   0.0586
 1337   0.0662
 1338   0.0587
 1339   0.0665
 1340   0.0656
 1341   0.0932
 1342   0.0575
 1343   0.0673
 1344   0.0602
 1345   0.0683
 1346   0.0742
 1347   0.1123
 1348   0.1069
 1349   0.1195
 1350   0.1991
 1351   0.1665
 1352   0.2022
 1353   0.2112
 1354   0.0579
 1355   0.0895
 1356   0.0541
 1357   0.0782
 1358   0.0502
 1359   0.0539
 1360   0.0582
 1361   0.0655
 1362   0.0656
 1363   0.0660
 1364   0.0869
 1365   0.0493
 1366   0.0676
 1367   0.0459
 1368   0.0547
 1369   0.0456
 1370   0.0512
 1371   0.0572
 1372   0.0956
 1373   0.1251
 1374   0.1273
 1375   0.2119
 1376   0.1607
 1377   0.1848
 1378   0.2345
 1379   0.1975
 1380   0.2262
 1381   0.2139
 1382   0.3207
 1383   0.3801
 1384   0.3569
 1385   0.4583
 1386   0.3813
 1387   0.3602
 1388   0.4613
 1389   0.0442
 1390   0.0532
 1391   0.0461
 1392   0.0561
 1393   0.0445
 1394   0.0469
 1395   0.0499
 1396   0.0591
 1397   0.0575
 1398   0.0474
 1399   0.0542
 1400   0.0648
 1401   0.0586
 1402   0.0715
 1403   0.0561
 1404   0.0653
 1405   0.0508
 1406   0.0604
 1407   0.0544
 1408   0.0654
 1409   0.0437
 1410   0.0514
 1411   0.0428
 1412   0.0478
 1413   0.0433
 1414   0.0469
 1415   0.0472
 1416   0.0740
 1417   0.0653
 1418   0.0760
 1419   0.1042
 1420   0.1059
 1421   0.0793
 1422   0.0877
 1423   0.0905
 1424   0.0447
 1425   0.0548
 1426   0.0451
 1427   0.0513
 1428   0.0460
 1429   0.0499
 1430   0.0545
 1431   0.0630
 1432   0.0646
 1433   0.0664
 1434   0.0651
 1435   0.0455
 1436   0.0562
 1437   0.0456
 1438   0.0539
 1439   0.0463
 1440   0.0479
 1441   0.0535
 1442   0.0592
 1443   0.0658
 1444   0.1239
 1445   0.1247
 1446   0.1272
 1447   0.0618
 1448   0.1208
 1449   0.1214
 1450   0.1220
 1451   0.0483
 1452   0.0620
 1453   0.0512
 1454   0.0636
 1455   0.0557
 1456   0.0609
 1457   0.0702
 1458   0.1298
 1459   0.1263
 1460   0.1285
 1461   0.0558
 1462   0.0673
 1463   0.0560
 1464   0.0610
 1465   0.0584
 1466   0.0621
 1467   0.0642
 1468   0.0690
 1469   0.0724
 1470   0.0653
 1471   0.0777
 1472   0.0899
 1473   0.0811
 1474   0.0926
 1475   0.0716
 1476   0.0635
 1477   0.0663
 1478   0.0703
 1479   0.0747
 1480   0.0853
 1481   0.0771
 1482   0.0879
 1483   0.0778
 1484   0.0882
 1485   0.0569
 1486   0.0622
 1487   0.0564
 1488   0.0612
 1489   0.0563
 1490   0.0598
 1491   0.0610
 1492   0.0667
 1493   0.0660
 1494   0.0667
 1495   0.0767
 1496   0.0544
 1497   0.0588
 1498   0.0532
 1499   0.0582
 1500   0.0537
 1501   0.0582
 1502   0.0682
 1503   0.1311
 1504   0.1252
 1505   0.1249
 1506   0.0502
 1507   0.0546
 1508   0.0499
 1509   0.0549
 1510   0.0485
 1511   0.0505
 1512   0.0523
 1513   0.0633
 1514   0.0675
 1515   0.0636
 1516   0.0857
 1517   0.0485
 1518   0.0558
 1519   0.0472
 1520   0.0520
 1521   0.0478
 1522   0.0523
 1523   0.0540
 1524   0.1168
 1525   0.1188
 1526   0.1195
 1527   0.0481
 1528   0.0529
 1529   0.0497
 1530   0.0538
 1531   0.0511
 1532   0.0531
 1533   0.0546
 1534   0.0623
 1535   0.0559
 1536   0.0602
 1537   0.0538
 1538   0.0616
 1539   0.0558
 1540   0.0606
 1541   0.0573
 1542   0.0614
 1543   0.0647
 1544   0.0756
 1545   0.0734
 1546   0.0798
 1547   0.0696
 1548   0.0910
 1549   0.1076
 1550   0.0921
 1551   0.1071
 1552   0.0807
 1553   0.0911
 1554   0.0574
 1555   0.0627
 1556   0.0608
 1557   0.0653
 1558   0.0643
 1559   0.0683
 1560   0.0709
 1561   0.0812
 1562   0.0800
 1563   0.0691
 1564   0.1252
 1565   0.1354
 1566   0.0656
 1567   0.0735
 1568   0.0660
 1569   0.0694
 1570   0.0710
 1571   0.0784
 1572   0.0788
 1573   0.0758
 1574   0.0914
 1575   0.0761
 1576   0.0757
 1577   0.0882
 1578   0.1042
 1579   0.1143
 1580   0.1738
 1581   0.1193
 1582   0.1666
 1583   0.1739
 1584   0.2257
 1585   0.2196
 1586   0.2228
 1587   0.0772
 1588   0.0852
 1589   0.0698
 1590   0.0722
 1591   0.0686
 1592   0.0762
 1593   0.0838
 1594   0.1136
 1595   0.0946
 1596   0.1199
 1597   0.1343
 1598   0.0636
 1599   0.0686
 1600   0.0638
 1601   0.0735
 1602   0.0601
 1603   0.0618
 1604   0.0637
 1605   0.0701
 1606   0.0695
 1607   0.0653
 1608   0.0765
 1609   0.0885
 1610   0.0800
 1611   0.0930
 1612   0.0721
 1613   0.0648
 1614   0.0696
 1615   0.0744
 1616   0.0787
 1617   0.0906
 1618   0.0791
 1619   0.0894
 1620   0.0816
 1621   0.0933
 1622   0.0585
 1623   0.0666
 1624   0.0576
 1625   0.0626
 1626   0.0567
 1627   0.0599
 1628   0.0634
 1629   0.0750
 1630   0.0689
 1631   0.0745
 1632   0.0980
 1633   0.1018
 1634   0.1551
 1635   0.1543
 1636   0.1514
 1637   0.0934
 1638   0.1488
 1639   0.1441
 1640   0.1458
 1641   0.0545
 1642   0.0612
 1643   0.0550
 1644   0.0606
 1645   0.0557
 1646   0.0569
 1647   0.0641
 1648   0.0977
 1649   0.0886
 1650   0.1083
 1651   0.1010
 1652   0.1578
 1653   0.1554
 1654   0.1547
 1655   0.0565
 1656   0.0631
 1657   0.0570
 1658   0.0600
 1659   0.0581
 1660   0.0609
 1661   0.0640
 1662   0.0671
 1663   0.0756
 1664   0.1291
 1665   0.1330
 1666   0.1303
 1667   0.0713
 1668   0.1084
 1669   0.1102
 1670   0.0932
 1671   0.1504
 1672   0.1517
 1673   0.1489
 1674   0.0578
 1675   0.0639
 1676   0.0592
 1677   0.0639
 1678   0.0617
 1679   0.0687
 1680   0.0676
 1681   0.0616
 1682   0.0772
 1683   0.0570
 1684   0.0610
 1685   0.0570
 1686   0.0605
 1687   0.0620
 1688   0.0705
 1689   0.0691
 1690   0.1258
 1691   0.1255
 1692   0.1268
 1693   0.0772
 1694   0.1384
 1695   0.1478
 1696   0.0930
 1697   0.1547
 1698   0.1543
 1699   0.1538
 1700   0.0613
 1701   0.0694
 1702   0.0657
 1703   0.0684
 1704   0.0773
 1705   0.0847
 1706   0.1111
 1707   0.1189
 1708   0.1218
 1709   0.1372
 1710   0.1367
 1711   0.0681
 1712   0.0698
 1713   0.0765
 1714   0.0963
 1715   0.0711
 1716   0.0754
 1717   0.0747
 1718   0.0679
 1719   0.0735
 1720   0.0668
 1721   0.0696
 1722   0.0767
 1723   0.0789
 1724   0.0671
 1725   0.0727
 1726   0.0768
 1727   0.1094
 1728   0.1043
 1729   0.0770
 1730   0.1099
 1731   0.1048
 1732   0.0652
 1733   0.0694
 1734   0.0683
 1735   0.0749
 1736   0.0703
 1737   0.0730
 1738   0.0783
 1739   0.0835
 1740   0.0873
 1741   0.0882
 1742   0.1473
 1743   0.1441
 1744   0.0717
 1745   0.0792
 1746   0.0734
 1747   0.0765
 1748   0.0801
 1749   0.0847
 1750   0.0925
 1751   0.0917
 1752   0.1208
 1753   0.1325
 1754   0.1917
 1755   0.1848
 1756   0.2204
 1757   0.2245
 1758   0.0784
 1759   0.0948
 1760   0.0755
 1761   0.0845
 1762   0.0779
 1763   0.0893
 1764   0.0854
 1765   0.0711
 1766   0.0814
 1767   0.0683
 1768   0.0780
 1769   0.0660
 1770   0.0680
 1771   0.0737
 1772   0.1295
 1773   0.1311
 1774   0.1269
 1775   0.0657
 1776   0.0720
 1777   0.0643
 1778   0.0663
 1779   0.0644
 1780   0.0674
 1781   0.0710
 1782   0.1441
 1783   0.1366
 1784   0.1955
 1785   0.1997
 1786   0.1949
 1787   0.1504
 1788   0.2078
 1789   0.2099
 1790   0.2075
 1791   0.0632
 1792   0.0681
 1793   0.0633
 1794   0.0676
 1795   0.0628
 1796   0.0642
 1797   0.0695
 1798   0.1286
 1799   0.1244
 1800   0.1265
 1801   0.0629
 1802   0.0759
 1803   0.0606
 1804   0.0667
 1805   0.0598
 1806   0.0639
 1807   0.0673
 1808   0.1156
 1809   0.1380
 1810   0.1953
 1811   0.1944
 1812   0.1931
 1813   0.1320
 1814   0.1878
 1815   0.1875
 1816   0.1912
 1817   0.0557
 1818   0.0586
 1819   0.0567
 1820   0.0627
 1821   0.0553
 1822   0.0567
 1823   0.0630
 1824   0.0825
 1825   0.0819
 1826   0.0880
 1827   0.1627
 1828   0.1461
 1829   0.1993
 1830   0.1993
 1831   0.2039
 1832   0.1407
 1833   0.1977
 1834   0.1974
 1835   0.1916
 1836   0.0535
 1837   0.0597
 1838   0.0539
 1839   0.0587
 1840   0.0549
 1841   0.0574
 1842   0.0591
 1843   0.1128
 1844   0.1109
 1845   0.0901
 1846   0.1470
 1847   0.1479
 1848   0.0767
 1849   0.0802
 1850   0.0858
 1851   0.0815
 1852   0.0998
 1853   0.0927
 1854   0.0782
 1855   0.1261
 1856   0.1258
 1857   0.1241
 1858   0.0587
 1859   0.0651
 1860   0.0620
 1861   0.0663
 1862   0.0650
 1863   0.0674
 1864   0.0707
 1865   0.0755
 1866   0.0785
 1867   0.0709
 1868   0.0810
 1869   0.0915
 1870   0.0863
 1871   0.1012
 1872   0.0807
 1873   0.0921
 1874   0.0894
 1875   0.0707
 1876   0.0761
 1877   0.0744
 1878   0.0808
 1879   0.0678
 1880   0.0727
 1881   0.0740
 1882   0.0804
 1883   0.0803
 1884   0.0895
 1885   0.0915
 1886   0.1217
 1887   0.1130
 1888   0.1083
 1889   0.1252
 1890   0.1505
 1891   0.1593
 1892   0.1897
 1893   0.0790
 1894   0.0878
 1895   0.0785
 1896   0.0820
 1897   0.0835
 1898   0.0932
 1899   0.0947
 1900   0.0732
 1901   0.0798
 1902   0.0648
 1903   0.0682
 1904   0.0601
 1905   0.0637
 1906   0.0679
 1907   0.0699
 1908   0.0826
 1909   0.1363
 1910   0.1366
 1911   0.1346
 1912   0.0777
 1913   0.1211
 1914   0.1133
 1915   0.0990
 1916   0.1558
 1917   0.1536
 1918   0.1536
 1919   0.0547
 1920   0.0586
 1921   0.0537
 1922   0.0577
 1923   0.0528
 1924   0.0526
 1925   0.0631
 1926   0.1242
 1927   0.1478
 1928   0.2065
 1929   0.2033
 1930   0.2054
 1931   0.1131
 1932   0.1678
 1933   0.1773
 1934   0.1213
 1935   0.1639
 1936   0.1642
 1937   0.1639
 1938   0.0586
 1939   0.0720
 1940   0.0603
 1941   0.0645
 1942   0.0654
 1943   0.0695
 1944   0.0712
 1945   0.0850
 1946   0.0836
 1947   0.0916
 1948   0.0863
 1949   0.1379
 1950   0.1408
 1951   0.1397
 1952   0.0730
 1953   0.0920
 1954   0.0683
 1955   0.0669
 1956   0.0751
 1957   0.0828
 1958   0.0924
 1959   0.1033
 1960   0.1017
 1961   0.1119
 1962   0.1470
 1963   0.1702
 1964   0.0679
 1965   0.0657
 1966   0.0729
 1967   0.0835
 1968   0.0706
 1969   0.0690
 1970   0.0788
 1971   0.1126
 1972   0.1569
 1973   0.1935
 1974   0.1213
 1975   0.1791
 1976   0.1770
 1977   0.1754
 1978   0.0731
 1979   0.0867
 1980   0.0688
 1981   0.0693
 1982   0.0718
 1983   0.0792
 1984   0.0762
 1985   0.0937
 1986   0.1013
 1987   0.1510
 1988   0.1488
 1989   0.1579
 1990   0.0910
 1991   0.1237
 1992   0.1280
 1993   0.1180
 1994   0.1688
 1995   0.1691
 1996   0.1673
 1997   0.0703
 1998   0.0721
 1999   0.0775
 2000   0.0879
 2001   0.0789
 2002   0.0810
 2003   0.0908
 2004   0.1255
 2005   0.1113
 2006   0.1007
 2007   0.1232
 2008   0.1348
 2009   0.1098
 2010   0.1654
 2011   0.1623
 2012   0.1464
 2013   0.2060
 2014   0.2061
 2015   0.1599
 2016   0.1951
 2017   0.1930
 2018   0.1926
 2019   0.0765
 2020   0.0813
 2021   0.0766
 2022   0.0829
 2023   0.0750
 2024   0.0750
 2025   0.0790
 2026   0.1275
 2027   0.1122
 2028   0.1112
 2029   0.1652
 2030   0.0772
 2031   0.0867
 2032   0.0771
 2033   0.0796
 2034   0.0809
 2035   0.0864
 2036   0.0833
 2037   0.0935
 2038   0.0869
 2039   0.0822
 2040   0.0960
 2041   0.1100
 2042   0.1008
 2043   0.1195
 2044   0.0897
 2045   0.0800
 2046   0.0844
 2047   0.0901
 2048   0.0949
 2049   0.1082
 2050   0.0980
 2051   0.1115
 2052   0.0994
 2053   0.1136
 2054   0.0825
 2055   0.0934
 2056   0.0808
 2057   0.0822
 2058   0.0845
 2059   0.0883
 2060   0.0925
 2061   0.1445
 2062   0.1297
 2063   0.1184
 2064   0.1830
 2065   0.1715
 2066   0.1360
 2067   0.1486
 2068   0.1934
 2069   0.2078
 2070   0.2644
 2071   0.2568
 2072   0.2756
 2073   0.2620
 2074   0.3358
 2075   0.3441
 2076   0.3868
 2077   0.3872
 2078   0.0842
 2079   0.0936
 2080   0.0790
 2081   0.0784
 2082   0.0803
 2083   0.0791
 2084   0.0870
 2085   0.0949
 2086   0.0903
 2087   0.0906
 2088   0.1266
 2089   0.1319
 2090   0.1808
 2091   0.1413
 2092   0.0817
 2093   0.0902
 2094   0.0782
 2095   0.0769
 2096   0.0804
 2097   0.0879
 2098   0.0882
 2099   0.1244
 2100   0.1072
 2101   0.1315
 2102   0.1985
 2103   0.1956
 2104   0.2377
 2105   0.2414
 2106   0.0765
 2107   0.0879
 2108   0.0730
 2109   0.0842
 2110   0.0691
 2111   0.0726
 2112   0.0740
 2113   0.0776
 2114   0.0782
 2115   0.1316
 2116   0.1314
 2117   0.1305
 2118   0.0840
 2119   0.1034
 2120   0.1026
 2121   0.1053
 2122   0.1548
 2123   0.1566
 2124   0.1550
 2125   0.0654
 2126   0.0712
 2127   0.0630
 2128   0.0692
 2129   0.0611
 2130   0.0631
 2131   0.0635
 2132   0.0700
 2133   0.0689
 2134   0.0653
 2135   0.0725
 2136   0.0779
 2137   0.1298
 2138   0.1342
 2139   0.1353
 2140   0.0737
 2141   0.1298
 2142   0.1296
 2143   0.1293
 2144   0.0610
 2145   0.0657
 2146   0.0610
 2147   0.0643
 2148   0.0606
 2149   0.0622
 2150   0.0634
 2151   0.0677
 2152   0.0669
 2153   0.0662
 2154   0.0822
 2155   0.0835
 2156   0.0693
 2157   0.0870
 2158   0.0861
 2159   0.0684
 2160   0.0701
 2161   0.0704
 2162   0.0749
 2163   0.0756
 2164   0.0800
 2165   0.0742
 2166   0.0720
 2167   0.0772
 2168   0.0602
 2169   0.0656
 2170   0.0599
 2171   0.0651
 2172   0.0590
 2173   0.0659
 2174   0.0635
 2175   0.0692
 2176   0.0739
 2177   0.1026
 2178   0.0680
 2179   0.1245
 2180   0.1264
 2181   0.1264
 2182   0.0569
 2183   0.0652
 2184   0.0545
 2185   0.0595
 2186   0.0523
 2187   0.0581
 2188   0.0516
 2189   0.0578
 2190   0.0601
 2191   0.0564
 2192   0.0675
 2193   0.0671
 2194   0.0599
 2195   0.0874
 2196   0.0639
 2197   0.0824
 2198   0.0719
 2199   0.0509
 2200   0.0555
 2201   0.0493
 2202   0.0525
 2203   0.0486
 2204   0.0514
 2205   0.0569
 2206   0.0656
 2207   0.0612
 2208   0.0706
 2209   0.0966
 2210   0.1017
 2211   0.0755
 2212   0.1256
 2213   0.1475
 2214   0.0465
 2215   0.0515
 2216   0.0464
 2217   0.0524
 2218   0.0456
 2219   0.0481
 2220   0.0532
 2221   0.1154
 2222   0.0880
 2223   0.1086
 2224   0.1186
 2225   0.0450
 2226   0.0508
 2227   0.0449
 2228   0.0492
 2229   0.0455
 2230   0.0485
 2231   0.0504
 2232   0.0778
 2233   0.0771
 2234   0.0653
 2235   0.0976
 2236   0.0993
 2237   0.0601
 2238   0.0718
 2239   0.0694
 2240   0.0474
 2241   0.0524
 2242   0.0495
 2243   0.0540
 2244   0.0520
 2245   0.0555
 2246   0.0562
 2247   0.0630
 2248   0.0628
 2249   0.0564
 2250   0.0525
 2251   0.0670
 2252   0.0578
 2253   0.0727
 2254   0.0606
 2255   0.0658
 2256   0.0687
 2257   0.1240
 2258   0.1244
 2259   0.1253
 2260   0.0631
 2261   0.0689
 2262   0.0682
 2263   0.0740
 2264   0.0708
 2265   0.0704
 2266   0.0761
 2267   0.0828
 2268   0.0824
 2269   0.0745
 2270   0.0741
 2271   0.0832
 2272   0.0723
 2273   0.0735
 2274   0.0752
 2275   0.0772
 2276   0.0799
 2277   0.1027
 2278   0.1013
 2279   0.1504
 2280   0.1494
 2281   0.1560
 2282   0.0887
 2283   0.1408
 2284   0.1419
 2285   0.1425
 2286   0.0787
 2287   0.0818
 2288   0.0834
 2289   0.0857
 2290   0.0908
 2291   0.0940
 2292   0.0995
 2293   0.1083
 2294   0.1202
 2295   0.1124
 2296   0.1567
 2297   0.1784
 2298   0.2395
 2299   0.1990
 2300   0.0958
 2301   0.1074
 2302   0.0953
 2303   0.0950
 2304   0.1052
 2305   0.1122
 2306   0.1186
 2307   0.0977
 2308   0.1094
 2309   0.0866
 2310   0.0880
 2311   0.0813
 2312   0.0855
 2313   0.0907
 2314   0.1355
 2315   0.1344
 2316   0.1262
 2317   0.1564
 2318   0.0733
 2319   0.0768
 2320   0.0697
 2321   0.0733
 2322   0.0660
 2323   0.0666
 2324   0.0700
 2325   0.0756
 2326   0.0730
 2327   0.0749
 2328   0.0643
 2329   0.0701
 2330   0.0635
 2331   0.0672
 2332   0.0644
 2333   0.0673
 2334   0.0693
 2335   0.0731
 2336   0.0752
 2337   0.0713
 2338   0.0744
 2339   0.0783
 2340   0.0796
 2341   0.0862
 2342   0.0834
 2343   0.0917
 2344   0.0771
 2345   0.0823
 2346   0.0833
 2347   0.0932
 2348   0.0635
 2349   0.0662
 2350   0.0649
 2351   0.0696
 2352   0.0642
 2353   0.0665
 2354   0.0663
 2355   0.0693
 2356   0.0697
 2357   0.0713
 2358   0.0744
 2359   0.1334
 2360   0.1240
 2361   0.1302
 2362   0.0659
 2363   0.0723
 2364   0.0676
 2365   0.0729
 2366   0.0694
 2367   0.0709
 2368   0.0792
 2369   0.1192
 2370   0.1019
 2371   0.1539
 2372   0.1549
 2373   0.1586
 2374   0.1130
 2375   0.1703
 2376   0.1600
 2377   0.1643
 2378   0.0691
 2379   0.0750
 2380   0.0707
 2381   0.0755
 2382   0.0730
 2383   0.0751
 2384   0.0815
 2385   0.1233
 2386   0.1417
 2387   0.1005
 2388   0.1644
 2389   0.1475
 2390   0.1031
 2391   0.1138
 2392   0.1682
 2393   0.1694
 2394   0.1682
 2395   0.0749
 2396   0.0816
 2397   0.0740
 2398   0.0751
 2399   0.0734
 2400   0.0768
 2401   0.0767
 2402   0.0801
 2403   0.0832
 2404   0.0942
 2405   0.0846
 2406   0.1115
 2407   0.1526
 2408   0.1323
 2409   0.0702
 2410   0.0707
 2411   0.0721
 2412   0.0776
 2413   0.0713
 2414   0.0719
 2415   0.0735
 2416   0.0784
 2417   0.0784
 2418   0.0731
 2419   0.0766
 2420   0.0755
 2421   0.0738
 2422   0.0843
 2423   0.0749
 2424   0.0801
 2425   0.0790
 2426   0.0851
 2427   0.0844
 2428   0.0791
 2429   0.0820
 2430   0.0861
 2431   0.0974
 2432   0.1041
 2433   0.1054
 2434   0.0910
 2435   0.1003
 2436   0.1098
 2437   0.1301
 2438   0.1327
 2439   0.1117
 2440   0.1350
 2441   0.1284
 2442   0.0855
 2443   0.0910
 2444   0.0967
 2445   0.1133
 2446   0.1027
 2447   0.1093
 2448   0.1260
 2449   0.1879
 2450   0.1650
 2451   0.1702
 2452   0.2067
 2453   0.1012
 2454   0.1157
 2455   0.1007
 2456   0.1070
 2457   0.1094
 2458   0.1147
 2459   0.1228
 2460   0.1335
 2461   0.1326
 2462   0.1502
 2463   0.1940
 2464   0.2077
 2465   0.2554
 2466   0.2354
 2467   0.1133
 2468   0.1468
 2469   0.1147
 2470   0.1358
 2471   0.1207
 2472   0.1331
 2473   0.1320
 2474   0.1096
 2475   0.1079
 2476   0.1228
 2477   0.1444
 2478   0.1197
 2479   0.1206
 2480   0.1492
 2481   0.1857
 2482   0.1704
 2483   0.1890
 2484   0.2142
 2485   0.2297
 2486   0.2229
 2487   0.2510
 2488   0.2773
 2489   0.3105
 2490   0.3097
 2491   0.1049
 2492   0.1184
 2493   0.0946
 2494   0.1070
 2495   0.0864
 2496   0.0974
 2497   0.0869
 2498   0.1353
 2499   0.1369
 2500   0.1390
 2501   0.0844
 2502   0.0946
 2503   0.0823
 2504   0.0864
 2505   0.0829
 2506   0.0871
 2507   0.0907
 2508   0.1220
 2509   0.1346
 2510   0.1356
 2511   0.1443
 2512   0.0807
 2513   0.0874
 2514   0.0836
 2515   0.0929
 2516   0.0851
 2517   0.0837
 2518   0.0913
 2519   0.0985
 2520   0.0974
 2521   0.0880
 2522   0.0947
 2523   0.1042
 2524   0.0946
 2525   0.1043
 2526   0.0883
 2527   0.0932
 2528   0.0906
 2529   0.0839
 2530   0.0859
 2531   0.0842
 2532   0.0867
 2533   0.0878
 2534   0.0993
 2535   0.0830
 2536   0.0827
 2537   0.0820
 2538   0.0849
 2539   0.0858
 2540   0.1212
 2541   0.1277
 2542   0.1199
 2543   0.1765
 2544   0.1725
 2545   0.1080
 2546   0.1323
 2547   0.1314
 2548   0.1308
 2549   0.1948
 2550   0.1763
 2551   0.1467
 2552   0.1884
 2553   0.1882
 2554   0.1878
 2555   0.0789
 2556   0.0805
 2557   0.0803
 2558   0.0868
 2559   0.0767
 2560   0.0758
 2561   0.0820
 2562   0.1267
 2563   0.1388
 2564   0.1927
 2565   0.1955
 2566   0.1886
 2567   0.1248
 2568   0.1681
 2569   0.1799
 2570   0.1333
 2571   0.1716
 2572   0.1746
 2573   0.1718
 2574   0.0759
 2575   0.0806
 2576   0.0762
 2577   0.0794
 2578   0.0760
 2579   0.0778
 2580   0.0792
 2581   0.0852
 2582   0.0852
 2583   0.0793
 2584   0.0971
 2585   0.1228
 2586   0.1038
 2587   0.1326
 2588   0.0944
 2589   0.1055
 2590   0.0955
 2591   0.1211
 2592   0.1018
 2593   0.1295
 2594   0.0764
 2595   0.0831
 2596   0.0756
 2597   0.0791
 2598   0.0749
 2599   0.0756
 2600   0.0805
 2601   0.0860
 2602   0.0848
 2603   0.0835
 2604   0.0868
 2605   0.0867
 2606   0.0910
 2607   0.1006
 2608   0.1025
 2609   0.1007
 2610   0.1253
 2611   0.1210
 2612   0.1179
 2613   0.1594
 2614   0.1603
 2615   0.1599
 2616   0.0733
 2617   0.0788
 2618   0.0708
 2619   0.0720
 2620   0.0709
 2621   0.0744
 2622   0.0776
 2623   0.1145
 2624   0.1129
 2625   0.0894
 2626   0.1488
 2627   0.1466
 2628   0.1071
 2629   0.1682
 2630   0.2214
 2631   0.2221
 2632   0.2204
 2633   0.0730
 2634   0.0804
 2635   0.0752
 2636   0.0785
 2637   0.0797
 2638   0.0820
 2639   0.0906
 2640   0.0958
 2641   0.0968
 2642   0.1066
 2643   0.1177
 2644   0.1182
 2645   0.1280
 2646   0.1754
 2647   0.1813
 2648   0.0805
 2649   0.0826
 2650   0.0860
 2651   0.0899
 2652   0.0935
 2653   0.1023
 2654   0.1048
 2655   0.1205
 2656   0.1268
 2657   0.1318
 2658   0.1678
 2659   0.1598
 2660   0.1802
 2661   0.2165
 2662   0.2266
 2663   0.2427
 2664   0.2766
 2665   0.2891
 2666   0.3081
 2667   0.3440
 2668   0.3424
 2669   0.3465
 2670   0.0903
 2671   0.0968
 2672   0.0875
 2673   0.0898
 2674   0.0914
 2675   0.1012
 2676   0.1011
 2677   0.0831
 2678   0.0914
 2679   0.0771
 2680   0.0787
 2681   0.0801
 2682   0.0895
 2683   0.0950
 2684   0.1566
 2685   0.1524
 2686   0.1445
 2687   0.2088
 2688   0.2140
 2689   0.1632
 2690   0.2029
 2691   0.1981
 2692   0.2309
 2693   0.2683
 2694   0.2726
 2695   0.3073
 2696   0.3466
 2697   0.3483
 2698   0.3449
 2699   0.0766
 2700   0.0781
 2701   0.0805
 2702   0.0881
 2703   0.0803
 2704   0.0776
 2705   0.0858
 2706   0.0925
 2707   0.0932
 2708   0.1443
 2709   0.1347
 2710   0.1432
 2711   0.0905
 2712   0.1406
 2713   0.1384
 2714   0.1399
 2715   0.0865
 2716   0.0991
 2717   0.0866
 2718   0.0859
 2719   0.0951
 2720   0.1057
 2721   0.1083
 2722   0.1649
 2723   0.1805
 2724   0.2356
 2725   0.2233
 2726   0.2343
 2727   0.1152
 2728   0.1647
 2729   0.1675
 2730   0.1702
 2731   0.0942
 2732   0.1056
 2733   0.0894
 2734   0.0896
 2735   0.0899
 2736   0.0954
 2737   0.0948
 2738   0.1077
 2739   0.1039
 2740   0.1089
 2741   0.1402
 2742   0.1326
 2743   0.1405
 2744   0.1708
 2745   0.1807
 2746   0.1712
 2747   0.2186
 2748   0.2095
 2749   0.1965
 2750   0.2331
 2751   0.2331
 2752   0.2310
 2753   0.0853
 2754   0.0842
 2755   0.0882
 2756   0.0957
 2757   0.0864
 2758   0.0850
 2759   0.0928
 2760   0.0968
 2761   0.0958
 2762   0.1047
 2763   0.1265
 2764   0.0897
 2765   0.1018
 2766   0.0865
 2767   0.0862
 2768   0.0906
 2769   0.0966
 2770   0.0986
 2771   0.1363
 2772   0.1326
 2773   0.1732
 2774   0.1915
 2775   0.1839
 2776   0.1520
 2777   0.2057
 2778   0.1985
 2779   0.2009
 2780   0.0883
 2781   0.0905
 2782   0.0923
 2783   0.1002
 2784   0.0942
 2785   0.0966
 2786   0.1088
 2787   0.1552
 2788   0.1265
 2789   0.1673
 2790   0.2034
 2791   0.2207
 2792   0.1907
 2793   0.2292
 2794   0.2343
 2795   0.0966
 2796   0.1090
 2797   0.0977
 2798   0.0994
 2799   0.1054
 2800   0.1144
 2801   0.1153
 2802   0.1688
 2803   0.1707
 2804   0.1203
 2805   0.1874
 2806   0.1748
 2807   0.2272
 2808   0.2245
 2809   0.2224
 2810   0.1806
 2811   0.2294
 2812   0.2305
 2813   0.2339
 2814   0.1149
 2815   0.1277
 2816   0.1286
 2817   0.1386
 2818   0.1441
 2819   0.1498
 2820   0.1814
 2821   0.2055
 2822   0.2194
 2823   0.2205
 2824   0.2795
 2825   0.2645
 2826   0.1434
 2827   0.1984
 2828   0.1242
 2829   0.1461
 2830   0.1288
 2831   0.1504
 2832   0.1453
 2833   0.1912
 2834   0.1833
 2835   0.1794
 2836   0.1223
 2837   0.1326
 2838   0.1321
 2839   0.1652
 2840   0.1759
 2841   0.1810
 2842   0.1310
 2843   0.1387
 2844   0.1606
 2845   0.1665
 2846   0.1884
 2847   0.1912
 2848   0.2175
 2849   0.2362
 2850   0.1156
 2851   0.1205
 2852   0.1131
 2853   0.1231
 2854   0.1139
 2855   0.1235
 2856   0.1283
 2857   0.1324
 2858   0.1531
 2859   0.1509
 2860   0.1823
 2861   0.1996
 2862   0.2333
 2863   0.2279
 2864   0.1066
 2865   0.1131
 2866   0.1013
 2867   0.1066
 2868   0.0971
 2869   0.0983
 2870   0.1003
 2871   0.1047
 2872   0.1056
 2873   0.1014
 2874   0.1372
 2875   0.1915
 2876   0.1422
 2877   0.1979
 2878   0.1143
 2879   0.1271
 2880   0.1573
 2881   0.1394
 2882   0.1941
 2883   0.1444
 2884   0.2009
 2885   0.0945
 2886   0.1024
 2887   0.0898
 2888   0.0928
 2889   0.0862
 2890   0.0880
 2891   0.0907
 2892   0.0976
 2893   0.0953
 2894   0.0933
 2895   0.0906
 2896   0.0959
 2897   0.1045
 2898   0.0961
 2899   0.1009
 2900   0.0946
 2901   0.1020
 2902   0.0809
 2903   0.0850
 2904   0.0788
 2905   0.0858
 2906   0.0739
 2907   0.0741
 2908   0.0760
 2909   0.0825
 2910   0.0782
 2911   0.0768
 2912   0.0850
 2913   0.0945
 2914   0.0886
 2915   0.1001
 2916   0.0842
 2917   0.0929
 2918   0.0936
 2919   0.0764
 2920   0.0803
 2921   0.0796
 2922   0.0850
 2923   0.0736
 2924   0.0891
 2925   0.0706
 2926   0.0788
 2927   0.0676
 2928   0.0698
 2929   0.0709
 2930   0.0756
 2931   0.0730
 2932   0.0763
 2933   0.0844
 2934   0.0877
 2935   0.0728
 2936   0.1211
 2937   0.1278
 2938   0.0636
 2939   0.0647
 2940   0.0637
 2941   0.0695
 2942   0.0605
 2943   0.0633
 2944   0.0646
 2945   0.0726
 2946   0.0686
 2947   0.0769
 2948   0.0943
 2949   0.1066
 2950   0.0764
 2951   0.1331
 2952   0.1408
 2953   0.0576
 2954   0.0611
 2955   0.0580
 2956   0.0636
 2957   0.0567
 2958   0.0588
 2959   0.0618
 2960   0.0687
 2961   0.0673
 2962   0.0647
 2963   0.0556
 2964   0.0641
 2965   0.0546
 2966   0.0593
 2967   0.0556
 2968   0.0576
 2969   0.0632
 2970   0.0889
 2971   0.0965
 2972   0.0784
 2973   0.1197
 2974   0.0562
 2975   0.0624
 2976   0.0571
 2977   0.0614
 2978   0.0580
 2979   0.0613
 2980   0.0616
 2981   0.0657
 2982   0.0702
 2983   0.0638
 2984   0.0594
 2985   0.0686
 2986   0.0580
 2987   0.0609
 2988   0.0587
 2989   0.0610
 2990   0.0616
 2991   0.0665
 2992   0.0678
 2993   0.0638
 2994   0.0722
 2995   0.0791
 2996   0.0827
 2997   0.0963
 2998   0.0855
 2999   0.1031
 3000   0.1694
 3001   0.0714
 3002   0.0781
 3003   0.0816
 3004   0.0943
 3005   0.0597
 3006   0.0644
 3007   0.0621
 3008   0.0640
 3009   0.0721
 3010   0.0700
 3011   0.0645
 3012   0.0676
 3013   0.0707
 3014   0.0818
 3015   0.0819
 3016   0.0721
 3017   0.0869
 3018   0.0891
 3019   0.0669
 3020   0.0729
 3021   0.0716
 3022   0.0769
 3023   0.0757
 3024   0.0796
 3025   0.0865
 3026   0.1110
 3027   0.0918
 3028   0.1020
 3029   0.1342
 3030   0.1383
 3031   0.1751
 3032   0.1732
 3033   0.0762
 3034   0.0805
 3035   0.0796
 3036   0.0830
 3037   0.0853
 3038   0.0939
 3039   0.0955
 3040   0.1471
 3041   0.1424
 3042   0.1419
 3043   0.0839
 3044   0.0906
 3045   0.0827
 3046   0.0845
 3047   0.0864
 3048   0.0928
 3049   0.0932
 3050   0.0831
 3051   0.0923
 3052   0.0786
 3053   0.0813
 3054   0.0782
 3055   0.0846
 3056   0.0868
 3057   0.1334
 3058   0.1388
 3059   0.1371
 3060   0.1983
 3061   0.1927
 3062   0.1365
 3063   0.1761
 3064   0.1788
 3065   0.0722
 3066   0.0797
 3067   0.0685
 3068   0.0733
 3069   0.0662
 3070   0.0672
 3071   0.0702
 3072   0.0738
 3073   0.0738
 3074   0.1259
 3075   0.1241
 3076   0.1291
 3077   0.0788
 3078   0.1114
 3079   0.1191
 3080   0.1226
 3081   0.1753
 3082   0.1765
 3083   0.1777
 3084   0.0657
 3085   0.0726
 3086   0.0642
 3087   0.0669
 3088   0.0644
 3089   0.0671
 3090   0.0707
 3091   0.0745
 3092   0.0803
 3093   0.0989
 3094   0.0782
 3095   0.1295
 3096   0.1334
 3097   0.1315
 3098   0.0623
 3099   0.0642
 3100   0.0641
 3101   0.0689
 3102   0.0631
 3103   0.0636
 3104   0.0664
 3105   0.0732
 3106   0.0730
 3107   0.0674
 3108   0.0644
 3109   0.0723
 3110   0.0619
 3111   0.0631
 3112   0.0620
 3113   0.0657
 3114   0.0644
 3115   0.0676
 3116   0.0737
 3117   0.1268
 3118   0.1338
 3119   0.1277
 3120   0.0741
 3121   0.1295
 3122   0.1309
 3123   0.1295
 3124   0.0609
 3125   0.0624
 3126   0.0633
 3127   0.0680
 3128   0.0623
 3129   0.0616
 3130   0.0664
 3131   0.0745
 3132   0.0722
 3133   0.0657
 3134   0.0650
 3135   0.0720
 3136   0.0666
 3137   0.0683
 3138   0.0731
 3139   0.0854
 3140   0.0815
 3141   0.1111
 3142   0.1229
 3143   0.0870
 3144   0.1331
 3145   0.1205
 3146   0.0839
 3147   0.0979
 3148   0.0900
 3149   0.0966
 3150   0.1104
 3151   0.1038
 3152   0.1271
 3153   0.1403
 3154   0.1394
 3155   0.1035
 3156   0.0939
 3157   0.1209
 3158   0.0713
 3159   0.0745
 3160   0.0771
 3161   0.0856
 3162   0.0802
 3163   0.0812
 3164   0.0857
 3165   0.0892
 3166   0.0905
 3167   0.0886
 3168   0.0927
 3169   0.0926
 3170   0.0829
 3171   0.0892
 3172   0.0851
 3173   0.0885
 3174   0.0890
 3175   0.0911
 3176   0.0904
 3177   0.0943
 3178   0.1024
 3179   0.0942
 3180   0.1023
 3181   0.1153
 3182   0.1287
 3183   0.1302
 3184   0.0950
 3185   0.1026
 3186   0.0971
 3187   0.0972
 3188   0.1025
 3189   0.1072
 3190   0.1055
 3191   0.1097
 3192   0.1081
 3193   0.1102
 3194   0.1228
 3195   0.1360
 3196   0.1272
 3197   0.1405
 3198   0.1211
 3199   0.1134
 3200   0.1231
 3201   0.1259
 3202   0.1410
 3203   0.1605
 3204   0.1326
 3205   0.1421
 3206   0.1430
 3207   0.1604
 3208   0.1062
 3209   0.1162
 3210   0.1031
 3211   0.1002
 3212   0.1080
 3213   0.1136
 3214   0.1135
 3215   0.1212
 3216   0.1205
 3217   0.1174
 3218   0.1089
 3219   0.1176
 3220   0.1331
 3221   0.1086
 3222   0.1116
 3223   0.1084
 3224   0.1178
 3225   0.1062
 3226   0.1142
 3227   0.1017
 3228   0.1022
 3229   0.1006
 3230   0.1061
 3231   0.1008
 3232   0.0989
 3233   0.1087
 3234   0.0968
 3235   0.1031
 3236   0.0961
 3237   0.0979
 3238   0.1034
 3239   0.1266
 3240   0.1158
 3241   0.1354
 3242   0.1340
 3243   0.0918
 3244   0.0986
 3245   0.0923
 3246   0.1030
 3247   0.0863
 3248   0.0883
 3249   0.0887
 3250   0.0895
 3251   0.0963
 3252   0.0903
 3253   0.0949
 3254   0.0942
 3255   0.0991
 3256   0.0977
 3257   0.0806
 3258   0.0843
 3259   0.0771
 3260   0.0816
 3261   0.0724
 3262   0.0736
 3263   0.0711
 3264   0.0772
 3265   0.0744
 3266   0.0687
 3267   0.0771
 3268   0.0757
 3269   0.0695
 3270   0.0795
 3271   0.0811
 3272   0.0687
 3273   0.0704
 3274   0.0754
 3275   0.0824
 3276   0.0809
 3277   0.0963
 3278   0.0896
 3279   0.0893
 3280   0.1026
 3281   0.0727
 3282   0.0763
 3283   0.0736
 3284   0.0763
 3285   0.0808
 3286   0.0829
 3287   0.0740
 3288   0.0771
 3289   0.0787
 3290   0.0859
 3291   0.0884
 3292   0.0792
 3293   0.0868
 3294   0.0904
 3295   0.0718
 3296   0.0733
 3297   0.0734
 3298   0.0776
 3299   0.0725
 3300   0.0730
 3301   0.0749
 3302   0.0768
 3303   0.0787
 3304   0.0774
 3305   0.0821
 3306   0.0867
 3307   0.0861
 3308   0.0937
 3309   0.0844
 3310   0.0798
 3311   0.0829
 3312   0.0846
 3313   0.0899
 3314   0.0968
 3315   0.0906
 3316   0.0977
 3317   0.0931
 3318   0.1017
 3319   0.0729
 3320   0.0770
 3321   0.0719
 3322   0.0727
 3323   0.0733
 3324   0.0765
 3325   0.0764
 3326   0.0832
 3327   0.0811
 3328   0.1321
 3329   0.1318
 3330   0.1365
 3331   0.0856
 3332   0.1387
 3333   0.1367
 3334   0.1359
 3335   0.0726
 3336   0.0749
 3337   0.0756
 3338   0.0803
 3339   0.0763
 3340   0.0773
 3341   0.0819
 3342   0.1339
 3343   0.1419
 3344   0.1432
 3345   0.1744
 3346   0.0797
 3347   0.0894
 3348   0.0772
 3349   0.0756
 3350   0.0810
 3351   0.0892
 3352   0.0900
 3353   0.1128
 3354   0.1119
 3355   0.0784
 3356   0.0973
 3357   0.1215
 3358   0.1109
 3359   0.1423
 3360   0.1073
 3361   0.1304
 3362   0.0878
 3363   0.1084
 3364   0.1014
 3365   0.1269
 3366   0.0772
 3367   0.0773
 3368   0.0826
 3369   0.0915
 3370   0.0812
 3371   0.0852
 3372   0.0891
 3373   0.1066
 3374   0.1021
 3375   0.1057
 3376   0.1574
 3377   0.1374
 3378   0.1763
 3379   0.1577
 3380   0.0795
 3381   0.0824
 3382   0.0820
 3383   0.0856
 3384   0.0858
 3385   0.0880
 3386   0.0981
 3387   0.1374
 3388   0.1499
 3389   0.1470
 3390   0.2005
 3391   0.2154
 3392   0.1560
 3393   0.2100
 3394   0.1925
 3395   0.2316
 3396   0.2232
 3397   0.0879
 3398   0.0943
 3399   0.0892
 3400   0.0911
 3401   0.0947
 3402   0.0992
 3403   0.1077
 3404   0.1343
 3405   0.1272
 3406   0.1381
 3407   0.1696
 3408   0.1850
 3409   0.1985
 3410   0.2283
 3411   0.0918
 3412   0.0994
 3413   0.0866
 3414   0.0862
 3415   0.0851
 3416   0.0842
 3417   0.0872
 3418   0.0944
 3419   0.0909
 3420   0.0870
 3421   0.0947
 3422   0.0977
 3423   0.1456
 3424   0.1445
 3425   0.1474
 3426   0.0930
 3427   0.1407
 3428   0.1461
 3429   0.1397
 3430   0.0874
 3431   0.0963
 3432   0.0875
 3433   0.0937
 3434   0.0870
 3435   0.0904
 3436   0.0957
 3437   0.1347
 3438   0.1323
 3439   0.1444
 3440   0.1989
 3441   0.2002
 3442   0.1728
 3443   0.2226
 3444   0.2260
 3445   0.0841
 3446   0.0898
 3447   0.0846
 3448   0.0910
 3449   0.0829
 3450   0.0837
 3451   0.0842
 3452   0.0876
 3453   0.0871
 3454   0.0871
 3455   0.0944
 3456   0.1010
 3457   0.1029
 3458   0.1152
 3459   0.1041
 3460   0.1180
 3461   0.1417
 3462   0.0934
 3463   0.0997
 3464   0.1015
 3465   0.1127
 3466   0.0842
 3467   0.0902
 3468   0.0836
 3469   0.0850
 3470   0.0858
 3471   0.0897
 3472   0.0944
 3473   0.1495
 3474   0.1532
 3475   0.1436
 3476   0.2094
 3477   0.2067
 3478   0.1778
 3479   0.2272
 3480   0.2319
 3481   0.2601
 3482   0.2776
 3483   0.0839
 3484   0.0855
 3485   0.0864
 3486   0.0921
 3487   0.0855
 3488   0.0852
 3489   0.0892
 3490   0.0914
 3491   0.0922
 3492   0.1387
 3493   0.1426
 3494   0.1389
 3495   0.0985
 3496   0.1110
 3497   0.1129
 3498   0.1155
 3499   0.1605
 3500   0.1630
 3501   0.1602
 3502   0.0867
 3503   0.0946
 3504   0.0846
 3505   0.0862
 3506   0.0860
 3507   0.0916
 3508   0.0906
 3509   0.0825
 3510   0.0823
 3511   0.0852
 3512   0.0924
 3513   0.0833
 3514   0.0816
 3515   0.0892
 3516   0.0957
 3517   0.0933
 3518   0.0889
 3519   0.0955
 3520   0.1027
 3521   0.0972
 3522   0.1060
 3523   0.0920
 3524   0.0960
 3525   0.0936
 3526   0.0871
 3527   0.0892
 3528   0.0882
 3529   0.0903
 3530   0.0829
 3531   0.0891
 3532   0.0799
 3533   0.0802
 3534   0.0803
 3535   0.0851
 3536   0.0839
 3537   0.1429
 3538   0.1674
 3539   0.2222
 3540   0.2266
 3541   0.2191
 3542   0.1298
 3543   0.1827
 3544   0.1976
 3545   0.1561
 3546   0.1993
 3547   0.1974
 3548   0.1984
 3549   0.0802
 3550   0.0878
 3551   0.0784
 3552   0.0814
 3553   0.0803
 3554   0.0837
 3555   0.0893
 3556   0.0942
 3557   0.0986
 3558   0.0940
 3559   0.0783
 3560   0.0832
 3561   0.0779
 3562   0.0841
 3563   0.0760
 3564   0.0782
 3565   0.0766
 3566   0.0811
 3567   0.0802
 3568   0.0779
 3569   0.0802
 3570   0.0771
 3571   0.0817
 3572   0.0779
 3573   0.0796
 3574   0.0808
 3575   0.0868
 3576   0.0867
 3577   0.0773
 3578   0.0810
 3579   0.0755
 3580   0.0784
 3581   0.0730
 3582   0.0750
 3583   0.0756
 3584   0.0835
 3585   0.0841
 3586   0.1384
 3587   0.1373
 3588   0.1315
 3589   0.0852
 3590   0.1374
 3591   0.1379
 3592   0.1366
 3593   0.0725
 3594   0.0816
 3595   0.0708
 3596   0.0754
 3597   0.0709
 3598   0.0757
 3599   0.0745
 3600   0.0785
 3601   0.0811
 3602   0.0781
 3603   0.1365
 3604   0.2197
 3605   0.1386
 3606   0.2171
 3607   0.1017
 3608   0.1153
 3609   0.1542
 3610   0.2349
 3611   0.1659
 3612   0.2527
 3613   0.0696
 3614   0.0681
 3615   0.0819
 3616   0.0948
 3617   0.0860
 3618   0.0891
 3619   0.0941
 3620   0.0873
 3621   0.0964
 3622   0.0882
 3623   0.0931
 3624   0.0913
 3625   0.0947
 3626   0.0980
 3627   0.1238
 3628   0.1092
 3629   0.0832
 3630   0.0851
 3631   0.1105
 3632   0.0917
 3633   0.0910
 3634   0.0981
 3635   0.1060
 3636   0.0997
 3637   0.0951
 3638   0.1145
 3639   0.1562
 3640   0.1791
 3641   0.0778
 3642   0.1254
 3643   0.0814
 3644   0.0986
 3645   0.1098
 3646   0.1061
 3647   0.1158
 3648   0.1087
 3649   0.1266
 3650   0.1337
 3651   0.1393
 3652   0.1022
 3653   0.1015
 3654   0.1181
 3655   0.1364
 3656   0.1398
 3657   0.1409
 3658   0.1754
 3659   0.1759
 3660   0.0924
 3661   0.0963
 3662   0.0889
 3663   0.0959
 3664   0.0841
 3665   0.0869
 3666   0.0783
 3667   0.0813
 3668   0.0824
 3669   0.0755
 3670   0.0814
 3671   0.0816
 3672   0.0707
 3673   0.0753
 3674   0.0748
 3675   0.0681
 3676   0.0723
 3677   0.0630
 3678   0.0648
 3679   0.0703
 3680   0.0680
 3681   0.0648
 3682   0.0709
 3683   0.0671
 3684   0.0907
 3685   0.0999
 3686   0.0962
 3687   0.0982
 3688   0.1024
 3689   0.1054
 3690   0.1095
 3691   0.1223
 3692   0.1236
 3693   0.1504
 3694   0.1489
 3695   0.1132
 3696   0.1434
 3697   0.1282
 3698   0.1031
 3699   0.0949
 3700   0.1147
 3701   0.1290
 3702   0.1120
 3703   0.1108
 3704   0.1357
 3705   0.1511
 3706   0.1385
 3707   0.1630
 3708   0.1996
 3709   0.2207
 3710   0.2678
 3711   0.2461
 3712   0.0989
 3713   0.1054
 3714   0.0913
 3715   0.0975
 3716   0.0863
 3717   0.0869
 3718   0.0913
 3719   0.1001
 3720   0.0984
 3721   0.0936
 3722   0.1425
 3723   0.1433
 3724   0.0908
 3725   0.1009
 3726   0.0929
 3727   0.0933
 3728   0.1035
 3729   0.1221
 3730   0.1230
 3731   0.0934
 3732   0.1117
 3733   0.0958
 3734   0.1125
 3735   0.1031
 3736   0.1136
 3737   0.1314
 3738   0.1243
 3739   0.1811
 3740   0.2138
 3741   0.1809
 3742   0.2212
 3743   0.2274
 3744   0.2219
 3745   0.0966
 3746   0.1067
 3747   0.0933
 3748   0.1007
 3749   0.0921
 3750   0.0998
 3751   0.0949
 3752   0.0944
 3753   0.1027
 3754   0.0962
 3755   0.0965
 3756   0.1045
 3757   0.1082
 3758   0.1258
 3759   0.1330
 3760   0.1385
 3761   0.1523
 3762   0.1762
 3763   0.1008
 3764   0.1003
 3765   0.1042
 3766   0.1112
 3767   0.1047
 3768   0.1018
 3769   0.1067
 3770   0.1162
 3771   0.1148
 3772   0.0988
 3773   0.1138
 3774   0.1882
 3775   0.1086
 3776   0.1603
 3777   0.1093
 3778   0.1144
 3779   0.1180
 3780   0.1023
 3781   0.1021
 3782   0.1044
 3783   0.1113
 3784   0.1202
 3785   0.1176
 3786   0.1027
 3787   0.1003
 3788   0.1102
 3789   0.1294
 3790   0.1235
 3791   0.1173
 3792   0.1411
 3793   0.1382
 3794   0.1050
 3795   0.1165
 3796   0.1019
 3797   0.1016
 3798   0.1050
 3799   0.1101
 3800   0.1067
 3801   0.1072
 3802   0.1155
 3803   0.1530
 3804   0.1554
 3805   0.1637
 3806   0.1103
 3807   0.1527
 3808   0.1555
 3809   0.1502
 3810   0.1083
 3811   0.1123
 3812   0.1178
 3813   0.1254
 3814   0.1294
 3815   0.1316
 3816   0.1545
 3817   0.1920
 3818   0.1839
 3819   0.2112
 3820   0.2432
 3821   0.1328
 3822   0.1910
 3823   0.1206
 3824   0.1500
 3825   0.1282
 3826   0.1417
 3827   0.1461
 3828   0.1818
 3829   0.1617
 3830   0.2077
 3831   0.2268
 3832   0.1196
 3833   0.1148
 3834   0.1329
 3835   0.1485
 3836   0.1402
 3837   0.1547
 3838   0.1514
 3839   0.1600
 3840   0.1664
 3841   0.1802
 3842   0.2373
 3843   0.2184
 3844   0.2561
 3845   0.2482
 3846   0.1369
 3847   0.1475
 3848   0.1390
 3849   0.1432
 3850   0.1517
 3851   0.1569
 3852   0.1797
 3853   0.1581
 3854   0.1809
 3855   0.1721
 3856   0.1768
 3857   0.2154
 3858   0.2731
 3859   0.3164
 3860   0.3561
 3861   0.3638
 3862   0.3648
 3863   0.1479
 3864   0.1720
 3865   0.1411
 3866   0.2050
 3867   0.1098
 3868   0.1150
 3869   0.1733
 3870   0.2122
 3871   0.2268
 3872   0.2202
 3873   0.2905
 3874   0.3204
 3875   0.3751
 3876   0.4498
 3877   0.4004
 3878   0.5035
 3879   0.5370
 3880   0.2822
 3881   0.3082
 3882   0.3671
 3883   0.4370
 3884   0.1018
 3885   0.1619
 3886   0.0908
 3887   0.1330
 3888   0.0940
 3889   0.1207
 3890   0.1165
 3891   0.0823
 3892   0.0979
 3893   0.0719
 3894   0.0735
 3895   0.0696
 3896   0.0745
 3897   0.0824
 3898   0.1575
 3899   0.1634
 3900   0.2166
 3901   0.2203
 3902   0.2225
 3903   0.1408
 3904   0.2026
 3905   0.2004
 3906   0.1952
 3907   0.0643
 3908   0.0715
 3909   0.0621
 3910   0.0710
 3911   0.0577
 3912   0.0611
 3913   0.0598
 3914   0.0688
 3915   0.0653
 3916   0.0588
 3917   0.0718
 3918   0.0712
 3919   0.0617
 3920   0.0798
 3921   0.0774
 3922   0.0629
 3923   0.0799
 3924   0.0901
 3925   0.0833
 3926   0.1361
 3927   0.1352
 3928   0.1352
 3929   0.0552
 3930   0.0609
 3931   0.0585
 3932   0.0687
 3933   0.0596
 3934   0.0650
 3935   0.0702
 3936   0.0587
 3937   0.0752
 3938   0.0570
 3939   0.0679
 3940   0.0556
 3941   0.0607
 3942   0.0564
 3943   0.0630
 3944   0.0618
 3945   0.0534
 3946   0.0534
 3947   0.0592
 3948   0.0556
 3949   0.0628
 3950   0.0592
 3951   0.0664
 3952   0.0599
 3953   0.0690
 3954   0.0633
 3955   0.0753
 3956   0.0557
 3957   0.0607
 3958   0.0572
 3959   0.0624
 3960   0.0589
 3961   0.0612
 3962   0.0663
 3963   0.1096
 3964   0.1083
 3965   0.1029
 3966   0.1378
 3967   0.0597
 3968   0.0700
 3969   0.0588
 3970   0.0630
 3971   0.0599
 3972   0.0622
 3973   0.0615
 3974   0.0706
 3975   0.0681
 3976   0.0591
 3977   0.0659
 3978   0.0759
 3979   0.0734
 3980   0.0868
 3981   0.0761
 3982   0.0895
 3983   0.0662
 3984   0.0756
 3985   0.0749
 3986   0.0895
 3987   0.0630
 3988   0.0673
 3989   0.0720
 3990   0.0826
 3991   0.0751
 3992   0.0787
 3993   0.0826
 3994   0.0885
 3995   0.0883
 3996   0.0922
 3997   0.1004
 3998   0.1000
 3999   0.1015
 4000   0.1325
 4001   0.1314
 4002   0.1255
 4003   0.1850
 4004   0.1715
 4005   0.1639
 4006   0.2065
 4007   0.2070
 4008   0.2086
 4009   0.0750
 4010   0.0784
 4011   0.0783
 4012   0.0828
 4013   0.0805
 4014   0.0812
 4015   0.0846
 4016   0.0924
 4017   0.0945
 4018   0.0766
 4019   0.0760
 4020   0.0869
 4021   0.0731
 4022   0.0834
 4023   0.0692
 4024   0.0715
 4025   0.0713
 4026   0.0814
 4027   0.0958
 4028   0.0774
 4029   0.0892
 4030   0.0884
 4031   0.0940
 4032   0.1047
 4033   0.1186
 4034   0.1127
 4035   0.1301
 4036   0.1197
 4037   0.1006
 4038   0.1080
 4039   0.0950
 4040   0.1029
 4041   0.0922
 4042   0.0996
 4043   0.1052
 4044   0.1107
 4045   0.1140
 4046   0.1205
 4047   0.1582
 4048   0.1597
 4049   0.2034
 4050   0.1742
 4051   0.0839
 4052   0.0857
 4053   0.0823
 4054   0.0887
 4055   0.0794
 4056   0.0840
 4057   0.0862
 4058   0.0730
 4059   0.0779
 4060   0.0695
 4061   0.0736
 4062   0.0656
 4063   0.0681
 4064   0.0706
 4065   0.1183
 4066   0.1161
 4067   0.1696
 4068   0.1710
 4069   0.1736
 4070   0.1132
 4071   0.1696
 4072   0.1659
 4073   0.1723
 4074   0.0623
 4075   0.0664
 4076   0.0603
 4077   0.0638
 4078   0.0586
 4079   0.0599
 4080   0.0624
 4081   0.0700
 4082   0.0680
 4083   0.0630
 4084   0.0711
 4085   0.0802
 4086   0.0744
 4087   0.0842
 4088   0.0686
 4089   0.0619
 4090   0.0626
 4091   0.0650
 4092   0.0683
 4093   0.0747
 4094   0.0741
 4095   0.0836
 4096   0.0733
 4097   0.0820
 4098   0.0586
 4099   0.0647
 4100   0.0595
 4101   0.0638
 4102   0.0597
 4103   0.0649
 4104   0.0730
 4105   0.1482
 4106   0.1344
 4107   0.1933
 4108   0.1919
 4109   0.1903
 4110   0.1262
 4111   0.1703
 4112   0.1947
 4113   0.1546
 4114   0.1960
 4115   0.1981
 4116   0.1941
 4117   0.0543
 4118   0.0611
 4119   0.0526
 4120   0.0586
 4121   0.0526
 4122   0.0578
 4123   0.0590
 4124   0.0512
 4125   0.0580
 4126   0.0501
 4127   0.0527
 4128   0.0514
 4129   0.0539
 4130   0.0550
 4131   0.0590
 4132   0.0593
 4133   0.0573
 4134   0.0675
 4135   0.0669
 4136   0.0615
 4137   0.0738
 4138   0.0732
 4139   0.0625
 4140   0.0642
 4141   0.0650
 4142   0.0719
 4143   0.0785
 4144   0.0777
 4145   0.0687
 4146   0.0689
 4147   0.0724
 4148   0.0510
 4149   0.0521
 4150   0.0540
 4151   0.0597
 4152   0.0544
 4153   0.0546
 4154   0.0610
 4155   0.0702
 4156   0.0741
 4157   0.0955
 4158   0.0705
 4159   0.1267
 4160   0.1316
 4161   0.1266
 4162   0.0560
 4163   0.0621
 4164   0.0570
 4165   0.0608
 4166   0.0595
 4167   0.0622
 4168   0.0636
 4169   0.0794
 4170   0.0733
 4171   0.0721
 4172   0.0932
 4173   0.0979
 4174   0.0849
 4175   0.1452
 4176   0.1315
 4177   0.1227
 4178   0.2013
 4179   0.1830
 4180   0.1301
 4181   0.1870
 4182   0.1701
 4183   0.1524
 4184   0.0621
 4185   0.0690
 4186   0.0633
 4187   0.0657
 4188   0.0679
 4189   0.0725
 4190   0.0748
 4191   0.1130
 4192   0.1061
 4193   0.1252
 4194   0.1376
 4195   0.0683
 4196   0.0691
 4197   0.0740
 4198   0.0809
 4199   0.0765
 4200   0.0761
 4201   0.0847
 4202   0.1181
 4203   0.1204
 4204   0.1385
 4205   0.1133
 4206   0.1636
 4207   0.1671
 4208   0.1671
 4209   0.0799
 4210   0.0845
 4211   0.0859
 4212   0.0899
 4213   0.0946
 4214   0.1012
 4215   0.1124
 4216   0.1298
 4217   0.1333
 4218   0.1434
 4219   0.1951
 4220   0.1708
 4221   0.1892
 4222   0.2042
 4223   0.0916
 4224   0.1099
 4225   0.0836
 4226   0.0892
 4227   0.0839
 4228   0.0916
 4229   0.0931
 4230   0.1181
 4231   0.1123
 4232   0.1209
 4233   0.1366
 4234   0.0758
 4235   0.0741
 4236   0.0773
 4237   0.0854
 4238   0.0735
 4239   0.0735
 4240   0.0823
 4241   0.0903
 4242   0.0867
 4243   0.0929
 4244   0.1021
 4245   0.1099
 4246   0.1089
 4247   0.1436
 4248   0.1406
 4249   0.1155
 4250   0.1437
 4251   0.1385
 4252   0.1732
 4253   0.1995
 4254   0.1947
 4255   0.1766
 4256   0.1975
 4257   0.2061
 4258   0.0697
 4259   0.0828
 4260   0.0678
 4261   0.0781
 4262   0.0654
 4263   0.0687
 4264   0.0741
 4265   0.1209
 4266   0.1189
 4267   0.1111
 4268   0.1302
 4269   0.0603
 4270   0.0635
 4271   0.0579
 4272   0.0613
 4273   0.0560
 4274   0.0600
 4275   0.0609
 4276   0.0525
 4277   0.0556
 4278   0.0508
 4279   0.0536
 4280   0.0489
 4281   0.0506
 4282   0.0497
 4283   0.0542
 4284   0.0528
 4285   0.0495
 4286   0.0533
 4287   0.0604
 4288   0.0568
 4289   0.0663
 4290   0.0566
 4291   0.0641
 4292   0.0532
 4293   0.0606
 4294   0.0564
 4295   0.0655
 4296   0.0490
 4297   0.0518
 4298   0.0505
 4299   0.0535
 4300   0.0516
 4301   0.0539
 4302   0.0560
 4303   0.0667
 4304   0.0694
 4305   0.0622
 4306   0.0775
 4307   0.0750
 4308   0.0650
 4309   0.0803
 4310   0.0660
 4311   0.0505
 4312   0.0538
 4313   0.0513
 4314   0.0557
 4315   0.0507
 4316   0.0513
 4317   0.0585
 4318   0.1094
 4319   0.1111
 4320   0.0828
 4321   0.1330
 4322   0.1334
 4323   0.0810
 4324   0.0773
 4325   0.1330
 4326   0.1333
 4327   0.1331
 4328   0.0534
 4329   0.0596
 4330   0.0560
 4331   0.0590
 4332   0.0589
 4333   0.0625
 4334   0.0629
 4335   0.0659
 4336   0.0721
 4337   0.1288
 4338   0.1295
 4339   0.1259
 4340   0.0732
 4341   0.1356
 4342   0.1239
 4343   0.1032
 4344   0.1622
 4345   0.1627
 4346   0.1629
 4347   0.0593
 4348   0.0624
 4349   0.0622
 4350   0.0671
 4351   0.0632
 4352   0.0633
 4353   0.0673
 4354   0.0713
 4355   0.0722
 4356   0.0708
 4357   0.0792
 4358   0.0870
 4359   0.0832
 4360   0.0922
 4361   0.0780
 4362   0.0712
 4363   0.0718
 4364   0.0723
 4365   0.0779
 4366   0.0836
 4367   0.0832
 4368   0.0918
 4369   0.0824
 4370   0.0899
 4371   0.0659
 4372   0.0724
 4373   0.0667
 4374   0.0684
 4375   0.0701
 4376   0.0733
 4377   0.0715
 4378   0.0746
 4379   0.0735
 4380   0.0768
 4381   0.0867
 4382   0.0800
 4383   0.0735
 4384   0.0753
 4385   0.0793
 4386   0.0866
 4387   0.0928
 4388   0.0917
 4389   0.0847
 4390   0.0868
 4391   0.0954
 4392   0.1180
 4393   0.1197
 4394   0.1010
 4395   0.1302
 4396   0.1302
 4397   0.0849
 4398   0.0880
 4399   0.0867
 4400   0.0901
 4401   0.0890
 4402   0.0934
 4403   0.0970
 4404   0.1003
 4405   0.1040
 4406   0.1073
 4407   0.1377
 4408   0.1367
 4409   0.1702
 4410   0.1501
 4411   0.0857
 4412   0.0916
 4413   0.0818
 4414   0.0844
 4415   0.0803
 4416   0.0837
 4417   0.0817
 4418   0.0799
 4419   0.0822
 4420   0.0818
 4421   0.0843
 4422   0.0837
 4423   0.0855
 4424   0.0846
 4425   0.0851
 4426   0.0918
 4427   0.0860
 4428   0.0977
 4429   0.1103
 4430   0.1011
 4431   0.1181
 4432   0.0922
 4433   0.0844
 4434   0.0879
 4435   0.0930
 4436   0.0962
 4437   0.1078
 4438   0.0985
 4439   0.1094
 4440   0.0994
 4441   0.1105
 4442   0.0903
 4443   0.1033
 4444   0.0921
 4445   0.0958
 4446   0.0999
 4447   0.1059
 4448   0.1145
 4449   0.1242
 4450   0.1188
 4451   0.1381
 4452   0.1275
 4453   0.1673
 4454   0.1721
 4455   0.1638
 4456   0.0974
 4457   0.1045
 4458   0.0933
 4459   0.0937
 4460   0.0956
 4461   0.1008
 4462   0.1084
 4463   0.1539
 4464   0.1494
 4465   0.1507
 4466   0.2018
 4467   0.2173
 4468   0.1933
 4469   0.2496
 4470   0.2531
 4471   0.0892
 4472   0.0919
 4473   0.0905
 4474   0.0994
 4475   0.0884
 4476   0.0870
 4477   0.0910
 4478   0.0971
 4479   0.0915
 4480   0.0892
 4481   0.0947
 4482   0.1439
 4483   0.1413
 4484   0.1399
 4485   0.0921
 4486   0.1015
 4487   0.0916
 4488   0.0925
 4489   0.0955
 4490   0.1024
 4491   0.1046
 4492   0.1555
 4493   0.1193
 4494   0.1442
 4495   0.1918
 4496   0.2126
 4497   0.0977
 4498   0.1035
 4499   0.1042
 4500   0.1083
 4501   0.1156
 4502   0.1320
 4503   0.1268
 4504   0.1578
 4505   0.1774
 4506   0.1753
 4507   0.1957
 4508   0.1215
 4509   0.1438
 4510   0.1180
 4511   0.1139
 4512   0.1358
 4513   0.1689
 4514   0.1732
 4515   0.2127
 4516   0.1881
 4517   0.2208
 4518   0.2537
 4519   0.1184
 4520   0.1547
 4521   0.1051
 4522   0.1284
 4523   0.1035
 4524   0.1142
 4525   0.1318
 4526   0.1834
 4527   0.1537
 4528   0.1314
 4529   0.1939
 4530   0.2285
 4531   0.2371
 4532   0.2960
 4533   0.2253
 4534   0.2748
 4535   0.1249
 4536   0.1253
 4537   0.1743
 4538   0.1981
 4539   0.1025
 4540   0.1154
 4541   0.1008
 4542   0.1049
 4543   0.1079
 4544   0.1192
 4545   0.1331
 4546   0.1813
 4547   0.1843
 4548   0.1746
 4549   0.2020
 4550   0.0958
 4551   0.1061
 4552   0.0879
 4553   0.0949
 4554   0.0824
 4555   0.0844
 4556   0.0900
 4557   0.0918
 4558   0.0942
 4559   0.1399
 4560   0.1455
 4561   0.1406
 4562   0.1063
 4563   0.1493
 4564   0.1533
 4565   0.1545
 4566   0.0749
 4567   0.0772
 4568   0.0714
 4569   0.0764
 4570   0.0665
 4571   0.0687
 4572   0.0737
 4573   0.0909
 4574   0.1004
 4575   0.0910
 4576   0.1247
 4577   0.1230
 4578   0.0993
 4579   0.1467
 4580   0.1355
 4581   0.1396
 4582   0.1817
 4583   0.2055
 4584   0.1673
 4585   0.2107
 4586   0.2102
 4587   0.1946
 4588   0.0637
 4589   0.0737
 4590   0.0583
 4591   0.0592
 4592   0.0580
 4593   0.0622
 4594   0.0642
 4595   0.1005
 4596   0.0995
 4597   0.0686
 4598   0.1067
 4599   0.1062
 4600   0.0631
 4601   0.0685
 4602   0.0754
 4603   0.0915
 4604   0.0794
 4605   0.0553
 4606   0.0588
 4607   0.0572
 4608   0.0646
 4609   0.0554
 4610   0.0557
 4611   0.0639
 4612   0.0712
 4613   0.0697
 4614   0.0718
 4615   0.1288
 4616   0.1164
 4617   0.0532
 4618   0.0583
 4619   0.0512
 4620   0.0546
 4621   0.0500
 4622   0.0532
 4623   0.0512
 4624   0.0552
 4625   0.0573
 4626   0.1209
 4627   0.1190
 4628   0.1197
 4629   0.0569
 4630   0.0745
 4631   0.0749
 4632   0.0664
 4633   0.1268
 4634   0.1279
 4635   0.1268
 4636   0.0492
 4637   0.0525
 4638   0.0492
 4639   0.0525
 4640   0.0496
 4641   0.0517
 4642   0.0508
 4643   0.0549
 4644   0.0571
 4645   0.1207
 4646   0.1204
 4647   0.1178
 4648   0.0552
 4649   0.1179
 4650   0.1205
 4651   0.1177
 4652   0.0516
 4653   0.0544
 4654   0.0552
 4655   0.0586
 4656   0.0592
 4657   0.0630
 4658   0.0682
 4659   0.1304
 4660   0.1203
 4661   0.1272
 4662   0.0600
 4663   0.0616
 4664   0.0652
 4665   0.0699
 4666   0.0695
 4667   0.0733
 4668   0.0793
 4669   0.0973
 4670   0.0951
 4671   0.1443
 4672   0.1483
 4673   0.1456
 4674   0.0925
 4675   0.1138
 4676   0.1206
 4677   0.1268
 4678   0.1741
 4679   0.1750
 4680   0.1748
 4681   0.0722
 4682   0.0827
 4683   0.0716
 4684   0.0739
 4685   0.0765
 4686   0.0845
 4687   0.0856
 4688   0.0935
 4689   0.0856
 4690   0.0957
 4691   0.1010
 4692   0.1481
 4693   0.1474
 4694   0.1477
 4695   0.0736
 4696   0.0861
 4697   0.0665
 4698   0.0689
 4699   0.0637
 4700   0.0677
 4701   0.0628
 4702   0.0660
 4703   0.0665
 4704   0.0653
 4705   0.0807
 4706   0.0734
 4707   0.0624
 4708   0.0663
 4709   0.0642
 4710   0.0702
 4711   0.0638
 4712   0.0666
 4713   0.0695
 4714   0.0749
 4715   0.0761
 4716   0.0735
 4717   0.0809
 4718   0.0873
 4719   0.0903
 4720   0.1005
 4721   0.0915
 4722   0.0819
 4723   0.0916
 4724   0.0927
 4725   0.1094
 4726   0.1232
 4727   0.1080
 4728   0.1200
 4729   0.1164
 4730   0.1336
 4731   0.0622
 4732   0.0689
 4733   0.0618
 4734   0.0682
 4735   0.0599
 4736   0.0638
 4737   0.0693
 4738   0.0847
 4739   0.1062
 4740   0.0862
 4741   0.1168
 4742   0.0646
 4743   0.0914
 4744   0.0696
 4745   0.0887
 4746   0.0794
 4747   0.0985
 4748   0.0921
 4749   0.0685
 4750   0.0853
 4751   0.0666
 4752   0.0870
 4753   0.0578
 4754   0.0609
 4755   0.0644
 4756   0.0709
 4757   0.0751
 4758   0.0930
 4759   0.1440
 4760   0.2050
 4761   0.1792
 4762   0.2466
 4763   0.1821
 4764   0.2335
 4765   0.2866
 4766   0.1742
 4767   0.2410
 4768   0.2081
 4769   0.2857
 4770   0.0513
 4771   0.0559
 4772   0.0490
 4773   0.0554
 4774   0.0453
 4775   0.0470
 4776   0.0475
 4777   0.0507
 4778   0.0541
 4779   0.0519
 4780   0.0647
 4781   0.0446
 4782   0.0535
 4783   0.0436
 4784   0.0491
 4785   0.0435
 4786   0.0486
 4787   0.0493
 4788   0.0421
 4789   0.0491
 4790   0.0466
 4791   0.0566
 4792   0.0463
 4793   0.0528
 4794   0.0583
 4795   0.0651
 4796   0.0718
 4797   0.0702
 4798   0.0759
 4799   0.0458
 4800   0.0547
 4801   0.0456
 4802   0.0479
 4803   0.0461
 4804   0.0493
 4805   0.0480
 4806   0.0537
 4807   0.0529
 4808   0.0467
 4809   0.0486
 4810   0.0545
 4811   0.0517
 4812   0.0595
 4813   0.0535
 4814   0.0614
 4815   0.0513
 4816   0.0588
 4817   0.0544
 4818   0.0639
 4819   0.0460
 4820   0.0540
 4821   0.0460
 4822   0.0512
 4823   0.0476
 4824   0.0503
 4825   0.0554
 4826   0.0662
 4827   0.0668
 4828   0.1241
 4829   0.1279
 4830   0.1266
 4831   0.0668
 4832   0.1268
 4833   0.1257
 4834   0.1268
 4835   0.0489
 4836   0.0577
 4837   0.0503
 4838   0.0545
 4839   0.0524
 4840   0.0560
 4841   0.0541
 4842   0.0685
 4843   0.0727
 4844   0.0595
 4845   0.0825
 4846   0.0788
 4847   0.0590
 4848   0.0655
 4849   0.0752
 4850   0.0883
 4851   0.0847
 4852   0.0554
 4853   0.0597
 4854   0.0626
 4855   0.0712
 4856   0.0677
 4857   0.0735
 4858   0.0811
 4859   0.0886
 4860   0.0828
 4861   0.1352
 4862   0.1118
 4863   0.1670
 4864   0.1983
 4865   0.1712
 4866   0.1996
 4867   0.1426
 4868   0.1591
 4869   0.0675
 4870   0.0685
 4871   0.0736
 4872   0.0819
 4873   0.0910
 4874   0.0942
 4875   0.0801
 4876   0.0830
 4877   0.0899
 4878   0.0978
 4879   0.1066
 4880   0.0884
 4881   0.0981
 4882   0.1020
 4883   0.0855
 4884   0.0920
 4885   0.0922
 4886   0.0939
 4887   0.1065
 4888   0.1155
 4889   0.1242
 4890   0.1455
 4891   0.1648
 4892   0.1752
 4893   0.2295
 4894   0.2367
 4895   0.1977
 4896   0.2462
 4897   0.2474
 4898   0.1041
 4899   0.1146
 4900   0.0970
 4901   0.0963
 4902   0.0992
 4903   0.1138
 4904   0.0958
 4905   0.1212
 4906   0.1247
 4907   0.0880
 4908   0.1260
 4909   0.1274
 4910   0.1738
 4911   0.1786
 4912   0.1811
 4913   0.1253
 4914   0.1754
 4915   0.1802
 4916   0.1737
 4917   0.0980
 4918   0.1200
 4919   0.0832
 4920   0.0793
 4921   0.0848
 4922   0.0987
 4923   0.0945
 4924   0.1531
 4925   0.1374
 4926   0.1928
 4927   0.1082
 4928   0.1623
 4929   0.1594
 4930   0.1615
 4931   0.0862
 4932   0.0966
 4933   0.0869
 4934   0.0885
 4935   0.0955
 4936   0.1047
 4937   0.1037
 4938   0.0929
 4939   0.1060
 4940   0.0873
 4941   0.0895
 4942   0.0894
 4943   0.0972
 4944   0.1011
 4945   0.1275
 4946   0.1122
 4947   0.1236
 4948   0.1540
 4949   0.1696
 4950   0.2114
 4951   0.2139
 4952   0.2137
 4953   0.1403
 4954   0.1844
 4955   0.1830
 4956   0.1813
 4957   0.0851
 4958   0.0927
 4959   0.0885
 4960   0.0991
 4961   0.0912
 4962   0.0968
 4963   0.1077
 4964   0.1321
 4965   0.1301
 4966   0.1435
 4967   0.2019
 4968   0.2007
 4969   0.0877
 4970   0.1174
 4971   0.0792
 4972   0.0985
 4973   0.0739
 4974   0.0762
 4975   0.0766
 4976   0.0761
 4977   0.0854
 4978   0.0793
 4979   0.0687
 4980   0.0718
 4981   0.0662
 4982   0.0702
 4983   0.0626
 4984   0.0645
 4985   0.0647
 4986   0.0718
 4987   0.0713
 4988   0.1284
 4989   0.1286
 4990   0.1271
 4991   0.0722
 4992   0.0869
 4993   0.0894
 4994   0.0796
 4995   0.1344
 4996   0.1335
 4997   0.1343
 4998   0.0597
 4999   0.0634
 5000   0.0583
 5001   0.0627
 5002   0.0559
 5003   0.0583
 5004   0.0622
 5005   0.0763
 5006   0.0662
 5007   0.0803
 5008   0.1367
 5009   0.1314
 5010   0.0756
 5011   0.1073
 5012   0.1268
 5013   0.0926
 5014   0.1192
 5015   0.0966
 5016   0.0825
 5017   0.0880
 5018   0.0924
 5019   0.1392
 5020   0.1647
 5021   0.1449
 5022   0.0534
 5023   0.0584
 5024   0.0543
 5025   0.0611
 5026   0.0687
 5027   0.0703
 5028   0.0526
 5029   0.0570
 5030   0.0602
 5031   0.0651
 5032   0.0718
 5033   0.0654
 5034   0.0724
 5035   0.0808
 5036   0.0476
 5037   0.0503
 5038   0.0464
 5039   0.0511
 5040   0.0436
 5041   0.0452
 5042   0.0461
 5043   0.0510
 5044   0.0494
 5045   0.0500
 5046   0.0422
 5047   0.0466
 5048   0.0416
 5049   0.0457
 5050   0.0406
 5051   0.0432
 5052   0.0440
 5053   0.0482
 5054   0.0498
 5055   0.0443
 5056   0.0494
 5057   0.0569
 5058   0.0535
 5059   0.0635
 5060   0.0536
 5061   0.0621
 5062   0.0492
 5063   0.0572
 5064   0.0534
 5065   0.0638
 5066   0.0390
 5067   0.0432
 5068   0.0402
 5069   0.0452
 5070   0.0407
 5071   0.0446
 5072   0.0456
 5073   0.0509
 5074   0.0538
 5075   0.0449
 5076   0.0512
 5077   0.0621
 5078   0.0523
 5079   0.0614
 5080   0.0472
 5081   0.0439
 5082   0.0495
 5083   0.0555
 5084   0.0572
 5085   0.0689
 5086   0.0528
 5087   0.0607
 5088   0.0581
 5089   0.0697
 5090   0.0401
 5091   0.0445
 5092   0.0415
 5093   0.0461
 5094   0.0416
 5095   0.0440
 5096   0.0460
 5097   0.0515
 5098   0.0527
 5099   0.1178
 5100   0.1173
 5101   0.1162
 5102   0.0530
 5103   0.1171
 5104   0.1181
 5105   0.1184
 5106   0.0413
 5107   0.0469
 5108   0.0421
 5109   0.0474
 5110   0.0408
 5111   0.0435
 5112   0.0447
 5113   0.0526
 5114   0.0516
 5115   0.0483
 5116   0.0567
 5117   0.0548
 5118   0.0582
 5119   0.0897
 5120   0.0626
 5121   0.0425
 5122   0.0526
 5123   0.0441
 5124   0.0498
 5125   0.0471
 5126   0.0510
 5127   0.0535
 5128   0.0585
 5129   0.0613
 5130   0.0564
 5131   0.0600
 5132   0.0687
 5133   0.1261
 5134   0.1282
 5135   0.1281
 5136   0.0667
 5137   0.1272
 5138   0.1254
 5139   0.1256
 5140   0.0474
 5141   0.0598
 5142   0.0538
 5143   0.0711
 5144   0.0533
 5145   0.0571
 5146   0.0669
 5147   0.1203
 5148   0.1351
 5149   0.1826
 5150   0.1912
 5151   0.1961
 5152   0.1069
 5153   0.1350
 5154   0.1635
 5155   0.1726
 5156   0.2208
 5157   0.2220
 5158   0.2225
 5159   0.0534
 5160   0.0609
 5161   0.0545
 5162   0.0582
 5163   0.0572
 5164   0.0598
 5165   0.0602
 5166   0.0646
 5167   0.0665
 5168   0.0613
 5169   0.0640
 5170   0.0669
 5171   0.0642
 5172   0.0675
 5173   0.0689
 5174   0.0673
 5175   0.0710
 5176   0.0685
 5177   0.0758
 5178   0.0791
 5179   0.0800
 5180   0.0706
 5181   0.0687
 5182   0.0760
 5183   0.0627
 5184   0.0675
 5185   0.0703
 5186   0.0746
 5187   0.0790
 5188   0.0858
 5189   0.0826
 5190   0.0840
 5191   0.0858
 5192   0.0946
 5193   0.1017
 5194   0.1034
 5195   0.1088
 5196   0.1206
 5197   0.1760
 5198   0.1731
 5199   0.1423
 5200   0.1977
 5201   0.1957
 5202   0.1613
 5203   0.1955
 5204   0.2131
 5205   0.1876
 5206   0.2298
 5207   0.2210
 5208   0.2374
 5209   0.2489
 5210   0.2750
 5211   0.2925
 5212   0.3323
 5213   0.3223
 5214   0.1017
 5215   0.1005
 5216   0.1093
 5217   0.1185
 5218   0.1199
 5219   0.1268
 5220   0.1174
 5221   0.1237
 5222   0.1316
 5223   0.1444
 5224   0.1449
 5225   0.1331
 5226   0.1442
 5227   0.1527
 5228   0.1140
 5229   0.1257
 5230   0.1064
 5231   0.1061
 5232   0.1084
 5233   0.1166
 5234   0.1104
 5235   0.1265
 5236   0.1247
 5237   0.1400
 5238   0.1837
 5239   0.1896
 5240   0.1761
 5241   0.2228
 5242   0.2123
 5243   0.2104
 5244   0.2422
 5245   0.2324
 5246   0.2618
 5247   0.2956
 5248   0.2964
 5249   0.2981
 5250   0.1089
 5251   0.1238
 5252   0.1029
 5253   0.1035
 5254   0.1059
 5255   0.1107
 5256   0.1038
 5257   0.1371
 5258   0.1210
 5259   0.0968
 5260   0.1178
 5261   0.1339
 5262   0.0838
 5263   0.0789
 5264   0.0902
 5265   0.1148
 5266   0.1218
 5267   0.1231
 5268   0.1261
 5269   0.1350
 5270   0.1406
 5271   0.1495
 5272   0.1855
 5273   0.1845
 5274   0.1918
 5275   0.2117
 5276   0.1413
 5277   0.1928
 5278   0.1131
 5279   0.1165
 5280   0.1130
 5281   0.1210
 5282   0.1061
 5283   0.1131
 5284   0.1074
 5285   0.1209
 5286   0.1146
 5287   0.1557
 5288   0.1572
 5289   0.1603
 5290   0.1187
 5291   0.1307
 5292   0.1199
 5293   0.1224
 5294   0.1270
 5295   0.1350
 5296   0.1423
 5297   0.1498
 5298   0.1633
 5299   0.1956
 5300   0.2027
 5301   0.1994
 5302   0.1482
 5303   0.1590
 5304   0.1525
 5305   0.1680
 5306   0.2036
 5307   0.2037
 5308   0.2037
 5309   0.1172
 5310   0.1315
 5311   0.1028
 5312   0.1059
 5313   0.0945
 5314   0.0999
 5315   0.0935
 5316   0.0899
 5317   0.1054
 5318   0.0933
 5319   0.1069
 5320   0.1199
 5321   0.1075
 5322   0.1186
 5323   0.0939
 5324   0.0850
 5325   0.0786
 5326   0.0806
 5327   0.0805
 5328   0.0847
 5329   0.0949
 5330   0.1072
 5331   0.0876
 5332   0.0947
 5333   0.0848
 5334   0.0860
 5335   0.0810
 5336   0.0874
 5337   0.0734
 5338   0.0720
 5339   0.0800
 5340   0.0905
 5341   0.0877
 5342   0.1027
 5343   0.0858
 5344   0.1346
 5345   0.1430
 5346   0.1326
 5347   0.0693
 5348   0.0782
 5349   0.0621
 5350   0.0627
 5351   0.0582
 5352   0.0638
 5353   0.0578
 5354   0.0681
 5355   0.0640
 5356   0.0622
 5357   0.0665
 5358   0.0584
 5359   0.0651
 5360   0.0620
 5361   0.0699
 5362   0.0655
 5363   0.0752
 5364   0.0747
 5365   0.0596
 5366   0.0750
 5367   0.0545
 5368   0.0644
 5369   0.0511
 5370   0.0547
 5371   0.0570
 5372   0.0839
 5373   0.0782
 5374   0.0737
 5375   0.0796
 5376   0.0489
 5377   0.0574
 5378   0.0522
 5379   0.0598
 5380   0.0541
 5381   0.0602
 5382   0.0655
 5383   0.0738
 5384   0.0739
 5385   0.0725
 5386   0.0740
 5387   0.0514
 5388   0.0619
 5389   0.0476
 5390   0.0512
 5391   0.0465
 5392   0.0490
 5393   0.0506
 5394   0.0557
 5395   0.0607
 5396   0.1247
 5397   0.1210
 5398   0.1216
 5399   0.0540
 5400   0.0608
 5401   0.0622
 5402   0.0624
 5403   0.1227
 5404   0.1233
 5405   0.1233
 5406   0.0442
 5407   0.0492
 5408   0.0435
 5409   0.0497
 5410   0.0411
 5411   0.0432
 5412   0.0449
 5413   0.0667
 5414   0.0691
 5415   0.0623
 5416   0.0935
 5417   0.0412
 5418   0.0451
 5419   0.0424
 5420   0.0463
 5421   0.0437
 5422   0.0465
 5423   0.0499
 5424   0.0591
 5425   0.0632
 5426   0.0518
 5427   0.0614
 5428   0.0718
 5429   0.0783
 5430   0.0971
 5431   0.0873
 5432   0.1070
 5433   0.0697
 5434   0.0840
 5435   0.0861
 5436   0.1079
 5437   0.0442
 5438   0.0513
 5439   0.0452
 5440   0.0501
 5441   0.0457
 5442   0.0464
 5443   0.0504
 5444   0.0577
 5445   0.0582
 5446   0.0500
 5447   0.0481
 5448   0.0537
 5449   0.0501
 5450   0.0532
 5451   0.0540
 5452   0.0557
 5453   0.0623
 5454   0.0591
 5455   0.0729
 5456   0.0582
 5457   0.0586
 5458   0.0653
 5459   0.0743
 5460   0.0715
 5461   0.0821
 5462   0.0838
 5463   0.1374
 5464   0.1363
 5465   0.1354
 5466   0.0727
 5467   0.1289
 5468   0.1282
 5469   0.1273
 5470   0.0663
 5471   0.0657
 5472   0.0790
 5473   0.0916
 5474   0.0825
 5475   0.0863
 5476   0.1009
 5477   0.1514
 5478   0.1255
 5479   0.1633
 5480   0.2475
 5481   0.2110
 5482   0.2288
 5483   0.2739
 5484   0.0802
 5485   0.1154
 5486   0.0763
 5487   0.1011
 5488   0.0817
 5489   0.0897
 5490   0.1005
 5491   0.1346
 5492   0.1224
 5493   0.1490
 5494   0.1537
 5495   0.0771
 5496   0.0797
 5497   0.0846
 5498   0.0979
 5499   0.0862
 5500   0.0890
 5501   0.1107
 5502   0.1449
 5503   0.1045
 5504   0.1465
 5505   0.1988
 5506   0.2004
 5507   0.0768
 5508   0.0859
 5509   0.0725
 5510   0.0827
 5511   0.0657
 5512   0.0686
 5513   0.0688
 5514   0.0835
 5515   0.0839
 5516   0.0954
 5517   0.0998
 5518   0.1548
 5519   0.1524
 5520   0.1514
 5521   0.0687
 5522   0.0915
 5523   0.0645
 5524   0.0745
 5525   0.0660
 5526   0.0711
 5527   0.0785
 5528   0.0955
 5529   0.1088
 5530   0.1529
 5531   0.1689
 5532   0.1561
 5533   0.0975
 5534   0.1479
 5535   0.1497
 5536   0.1495
 5537   0.0642
 5538   0.0733
 5539   0.0668
 5540   0.0752
 5541   0.0709
 5542   0.0768
 5543   0.0812
 5544   0.0682
 5545   0.0797
 5546   0.0622
 5547   0.0639
 5548   0.0609
 5549   0.0667
 5550   0.0632
 5551   0.0719
 5552   0.0647
 5553   0.0644
 5554   0.0695
 5555   0.0754
 5556   0.0729
 5557   0.0812
 5558   0.0700
 5559   0.0655
 5560   0.0687
 5561   0.0722
 5562   0.0744
 5563   0.0815
 5564   0.0757
 5565   0.0835
 5566   0.0769
 5567   0.0844
 5568   0.0580
 5569   0.0728
 5570   0.0548
 5571   0.0661
 5572   0.0518
 5573   0.0532
 5574   0.0556
 5575   0.0631
 5576   0.0610
 5577   0.0560
 5578   0.0600
 5579   0.0505
 5580   0.0571
 5581   0.0495
 5582   0.0547
 5583   0.0491
 5584   0.0513
 5585   0.0523
 5586   0.0565
 5587   0.0594
 5588   0.0526
 5589   0.0574
 5590   0.0641
 5591   0.0602
 5592   0.0691
 5593   0.0572
 5594   0.0531
 5595   0.0567
 5596   0.0610
 5597   0.0625
 5598   0.0703
 5599   0.0633
 5600   0.0712
 5601   0.0653
 5602   0.0742
 5603   0.0506
 5604   0.0602
 5605   0.0512
 5606   0.0548
 5607   0.0630
 5608   0.0655
 5609   0.0529
 5610   0.0586
 5611   0.0583
 5612   0.0670
 5613   0.0675
 5614   0.0574
 5615   0.0648
 5616   0.0686
 5617   0.0516
 5618   0.0550
 5619   0.0538
 5620   0.0582
 5621   0.0569
 5622   0.0635
 5623   0.0620
 5624   0.0679
 5625   0.0731
 5626   0.0679
 5627   0.0818
 5628   0.0770
 5629   0.0566
 5630   0.0660
 5631   0.0543
 5632   0.0562
 5633   0.0609
 5634   0.0665
 5635   0.0696
 5636   0.0630
 5637   0.0729
 5638   0.0616
 5639   0.0618
 5640   0.0670
 5641   0.0781
 5642   0.0761
 5643   0.1249
 5644   0.1383
 5645   0.1272
 5646   0.0659
 5647   0.0831
 5648   0.0723
 5649   0.0898
 5650   0.0752
 5651   0.0802
 5652   0.0823
 5653   0.0946
 5654   0.1051
 5655   0.1205
 5656   0.1757
 5657   0.1592
 5658   0.1529
 5659   0.2035
 5660   0.2148
 5661   0.0797
 5662   0.0901
 5663   0.0838
 5664   0.0908
 5665   0.0894
 5666   0.0938
 5667   0.0856
 5668   0.0917
 5669   0.0964
 5670   0.0836
 5671   0.1075
 5672   0.0963
 5673   0.1464
 5674   0.1496
 5675   0.1478
 5676   0.1155
 5677   0.1628
 5678   0.1655
 5679   0.1681
 5680   0.1065
 5681   0.1153
 5682   0.1216
 5683   0.1440
 5684   0.1578
 5685   0.1479
 5686   0.1244
 5687   0.1190
 5688   0.1471
 5689   0.1648
 5690   0.1638
 5691   0.1641
 5692   0.1932
 5693   0.1929
 5694   0.1275
 5695   0.1317
 5696   0.1375
 5697   0.1439
 5698   0.1486
 5699   0.1425
 5700   0.1597
 5701   0.1761
 5702   0.1793
 5703   0.1463
 5704   0.1710
 5705   0.2253
 5706   0.1842
 5707   0.2464
 5708   0.1679
 5709   0.1892
 5710   0.1930
 5711   0.2581
 5712   0.1983
 5713   0.2613
 5714   0.1767
 5715   0.1926
 5716   0.1959
 5717   0.1958
 5718   0.2309
 5719   0.2430
 5720   0.2604
 5721   0.2889
 5722   0.2620
 5723   0.2849
 5724   0.2765
 5725   0.2988
 5726   0.3019
 5727   0.3046
 5728   0.2417
 5729   0.2750
 5730   0.2292
 5731   0.2155
 5732   0.2528
 5733   0.2790
 5734   0.2628
 5735   0.2683
 5736   0.3089
 5737   0.3401
 5738   0.3405
 5739   0.3436
 5740   0.2919
 5741   0.3169
 5742   0.3099
 5743   0.3568
 5744   0.3907
 5745   0.3944
 5746   0.3939
 5747   0.2666
 5748   0.2960
 5749   0.2987
 5750   0.3969
 5751   0.4244
 5752   0.4264
 5753   0.4254
 5754   0.3340
 5755   0.3427
 5756   0.3201
 5757   0.2975
 5758   0.3625
 5759   0.3923
 5760   0.3889
 5761   0.3868
 5762   0.3391
 5763   0.3641
 5764   0.3610
 5765   0.3645
 5766   0.3034
 5767   0.3261
 5768   0.2693
 5769   0.2685
 5770   0.2534
 5771   0.2802
 5772   0.2832
 5773   0.2796
 5774   0.3015
 5775   0.3543
 5776   0.3900
 5777   0.3856
 5778   0.3910
 5779   0.3933
 5780   0.4004
 5781   0.4682
 5782   0.5034
 5783   0.4940
 5784   0.5198
 5785   0.5462
 5786   0.5449
 5787   0.5438
 5788   0.1978
 5789   0.1896
 5790   0.1814
 5791   0.2108
 5792   0.1468
 5793   0.1615
 5794   0.1766
 5795   0.2188
 5796   0.2025
 5797   0.2086
 5798   0.2333
 5799   0.2856
 5800   0.3292
 5801   0.3269
 5802   0.3244
 5803   0.2357
 5804   0.2701
 5805   0.2772
 5806   0.2686
 5807   0.1134
 5808   0.1079
 5809   0.1153
 5810   0.1356
 5811   0.1141
 5812   0.1582
 5813   0.1674
 5814   0.2169
 5815   0.2153
 5816   0.2169
 5817   0.1175
 5818   0.1472
 5819   0.1430
 5820   0.1572
 5821   0.1889
 5822   0.2114
 5823   0.2362
 5824   0.1737
 5825   0.2027
 5826   0.1434
 5827   0.1418
 5828   0.1377
 5829   0.1464
 5830   0.1643
 5831   0.1764
 5832   0.1954
 5833   0.1988
 5834   0.2563
 5835   0.2383
 5836   0.2646
 5837   0.2788
 5838   0.1144
 5839   0.1321
 5840   0.0980
 5841   0.1119
 5842   0.0914
 5843   0.1031
 5844   0.0979
 5845   0.1307
 5846   0.1382
 5847   0.1387
 5848   0.1294
 5849   0.0881
 5850   0.0921
 5851   0.0931
 5852   0.1036
 5853   0.0951
 5854   0.1068
 5855   0.1175
 5856   0.1736
 5857   0.1232
 5858   0.1799
 5859   0.1999
 5860   0.0774
 5861   0.0750
 5862   0.0732
 5863   0.0789
 5864   0.0668
 5865   0.0667
 5866   0.0678
 5867   0.0749
 5868   0.0711
 5869   0.0699
 5870   0.0811
 5871   0.0804
 5872   0.1339
 5873   0.1325
 5874   0.1370
 5875   0.0776
 5876   0.1326
 5877   0.1343
 5878   0.1316
 5879   0.0671
 5880   0.0742
 5881   0.0647
 5882   0.0648
 5883   0.0668
 5884   0.0715
 5885   0.0684
 5886   0.0710
 5887   0.0761
 5888   0.0701
 5889   0.0682
 5890   0.0700
 5891   0.0743
 5892   0.0884
 5893   0.0970
 5894   0.0971
 5895   0.0767
 5896   0.0791
 5897   0.0901
 5898   0.1126
 5899   0.1118
 5900   0.1081
 5901   0.1456
 5902   0.1412
 5903   0.0756
 5904   0.0835
 5905   0.0762
 5906   0.0816
 5907   0.0782
 5908   0.0830
 5909   0.0882
 5910   0.1227
 5911   0.1344
 5912   0.1790
 5913   0.1844
 5914   0.1862
 5915   0.0869
 5916   0.1411
 5917   0.1433
 5918   0.0974
 5919   0.1546
 5920   0.1552
 5921   0.1535
 5922   0.0817
 5923   0.0918
 5924   0.0848
 5925   0.0848
 5926   0.0975
 5927   0.1085
 5928   0.1156
 5929   0.1215
 5930   0.1318
 5931   0.1395
 5932   0.1937
 5933   0.1868
 5934   0.2372
 5935   0.2097
 5936   0.0940
 5937   0.1140
 5938   0.0852
 5939   0.0938
 5940   0.0826
 5941   0.0910
 5942   0.0909
 5943   0.0745
 5944   0.0957
 5945   0.0672
 5946   0.0808
 5947   0.0637
 5948   0.0628
 5949   0.0684
 5950   0.0770
 5951   0.0727
 5952   0.0669
 5953   0.0747
 5954   0.0851
 5955   0.0751
 5956   0.0831
 5957   0.0682
 5958   0.0633
 5959   0.0652
 5960   0.0695
 5961   0.0707
 5962   0.0797
 5963   0.0730
 5964   0.0822
 5965   0.0737
 5966   0.0833
 5967   0.0646
 5968   0.0741
 5969   0.0622
 5970   0.0640
 5971   0.0637
 5972   0.0702
 5973   0.0711
 5974   0.1274
 5975   0.1279
 5976   0.1283
 5977   0.0617
 5978   0.0638
 5979   0.0662
 5980   0.0739
 5981   0.0660
 5982   0.0660
 5983   0.0849
 5984   0.1437
 5985   0.0842
 5986   0.1422
 5987   0.1442
 5988   0.1467
 5989   0.1528
 5990   0.2031
 5991   0.2061
 5992   0.2047
 5993   0.0607
 5994   0.0717
 5995   0.0548
 5996   0.0578
 5997   0.0542
 5998   0.0621
 5999   0.0563
 6000   0.0638
 6001   0.0611
 6002   0.0634
 6003   0.1491
 6004   0.2342
 6005   0.1588
 6006   0.2466
 6007   0.0922
 6008   0.1120
 6009   0.1092
 6010   0.1284
 6011   0.2135
 6012   0.1341
 6013   0.2171
 6014   0.0575
 6015   0.0843
 6016   0.0497
 6017   0.0597
 6018   0.0520
 6019   0.0639
 6020   0.0715
 6021   0.1314
 6022   0.1236
 6023   0.1298
 6024   0.1465
 6025   0.0496
 6026   0.0610
 6027   0.0536
 6028   0.0667
 6029   0.0563
 6030   0.0650
 6031   0.0829
 6032   0.1386
 6033   0.1483
 6034   0.0839
 6035   0.1379
 6036   0.1259
 6037   0.1031
 6038   0.1640
 6039   0.1657
 6040   0.0652
 6041   0.1075
 6042   0.1131
 6043   0.0627
 6044   0.1195
 6045   0.1162
 6046   0.1180
 6047   0.0514
 6048   0.0573
 6049   0.0501
 6050   0.0557
 6051   0.0491
 6052   0.0536
 6053   0.0529
 6054   0.0608
 6055   0.0607
 6056   0.0535
 6057   0.1045
 6058   0.0868
 6059   0.0482
 6060   0.0546
 6061   0.0471
 6062   0.0518
 6063   0.0474
 6064   0.0505
 6065   0.0522
 6066   0.0572
 6067   0.0598
 6068   0.0566
 6069   0.0628
 6070   0.0767
 6071   0.0899
 6072   0.0903
 6073   0.0466
 6074   0.0514
 6075   0.0460
 6076   0.0490
 6077   0.0465
 6078   0.0512
 6079   0.0522
 6080   0.0614
 6081   0.0609
 6082   0.0565
 6083   0.0606
 6084   0.0456
 6085   0.0483
 6086   0.0478
 6087   0.0530
 6088   0.0494
 6089   0.0524
 6090   0.0557
 6091   0.0619
 6092   0.0714
 6093   0.1303
 6094   0.1309
 6095   0.1267
 6096   0.0718
 6097   0.0993
 6098   0.0801
 6099   0.1023
 6100   0.1536
 6101   0.1558
 6102   0.1527
 6103   0.0492
 6104   0.0546
 6105   0.0496
 6106   0.0542
 6107   0.0514
 6108   0.0559
 6109   0.0594
 6110   0.1172
 6111   0.1127
 6112   0.0948
 6113   0.1476
 6114   0.1542
 6115   0.0956
 6116   0.1299
 6117   0.1557
 6118   0.0872
 6119   0.1532
 6120   0.0789
 6121   0.1468
 6122   0.2084
 6123   0.1455
 6124   0.1103
 6125   0.1604
 6126   0.1304
 6127   0.0498
 6128   0.0550
 6129   0.0478
 6130   0.0506
 6131   0.0480
 6132   0.0521
 6133   0.0484
 6134   0.0506
 6135   0.0559
 6136   0.1183
 6137   0.1193
 6138   0.1204
 6139   0.0525
 6140   0.0677
 6141   0.0663
 6142   0.0634
 6143   0.1248
 6144   0.1258
 6145   0.1250
 6146   0.0487
 6147   0.0540
 6148   0.0485
 6149   0.0509
 6150   0.0517
 6151   0.0560
 6152   0.0574
 6153   0.0539
 6154   0.0609
 6155   0.0550
 6156   0.0591
 6157   0.0592
 6158   0.0661
 6159   0.0655
 6160   0.0735
 6161   0.0699
 6162   0.0768
 6163   0.0853
 6164   0.0597
 6165   0.0737
 6166   0.0577
 6167   0.0687
 6168   0.0587
 6169   0.0651
 6170   0.0670
 6171   0.0817
 6172   0.0818
 6173   0.0867
 6174   0.1325
 6175   0.1314
 6176   0.1022
 6177   0.1471
 6178   0.1498
 6179   0.1070
 6180   0.1251
 6181   0.1414
 6182   0.1298
 6183   0.1699
 6184   0.1712
 6185   0.1712
 6186   0.0550
 6187   0.0627
 6188   0.0532
 6189   0.0589
 6190   0.0523
 6191   0.0585
 6192   0.0587
 6193   0.0493
 6194   0.0570
 6195   0.0478
 6196   0.0526
 6197   0.0478
 6198   0.0502
 6199   0.0516
 6200   0.0559
 6201   0.0602
 6202   0.0538
 6203   0.0598
 6204   0.0628
 6205   0.0494
 6206   0.0607
 6207   0.0469
 6208   0.0513
 6209   0.0456
 6210   0.0482
 6211   0.0500
 6212   0.0559
 6213   0.0553
 6214   0.1181
 6215   0.1162
 6216   0.1170
 6217   0.0588
 6218   0.1157
 6219   0.1220
 6220   0.1242
 6221   0.0440
 6222   0.0481
 6223   0.0441
 6224   0.0475
 6225   0.0452
 6226   0.0477
 6227   0.0481
 6228   0.0538
 6229   0.0547
 6230   0.0473
 6231   0.0525
 6232   0.0612
 6233   0.0568
 6234   0.0677
 6235   0.0565
 6236   0.0649
 6237   0.0527
 6238   0.0614
 6239   0.0568
 6240   0.0679
 6241   0.0478
 6242   0.0533
 6243   0.0501
 6244   0.0537
 6245   0.0516
 6246   0.0536
 6247   0.0599
 6248   0.1343
 6249   0.1531
 6250   0.2150
 6251   0.2125
 6252   0.2106
 6253   0.1357
 6254   0.1949
 6255   0.1961
 6256   0.1997
 6257   0.0531
 6258   0.0619
 6259   0.0532
 6260   0.0575
 6261   0.0556
 6262   0.0615
 6263   0.0599
 6264   0.0695
 6265   0.0693
 6266   0.1277
 6267   0.1271
 6268   0.1268
 6269   0.0656
 6270   0.0774
 6271   0.0811
 6272   0.0795
 6273   0.1349
 6274   0.1348
 6275   0.1349
 6276   0.0555
 6277   0.0611
 6278   0.0575
 6279   0.0636
 6280   0.0588
 6281   0.0593
 6282   0.0661
 6283   0.0795
 6284   0.0720
 6285   0.0714
 6286   0.1062
 6287   0.0958
 6288   0.0725
 6289   0.1024
 6290   0.0933
 6291   0.0728
 6292   0.0683
 6293   0.0931
 6294   0.1097
 6295   0.0991
 6296   0.1375
 6297   0.1118
 6298   0.1048
 6299   0.1377
 6300   0.0634
 6301   0.0707
 6302   0.0665
 6303   0.0655
 6304   0.0769
 6305   0.0892
 6306   0.1004
 6307   0.1609
 6308   0.1446
 6309   0.1089
 6310   0.1772
 6311   0.1659
 6312   0.1137
 6313   0.1688
 6314   0.1644
 6315   0.0713
 6316   0.0779
 6317   0.0698
 6318   0.0777
 6319   0.1030
 6320   0.0965
 6321   0.0658
 6322   0.0666
 6323   0.0744
 6324   0.0947
 6325   0.0866
 6326   0.0920
 6327   0.1448
 6328   0.1216
 6329   0.0718
 6330   0.1106
 6331   0.0565
 6332   0.0686
 6333   0.0523
 6334   0.0554
 6335   0.0555
 6336   0.0606
 6337   0.0634
 6338   0.0589
 6339   0.0666
 6340   0.0729
 6341   0.0791
 6342   0.0933
 6343   0.0842
 6344   0.0989
 6345   0.0697
 6346   0.0782
 6347   0.0813
 6348   0.0960
 6349   0.0504
 6350   0.0583
 6351   0.0540
 6352   0.0660
 6353   0.0528
 6354   0.0540
 6355   0.0586
 6356   0.0669
 6357   0.0625
 6358   0.1168
 6359   0.1243
 6360   0.1197
 6361   0.0710
 6362   0.1279
 6363   0.1210
 6364   0.0921
 6365   0.1521
 6366   0.1525
 6367   0.1521
 6368   0.0530
 6369   0.0580
 6370   0.0542
 6371   0.0574
 6372   0.0549
 6373   0.0567
 6374   0.0607
 6375   0.0643
 6376   0.0685
 6377   0.0660
 6378   0.0674
 6379   0.0559
 6380   0.0613
 6381   0.0575
 6382   0.0620
 6383   0.0595
 6384   0.0613
 6385   0.0635
 6386   0.0688
 6387   0.0720
 6388   0.0644
 6389   0.0631
 6390   0.0701
 6391   0.0669
 6392   0.0712
 6393   0.0699
 6394   0.0742
 6395   0.0738
 6396   0.0851
 6397   0.0794
 6398   0.0853
 6399   0.0988
 6400   0.0756
 6401   0.0901
 6402   0.0791
 6403   0.0857
 6404   0.0870
 6405   0.0934
 6406   0.0966
 6407   0.1073
 6408   0.1031
 6409   0.1096
 6410   0.1021
 6411   0.1263
 6412   0.1444
 6413   0.1331
 6414   0.1537
 6415   0.1201
 6416   0.1356
 6417   0.0932
 6418   0.1060
 6419   0.0976
 6420   0.0985
 6421   0.1131
 6422   0.1370
 6423   0.1380
 6424   0.1971
 6425   0.1817
 6426   0.1777
 6427   0.2352
 6428   0.2577
 6429   0.3027
 6430   0.3033
 6431   0.3031
 6432   0.1994
 6433   0.2404
 6434   0.2376
 6435   0.2399
 6436   0.0991
 6437   0.1117
 6438   0.0843
 6439   0.0839
 6440   0.0798
 6441   0.0890
 6442   0.0894
 6443   0.1320
 6444   0.1456
 6445   0.1101
 6446   0.1681
 6447   0.1560
 6448   0.1063
 6449   0.1541
 6450   0.1547
 6451   0.0716
 6452   0.0772
 6453   0.0677
 6454   0.0759
 6455   0.0619
 6456   0.0630
 6457   0.0650
 6458   0.0712
 6459   0.0694
 6460   0.0684
 6461   0.0598
 6462   0.0661
 6463   0.0569
 6464   0.0591
 6465   0.0558
 6466   0.0579
 6467   0.0615
 6468   0.0779
 6469   0.0814
 6470   0.0628
 6471   0.0816
 6472   0.0803
 6473   0.0640
 6474   0.0723
 6475   0.0701
 6476   0.0614
 6477   0.0659
 6478   0.0615
 6479   0.0648
 6480   0.0675
 6481   0.0691
 6482   0.0669
 6483   0.0709
 6484   0.0720
 6485   0.0532
 6486   0.0570
 6487   0.0538
 6488   0.0599
 6489   0.0510
 6490   0.0519
 6491   0.0543
 6492   0.0604
 6493   0.0596
 6494   0.0711
 6495   0.0601
 6496   0.1183
 6497   0.1232
 6498   0.1204
 6499   0.0512
 6500   0.0583
 6501   0.0507
 6502   0.0543
 6503   0.0501
 6504   0.0520
 6505   0.0530
 6506   0.0573
 6507   0.0587
 6508   0.0543
 6509   0.0592
 6510   0.0645
 6511   0.0650
 6512   0.0735
 6513   0.0676
 6514   0.0774
 6515   0.0590
 6516   0.0646
 6517   0.0657
 6518   0.0758
 6519   0.0507
 6520   0.0579
 6521   0.0512
 6522   0.0551
 6523   0.0529
 6524   0.0561
 6525   0.0577
 6526   0.0623
 6527   0.0667
 6528   0.0555
 6529   0.0547
 6530   0.0592
 6531   0.0597
 6532   0.0676
 6533   0.0648
 6534   0.0741
 6535   0.0642
 6536   0.0741
 6537   0.0683
 6538   0.0805
 6539   0.0520
 6540   0.0570
 6541   0.0551
 6542   0.0629
 6543   0.0555
 6544   0.0565
 6545   0.0588
 6546   0.0651
 6547   0.0665
 6548   0.0600
 6549   0.0775
 6550   0.0896
 6551   0.1492
 6552   0.1413
 6553   0.1435
 6554   0.0739
 6555   0.1326
 6556   0.1329
 6557   0.1334
 6558   0.0594
 6559   0.0693
 6560   0.0621
 6561   0.0668
 6562   0.0666
 6563   0.0743
 6564   0.0766
 6565   0.0853
 6566   0.0868
 6567   0.1367
 6568   0.0798
 6569   0.1323
 6570   0.1309
 6571   0.1343
 6572   0.0612
 6573   0.0640
 6574   0.0623
 6575   0.0698
 6576   0.0629
 6577   0.0719
 6578   0.0763
 6579   0.1331
 6580   0.1239
 6581   0.1379
 6582   0.2151
 6583   0.1710
 6584   0.1959
 6585   0.2652
 6586   0.2339
 6587   0.2281
 6588   0.2955
 6589   0.0581
 6590   0.0660
 6591   0.0586
 6592   0.0651
 6593   0.0646
 6594   0.0738
 6595   0.0751
 6596   0.0615
 6597   0.0829
 6598   0.0564
 6599   0.0676
 6600   0.0593
 6601   0.0680
 6602   0.0737
 6603   0.1297
 6604   0.1292
 6605   0.1322
 6606   0.0522
 6607   0.0566
 6608   0.0504
 6609   0.0557
 6610   0.0477
 6611   0.0488
 6612   0.0498
 6613   0.0564
 6614   0.0579
 6615   0.0530
 6616   0.0926
 6617   0.0934
 6618   0.1519
 6619   0.1534
 6620   0.1499
 6621   0.0908
 6622   0.1484
 6623   0.1502
 6624   0.1512
 6625   0.0493
 6626   0.0564
 6627   0.0492
 6628   0.0511
 6629   0.0531
 6630   0.0578
 6631   0.0581
 6632   0.0984
 6633   0.0902
 6634   0.0808
 6635   0.1498
 6636   0.1355
 6637   0.1819
 6638   0.1882
 6639   0.1949
 6640   0.1202
 6641   0.1754
 6642   0.1748
 6643   0.1752
 6644   0.0565
 6645   0.0605
 6646   0.0620
 6647   0.0657
 6648   0.0679
 6649   0.0737
 6650   0.0760
 6651   0.0872
 6652   0.1313
 6653   0.1236
 6654   0.1574
 6655   0.1766
 6656   0.1717
 6657   0.2344
 6658   0.0667
 6659   0.0758
 6660   0.0640
 6661   0.0688
 6662   0.0640
 6663   0.0711
 6664   0.0646
 6665   0.0707
 6666   0.0722
 6667   0.0750
 6668   0.0852
 6669   0.0990
 6670   0.0687
 6671   0.0773
 6672   0.0733
 6673   0.0762
 6674   0.0817
 6675   0.0906
 6676   0.0961
 6677   0.1215
 6678   0.1236
 6679   0.1027
 6680   0.1276
 6681   0.1246
 6682   0.1232
 6683   0.1669
 6684   0.1658
 6685   0.1389
 6686   0.2034
 6687   0.1858
 6688   0.1237
 6689   0.1592
 6690   0.1590
 6691   0.1577
 6692   0.0799
 6693   0.0922
 6694   0.0762
 6695   0.0790
 6696   0.0807
 6697   0.0885
 6698   0.0815
 6699   0.0853
 6700   0.0897
 6701   0.0902
 6702   0.0786
 6703   0.0875
 6704   0.1046
 6705   0.0827
 6706   0.0919
 6707   0.0858
 6708   0.1072
 6709   0.0864
 6710   0.1047
 6711   0.0841
 6712   0.0860
 6713   0.1015
 6714   0.1332
 6715   0.1201
 6716   0.1605
 6717   0.1385
 6718   0.1922
 6719   0.2355
 6720   0.1076
 6721   0.1690
 6722   0.0903
 6723   0.1113
 6724   0.0999
 6725   0.1099
 6726   0.1072
 6727   0.1213
 6728   0.1309
 6729   0.1208
 6730   0.1712
 6731   0.1539
 6732   0.1872
 6733   0.1822
 6734   0.1219
 6735   0.1466
 6736   0.1365
 6737   0.1400
 6738   0.1699
 6739   0.1906
 6740   0.1921
 6741   0.1676
 6742   0.1917
 6743   0.1543
 6744   0.1444
 6745   0.1722
 6746   0.1904
 6747   0.1950
 6748   0.2235
 6749   0.1863
 6750   0.2095
 6751   0.2398
 6752   0.2769
 6753   0.2673
 6754   0.2808
 6755   0.1651
 6756   0.1720
 6757   0.1691
 6758   0.1822
 6759   0.1722
 6760   0.1809
 6761   0.2168
 6762   0.2289
 6763   0.2636
 6764   0.2948
 6765   0.3045
 6766   0.3056
 6767   0.2897
 6768   0.3326
 6769   0.3319
 6770   0.3294
 6771   0.1378
 6772   0.1393
 6773   0.1276
 6774   0.1515
 6775   0.1021
 6776   0.1063
 6777   0.1128
 6778   0.1619
 6779   0.1571
 6780   0.1587
 6781   0.2181
 6782   0.2073
 6783   0.1977
 6784   0.2224
 6785   0.2398
 6786   0.2678
 6787   0.3109
 6788   0.3062
 6789   0.3286
 6790   0.3651
 6791   0.3629
 6792   0.3603
 6793   0.0884
 6794   0.0935
 6795   0.0853
 6796   0.0919
 6797   0.0893
 6798   0.1036
 6799   0.1062
 6800   0.1063
 6801   0.1202
 6802   0.1253
 6803   0.1713
 6804   0.1718
 6805   0.0772
 6806   0.0879
 6807   0.0668
 6808   0.0722
 6809   0.0624
 6810   0.0651
 6811   0.0681
 6812   0.0745
 6813   0.0742
 6814   0.0750
 6815   0.0804
 6816   0.0800
 6817   0.0838
 6818   0.0883
 6819   0.0942
 6820   0.0875
 6821   0.0909
 6822   0.0962
 6823   0.1082
 6824   0.1100
 6825   0.1222
 6826   0.1042
 6827   0.1040
 6828   0.1189
 6829   0.0655
 6830   0.1121
 6831   0.0751
 6832   0.1180
 6833   0.0718
 6834   0.0810
 6835   0.0786
 6836   0.1270
 6837   0.1206
 6838   0.1049
 6839   0.1437
 6840   0.0657
 6841   0.0665
 6842   0.0667
 6843   0.0763
 6844   0.0838
 6845   0.0875
 6846   0.0659
 6847   0.0690
 6848   0.0749
 6849   0.0933
 6850   0.0916
 6851   0.0861
 6852   0.1124
 6853   0.1131
 6854   0.0623
 6855   0.0684
 6856   0.0609
 6857   0.0665
 6858   0.0603
 6859   0.0626
 6860   0.0656
 6861   0.0723
 6862   0.0737
 6863   0.0928
 6864   0.0643
 6865   0.0868
 6866   0.1207
 6867   0.0759
 6868   0.0940
 6869   0.0893
 6870   0.1383
 6871   0.0606
 6872   0.0700
 6873   0.0586
 6874   0.0646
 6875   0.0566
 6876   0.0601
 6877   0.0591
 6878   0.0848
 6879   0.0852
 6880   0.0695
 6881   0.1097
 6882   0.1100
 6883   0.0702
 6884   0.0937
 6885   0.0956
 6886   0.0673
 6887   0.0729
 6888   0.0724
 6889   0.0839
 6890   0.0887
 6891   0.0949
 6892   0.0847
 6893   0.0930
 6894   0.1006
 6895   0.0554
 6896   0.0599
 6897   0.0565
 6898   0.0619
 6899   0.0568
 6900   0.0584
 6901   0.0697
 6902   0.1403
 6903   0.1396
 6904   0.1846
 6905   0.1357
 6906   0.1931
 6907   0.1925
 6908   0.1983
 6909   0.0546
 6910   0.0601
 6911   0.0556
 6912   0.0636
 6913   0.0528
 6914   0.0536
 6915   0.0557
 6916   0.0599
 6917   0.0613
 6918   0.0581
 6919   0.0655
 6920   0.0607
 6921   0.1230
 6922   0.1209
 6923   0.1211
 6924   0.0664
 6925   0.1249
 6926   0.1236
 6927   0.1272
 6928   0.0519
 6929   0.0556
 6930   0.0518
 6931   0.0546
 6932   0.0520
 6933   0.0541
 6934   0.0564
 6935   0.0627
 6936   0.0654
 6937   0.0646
 6938   0.0842
 6939   0.0798
 6940   0.0822
 6941   0.1235
 6942   0.1802
 6943   0.1798
 6944   0.1793
 6945   0.0523
 6946   0.0560
 6947   0.0534
 6948   0.0571
 6949   0.0531
 6950   0.0549
 6951   0.0571
 6952   0.0623
 6953   0.0615
 6954   0.0605
 6955   0.0633
 6956   0.0532
 6957   0.0582
 6958   0.0536
 6959   0.0567
 6960   0.0551
 6961   0.0601
 6962   0.0598
 6963   0.0686
 6964   0.0663
 6965   0.0646
 6966   0.1275
 6967   0.0546
 6968   0.0578
 6969   0.0586
 6970   0.0671
 6971   0.0741
 6972   0.0759
 6973   0.0606
 6974   0.0651
 6975   0.0712
 6976   0.0865
 6977   0.0886
 6978   0.0778
 6979   0.1010
 6980   0.0968
 6981   0.0575
 6982   0.0597
 6983   0.0598
 6984   0.0668
 6985   0.0597
 6986   0.0618
 6987   0.0701
 6988   0.1324
 6989   0.1147
 6990   0.1718
 6991   0.1706
 6992   0.1714
 6993   0.1047
 6994   0.1575
 6995   0.1626
 6996   0.1678
 6997   0.0573
 6998   0.0631
 6999   0.0578
 7000   0.0641
 7001   0.0590
 7002   0.0672
 7003   0.0624
 7004   0.0592
 7005   0.0675
 7006   0.0628
 7007   0.0699
 7008   0.0671
 7009   0.0750
 7010   0.0846
 7011   0.1257
 7012   0.1479
 7013   0.1465
 7014   0.2153
 7015   0.2025
 7016   0.1501
 7017   0.1761
 7018   0.2032
 7019   0.0590
 7020   0.0645
 7021   0.0579
 7022   0.0649
 7023   0.0564
 7024   0.0608
 7025   0.0700
 7026   0.1287
 7027   0.1276
 7028   0.1274
 7029   0.0528
 7030   0.0663
 7031   0.0501
 7032   0.0571
 7033   0.0658
 7034   0.0657
 7035   0.0509
 7036   0.0619
 7037   0.0624
 7038   0.0931
 7039   0.0897
 7040   0.0686
 7041   0.1006
 7042   0.0945
 7043   0.0480
 7044   0.0610
 7045   0.0584
 7046   0.0790
 7047   0.0568
 7048   0.0638
 7049   0.0746
 7050   0.1338
 7051   0.1266
 7052   0.1002
 7053   0.1595
 7054   0.0515
 7055   0.0576
 7056   0.0540
 7057   0.0647
 7058   0.0770
 7059   0.0782
 7060   0.0600
 7061   0.0653
 7062   0.0721
 7063   0.0913
 7064   0.1047
 7065   0.0758
 7066   0.0991
 7067   0.1137
 7068   0.0644
 7069   0.0868
 7070   0.0590
 7071   0.0609
 7072   0.0674
 7073   0.0768
 7074   0.0649
 7075   0.0686
 7076   0.0755
 7077   0.0573
 7078   0.0558
 7079   0.0631
 7080   0.0550
 7081   0.0614
 7082   0.0559
 7083   0.0623
 7084   0.0605
 7085   0.0613
 7086   0.0714
 7087   0.0608
 7088   0.0707
 7089   0.0772
 7090   0.1066
 7091   0.0678
 7092   0.0710
 7093   0.0748
 7094   0.0877
 7095   0.0916
 7096   0.1331
 7097   0.1269
 7098   0.1716
 7099   0.2485
 7100   0.2225
 7101   0.2232
 7102   0.2912
 7103   0.0647
 7104   0.0808
 7105   0.0562
 7106   0.0665
 7107   0.0544
 7108   0.0593
 7109   0.0612
 7110   0.0703
 7111   0.0731
 7112   0.0679
 7113   0.0905
 7114   0.0549
 7115   0.0708
 7116   0.0547
 7117   0.0623
 7118   0.0563
 7119   0.0608
 7120   0.0609
 7121   0.0662
 7122   0.0637
 7123   0.0696
 7124   0.0767
 7125   0.0778
 7126   0.0747
 7127   0.0771
 7128   0.0875
 7129   0.0758
 7130   0.0822
 7131   0.0794
 7132   0.0898
 7133   0.0964
 7134   0.0997
 7135   0.0840
 7136   0.0852
 7137   0.0926
 7138   0.0557
 7139   0.0592
 7140   0.0585
 7141   0.0649
 7142   0.0582
 7143   0.0591
 7144   0.0645
 7145   0.0744
 7146   0.0730
 7147   0.0672
 7148   0.0868
 7149   0.1066
 7150   0.1055
 7151   0.1361
 7152   0.1027
 7153   0.1234
 7154   0.0850
 7155   0.1062
 7156   0.0984
 7157   0.1227
 7158   0.0573
 7159   0.0640
 7160   0.0562
 7161   0.0599
 7162   0.0568
 7163   0.0601
 7164   0.0580
 7165   0.0611
 7166   0.0629
 7167   0.0598
 7168   0.0641
 7169   0.0659
 7170   0.0631
 7171   0.0712
 7172   0.0748
 7173   0.0586
 7174   0.0681
 7175   0.0583
 7176   0.0632
 7177   0.0599
 7178   0.0636
 7179   0.0671
 7180   0.0930
 7181   0.0942
 7182   0.0889
 7183   0.0946
 7184   0.0598
 7185   0.0678
 7186   0.0641
 7187   0.0749
 7188   0.0653
 7189   0.0637
 7190   0.0780
 7191   0.0878
 7192   0.0918
 7193   0.1407
 7194   0.1434
 7195   0.1420
 7196   0.0872
 7197   0.1369
 7198   0.1344
 7199   0.1434
 7200   0.0669
 7201   0.0873
 7202   0.0569
 7203   0.0588
 7204   0.0603
 7205   0.0730
 7206   0.0714
 7207   0.1299
 7208   0.1251
 7209   0.1308
 7210   0.0545
 7211   0.0573
 7212   0.0584
 7213   0.0649
 7214   0.0631
 7215   0.0697
 7216   0.0663
 7217   0.0734
 7218   0.0737
 7219   0.0614
 7220   0.0659
 7221   0.0756
 7222   0.0670
 7223   0.0761
 7224   0.0633
 7225   0.0620
 7226   0.0707
 7227   0.0779
 7228   0.0787
 7229   0.0916
 7230   0.0702
 7231   0.0774
 7232   0.0771
 7233   0.0877
 7234   0.0652
 7235   0.0756
 7236   0.0626
 7237   0.0633
 7238   0.0666
 7239   0.0721
 7240   0.0761
 7241   0.0827
 7242   0.0808
 7243   0.0858
 7244   0.0899
 7245   0.0620
 7246   0.0640
 7247   0.0626
 7248   0.0702
 7249   0.0601
 7250   0.0633
 7251   0.0700
 7252   0.1294
 7253   0.1268
 7254   0.1275
 7255   0.0622
 7256   0.0730
 7257   0.0602
 7258   0.0627
 7259   0.0603
 7260   0.0625
 7261   0.0668
 7262   0.0891
 7263   0.1029
 7264   0.1103
 7265   0.1438
 7266   0.0586
 7267   0.0637
 7268   0.0582
 7269   0.0635
 7270   0.0591
 7271   0.0636
 7272   0.0659
 7273   0.1205
 7274   0.1277
 7275   0.1244
 7276   0.0589
 7277   0.0632
 7278   0.0596
 7279   0.0631
 7280   0.0599
 7281   0.0604
 7282   0.0631
 7283   0.0684
 7284   0.0642
 7285   0.0693
 7286   0.0622
 7287   0.0688
 7288   0.0635
 7289   0.0668
 7290   0.0661
 7291   0.0693
 7292   0.0701
 7293   0.0776
 7294   0.0752
 7295   0.0850
 7296   0.0744
 7297   0.0923
 7298   0.1069
 7299   0.0902
 7300   0.1018
 7301   0.0809
 7302   0.0885
 7303   0.0692
 7304   0.0735
 7305   0.0734
 7306   0.0762
 7307   0.0784
 7308   0.0802
 7309   0.0849
 7310   0.0933
 7311   0.0896
 7312   0.0900
 7313   0.0871
 7314   0.1140
 7315   0.0826
 7316   0.0929
 7317   0.0860
 7318   0.0924
 7319   0.0926
 7320   0.0967
 7321   0.1013
 7322   0.0938
 7323   0.1030
 7324   0.0931
 7325   0.0936
 7326   0.0977
 7327   0.1033
 7328   0.1063
 7329   0.1150
 7330   0.1245
 7331   0.1575
 7332   0.1250
 7333   0.1658
 7334   0.1696
 7335   0.1717
 7336   0.0947
 7337   0.1034
 7338   0.0871
 7339   0.0858
 7340   0.0852
 7341   0.0887
 7342   0.0950
 7343   0.1119
 7344   0.1019
 7345   0.1092
 7346   0.1199
 7347   0.0768
 7348   0.0769
 7349   0.0747
 7350   0.0809
 7351   0.0696
 7352   0.0682
 7353   0.0712
 7354   0.0798
 7355   0.0743
 7356   0.0692
 7357   0.0772
 7358   0.0881
 7359   0.0784
 7360   0.0886
 7361   0.0714
 7362   0.0667
 7363   0.0699
 7364   0.0750
 7365   0.0760
 7366   0.0858
 7367   0.0766
 7368   0.0855
 7369   0.0783
 7370   0.0885
 7371   0.0707
 7372   0.0783
 7373   0.0689
 7374   0.0710
 7375   0.0689
 7376   0.0722
 7377   0.0752
 7378   0.0873
 7379   0.0732
 7380   0.0930
 7381   0.1558
 7382   0.1495
 7383   0.2007
 7384   0.1983
 7385   0.2041
 7386   0.1083
 7387   0.1680
 7388   0.1605
 7389   0.1602
 7390   0.0657
 7391   0.0700
 7392   0.0656
 7393   0.0706
 7394   0.0649
 7395   0.0653
 7396   0.0733
 7397   0.1269
 7398   0.1174
 7399   0.1150
 7400   0.1348
 7401   0.1862
 7402   0.1925
 7403   0.1926
 7404   0.0646
 7405   0.0723
 7406   0.0620
 7407   0.0640
 7408   0.0619
 7409   0.0650
 7410   0.0661
 7411   0.0704
 7412   0.0758
 7413   0.1322
 7414   0.1303
 7415   0.1289
 7416   0.0737
 7417   0.1061
 7418   0.1110
 7419   0.1032
 7420   0.1585
 7421   0.1588
 7422   0.1576
 7423   0.0626
 7424   0.0696
 7425   0.0640
 7426   0.0694
 7427   0.0659
 7428   0.0692
 7429   0.0730
 7430   0.0666
 7431   0.0779
 7432   0.0649
 7433   0.0680
 7434   0.0667
 7435   0.0708
 7436   0.0785
 7437   0.0846
 7438   0.0861
 7439   0.1313
 7440   0.1381
 7441   0.1399
 7442   0.0944
 7443   0.1427
 7444   0.1514
 7445   0.0868
 7446   0.1455
 7447   0.1446
 7448   0.1422
 7449   0.0632
 7450   0.0679
 7451   0.0662
 7452   0.0736
 7453   0.0705
 7454   0.0791
 7455   0.0998
 7456   0.1086
 7457   0.1139
 7458   0.1260
 7459   0.1314
 7460   0.0691
 7461   0.0824
 7462   0.0720
 7463   0.0848
 7464   0.0719
 7465   0.0779
 7466   0.0772
 7467   0.0695
 7468   0.0728
 7469   0.0723
 7470   0.0785
 7471   0.0843
 7472   0.0868
 7473   0.0749
 7474   0.0789
 7475   0.0872
 7476   0.1204
 7477   0.1127
 7478   0.0903
 7479   0.1249
 7480   0.1180
 7481   0.0744
 7482   0.0775
 7483   0.0785
 7484   0.0839
 7485   0.0826
 7486   0.0850
 7487   0.0913
 7488   0.0940
 7489   0.1004
 7490   0.1034
 7491   0.1595
 7492   0.1527
 7493   0.0841
 7494   0.0906
 7495   0.0846
 7496   0.0863
 7497   0.0899
 7498   0.0932
 7499   0.0986
 7500   0.1034
 7501   0.1097
 7502   0.1044
 7503   0.1533
 7504   0.1469
 7505   0.2021
 7506   0.1589
 7507   0.0899
 7508   0.1025
 7509   0.0861
 7510   0.0883
 7511   0.0896
 7512   0.1009
 7513   0.0970
 7514   0.0830
 7515   0.0905
 7516   0.0814
 7517   0.0903
 7518   0.0794
 7519   0.0818
 7520   0.0848
 7521   0.1350
 7522   0.1371
 7523   0.1347
 7524   0.0795
 7525   0.0838
 7526   0.0800
 7527   0.0823
 7528   0.0808
 7529   0.0835
 7530   0.0863
 7531   0.1319
 7532   0.1439
 7533   0.1943
 7534   0.2009
 7535   0.1930
 7536   0.1181
 7537   0.1756
 7538   0.1688
 7539   0.1735
 7540   0.0790
 7541   0.0831
 7542   0.0780
 7543   0.0814
 7544   0.0763
 7545   0.0766
 7546   0.0789
 7547   0.1315
 7548   0.1334
 7549   0.1299
 7550   0.0785
 7551   0.0880
 7552   0.0771
 7553   0.0787
 7554   0.0789
 7555   0.0828
 7556   0.0872
 7557   0.1162
 7558   0.1423
 7559   0.1940
 7560   0.1956
 7561   0.1924
 7562   0.1384
 7563   0.1911
 7564   0.1878
 7565   0.1925
 7566   0.0742
 7567   0.0735
 7568   0.0767
 7569   0.0828
 7570   0.0746
 7571   0.0732
 7572   0.0777
 7573   0.0857
 7574   0.0828
 7575   0.0875
 7576   0.1522
 7577   0.1346
 7578   0.1875
 7579   0.1900
 7580   0.1894
 7581   0.1367
 7582   0.1909
 7583   0.1884
 7584   0.1943
 7585   0.0779
 7586   0.0893
 7587   0.0747
 7588   0.0744
 7589   0.0781
 7590   0.0836
 7591   0.0788
 7592   0.0874
 7593   0.0899
 7594   0.0862
 7595   0.1019
 7596   0.1014
 7597   0.0865
 7598   0.1365
 7599   0.1285
 7600   0.0913
 7601   0.1384
 7602   0.1453
 7603   0.0805
 7604   0.1269
 7605   0.1244
 7606   0.1256
 7607   0.0799
 7608   0.0834
 7609   0.0878
 7610   0.0967
 7611   0.0913
 7612   0.0905
 7613   0.0967
 7614   0.1009
 7615   0.1045
 7616   0.0961
 7617   0.1040
 7618   0.1132
 7619   0.1069
 7620   0.1192
 7621   0.1004
 7622   0.1073
 7623   0.1081
 7624   0.0937
 7625   0.0967
 7626   0.0947
 7627   0.0973
 7628   0.1015
 7629   0.1091
 7630   0.1103
 7631   0.1120
 7632   0.1238
 7633   0.1321
 7634   0.1315
 7635   0.1814
 7636   0.1467
 7637   0.1380
 7638   0.1488
 7639   0.1894
 7640   0.1986
 7641   0.2361
 7642   0.1303
 7643   0.1486
 7644   0.1234
 7645   0.1196
 7646   0.1295
 7647   0.1325
 7648   0.1452
 7649   0.1234
 7650   0.1300
 7651   0.1186
 7652   0.1190
 7653   0.1217
 7654   0.1245
 7655   0.1424
 7656   0.1477
 7657   0.1648
 7658   0.1848
 7659   0.2023
 7660   0.2134
 7661   0.1491
 7662   0.1838
 7663   0.1420
 7664   0.1873
 7665   0.2285
 7666   0.2283
 7667   0.2253
 7668   0.1109
 7669   0.1090
 7670   0.1114
 7671   0.1200
 7672   0.1045
 7673   0.0964
 7674   0.1089
 7675   0.1205
 7676   0.1104
 7677   0.1597
 7678   0.1440
 7679   0.1541
 7680   0.1079
 7681   0.1099
 7682   0.1177
 7683   0.1198
 7684   0.1623
 7685   0.1626
 7686   0.1633
 7687   0.1089
 7688   0.1265
 7689   0.0988
 7690   0.0957
 7691   0.0995
 7692   0.1054
 7693   0.0991
 7694   0.1099
 7695   0.1247
 7696   0.1390
 7697   0.1367
 7698   0.1794
 7699   0.1862
 7700   0.1863
 7701   0.1019
 7702   0.1159
 7703   0.0953
 7704   0.0914
 7705   0.0990
 7706   0.1081
 7707   0.1074
 7708   0.1153
 7709   0.1101
 7710   0.1255
 7711   0.1894
 7712   0.1575
 7713   0.0920
 7714   0.0889
 7715   0.0951
 7716   0.1032
 7717   0.0927
 7718   0.0896
 7719   0.1013
 7720   0.1204
 7721   0.1216
 7722   0.1678
 7723   0.1084
 7724   0.1542
 7725   0.1505
 7726   0.1597
 7727   0.0942
 7728   0.1047
 7729   0.0898
 7730   0.0887
 7731   0.0911
 7732   0.0979
 7733   0.0943
 7734   0.1101
 7735   0.1212
 7736   0.1720
 7737   0.1646
 7738   0.1664
 7739   0.1026
 7740   0.1248
 7741   0.1233
 7742   0.1098
 7743   0.1540
 7744   0.1553
 7745   0.1544
 7746   0.0869
 7747   0.0880
 7748   0.0887
 7749   0.0959
 7750   0.0867
 7751   0.0873
 7752   0.0962
 7753   0.1269
 7754   0.1319
 7755   0.1021
 7756   0.1371
 7757   0.1354
 7758   0.1088
 7759   0.1520
 7760   0.1676
 7761   0.1455
 7762   0.2094
 7763   0.1997
 7764   0.1451
 7765   0.1758
 7766   0.1762
 7767   0.1777
 7768   0.0837
 7769   0.0889
 7770   0.0818
 7771   0.0857
 7772   0.0809
 7773   0.0805
 7774   0.0830
 7775   0.1342
 7776   0.1071
 7777   0.1262
 7778   0.1827
 7779   0.0861
 7780   0.0954
 7781   0.0874
 7782   0.0884
 7783   0.0930
 7784   0.0978
 7785   0.0956
 7786   0.1037
 7787   0.0975
 7788   0.0939
 7789   0.0996
 7790   0.1070
 7791   0.1011
 7792   0.1098
 7793   0.0961
 7794   0.0922
 7795   0.0939
 7796   0.0968
 7797   0.0985
 7798   0.1053
 7799   0.1003
 7800   0.1080
 7801   0.1011
 7802   0.1092
 7803   0.0951
 7804   0.1062
 7805   0.0916
 7806   0.0910
 7807   0.0940
 7808   0.0990
 7809   0.0957
 7810   0.1063
 7811   0.1022
 7812   0.1003
 7813   0.1115
 7814   0.1250
 7815   0.1269
 7816   0.1723
 7817   0.1775
 7818   0.1463
 7819   0.1828
 7820   0.2073
 7821   0.2739
 7822   0.2840
 7823   0.3392
 7824   0.2642
 7825   0.2829
 7826   0.3190
 7827   0.0941
 7828   0.1035
 7829   0.0890
 7830   0.0874
 7831   0.0899
 7832   0.0890
 7833   0.0967
 7834   0.1027
 7835   0.0991
 7836   0.1024
 7837   0.1333
 7838   0.1350
 7839   0.1757
 7840   0.1446
 7841   0.0895
 7842   0.0956
 7843   0.0866
 7844   0.0866
 7845   0.0872
 7846   0.0899
 7847   0.0947
 7848   0.1164
 7849   0.1042
 7850   0.1175
 7851   0.1799
 7852   0.1711
 7853   0.2251
 7854   0.1982
 7855   0.0831
 7856   0.0870
 7857   0.0810
 7858   0.0866
 7859   0.0773
 7860   0.0785
 7861   0.0796
 7862   0.0830
 7863   0.0814
 7864   0.1291
 7865   0.1351
 7866   0.1338
 7867   0.0867
 7868   0.0925
 7869   0.0986
 7870   0.0960
 7871   0.1447
 7872   0.1435
 7873   0.1453
 7874   0.0755
 7875   0.0787
 7876   0.0755
 7877   0.0806
 7878   0.0737
 7879   0.0760
 7880   0.0762
 7881   0.0823
 7882   0.0807
 7883   0.0767
 7884   0.0813
 7885   0.0853
 7886   0.1385
 7887   0.1369
 7888   0.1347
 7889   0.0835
 7890   0.1381
 7891   0.1336
 7892   0.1344
 7893   0.0719
 7894   0.0768
 7895   0.0689
 7896   0.0705
 7897   0.0680
 7898   0.0697
 7899   0.0706
 7900   0.0740
 7901   0.0744
 7902   0.0724
 7903   0.0786
 7904   0.0793
 7905   0.0765
 7906   0.0854
 7907   0.0833
 7908   0.0787
 7909   0.0827
 7910   0.0790
 7911   0.0834
 7912   0.0847
 7913   0.0862
 7914   0.0807
 7915   0.0795
 7916   0.0841
 7917   0.0670
 7918   0.0673
 7919   0.0740
 7920   0.0847
 7921   0.0721
 7922   0.0732
 7923   0.0799
 7924   0.0847
 7925   0.0857
 7926   0.0867
 7927   0.0905
 7928   0.1341
 7929   0.1398
 7930   0.1432
 7931   0.0715
 7932   0.0801
 7933   0.0675
 7934   0.0702
 7935   0.0648
 7936   0.0698
 7937   0.0618
 7938   0.0638
 7939   0.0642
 7940   0.0661
 7941   0.0728
 7942   0.0728
 7943   0.0671
 7944   0.0824
 7945   0.0664
 7946   0.0727
 7947   0.0728
 7948   0.0636
 7949   0.0675
 7950   0.0626
 7951   0.0661
 7952   0.0624
 7953   0.0651
 7954   0.0767
 7955   0.0939
 7956   0.1144
 7957   0.1433
 7958   0.1959
 7959   0.1903
 7960   0.1414
 7961   0.1781
 7962   0.1776
 7963   0.0562
 7964   0.0637
 7965   0.0566
 7966   0.0693
 7967   0.0510
 7968   0.0537
 7969   0.0663
 7970   0.1238
 7971   0.1287
 7972   0.0881
 7973   0.0960
 7974   0.0513
 7975   0.0615
 7976   0.0515
 7977   0.0583
 7978   0.0541
 7979   0.0586
 7980   0.0648
 7981   0.1143
 7982   0.1209
 7983   0.0771
 7984   0.1367
 7985   0.1341
 7986   0.0636
 7987   0.0672
 7988   0.0711
 7989   0.0551
 7990   0.0588
 7991   0.0578
 7992   0.0626
 7993   0.0599
 7994   0.0625
 7995   0.0658
 7996   0.0727
 7997   0.0744
 7998   0.0665
 7999   0.0596
 8000   0.0646
 8001   0.0632
 8002   0.0708
 8003   0.0640
 8004   0.0672
 8005   0.0692
 8006   0.1239
 8007   0.1256
 8008   0.1283
 8009   0.0668
 8010   0.0736
 8011   0.0701
 8012   0.0739
 8013   0.0749
 8014   0.0758
 8015   0.0803
 8016   0.0859
 8017   0.0883
 8018   0.0785
 8019   0.0806
 8020   0.0873
 8021   0.0853
 8022   0.0878
 8023   0.0946
 8024   0.0997
 8025   0.1087
 8026   0.1811
 8027   0.1549
 8028   0.2075
 8029   0.2095
 8030   0.2079
 8031   0.1602
 8032   0.2143
 8033   0.2113
 8034   0.2137
 8035   0.0952
 8036   0.0973
 8037   0.0981
 8038   0.1006
 8039   0.1022
 8040   0.1075
 8041   0.1079
 8042   0.1231
 8043   0.1276
 8044   0.1227
 8045   0.1481
 8046   0.1588
 8047   0.1757
 8048   0.1894
 8049   0.1027
 8050   0.1092
 8051   0.1018
 8052   0.1020
 8053   0.1055
 8054   0.1103
 8055   0.1149
 8056   0.0998
 8057   0.1058
 8058   0.0954
 8059   0.0986
 8060   0.0926
 8061   0.0971
 8062   0.1020
 8063   0.1465
 8064   0.1367
 8065   0.1356
 8066   0.1689
 8067   0.0846
 8068   0.0872
 8069   0.0809
 8070   0.0852
 8071   0.0755
 8072   0.0754
 8073   0.0779
 8074   0.0834
 8075   0.0796
 8076   0.0829
 8077   0.0735
 8078   0.0807
 8079   0.0699
 8080   0.0717
 8081   0.0697
 8082   0.0736
 8083   0.0725
 8084   0.0741
 8085   0.0777
 8086   0.0759
 8087   0.0791
 8088   0.0823
 8089   0.0849
 8090   0.0916
 8091   0.0881
 8092   0.0960
 8093   0.0816
 8094   0.0863
 8095   0.0876
 8096   0.0965
 8097   0.0678
 8098   0.0693
 8099   0.0698
 8100   0.0750
 8101   0.0695
 8102   0.0697
 8103   0.0729
 8104   0.0748
 8105   0.0759
 8106   0.0732
 8107   0.0822
 8108   0.1339
 8109   0.1367
 8110   0.1319
 8111   0.0716
 8112   0.0783
 8113   0.0716
 8114   0.0746
 8115   0.0733
 8116   0.0763
 8117   0.0792
 8118   0.0849
 8119   0.0933
 8120   0.1449
 8121   0.1426
 8122   0.1421
 8123   0.0893
 8124   0.1410
 8125   0.1388
 8126   0.1409
 8127   0.0724
 8128   0.0754
 8129   0.0738
 8130   0.0781
 8131   0.0740
 8132   0.0740
 8133   0.0807
 8134   0.1179
 8135   0.1252
 8136   0.1097
 8137   0.1606
 8138   0.1561
 8139   0.1161
 8140   0.1253
 8141   0.1842
 8142   0.1850
 8143   0.1840
 8144   0.0759
 8145   0.0835
 8146   0.0740
 8147   0.0742
 8148   0.0763
 8149   0.0802
 8150   0.0802
 8151   0.0834
 8152   0.0853
 8153   0.1150
 8154   0.0878
 8155   0.1291
 8156   0.1412
 8157   0.1387
 8158   0.0767
 8159   0.0771
 8160   0.0811
 8161   0.0866
 8162   0.0808
 8163   0.0801
 8164   0.0821
 8165   0.0848
 8166   0.0872
 8167   0.0811
 8168   0.0837
 8169   0.0822
 8170   0.0846
 8171   0.0938
 8172   0.0850
 8173   0.0873
 8174   0.0890
 8175   0.0932
 8176   0.0936
 8177   0.0883
 8178   0.0878
 8179   0.0943
 8180   0.1028
 8181   0.1126
 8182   0.1057
 8183   0.0962
 8184   0.0986
 8185   0.1102
 8186   0.1303
 8187   0.1373
 8188   0.1207
 8189   0.1545
 8190   0.1522
 8191   0.0942
 8192   0.1013
 8193   0.0948
 8194   0.1013
 8195   0.0953
 8196   0.0945
 8197   0.0966
 8198   0.1062
 8199   0.1046
 8200   0.1055
 8201   0.1140
 8202   0.1069
 8203   0.1188
 8204   0.1138
 8205   0.1148
 8206   0.1302
 8207   0.1396
 8208   0.1493
 8209   0.1698
 8210   0.1707
 8211   0.1842
 8212   0.2348
 8213   0.2396
 8214   0.2741
 8215   0.2823
 8216   0.1363
 8217   0.1643
 8218   0.1291
 8219   0.1287
 8220   0.1428
 8221   0.1778
 8222   0.1621
 8223   0.1412
 8224   0.2015
 8225   0.1364
 8226   0.1671
 8227   0.1520
 8228   0.1772
 8229   0.1950
 8230   0.2264
 8231   0.2200
 8232   0.2528
 8233   0.2805
 8234   0.2947
 8235   0.3215
 8236   0.3676
 8237   0.3862
 8238   0.3961
 8239   0.4497
 8240   0.1301
 8241   0.1362
 8242   0.1194
 8243   0.1325
 8244   0.1050
 8245   0.1083
 8246   0.1055
 8247   0.1524
 8248   0.1520
 8249   0.1437
 8250   0.1027
 8251   0.1120
 8252   0.0972
 8253   0.0971
 8254   0.0967
 8255   0.1002
 8256   0.1044
 8257   0.1255
 8258   0.1278
 8259   0.1174
 8260   0.1306
 8261   0.0915
 8262   0.0937
 8263   0.0915
 8264   0.0982
 8265   0.0886
 8266   0.0884
 8267   0.1004
 8268   0.1368
 8269   0.1369
 8270   0.0941
 8271   0.1241
 8272   0.1474
 8273   0.1658
 8274   0.2076
 8275   0.1815
 8276   0.2434
 8277   0.2333
 8278   0.1265
 8279   0.1514
 8280   0.1671
 8281   0.2094
 8282   0.0905
 8283   0.1004
 8284   0.0882
 8285   0.0877
 8286   0.0912
 8287   0.0969
 8288   0.0987
 8289   0.1211
 8290   0.1299
 8291   0.1068
 8292   0.1470
 8293   0.1381
 8294   0.1068
 8295   0.1261
 8296   0.1290
 8297   0.1204
 8298   0.1665
 8299   0.1651
 8300   0.1345
 8301   0.1799
 8302   0.1745
 8303   0.1779
 8304   0.0860
 8305   0.0867
 8306   0.0859
 8307   0.0919
 8308   0.0819
 8309   0.0808
 8310   0.0858
 8311   0.1197
 8312   0.1195
 8313   0.1745
 8314   0.1700
 8315   0.1690
 8316   0.1178
 8317   0.1482
 8318   0.1613
 8319   0.1261
 8320   0.1658
 8321   0.1661
 8322   0.1681
 8323   0.0826
 8324   0.0889
 8325   0.0818
 8326   0.0835
 8327   0.0827
 8328   0.0855
 8329   0.0855
 8330   0.0899
 8331   0.0918
 8332   0.0858
 8333   0.1406
 8334   0.2130
 8335   0.1466
 8336   0.2214
 8337   0.0992
 8338   0.1089
 8339   0.1414
 8340   0.2154
 8341   0.1440
 8342   0.2166
 8343   0.0822
 8344   0.0869
 8345   0.0831
 8346   0.0874
 8347   0.0832
 8348   0.0822
 8349   0.0890
 8350   0.0923
 8351   0.0952
 8352   0.0920
 8353   0.0968
 8354   0.0924
 8355   0.1002
 8356   0.1103
 8357   0.1141
 8358   0.1109
 8359   0.1297
 8360   0.1245
 8361   0.1229
 8362   0.1620
 8363   0.1604
 8364   0.1595
 8365   0.0841
 8366   0.0897
 8367   0.0830
 8368   0.0833
 8369   0.0853
 8370   0.0896
 8371   0.0930
 8372   0.1298
 8373   0.1326
 8374   0.0946
 8375   0.1460
 8376   0.1468
 8377   0.1215
 8378   0.1946
 8379   0.2457
 8380   0.2466
 8381   0.2468
 8382   0.0855
 8383   0.0901
 8384   0.0873
 8385   0.0911
 8386   0.0895
 8387   0.0916
 8388   0.0978
 8389   0.1084
 8390   0.1072
 8391   0.1094
 8392   0.1236
 8393   0.1240
 8394   0.1233
 8395   0.1714
 8396   0.1728
 8397   0.0882
 8398   0.0909
 8399   0.0895
 8400   0.0922
 8401   0.0931
 8402   0.0971
 8403   0.1021
 8404   0.1054
 8405   0.1155
 8406   0.1149
 8407   0.1483
 8408   0.1388
 8409   0.1717
 8410   0.2057
 8411   0.2173
 8412   0.2045
 8413   0.2377
 8414   0.2044
 8415   0.2662
 8416   0.3001
 8417   0.3000
 8418   0.3040
 8419   0.0910
 8420   0.0984
 8421   0.0872
 8422   0.0883
 8423   0.0896
 8424   0.0962
 8425   0.0970
 8426   0.0869
 8427   0.0922
 8428   0.0878
 8429   0.0906
 8430   0.0938
 8431   0.0985
 8432   0.1106
 8433   0.1669
 8434   0.1573
 8435   0.1486
 8436   0.2158
 8437   0.2159
 8438   0.1598
 8439   0.1986
 8440   0.2042
 8441   0.2010
 8442   0.2323
 8443   0.2400
 8444   0.2619
 8445   0.3003
 8446   0.3004
 8447   0.2991
 8448   0.0905
 8449   0.0925
 8450   0.0922
 8451   0.0980
 8452   0.0908
 8453   0.0886
 8454   0.0933
 8455   0.0999
 8456   0.0976
 8457   0.1435
 8458   0.1465
 8459   0.1421
 8460   0.0958
 8461   0.1442
 8462   0.1423
 8463   0.1417
 8464   0.0962
 8465   0.1057
 8466   0.0971
 8467   0.0977
 8468   0.1039
 8469   0.1087
 8470   0.1125
 8471   0.1451
 8472   0.1629
 8473   0.2070
 8474   0.2129
 8475   0.2082
 8476   0.1218
 8477   0.1658
 8478   0.1714
 8479   0.1699
 8480   0.1057
 8481   0.1173
 8482   0.1000
 8483   0.0982
 8484   0.1000
 8485   0.1061
 8486   0.1026
 8487   0.1123
 8488   0.1046
 8489   0.1079
 8490   0.1238
 8491   0.1342
 8492   0.1406
 8493   0.1769
 8494   0.1722
 8495   0.1539
 8496   0.1969
 8497   0.1870
 8498   0.1845
 8499   0.2245
 8500   0.2248
 8501   0.2227
 8502   0.0947
 8503   0.0921
 8504   0.0993
 8505   0.1082
 8506   0.0987
 8507   0.0981
 8508   0.1118
 8509   0.1706
 8510   0.1520
 8511   0.1218
 8512   0.1553
 8513   0.0994
 8514   0.1084
 8515   0.0974
 8516   0.0981
 8517   0.1004
 8518   0.1055
 8519   0.1063
 8520   0.1359
 8521   0.1283
 8522   0.1839
 8523   0.1799
 8524   0.1710
 8525   0.1727
 8526   0.2239
 8527   0.2146
 8528   0.2246
 8529   0.0985
 8530   0.0993
 8531   0.1029
 8532   0.1101
 8533   0.1044
 8534   0.1044
 8535   0.1185
 8536   0.1412
 8537   0.1294
 8538   0.1498
 8539   0.1698
 8540   0.1766
 8541   0.1691
 8542   0.2067
 8543   0.2133
 8544   0.1057
 8545   0.1156
 8546   0.1058
 8547   0.1066
 8548   0.1130
 8549   0.1206
 8550   0.1179
 8551   0.1641
 8552   0.1686
 8553   0.1227
 8554   0.1898
 8555   0.1713
 8556   0.2220
 8557   0.2215
 8558   0.2209
 8559   0.1806
 8560   0.2329
 8561   0.2303
 8562   0.2271
 8563   0.1244
 8564   0.1340
 8565   0.1379
 8566   0.1449
 8567   0.1552
 8568   0.1627
 8569   0.1752
 8570   0.1967
 8571   0.2217
 8572   0.1995
 8573   0.2567
 8574   0.2433
 8575   0.1675
 8576   0.2424
 8577   0.1314
 8578   0.1421
 8579   0.1403
 8580   0.1547
 8581   0.1522
 8582   0.1833
 8583   0.1950
 8584   0.1877
 8585   0.1404
 8586   0.1539
 8587   0.1564
 8588   0.1976
 8589   0.2038
 8590   0.2200
 8591   0.1594
 8592   0.1721
 8593   0.1979
 8594   0.2006
 8595   0.2300
 8596   0.2300
 8597   0.2500
 8598   0.2829
 8599   0.1370
 8600   0.1431
 8601   0.1353
 8602   0.1503
 8603   0.1382
 8604   0.1544
 8605   0.1584
 8606   0.1601
 8607   0.1783
 8608   0.1817
 8609   0.2171
 8610   0.2268
 8611   0.2688
 8612   0.2479
 8613   0.1279
 8614   0.1443
 8615   0.1171
 8616   0.1255
 8617   0.1109
 8618   0.1134
 8619   0.1155
 8620   0.1202
 8621   0.1254
 8622   0.1231
 8623   0.1358
 8624   0.1692
 8625   0.1467
 8626   0.1771
 8627   0.1595
 8628   0.1854
 8629   0.2001
 8630   0.1676
 8631   0.2073
 8632   0.1879
 8633   0.2418
 8634   0.1106
 8635   0.1245
 8636   0.1043
 8637   0.1061
 8638   0.1017
 8639   0.1057
 8640   0.1066
 8641   0.1105
 8642   0.1090
 8643   0.1416
 8644   0.1223
 8645   0.1580
 8646   0.1828
 8647   0.1605
 8648   0.1835
 8649   0.1459
 8650   0.1692
 8651   0.0960
 8652   0.0983
 8653   0.0961
 8654   0.1028
 8655   0.0940
 8656   0.0947
 8657   0.0947
 8658   0.1016
 8659   0.1026
 8660   0.0899
 8661   0.0938
 8662   0.1033
 8663   0.1005
 8664   0.1145
 8665   0.1032
 8666   0.1216
 8667   0.1344
 8668   0.0967
 8669   0.1086
 8670   0.1025
 8671   0.1168
 8672   0.0990
 8673   0.1271
 8674   0.0930
 8675   0.1023
 8676   0.0975
 8677   0.1043
 8678   0.1235
 8679   0.1947
 8680   0.1729
 8681   0.0968
 8682   0.1309
 8683   0.1619
 8684   0.0774
 8685   0.1351
 8686   0.1173
 8687   0.0819
 8688   0.0791
 8689   0.0802
 8690   0.0898
 8691   0.0724
 8692   0.0735
 8693   0.0774
 8694   0.0839
 8695   0.0819
 8696   0.0882
 8697   0.1199
 8698   0.1171
 8699   0.0715
 8700   0.1168
 8701   0.1267
 8702   0.0676
 8703   0.0711
 8704   0.0671
 8705   0.0734
 8706   0.0641
 8707   0.0668
 8708   0.0680
 8709   0.0736
 8710   0.0719
 8711   0.0756
 8712   0.0625
 8713   0.0719
 8714   0.0598
 8715   0.0639
 8716   0.0608
 8717   0.0642
 8718   0.0703
 8719   0.0798
 8720   0.0817
 8721   0.0850
 8722   0.1028
 8723   0.0608
 8724   0.0697
 8725   0.0605
 8726   0.0647
 8727   0.0616
 8728   0.0635
 8729   0.0670
 8730   0.0718
 8731   0.0743
 8732   0.0699
 8733   0.0618
 8734   0.0695
 8735   0.0607
 8736   0.0636
 8737   0.0610
 8738   0.0640
 8739   0.0641
 8740   0.0705
 8741   0.0703
 8742   0.0667
 8743   0.0763
 8744   0.0853
 8745   0.0888
 8746   0.1047
 8747   0.0931
 8748   0.1142
 8749   0.1896
 8750   0.0773
 8751   0.0866
 8752   0.0898
 8753   0.1063
 8754   0.0617
 8755   0.0660
 8756   0.0649
 8757   0.0693
 8758   0.0811
 8759   0.0764
 8760   0.0676
 8761   0.0714
 8762   0.0758
 8763   0.0976
 8764   0.0982
 8765   0.0820
 8766   0.1108
 8767   0.1118
 8768   0.0731
 8769   0.0825
 8770   0.0782
 8771   0.0814
 8772   0.0881
 8773   0.0933
 8774   0.1127
 8775   0.1791
 8776   0.1250
 8777   0.1447
 8778   0.2314
 8779   0.1675
 8780   0.1828
 8781   0.2245
 8782   0.0860
 8783   0.0924
 8784   0.0889
 8785   0.0927
 8786   0.0995
 8787   0.1092
 8788   0.1141
 8789   0.1567
 8790   0.1629
 8791   0.1540
 8792   0.1017
 8793   0.1138
 8794   0.0989
 8795   0.0973
 8796   0.1074
 8797   0.1151
 8798   0.1208
 8799   0.0994
 8800   0.1119
 8801   0.0881
 8802   0.0880
 8803   0.0872
 8804   0.0936
 8805   0.0991
 8806   0.1322
 8807   0.1589
 8808   0.1445
 8809   0.2086
 8810   0.1891
 8811   0.1505
 8812   0.1843
 8813   0.1977
 8814   0.0782
 8815   0.0829
 8816   0.0758
 8817   0.0827
 8818   0.0712
 8819   0.0708
 8820   0.0752
 8821   0.0797
 8822   0.0777
 8823   0.1270
 8824   0.1365
 8825   0.1280
 8826   0.0845
 8827   0.1348
 8828   0.1423
 8829   0.1413
 8830   0.1971
 8831   0.1983
 8832   0.1979
 8833   0.0705
 8834   0.0788
 8835   0.0674
 8836   0.0689
 8837   0.0668
 8838   0.0702
 8839   0.0708
 8840   0.0755
 8841   0.0784
 8842   0.1086
 8843   0.0763
 8844   0.1277
 8845   0.1346
 8846   0.1291
 8847   0.0654
 8848   0.0677
 8849   0.0668
 8850   0.0715
 8851   0.0659
 8852   0.0655
 8853   0.0705
 8854   0.0779
 8855   0.0776
 8856   0.0714
 8857   0.0672
 8858   0.0751
 8859   0.0652
 8860   0.0668
 8861   0.0661
 8862   0.0699
 8863   0.0681
 8864   0.0734
 8865   0.0794
 8866   0.1322
 8867   0.1306
 8868   0.1389
 8869   0.0795
 8870   0.1345
 8871   0.1332
 8872   0.1338
 8873   0.0658
 8874   0.0663
 8875   0.0699
 8876   0.0745
 8877   0.0708
 8878   0.0703
 8879   0.0761
 8880   0.0825
 8881   0.0817
 8882   0.0766
 8883   0.0734
 8884   0.0780
 8885   0.0770
 8886   0.0800
 8887   0.0825
 8888   0.0840
 8889   0.0887
 8890   0.1462
 8891   0.1197
 8892   0.1034
 8893   0.1401
 8894   0.1636
 8895   0.0896
 8896   0.0923
 8897   0.0880
 8898   0.0941
 8899   0.1075
 8900   0.0928
 8901   0.1122
 8902   0.1261
 8903   0.1211
 8904   0.0892
 8905   0.0838
 8906   0.0988
 8907   0.0891
 8908   0.0983
 8909   0.0921
 8910   0.0964
 8911   0.0948
 8912   0.0971
 8913   0.0959
 8914   0.0995
 8915   0.0993
 8916   0.0985
 8917   0.1349
 8918   0.1288
 8919   0.0982
 8920   0.1053
 8921   0.1010
 8922   0.1057
 8923   0.1050
 8924   0.1070
 8925   0.1166
 8926   0.1352
 8927   0.1161
 8928   0.1270
 8929   0.1325
 8930   0.1472
 8931   0.1519
 8932   0.1643
 8933   0.1046
 8934   0.1145
 8935   0.1011
 8936   0.1018
 8937   0.1045
 8938   0.1099
 8939   0.1164
 8940   0.1613
 8941   0.1463
 8942   0.1271
 8943   0.2078
 8944   0.2745
 8945   0.2408
 8946   0.3113
 8947   0.2037
 8948   0.1664
 8949   0.2524
 8950   0.2903
 8951   0.3295
 8952   0.4190
 8953   0.2618
 8954   0.3034
 8955   0.3157
 8956   0.3800
 8957   0.1034
 8958   0.1167
 8959   0.1019
 8960   0.1079
 8961   0.1046
 8962   0.1109
 8963   0.1154
 8964   0.1351
 8965   0.1419
 8966   0.1925
 8967   0.1450
 8968   0.2376
 8969   0.2920
 8970   0.2345
 8971   0.2797
 8972   0.1847
 8973   0.2075
 8974   0.1027
 8975   0.1083
 8976   0.1018
 8977   0.1035
 8978   0.1030
 8979   0.1075
 8980   0.1054
 8981   0.1014
 8982   0.1061
 8983   0.0993
 8984   0.1024
 8985   0.0967
 8986   0.0968
 8987   0.1027
 8988   0.1177
 8989   0.1305
 8990   0.1141
 8991   0.1192
 8992   0.0944
 8993   0.0991
 8994   0.0936
 8995   0.0979
 8996   0.0922
 8997   0.0928
 8998   0.0959
 8999   0.0983
 9000   0.1007
 9001   0.0984
 9002   0.1017
 9003   0.1040
 9004   0.1085
 9005   0.1080
 9006   0.0904
 9007   0.0997
 9008   0.0853
 9009   0.0874
 9010   0.0828
 9011   0.0845
 9012   0.0838
 9013   0.0907
 9014   0.0908
 9015   0.0815
 9016   0.1055
 9017   0.1041
 9018   0.0973
 9019   0.1306
 9020   0.1318
 9021   0.0832
 9022   0.0809
 9023   0.0805
 9024   0.0770
 9025   0.0768
 9026   0.0810
 9027   0.0897
 9028   0.0975
 9029   0.0937
 9030   0.0832
 9031   0.0865
 9032   0.0835
 9033   0.0859
 9034   0.0887
 9035   0.0932
 9036   0.0837
 9037   0.0874
 9038   0.0881
 9039   0.0946
 9040   0.0986
 9041   0.0889
 9042   0.0967
 9043   0.1007
 9044   0.0792
 9045   0.0800
 9046   0.0793
 9047   0.0839
 9048   0.0769
 9049   0.0768
 9050   0.0788
 9051   0.0799
 9052   0.0820
 9053   0.0827
 9054   0.0890
 9055   0.0940
 9056   0.0940
 9057   0.1024
 9058   0.0913
 9059   0.0847
 9060   0.0859
 9061   0.0863
 9062   0.0926
 9063   0.0976
 9064   0.0975
 9065   0.1059
 9066   0.0978
 9067   0.1061
 9068   0.0773
 9069   0.0814
 9070   0.0766
 9071   0.0777
 9072   0.0782
 9073   0.0817
 9074   0.0806
 9075   0.1000
 9076   0.0940
 9077   0.1456
 9078   0.1495
 9079   0.1494
 9080   0.1253
 9081   0.1761
 9082   0.1744
 9083   0.1741
 9084   0.0777
 9085   0.0788
 9086   0.0810
 9087   0.0863
 9088   0.0810
 9089   0.0811
 9090   0.0870
 9091   0.1326
 9092   0.1352
 9093   0.1226
 9094   0.1491
 9095   0.0833
 9096   0.0913
 9097   0.0815
 9098   0.0809
 9099   0.0838
 9100   0.0872
 9101   0.0864
 9102   0.0925
 9103   0.0924
 9104   0.0807
 9105   0.0829
 9106   0.0925
 9107   0.0832
 9108   0.0948
 9109   0.0801
 9110   0.0855
 9111   0.0833
 9112   0.0937
 9113   0.0822
 9114   0.0916
 9115   0.0835
 9116   0.0853
 9117   0.0875
 9118   0.0935
 9119   0.0882
 9120   0.0884
 9121   0.0949
 9122   0.1037
 9123   0.1038
 9124   0.1018
 9125   0.1077
 9126   0.1216
 9127   0.1318
 9128   0.1361
 9129   0.0877
 9130   0.0901
 9131   0.0893
 9132   0.0930
 9133   0.0911
 9134   0.0911
 9135   0.0952
 9136   0.1011
 9137   0.1047
 9138   0.0978
 9139   0.1079
 9140   0.1042
 9141   0.1045
 9142   0.1168
 9143   0.1318
 9144   0.1559
 9145   0.1431
 9146   0.0960
 9147   0.1029
 9148   0.0983
 9149   0.1000
 9150   0.1048
 9151   0.1099
 9152   0.1159
 9153   0.1402
 9154   0.1411
 9155   0.1409
 9156   0.1908
 9157   0.1895
 9158   0.2207
 9159   0.2292
 9160   0.1024
 9161   0.1104
 9162   0.0961
 9163   0.0954
 9164   0.0944
 9165   0.0919
 9166   0.0949
 9167   0.1046
 9168   0.0985
 9169   0.0936
 9170   0.1084
 9171   0.1025
 9172   0.1482
 9173   0.1488
 9174   0.1522
 9175   0.1018
 9176   0.1506
 9177   0.1472
 9178   0.1506
 9179   0.0989
 9180   0.1078
 9181   0.0986
 9182   0.0994
 9183   0.1008
 9184   0.1046
 9185   0.1079
 9186   0.1367
 9187   0.1411
 9188   0.1607
 9189   0.2160
 9190   0.2123
 9191   0.1728
 9192   0.2141
 9193   0.2186
 9194   0.0966
 9195   0.0986
 9196   0.0987
 9197   0.1066
 9198   0.0960
 9199   0.0963
 9200   0.0974
 9201   0.1009
 9202   0.1008
 9203   0.1000
 9204   0.1066
 9205   0.1126
 9206   0.1148
 9207   0.1265
 9208   0.1159
 9209   0.1292
 9210   0.1546
 9211   0.1056
 9212   0.1113
 9213   0.1128
 9214   0.1229
 9215   0.0966
 9216   0.1036
 9217   0.0944
 9218   0.0944
 9219   0.0968
 9220   0.1023
 9221   0.1046
 9222   0.1584
 9223   0.1535
 9224   0.1450
 9225   0.2006
 9226   0.2089
 9227   0.1837
 9228   0.2423
 9229   0.2292
 9230   0.2556
 9231   0.2735
 9232   0.0930
 9233   0.0923
 9234   0.0962
 9235   0.1028
 9236   0.0949
 9237   0.0938
 9238   0.0990
 9239   0.1009
 9240   0.1022
 9241   0.1493
 9242   0.1453
 9243   0.1466
 9244   0.1095
 9245   0.1194
 9246   0.1202
 9247   0.1237
 9248   0.1672
 9249   0.1643
 9250   0.1677
 9251   0.0966
 9252   0.1044
 9253   0.0952
 9254   0.0970
 9255   0.0975
 9256   0.1039
 9257   0.1026
 9258   0.0940
 9259   0.0927
 9260   0.0976
 9261   0.1047
 9262   0.0957
 9263   0.0930
 9264   0.1024
 9265   0.1108
 9266   0.1047
 9267   0.1039
 9268   0.1147
 9269   0.1238
 9270   0.1209
 9271   0.1350
 9272   0.1159
 9273   0.1269
 9274   0.1330
 9275   0.1028
 9276   0.1044
 9277   0.1081
 9278   0.1127
 9279   0.0954
 9280   0.1013
 9281   0.0920
 9282   0.0920
 9283   0.0916
 9284   0.0936
 9285   0.0893
 9286   0.0935
 9287   0.0950
 9288   0.1371
 9289   0.1437
 9290   0.1458
 9291   0.0895
 9292   0.1173
 9293   0.1176
 9294   0.1085
 9295   0.1595
 9296   0.1599
 9297   0.1606
 9298   0.0952
 9299   0.1002
 9300   0.0973
 9301   0.1000
 9302   0.1019
 9303   0.1051
 9304   0.1078
 9305   0.1096
 9306   0.1155
 9307   0.1105
 9308   0.1024
 9309   0.1094
 9310   0.0992
 9311   0.1010
 9312   0.0988
 9313   0.1028
 9314   0.0950
 9315   0.0967
 9316   0.0942
 9317   0.0988
 9318   0.1015
 9319   0.1016
 9320   0.1031
 9321   0.1054
 9322   0.1076
 9323   0.1102
 9324   0.1151
 9325   0.1171
 9326   0.1056
 9327   0.1106
 9328   0.1000
 9329   0.1006
 9330   0.0967
 9331   0.1004
 9332   0.0972
 9333   0.0996
 9334   0.1026
 9335   0.1458
 9336   0.1485
 9337   0.1498
 9338   0.1056
 9339   0.1463
 9340   0.1519
 9341   0.1533
 9342   0.0936
 9343   0.0973
 9344   0.0932
 9345   0.0986
 9346   0.0916
 9347   0.0926
 9348   0.0969
 9349   0.1009
 9350   0.1006
 9351   0.1004
 9352   0.1061
 9353   0.1109
 9354   0.1121
 9355   0.1205
 9356   0.1137
 9357   0.1221
 9358   0.1041
 9359   0.1071
 9360   0.1108
 9361   0.1184
 9362   0.0883
 9363   0.0896
 9364   0.0898
 9365   0.0965
 9366   0.0881
 9367   0.0897
 9368   0.0933
 9369   0.0857
 9370   0.0867
 9371   0.0883
 9372   0.0949
 9373   0.0857
 9374   0.0829
 9375   0.0894
 9376   0.0951
 9377   0.0984
 9378   0.0900
 9379   0.1441
 9380   0.1332
 9381   0.0883
 9382   0.0903
 9383   0.0953
 9384   0.1035
 9385   0.0939
 9386   0.0942
 9387   0.0933
 9388   0.0946
 9389   0.0997
 9390   0.0944
 9391   0.1092
 9392   0.0979
 9393   0.1291
 9394   0.1386
 9395   0.0989
 9396   0.1056
 9397   0.1023
 9398   0.1129
 9399   0.1218
 9400   0.1188
 9401   0.1028
 9402   0.1023
 9403   0.1145
 9404   0.1379
 9405   0.1343
 9406   0.1295
 9407   0.1670
 9408   0.1612
 9409   0.1014
 9410   0.1058
 9411   0.1006
 9412   0.1039
 9413   0.1000
 9414   0.1027
 9415   0.0955
 9416   0.0988
 9417   0.0959
 9418   0.0937
 9419   0.0957
 9420   0.1009
 9421   0.0912
 9422   0.0971
 9423   0.0918
 9424   0.0910
 9425   0.0956
 9426   0.0878
 9427   0.0906
 9428   0.0953
 9429   0.0906
 9430   0.0871
 9431   0.0885
 9432   0.0887
 9433   0.1052
 9434   0.1100
 9435   0.1091
 9436   0.1104
 9437   0.1132
 9438   0.1202
 9439   0.1159
 9440   0.1226
 9441   0.1235
 9442   0.1453
 9443   0.1432
 9444   0.1220
 9445   0.1473
 9446   0.1479
 9447   0.1137
 9448   0.1109
 9449   0.1195
 9450   0.1267
 9451   0.1198
 9452   0.1189
 9453   0.1307
 9454   0.1425
 9455   0.1407
 9456   0.1521
 9457   0.1891
 9458   0.2135
 9459   0.2632
 9460   0.2404
 9461   0.1171
 9462   0.1207
 9463   0.1151
 9464   0.1176
 9465   0.1136
 9466   0.1118
 9467   0.1137
 9468   0.1203
 9469   0.1163
 9470   0.1089
 9471   0.1064
 9472   0.1128
 9473   0.1190
 9474   0.1266
 9475   0.1197
 9476   0.1190
 9477   0.1264
 9478   0.1326
 9479   0.1324
 9480   0.1273
 9481   0.1361
 9482   0.1325
 9483   0.1422
 9484   0.1364
 9485   0.1423
 9486   0.1459
 9487   0.1472
 9488   0.1573
 9489   0.1759
 9490   0.1579
 9491   0.1900
 9492   0.1917
 9493   0.1949
 9494   0.1316
 9495   0.1369
 9496   0.1272
 9497   0.1300
 9498   0.1241
 9499   0.1273
 9500   0.1246
 9501   0.1239
 9502   0.1317
 9503   0.1190
 9504   0.1162
 9505   0.1202
 9506   0.1248
 9507   0.1266
 9508   0.1342
 9509   0.1276
 9510   0.1350
 9511   0.1484
 9512   0.1144
 9513   0.1107
 9514   0.1168
 9515   0.1239
 9516   0.1133
 9517   0.1103
 9518   0.1175
 9519   0.1248
 9520   0.1196
 9521   0.1176
 9522   0.1136
 9523   0.1161
 9524   0.1180
 9525   0.1253
 9526   0.1183
 9527   0.1220
 9528   0.1250
 9529   0.1128
 9530   0.1143
 9531   0.1128
 9532   0.1183
 9533   0.1276
 9534   0.1226
 9535   0.1096
 9536   0.1077
 9537   0.1144
 9538   0.1224
 9539   0.1249
 9540   0.1203
 9541   0.1330
 9542   0.1336
 9543   0.1118
 9544   0.1216
 9545   0.1089
 9546   0.1077
 9547   0.1131
 9548   0.1192
 9549   0.1222
 9550   0.1377
 9551   0.1506
 9552   0.1920
 9553   0.1920
 9554   0.1909
 9555   0.1299
 9556   0.1743
 9557   0.1681
 9558   0.1712
 9559   0.1094
 9560   0.1084
 9561   0.1139
 9562   0.1222
 9563   0.1137
 9564   0.1220
 9565   0.1152
 9566   0.1416
 9567   0.1200
 9568   0.1356
 9569   0.1529
 9570   0.1264
 9571   0.1463
 9572   0.1363
 9573   0.1451
 9574   0.1543
 9575   0.1689
 9576   0.1849
 9577   0.2204
 9578   0.2235
 9579   0.2224
 9580   0.2478
 9581   0.1525
 9582   0.1711
 9583   0.1490
 9584   0.1489
 9585   0.1667
 9586   0.1818
 9587   0.1935
 9588   0.2285
 9589   0.2137
 9590   0.2302
 9591   0.2565
 9592   0.2927
 9593   0.3087
 9594   0.3467
 9595   0.1630
 9596   0.1827
 9597   0.1507
 9598   0.1509
 9599   0.1513
 9600   0.1580
 9601   0.1689
 9602   0.1387
 9603   0.1428
 9604   0.1410
 9605   0.1550
 9606   0.1393
 9607   0.1351
 9608   0.1549
 9609   0.1928
 9610   0.1905
 9611   0.1942
 9612   0.1586
 9613   0.2130
 9614   0.1421
 9615   0.1421
 9616   0.1632
 9617   0.1895
 9618   0.2226
 9619   0.2649
 9620   0.2862
 9621   0.2125
 9622   0.2347
 9623   0.2795
 9624   0.2624
 9625   0.3136
 9626   0.2800
 9627   0.3386
 9628   0.3629
 9629   0.2644
 9630   0.3172
 9631   0.2989
 9632   0.3719
 9633   0.1261
 9634   0.1663
 9635   0.0862
 9636   0.1046
 9637   0.1016
 9638   0.1458
 9639   0.1446
 9640   0.0867
 9641   0.1037
 9642   0.0772
 9643   0.0858
 9644   0.0740
 9645   0.0780
 9646   0.0832
 9647   0.0998
 9648   0.1000
 9649   0.1464
 9650   0.1451
 9651   0.1576
 9652   0.1035
 9653   0.1560
 9654   0.1521
 9655   0.1509
 9656   0.0715
 9657   0.0786
 9658   0.0702
 9659   0.0776
 9660   0.0673
 9661   0.0700
 9662   0.0713
 9663   0.0805
 9664   0.0757
 9665   0.0720
 9666   0.0914
 9667   0.0838
 9668   0.0862
 9669   0.1141
 9670   0.1163
 9671   0.0921
 9672   0.0982
 9673   0.1490
 9674   0.1293
 9675   0.1757
 9676   0.1770
 9677   0.1772
 9678   0.0663
 9679   0.0746
 9680   0.0667
 9681   0.0715
 9682   0.0711
 9683   0.0781
 9684   0.0835
 9685   0.0697
 9686   0.0872
 9687   0.0665
 9688   0.0768
 9689   0.0642
 9690   0.0682
 9691   0.0638
 9692   0.0683
 9693   0.0696
 9694   0.0619
 9695   0.0648
 9696   0.0715
 9697   0.0681
 9698   0.0769
 9699   0.0692
 9700   0.0767
 9701   0.0665
 9702   0.0741
 9703   0.0703
 9704   0.0808
 9705   0.0640
 9706   0.0690
 9707   0.0648
 9708   0.0676
 9709   0.0673
 9710   0.0686
 9711   0.0769
 9712   0.1297
 9713   0.1207
 9714   0.1244
 9715   0.1695
 9716   0.0687
 9717   0.0829
 9718   0.0679
 9719   0.0753
 9720   0.0687
 9721   0.0701
 9722   0.0687
 9723   0.0780
 9724   0.0754
 9725   0.0645
 9726   0.0732
 9727   0.0849
 9728   0.0821
 9729   0.0980
 9730   0.0844
 9731   0.1005
 9732   0.0701
 9733   0.0792
 9734   0.0802
 9735   0.0956
 9736   0.0756
 9737   0.0826
 9738   0.0850
 9739   0.0954
 9740   0.0905
 9741   0.0977
 9742   0.1008
 9743   0.1110
 9744   0.1069
 9745   0.1139
 9746   0.1244
 9747   0.1263
 9748   0.1271
 9749   0.1705
 9750   0.1595
 9751   0.1316
 9752   0.1867
 9753   0.1817
 9754   0.1576
 9755   0.2001
 9756   0.1998
 9757   0.2001
 9758   0.0872
 9759   0.0878
 9760   0.0910
 9761   0.0971
 9762   0.0905
 9763   0.0905
 9764   0.0918
 9765   0.1020
 9766   0.0980
 9767   0.0817
 9768   0.0846
 9769   0.0982
 9770   0.0787
 9771   0.0886
 9772   0.0701
 9773   0.0706
 9774   0.0706
 9775   0.0791
 9776   0.0893
 9777   0.0739
 9778   0.0817
 9779   0.0994
 9780   0.1043
 9781   0.1135
 9782   0.1239
 9783   0.1223
 9784   0.1372
 9785   0.1316
 9786   0.1094
 9787   0.1126
 9788   0.1076
 9789   0.1179
 9790   0.1041
 9791   0.1075
 9792   0.1171
 9793   0.1247
 9794   0.1241
 9795   0.1293
 9796   0.1641
 9797   0.1630
 9798   0.2041
 9799   0.1750
 9800   0.0993
 9801   0.1018
 9802   0.0988
 9803   0.1029
 9804   0.0984
 9805   0.1027
 9806   0.1052
 9807   0.0927
 9808   0.0974
 9809   0.0894
 9810   0.0932
 9811   0.0852
 9812   0.0846
 9813   0.0919
 9814   0.1635
 9815   0.1323
 9816   0.1877
 9817   0.1901
 9818   0.1910
 9819   0.1556
 9820   0.2009
 9821   0.2172
 9822   0.2105
 9823   0.0829
 9824   0.0869
 9825   0.0807
 9826   0.0832
 9827   0.0788
 9828   0.0807
 9829   0.0800
 9830   0.0873
 9831   0.0827
 9832   0.0813
 9833   0.0910
 9834   0.1007
 9835   0.0949
 9836   0.1063
 9837   0.0879
 9838   0.0797
 9839   0.0796
 9840   0.0808
 9841   0.0863
 9842   0.0929
 9843   0.0940
 9844   0.1049
 9845   0.0926
 9846   0.1026
 9847   0.0790
 9848   0.0849
 9849   0.0785
 9850   0.0814
 9851   0.0787
 9852   0.0809
 9853   0.0849
 9854   0.0893
 9855   0.0915
 9856   0.1415
 9857   0.1362
 9858   0.1424
 9859   0.0946
 9860   0.1278
 9861   0.1366
 9862   0.1237
 9863   0.1748
 9864   0.1766
 9865   0.1749
 9866   0.0759
 9867   0.0809
 9868   0.0739
 9869   0.0780
 9870   0.0730
 9871   0.0757
 9872   0.0766
 9873   0.0723
 9874   0.0756
 9875   0.0728
 9876   0.0752
 9877   0.0736
 9878   0.0738
 9879   0.0776
 9880   0.0811
 9881   0.0800
 9882   0.0810
 9883   0.0850
 9884   0.0863
 9885   0.0855
 9886   0.0904
 9887   0.0907
 9888   0.0892
 9889   0.0905
 9890   0.0923
 9891   0.0994
 9892   0.1048
 9893   0.1038
 9894   0.0932
 9895   0.0919
 9896   0.0972
 9897   0.0741
 9898   0.0755
 9899   0.0759
 9900   0.0783
 9901   0.0771
 9902   0.0773
 9903   0.0810
 9904   0.0846
 9905   0.0870
 9906   0.1196
 9907   0.0835
 9908   0.1339
 9909   0.1355
 9910   0.1334
 9911   0.0794
 9912   0.0833
 9913   0.0804
 9914   0.0820
 9915   0.0833
 9916   0.0849
 9917   0.0855
 9918   0.1168
 9919   0.1165
 9920   0.1034
 9921   0.1429
 9922   0.1454
 9923   0.0943
 9924   0.0968
 9925   0.1026
 9926   0.0950
 9927   0.1021
 9928   0.1071
 9929   0.0979
 9930   0.1429
 9931   0.1358
 9932   0.1386
 9933   0.0877
 9934   0.0957
 9935   0.0894
 9936   0.0916
 9937   0.0943
 9938   0.0992
 9939   0.0997
 9940   0.1120
 9941   0.1087
 9942   0.1243
 9943   0.1403
 9944   0.0939
 9945   0.0929
 9946   0.0990
 9947   0.1053
 9948   0.0997
 9949   0.0983
 9950   0.1080
 9951   0.1295
 9952   0.1358
 9953   0.1572
 9954   0.1209
 9955   0.1691
 9956   0.1698
 9957   0.1612
 9958   0.1007
 9959   0.1034
 9960   0.1043
 9961   0.1080
 9962   0.1099
 9963   0.1147
 9964   0.1227
 9965   0.1280
 9966   0.1331
 9967   0.1348
 9968   0.1626
 9969   0.1589
 9970   0.1853
 9971   0.1735
 9972   0.1086
 9973   0.1198
 9974   0.1042
 9975   0.1065
 9976   0.1048
 9977   0.1112
 9978   0.1104
 9979   0.1409
 9980   0.1624
 9981   0.1679
 9982   0.1695
 9983   0.0987
 9984   0.0986
 9985   0.0990
 9986   0.1050
 9987   0.0976
 9988   0.0978
 9989   0.1041
 9990   0.1213
 9991   0.1194
 9992   0.1040
 9993   0.1457
 9994   0.1349
 9995   0.1264
 9996   0.1636
 9997   0.1706
 9998   0.1219
 9999   0.1240
10000   0.1376
10001   0.1538
10002   0.1539
10003   0.1756
10004   0.1593
10005   0.1643
10006   0.1826
10007   0.0998
10008   0.1284
10009   0.0917
10010   0.1032
10011   0.0924
10012   0.0977
10013   0.1064
10014   0.1569
10015   0.1480
10016   0.1262
10017   0.1494
10018   0.0843
10019   0.0866
10020   0.0806
10021   0.0835
10022   0.0773
10023   0.0801
10024   0.0805
10025   0.0756
10026   0.0794
10027   0.0743
10028   0.0759
10029   0.0733
10030   0.0747
10031   0.0728
10032   0.0769
10033   0.0753
10034   0.0713
10035   0.0751
10036   0.0823
10037   0.0772
10038   0.0862
10039   0.0759
10040   0.0819
10041   0.0735
10042   0.0802
10043   0.0756
10044   0.0839
10045   0.0747
10046   0.0771
10047   0.0770
10048   0.0790
10049   0.0793
10050   0.0815
10051   0.0852
10052   0.0967
10053   0.0981
10054   0.0871
10055   0.0989
10056   0.0977
10057   0.0911
10058   0.1011
10059   0.0938
10060   0.0771
10061   0.0778
10062   0.0783
10063   0.0829
10064   0.0776
10065   0.0784
10066   0.0853
10067   0.1356
10068   0.1277
10069   0.1024
10070   0.1501
10071   0.1593
10072   0.1006
10073   0.0934
10074   0.1461
10075   0.1461
10076   0.1464
10077   0.0774
10078   0.0819
10079   0.0782
10080   0.0801
10081   0.0802
10082   0.0823
10083   0.0856
10084   0.0903
10085   0.0918
10086   0.1399
10087   0.1402
10088   0.1404
10089   0.0940
10090   0.1533
10091   0.1474
10092   0.1282
10093   0.1844
10094   0.1833
10095   0.1826
10096   0.0801
10097   0.0827
10098   0.0823
10099   0.0868
10100   0.0831
10101   0.0829
10102   0.0844
10103   0.0857
10104   0.0886
10105   0.0875
10106   0.0961
10107   0.1042
10108   0.0991
10109   0.1080
10110   0.0927
10111   0.0864
10112   0.0855
10113   0.0859
10114   0.0897
10115   0.0941
10116   0.0960
10117   0.1042
10118   0.0940
10119   0.1000
10120   0.0875
10121   0.0941
10122   0.0886
10123   0.0888
10124   0.0933
10125   0.0970
10126   0.0961
10127   0.0989
10128   0.0949
10129   0.1055
10130   0.1196
10131   0.1074
10132   0.0947
10133   0.0946
10134   0.0995
10135   0.1064
10136   0.1141
10137   0.1089
10138   0.1021
10139   0.1029
10140   0.1108
10141   0.1291
10142   0.1314
10143   0.1182
10144   0.1457
10145   0.1424
10146   0.1024
10147   0.1064
10148   0.1028
10149   0.1045
10150   0.1056
10151   0.1084
10152   0.1125
10153   0.1171
10154   0.1218
10155   0.1214
10156   0.1500
10157   0.1633
10158   0.2055
10159   0.1777
10160   0.1045
10161   0.1120
10162   0.0990
10163   0.0994
10164   0.0976
10165   0.1037
10166   0.0973
10167   0.0952
10168   0.0969
10169   0.0955
10170   0.0979
10171   0.0964
10172   0.0967
10173   0.0956
10174   0.0936
10175   0.1038
10176   0.0976
10177   0.1106
10178   0.1239
10179   0.1144
10180   0.1314
10181   0.1035
10182   0.0949
10183   0.0971
10184   0.1033
10185   0.1039
10186   0.1149
10187   0.1089
10188   0.1210
10189   0.1075
10190   0.1180
10191   0.1043
10192   0.1133
10193   0.1096
10194   0.1133
10195   0.1194
10196   0.1235
10197   0.1338
10198   0.1504
10199   0.1402
10200   0.1629
10201   0.1471
10202   0.1869
10203   0.1866
10204   0.1817
10205   0.1225
10206   0.1327
10207   0.1199
10208   0.1169
10209   0.1282
10210   0.1351
10211   0.1447
10212   0.1945
10213   0.1855
10214   0.1686
10215   0.2058
10216   0.2379
10217   0.2013
10218   0.2638
10219   0.2477
10220   0.1218
10221   0.1162
10222   0.1287
10223   0.1398
10224   0.1266
10225   0.1226
10226   0.1301
10227   0.1380
10228   0.1286
10229   0.1234
10230   0.1321
10231   0.1694
10232   0.1675
10233   0.1702
10234   0.1313
10235   0.1398
10236   0.1307
10237   0.1289
10238   0.1351
10239   0.1458
10240   0.1326
10241   0.1474
10242   0.1452
10243   0.1903
10244   0.2499
10245   0.2453
10246   0.1377
10247   0.1382
10248   0.1475
10249   0.1532
10250   0.1573
10251   0.1680
10252   0.1793
10253   0.1904
10254   0.2094
10255   0.2177
10256   0.2376
10257   0.1506
10258   0.1640
10259   0.1420
10260   0.1420
10261   0.1450
10262   0.1582
10263   0.1677
10264   0.2289
10265   0.1984
10266   0.1871
10267   0.2157
10268   0.1316
10269   0.1300
10270   0.1308
10271   0.1406
10272   0.1244
10273   0.1240
10274   0.1281
10275   0.1436
10276   0.1340
10277   0.1349
10278   0.1593
10279   0.1729
10280   0.1855
10281   0.2157
10282   0.1882
10283   0.2173
10284   0.1439
10285   0.1488
10286   0.1699
10287   0.1896
10288   0.1277
10289   0.1390
10290   0.1256
10291   0.1232
10292   0.1351
10293   0.1500
10294   0.1625
10295   0.2004
10296   0.2143
10297   0.1953
10298   0.2201
10299   0.1188
10300   0.1274
10301   0.1083
10302   0.1138
10303   0.1024
10304   0.1025
10305   0.1126
10306   0.1206
10307   0.1101
10308   0.1513
10309   0.1536
10310   0.1519
10311   0.1360
10312   0.1783
10313   0.1756
10314   0.1777
10315   0.0972
10316   0.0982
10317   0.0962
10318   0.1002
10319   0.0940
10320   0.0928
10321   0.1029
10322   0.1038
10323   0.1466
10324   0.1154
10325   0.1661
10326   0.1302
10327   0.1056
10328   0.1356
10329   0.1258
10330   0.1039
10331   0.1313
10332   0.1373
10333   0.1163
10334   0.1521
10335   0.1584
10336   0.1579
10337   0.0926
10338   0.1007
10339   0.0881
10340   0.0873
10341   0.0887
10342   0.0949
10343   0.0892
10344   0.1076
10345   0.1076
10346   0.1009
10347   0.1281
10348   0.1291
10349   0.1087
10350   0.1242
10351   0.1529
10352   0.1887
10353   0.1689
10354   0.0870
10355   0.0892
10356   0.0894
10357   0.0959
10358   0.0878
10359   0.0871
10360   0.0932
10361   0.0991
10362   0.0957
10363   0.0979
10364   0.1488
10365   0.1313
10366   0.0859
10367   0.0944
10368   0.0828
10369   0.0866
10370   0.0819
10371   0.0875
10372   0.0818
10373   0.0822
10374   0.0865
10375   0.1350
10376   0.1378
10377   0.1367
10378   0.0877
10379   0.0947
10380   0.0904
10381   0.0954
10382   0.1441
10383   0.1426
10384   0.1431
10385   0.0795
10386   0.0859
10387   0.0764
10388   0.0785
10389   0.0764
10390   0.0826
10391   0.0803
10392   0.1128
10393   0.1001
10394   0.1513
10395   0.1547
10396   0.1568
10397   0.1280
10398   0.1811
10399   0.1741
10400   0.1815
10401   0.0745
10402   0.0750
10403   0.0784
10404   0.0844
10405   0.0792
10406   0.0816
10407   0.0883
10408   0.1393
10409   0.1364
10410   0.1393
10411   0.0785
10412   0.0812
10413   0.0808
10414   0.0843
10415   0.0840
10416   0.0875
10417   0.0930
10418   0.1217
10419   0.1235
10420   0.1737
10421   0.1730
10422   0.1725
10423   0.1225
10424   0.1667
10425   0.1754
10426   0.1459
10427   0.1946
10428   0.1902
10429   0.1915
10430   0.0860
10431   0.0949
10432   0.0863
10433   0.0887
10434   0.0923
10435   0.1004
10436   0.1052
10437   0.1152
10438   0.1077
10439   0.1212
10440   0.1204
10441   0.1659
10442   0.1615
10443   0.1610
10444   0.0889
10445   0.1009
10446   0.0835
10447   0.0863
10448   0.0836
10449   0.0847
10450   0.0900
10451   0.0944
10452   0.0965
10453   0.0935
10454   0.1011
10455   0.1070
10456   0.0840
10457   0.0894
10458   0.0876
10459   0.0954
10460   0.0882
10461   0.0905
10462   0.0992
10463   0.1168
10464   0.1062
10465   0.1233
10466   0.1650
10467   0.1880
10468   0.1950
10469   0.2323
10470   0.1809
10471   0.1435
10472   0.1633
10473   0.1643
10474   0.2089
10475   0.2425
10476   0.2173
10477   0.2507
10478   0.2279
10479   0.2659
10480   0.0844
10481   0.0922
10482   0.0824
10483   0.0870
10484   0.0836
10485   0.0739
10486   0.1312
10487   0.1936
10488   0.1577
10489   0.1912
10490   0.2348
10491   0.1053
10492   0.1427
10493   0.1136
10494   0.0965
10495   0.1709
10496   0.2329
10497   0.2113
10498   0.1273
10499   0.1306
10500   0.1084
10501   0.1303
10502   0.0794
10503   0.0721
10504   0.1075
10505   0.1407
10506   0.1597
10507   0.0941
10508   0.1217
10509   0.2036
10510   0.1186
10511   0.1731
10512   0.1487
10513   0.1927
10514   0.2124
10515   0.1815
10516   0.2528
10517   0.2164
10518   0.3126
10519   0.0657
10520   0.0674
10521   0.0620
10522   0.0696
10523   0.0566
10524   0.0568
10525   0.0617
10526   0.0643
10527   0.0703
10528   0.0690
10529   0.0836
10530   0.0551
10531   0.0642
10532   0.0527
10533   0.0574
10534   0.0521
10535   0.0567
10536   0.0574
10537   0.0500
10538   0.0565
10539   0.0542
10540   0.0646
10541   0.0529
10542   0.0586
10543   0.0655
10544   0.0708
10545   0.0781
10546   0.0784
10547   0.0832
10548   0.0531
10549   0.0648
10550   0.0510
10551   0.0519
10552   0.0519
10553   0.0552
10554   0.0548
10555   0.0591
10556   0.0603
10557   0.0539
10558   0.0560
10559   0.0619
10560   0.0586
10561   0.0660
10562   0.0601
10563   0.0672
10564   0.0579
10565   0.0648
10566   0.0610
10567   0.0700
10568   0.0503
10569   0.0570
10570   0.0504
10571   0.0557
10572   0.0510
10573   0.0516
10574   0.0586
10575   0.0713
10576   0.0709
10577   0.1294
10578   0.1309
10579   0.1263
10580   0.0707
10581   0.1290
10582   0.1287
10583   0.1289
10584   0.0549
10585   0.0673
10586   0.0541
10587   0.0564
10588   0.0571
10589   0.0604
10590   0.0592
10591   0.0662
10592   0.0689
10593   0.0629
10594   0.0762
10595   0.0754
10596   0.0634
10597   0.0712
10598   0.0821
10599   0.0990
10600   0.0902
10601   0.0590
10602   0.0628
10603   0.0629
10604   0.0683
10605   0.0646
10606   0.0659
10607   0.0759
10608   0.0968
10609   0.0793
10610   0.2132
10611   0.1066
10612   0.2368
10613   0.3236
10614   0.1529
10615   0.1594
10616   0.0968
10617   0.1320
10618   0.0688
10619   0.0752
10620   0.0740
10621   0.0763
10622   0.0824
10623   0.0839
10624   0.0830
10625   0.0846
10626   0.0932
10627   0.1032
10628   0.1102
10629   0.0873
10630   0.0991
10631   0.0996
10632   0.0891
10633   0.0932
10634   0.0970
10635   0.1002
10636   0.1108
10637   0.1198
10638   0.1333
10639   0.1656
10640   0.1611
10641   0.1717
10642   0.2176
10643   0.2434
10644   0.1706
10645   0.2169
10646   0.2144
10647   0.1040
10648   0.1122
10649   0.0958
10650   0.0965
10651   0.0945
10652   0.1046
10653   0.0944
10654   0.1076
10655   0.1085
10656   0.0927
10657   0.1117
10658   0.1188
10659   0.1635
10660   0.1661
10661   0.1687
10662   0.1107
10663   0.1604
10664   0.1605
10665   0.1560
10666   0.0920
10667   0.1119
10668   0.0779
10669   0.0753
10670   0.0761
10671   0.0877
10672   0.0727
10673   0.0754
10674   0.0826
10675   0.1003
10676   0.0856
10677   0.1389
10678   0.1351
10679   0.1389
10680   0.0789
10681   0.0867
10682   0.0817
10683   0.0834
10684   0.0912
10685   0.1029
10686   0.0990
10687   0.0872
10688   0.0994
10689   0.0810
10690   0.0841
10691   0.0829
10692   0.0985
10693   0.0980
10694   0.1457
10695   0.1504
10696   0.0896
10697   0.1204
10698   0.1273
10699   0.1757
10700   0.1727
10701   0.1799
10702   0.1262
10703   0.1811
10704   0.1761
10705   0.1734
10706   0.0835
10707   0.0969
10708   0.0882
10709   0.0982
10710   0.0942
10711   0.1023
10712   0.1129
10713   0.1465
10714   0.1377
10715   0.1770
10716   0.2432
10717   0.2388
10718   0.0878
10719   0.1193
10720   0.0822
10721   0.1082
10722   0.0749
10723   0.0784
10724   0.0757
10725   0.0750
10726   0.0838
10727   0.0779
10728   0.0701
10729   0.0757
10730   0.0655
10731   0.0683
10732   0.0621
10733   0.0654
10734   0.0627
10735   0.0656
10736   0.0683
10737   0.1266
10738   0.1233
10739   0.1278
10740   0.0714
10741   0.0846
10742   0.0850
10743   0.0778
10744   0.1324
10745   0.1307
10746   0.1333
10747   0.0586
10748   0.0621
10749   0.0567
10750   0.0617
10751   0.0526
10752   0.0546
10753   0.0545
10754   0.0613
10755   0.0599
10756   0.0543
10757   0.0596
10758   0.0593
10759   0.0567
10760   0.0617
10761   0.0638
10762   0.0591
10763   0.0622
10764   0.0610
10765   0.0673
10766   0.0747
10767   0.0737
10768   0.0672
10769   0.0693
10770   0.0751
10771   0.0506
10772   0.0547
10773   0.0514
10774   0.0574
10775   0.0647
10776   0.0668
10777   0.0514
10778   0.0555
10779   0.0593
10780   0.0656
10781   0.0699
10782   0.0625
10783   0.0700
10784   0.0770
10785   0.0484
10786   0.0518
10787   0.0482
10788   0.0524
10789   0.0466
10790   0.0482
10791   0.0500
10792   0.0548
10793   0.0539
10794   0.0537
10795   0.0460
10796   0.0502
10797   0.0462
10798   0.0504
10799   0.0458
10800   0.0481
10801   0.0490
10802   0.0527
10803   0.0546
10804   0.0507
10805   0.0573
10806   0.0656
10807   0.0635
10808   0.0754
10809   0.0642
10810   0.0739
10811   0.0574
10812   0.0660
10813   0.0635
10814   0.0753
10815   0.0456
10816   0.0503
10817   0.0480
10818   0.0534
10819   0.0501
10820   0.0529
10821   0.0558
10822   0.0609
10823   0.0620
10824   0.0574
10825   0.0628
10826   0.0707
10827   0.0660
10828   0.0742
10829   0.0633
10830   0.0584
10831   0.0615
10832   0.0641
10833   0.0689
10834   0.0766
10835   0.0700
10836   0.0781
10837   0.0728
10838   0.0832
10839   0.0500
10840   0.0537
10841   0.0529
10842   0.0586
10843   0.0549
10844   0.0579
10845   0.0609
10846   0.0989
10847   0.0997
10848   0.1605
10849   0.1561
10850   0.1524
10851   0.0986
10852   0.1552
10853   0.1543
10854   0.1567
10855   0.0559
10856   0.0677
10857   0.0544
10858   0.0597
10859   0.0543
10860   0.0558
10861   0.0561
10862   0.0666
10863   0.0655
10864   0.0613
10865   0.0777
10866   0.0752
10867   0.0639
10868   0.0830
10869   0.0675
10870   0.0568
10871   0.0644
10872   0.0583
10873   0.0608
10874   0.0646
10875   0.0731
10876   0.0811
10877   0.0937
10878   0.0973
10879   0.1038
10880   0.1609
10881   0.1464
10882   0.1972
10883   0.1979
10884   0.1989
10885   0.1607
10886   0.2092
10887   0.2075
10888   0.2160
10889   0.0583
10890   0.0646
10891   0.0640
10892   0.0781
10893   0.0616
10894   0.0618
10895   0.0766
10896   0.1280
10897   0.1442
10898   0.1915
10899   0.2050
10900   0.1987
10901   0.1167
10902   0.1605
10903   0.1714
10904   0.1359
10905   0.1784
10906   0.1797
10907   0.1752
10908   0.0611
10909   0.0713
10910   0.0581
10911   0.0615
10912   0.0575
10913   0.0584
10914   0.0615
10915   0.0681
10916   0.0650
10917   0.0650
10918   0.0700
10919   0.0719
10920   0.0654
10921   0.0678
10922   0.0713
10923   0.0669
10924   0.0689
10925   0.0694
10926   0.0762
10927   0.0777
10928   0.0831
10929   0.0742
10930   0.0743
10931   0.0833
10932   0.0608
10933   0.0698
10934   0.0650
10935   0.0703
10936   0.0725
10937   0.0771
10938   0.0800
10939   0.0797
10940   0.0866
10941   0.0931
10942   0.1037
10943   0.1051
10944   0.1087
10945   0.1273
10946   0.1685
10947   0.1781
10948   0.1297
10949   0.1760
10950   0.1617
10951   0.1533
10952   0.1876
10953   0.1914
10954   0.2030
10955   0.2400
10956   0.2639
10957   0.2912
10958   0.2763
10959   0.3552
10960   0.3444
10961   0.3681
10962   0.3972
10963   0.1088
10964   0.1122
10965   0.1177
10966   0.1308
10967   0.1333
10968   0.1398
10969   0.1237
10970   0.1273
10971   0.1412
10972   0.1522
10973   0.1512
10974   0.1445
10975   0.1512
10976   0.1620
10977   0.1191
10978   0.1304
10979   0.1112
10980   0.1112
10981   0.1128
10982   0.1219
10983   0.1161
10984   0.1180
10985   0.1302
10986   0.1279
10987   0.1422
10988   0.1609
10989   0.1478
10990   0.1811
10991   0.1780
10992   0.1714
10993   0.1988
10994   0.1900
10995   0.2029
10996   0.2329
10997   0.2352
10998   0.2365
10999   0.1111
11000   0.1289
11001   0.1015
11002   0.1037
11003   0.1007
11004   0.1055
11005   0.1028
11006   0.1566
11007   0.1488
11008   0.0911
11009   0.1366
11010   0.1466
11011   0.0784
11012   0.0748
11013   0.0893
11014   0.1017
11015   0.1070
11016   0.1040
11017   0.1068
11018   0.1105
11019   0.1192
11020   0.1227
11021   0.1681
11022   0.1549
11023   0.1794
11024   0.1932
11025   0.1085
11026   0.1352
11027   0.0994
11028   0.1122
11029   0.0961
11030   0.1023
11031   0.0935
11032   0.1133
11033   0.1183
11034   0.1374
11035   0.0999
11036   0.1474
11037   0.1518
11038   0.1492
11039   0.0991
11040   0.1036
11041   0.1063
11042   0.1124
11043   0.1151
11044   0.1226
11045   0.1346
11046   0.1689
11047   0.1751
11048   0.2238
11049   0.2169
11050   0.2215
11051   0.1835
11052   0.2305
11053   0.2383
11054   0.2224
11055   0.2613
11056   0.2624
11057   0.2617
11058   0.1065
11059   0.1200
11060   0.0957
11061   0.1022
11062   0.0876
11063   0.0973
11064   0.0921
11065   0.0903
11066   0.1080
11067   0.0928
11068   0.1116
11069   0.1285
11070   0.1126
11071   0.1276
11072   0.0952
11073   0.0831
11074   0.0774
11075   0.0792
11076   0.0836
11077   0.0930
11078   0.0968
11079   0.1103
11080   0.0904
11081   0.1005
11082   0.0737
11083   0.0747
11084   0.0716
11085   0.0815
11086   0.0648
11087   0.0639
11088   0.0778
11089   0.1232
11090   0.1266
11091   0.1512
11092   0.1026
11093   0.1531
11094   0.1599
11095   0.1613
11096   0.0591
11097   0.0673
11098   0.0553
11099   0.0599
11100   0.0525
11101   0.0545
11102   0.0560
11103   0.0637
11104   0.0617
11105   0.0573
11106   0.0635
11107   0.0528
11108   0.0621
11109   0.0535
11110   0.0587
11111   0.0575
11112   0.0664
11113   0.0666
11114   0.0561
11115   0.0761
11116   0.0550
11117   0.0668
11118   0.0547
11119   0.0568
11120   0.0609
11121   0.0713
11122   0.0710
11123   0.0695
11124   0.0684
11125   0.0562
11126   0.0652
11127   0.0589
11128   0.0640
11129   0.0642
11130   0.0686
11131   0.0769
11132   0.1207
11133   0.0924
11134   0.1826
11135   0.2269
11136   0.0637
11137   0.0795
11138   0.0612
11139   0.0687
11140   0.0619
11141   0.0646
11142   0.0716
11143   0.1272
11144   0.1150
11145   0.1724
11146   0.1679
11147   0.1706
11148   0.1021
11149   0.1032
11150   0.1684
11151   0.1776
11152   0.2271
11153   0.2291
11154   0.2311
11155   0.0605
11156   0.0750
11157   0.0533
11158   0.0581
11159   0.0489
11160   0.0526
11161   0.0570
11162   0.1194
11163   0.1159
11164   0.1051
11165   0.1710
11166   0.0485
11167   0.0519
11168   0.0508
11169   0.0549
11170   0.0523
11171   0.0556
11172   0.0595
11173   0.0663
11174   0.0727
11175   0.0664
11176   0.0784
11177   0.0871
11178   0.0992
11179   0.1189
11180   0.1098
11181   0.1319
11182   0.0863
11183   0.0989
11184   0.1068
11185   0.1305
11186   0.0512
11187   0.0577
11188   0.0515
11189   0.0570
11190   0.0508
11191   0.0509
11192   0.0556
11193   0.0632
11194   0.0624
11195   0.0558
11196   0.0526
11197   0.0591
11198   0.0531
11199   0.0553
11200   0.0566
11201   0.0618
11202   0.0648
11203   0.0560
11204   0.0660
11205   0.0558
11206   0.0628
11207   0.0579
11208   0.0637
11209   0.0622
11210   0.0705
11211   0.0705
11212   0.1261
11213   0.1287
11214   0.1278
11215   0.0665
11216   0.1251
11217   0.1237
11218   0.1246
11219   0.0595
11220   0.0704
11221   0.0611
11222   0.0675
11223   0.0651
11224   0.0683
11225   0.0736
11226   0.0818
11227   0.0832
11228   0.0799
11229   0.0859
11230   0.1054
11231   0.1234
11232   0.1195
11233   0.0693
11234   0.0813
11235   0.0711
11236   0.0767
11237   0.0775
11238   0.0827
11239   0.0892
11240   0.1291
11241   0.1283
11242   0.1361
11243   0.1449
11244   0.0789
11245   0.0799
11246   0.0879
11247   0.0977
11248   0.0903
11249   0.0940
11250   0.1167
11251   0.1762
11252   0.1222
11253   0.1609
11254   0.2206
11255   0.2217
11256   0.0775
11257   0.0848
11258   0.0730
11259   0.0832
11260   0.0690
11261   0.0766
11262   0.0787
11263   0.0904
11264   0.0946
11265   0.1292
11266   0.0908
11267   0.1407
11268   0.1400
11269   0.1431
11270   0.0706
11271   0.0854
11272   0.0758
11273   0.0896
11274   0.0779
11275   0.0825
11276   0.0948
11277   0.1078
11278   0.1343
11279   0.1843
11280   0.1780
11281   0.1850
11282   0.1310
11283   0.1790
11284   0.1786
11285   0.1782
11286   0.0765
11287   0.0905
11288   0.0793
11289   0.0889
11290   0.0864
11291   0.0955
11292   0.1000
11293   0.0802
11294   0.0985
11295   0.0716
11296   0.0824
11297   0.0662
11298   0.0711
11299   0.0694
11300   0.0813
11301   0.0770
11302   0.0703
11303   0.0797
11304   0.0880
11305   0.0860
11306   0.0970
11307   0.0812
11308   0.0717
11309   0.0738
11310   0.0757
11311   0.0834
11312   0.0910
11313   0.0907
11314   0.1027
11315   0.0910
11316   0.1029
11317   0.0704
11318   0.1018
11319   0.0669
11320   0.0830
11321   0.0699
11322   0.0769
11323   0.0841
11324   0.1002
11325   0.0966
11326   0.1147
11327   0.1320
11328   0.0648
11329   0.0695
11330   0.0697
11331   0.0801
11332   0.0701
11333   0.0669
11334   0.0786
11335   0.0881
11336   0.0910
11337   0.0751
11338   0.0831
11339   0.0922
11340   0.0885
11341   0.1014
11342   0.0837
11343   0.0761
11344   0.0821
11345   0.0870
11346   0.0923
11347   0.1037
11348   0.0945
11349   0.1071
11350   0.0974
11351   0.1110
11352   0.0780
11353   0.0993
11354   0.0739
11355   0.0730
11356   0.0786
11357   0.0821
11358   0.0807
11359   0.0942
11360   0.0893
11361   0.1060
11362   0.1067
11363   0.0816
11364   0.0958
11365   0.0945
11366   0.0737
11367   0.0762
11368   0.0727
11369   0.0764
11370   0.0754
11371   0.0853
11372   0.0774
11373   0.0841
11374   0.0868
11375   0.0777
11376   0.0912
11377   0.0831
11378   0.0781
11379   0.0930
11380   0.0759
11381   0.0751
11382   0.0888
11383   0.0976
11384   0.1026
11385   0.0861
11386   0.0996
11387   0.0784
11388   0.0780
11389   0.0801
11390   0.0937
11391   0.0846
11392   0.1333
11393   0.1380
11394   0.1374
11395   0.0779
11396   0.0829
11397   0.0896
11398   0.1062
11399   0.0975
11400   0.1040
11401   0.1272
11402   0.1660
11403   0.1385
11404   0.2055
11405   0.2711
11406   0.2635
11407   0.2193
11408   0.2470
11409   0.2755
11410   0.0904
11411   0.1154
11412   0.0980
11413   0.1319
11414   0.0894
11415   0.0891
11416   0.0830
11417   0.0916
11418   0.0894
11419   0.0814
11420   0.1003
11421   0.0882
11422   0.1399
11423   0.1389
11424   0.1407
11425   0.0980
11426   0.1477
11427   0.1496
11428   0.1487
11429   0.1021
11430   0.1155
11431   0.1084
11432   0.1280
11433   0.1433
11434   0.1330
11435   0.1052
11436   0.1000
11437   0.1218
11438   0.1382
11439   0.1411
11440   0.1437
11441   0.1778
11442   0.1745
11443   0.1087
11444   0.1187
11445   0.1117
11446   0.1135
11447   0.1229
11448   0.1300
11449   0.1367
11450   0.1434
11451   0.1544
11452   0.1428
11453   0.2286
11454   0.3016
11455   0.2513
11456   0.3385
11457   0.1866
11458   0.2100
11459   0.1482
11460   0.2048
11461   0.1596
11462   0.2073
11463   0.1326
11464   0.1756
11465   0.1820
11466   0.2421
11467   0.2060
11468   0.2091
11469   0.2957
11470   0.3438
11471   0.3487
11472   0.3969
11473   0.3461
11474   0.3766
11475   0.3807
11476   0.3783
11477   0.2411
11478   0.2991
11479   0.2862
11480   0.2996
11481   0.3786
11482   0.4165
11483   0.4414
11484   0.4628
11485   0.5292
11486   0.5658
11487   0.5631
11488   0.5672
11489   0.4547
11490   0.4499
11491   0.4419
11492   0.5499
11493   0.5864
11494   0.5866
11495   0.5877
11496   0.4290
11497   0.4577
11498   0.4755
11499   0.7288
11500   0.7579
11501   0.7563
11502   0.7570
11503   0.6513
11504   0.6719
11505   0.6600
11506   0.6333
11507   0.7455
11508   0.7771
11509   0.7764
11510   0.7759
11511   0.6666
11512   0.6809
11513   0.6791
11514   0.6822
11515   0.5795
11516   0.5880
11517   0.5380
11518   0.5570
11519   0.5013
11520   0.5242
11521   0.5307
11522   0.5579
11523   0.5334
11524   0.5813
11525   0.5970
11526   0.6022
11527   0.6411
11528   0.6552
11529   0.6548
11530   0.7133
11531   0.7299
11532   0.7376
11533   0.7779
11534   0.8034
11535   0.8020
11536   0.8046
11537   0.4605
11538   0.4831
11539   0.4374
11540   0.4510
11541   0.4373
11542   0.4745
11543   0.5132
11544   0.5289
11545   0.5267
11546   0.6071
11547   0.6072
11548   0.6958
11549   0.7365
11550   0.7220
11551   0.7272
11552   0.6646
11553   0.6988
11554   0.6847
11555   0.6922
11556   0.3671
11557   0.3740
11558   0.3471
11559   0.3818
11560   0.3330
11561   0.3386
11562   0.4265
11563   0.4675
11564   0.4664
11565   0.4645
11566   0.2863
11567   0.3007
11568   0.2838
11569   0.3301
11570   0.2708
11571   0.2987
11572   0.3035
11573   0.2063
11574   0.2086
11575   0.1765
11576   0.2059
11577   0.1433
11578   0.1390
11579   0.1883
11580   0.2335
11581   0.2220
11582   0.2128
11583   0.2340
11584   0.2850
11585   0.3263
11586   0.3242
11587   0.1232
11588   0.1402
11589   0.1118
11590   0.1262
11591   0.1055
11592   0.1121
11593   0.1223
11594   0.1610
11595   0.1464
11596   0.1682
11597   0.1922
11598   0.0988
11599   0.0999
11600   0.1025
11601   0.1145
11602   0.0991
11603   0.1009
11604   0.1119
11605   0.1597
11606   0.1513
11607   0.1570
11608   0.1817
11609   0.0927
11610   0.0955
11611   0.0903
11612   0.0930
11613   0.0881
11614   0.0884
11615   0.0889
11616   0.0974
11617   0.0962
11618   0.0909
11619   0.1112
11620   0.1045
11621   0.1527
11622   0.1527
11623   0.1530
11624   0.1053
11625   0.1547
11626   0.1531
11627   0.1543
11628   0.0906
11629   0.0970
11630   0.0899
11631   0.0903
11632   0.0928
11633   0.0981
11634   0.0941
11635   0.0942
11636   0.1005
11637   0.0959
11638   0.0931
11639   0.0912
11640   0.1008
11641   0.1159
11642   0.1230
11643   0.1235
11644   0.1023
11645   0.1037
11646   0.1178
11647   0.1373
11648   0.1401
11649   0.1365
11650   0.1722
11651   0.1716
11652   0.0977
11653   0.1055
11654   0.0943
11655   0.0992
11656   0.0922
11657   0.0958
11658   0.0963
11659   0.1091
11660   0.1266
11661   0.1746
11662   0.1747
11663   0.1657
11664   0.0963
11665   0.1238
11666   0.1144
11667   0.1104
11668   0.1565
11669   0.1580
11670   0.1585
11671   0.0901
11672   0.0986
11673   0.0867
11674   0.0871
11675   0.0899
11676   0.1003
11677   0.0985
11678   0.1112
11679   0.1087
11680   0.1257
11681   0.1922
11682   0.1667
11683   0.2170
11684   0.1905
11685   0.0881
11686   0.1031
11687   0.0915
11688   0.1059
11689   0.0934
11690   0.1047
11691   0.1036
11692   0.0836
11693   0.0924
11694   0.0854
11695   0.1022
11696   0.0803
11697   0.0805
11698   0.0831
11699   0.0886
11700   0.0872
11701   0.0836
11702   0.0913
11703   0.0998
11704   0.0935
11705   0.1019
11706   0.0869
11707   0.0816
11708   0.0826
11709   0.0859
11710   0.0868
11711   0.0938
11712   0.0902
11713   0.0987
11714   0.0894
11715   0.0965
11716   0.0802
11717   0.0887
11718   0.0780
11719   0.0800
11720   0.0788
11721   0.0849
11722   0.0874
11723   0.1366
11724   0.1390
11725   0.1380
11726   0.0729
11727   0.0748
11728   0.0715
11729   0.0768
11730   0.0675
11731   0.0675
11732   0.0709
11733   0.0852
11734   0.0835
11735   0.1353
11736   0.1397
11737   0.1379
11738   0.0850
11739   0.1395
11740   0.1395
11741   0.1369
11742   0.0669
11743   0.0761
11744   0.0643
11745   0.0671
11746   0.0638
11747   0.0691
11748   0.0681
11749   0.0767
11750   0.0738
11751   0.0709
11752   0.0885
11753   0.1085
11754   0.0987
11755   0.1244
11756   0.0913
11757   0.1086
11758   0.1075
11759   0.0825
11760   0.1008
11761   0.0910
11762   0.1122
11763   0.0645
11764   0.0770
11765   0.0610
11766   0.0637
11767   0.0636
11768   0.0697
11769   0.0776
11770   0.1219
11771   0.1126
11772   0.1777
11773   0.2185
11774   0.0601
11775   0.0643
11776   0.0623
11777   0.0687
11778   0.0615
11779   0.0653
11780   0.0615
11781   0.0667
11782   0.0654
11783   0.0634
11784   0.0726
11785   0.0744
11786   0.0659
11787   0.0782
11788   0.0748
11789   0.0707
11790   0.0836
11791   0.0781
11792   0.0780
11793   0.1322
11794   0.1250
11795   0.1245
11796   0.0650
11797   0.0864
11798   0.0576
11799   0.0611
11800   0.0601
11801   0.0679
11802   0.0653
11803   0.0720
11804   0.0792
11805   0.0620
11806   0.0942
11807   0.0977
11808   0.0590
11809   0.0690
11810   0.0546
11811   0.0564
11812   0.0561
11813   0.0579
11814   0.0653
11815   0.0727
11816   0.0729
11817   0.0677
11818   0.0741
11819   0.0793
11820   0.0897
11821   0.0881
11822   0.0550
11823   0.0585
11824   0.0558
11825   0.0582
11826   0.0584
11827   0.0616
11828   0.0722
11829   0.1235
11830   0.1514
11831   0.1029
11832   0.1159
11833   0.0573
11834   0.0595
11835   0.0599
11836   0.0651
11837   0.0613
11838   0.0635
11839   0.0688
11840   0.0720
11841   0.0783
11842   0.1326
11843   0.1294
11844   0.1323
11845   0.0790
11846   0.1210
11847   0.1230
11848   0.1085
11849   0.1633
11850   0.1643
11851   0.1656
11852   0.0599
11853   0.0636
11854   0.0602
11855   0.0643
11856   0.0618
11857   0.0673
11858   0.0696
11859   0.1330
11860   0.1109
11861   0.1123
11862   0.1629
11863   0.1886
11864   0.1188
11865   0.1808
11866   0.1697
11867   0.0994
11868   0.1582
11869   0.1008
11870   0.1691
11871   0.2258
11872   0.1943
11873   0.1388
11874   0.1821
11875   0.1731
11876   0.0579
11877   0.0632
11878   0.0554
11879   0.0591
11880   0.0549
11881   0.0587
11882   0.0555
11883   0.0586
11884   0.0617
11885   0.1222
11886   0.1216
11887   0.1225
11888   0.0586
11889   0.0665
11890   0.0650
11891   0.0638
11892   0.1239
11893   0.1221
11894   0.1243
11895   0.0552
11896   0.0619
11897   0.0556
11898   0.0619
11899   0.0569
11900   0.0621
11901   0.0659
11902   0.0596
11903   0.0679
11904   0.0663
11905   0.0723
11906   0.0799
11907   0.0944
11908   0.0975
11909   0.1092
11910   0.0955
11911   0.1185
11912   0.1190
11913   0.0746
11914   0.0948
11915   0.0601
11916   0.0643
11917   0.0594
11918   0.0697
11919   0.0595
11920   0.0677
11921   0.0633
11922   0.0733
11923   0.1089
11924   0.1146
11925   0.0727
11926   0.1146
11927   0.1185
11928   0.0710
11929   0.0974
11930   0.1049
11931   0.0718
11932   0.1236
11933   0.1243
11934   0.1251
11935   0.0598
11936   0.0749
11937   0.0542
11938   0.0585
11939   0.0552
11940   0.0603
11941   0.0619
11942   0.0549
11943   0.0696
11944   0.0500
11945   0.0539
11946   0.0500
11947   0.0520
11948   0.0558
11949   0.0619
11950   0.0655
11951   0.0590
11952   0.0768
11953   0.0733
11954   0.0526
11955   0.0735
11956   0.0509
11957   0.0642
11958   0.0489
11959   0.0507
11960   0.0532
11961   0.0586
11962   0.0594
11963   0.1237
11964   0.1234
11965   0.1165
11966   0.0618
11967   0.1240
11968   0.1210
11969   0.1225
11970   0.0472
11971   0.0510
11972   0.0471
11973   0.0500
11974   0.0478
11975   0.0504
11976   0.0507
11977   0.0558
11978   0.0576
11979   0.0494
11980   0.0525
11981   0.0606
11982   0.0558
11983   0.0654
11984   0.0574
11985   0.0656
11986   0.0559
11987   0.0652
11988   0.0599
11989   0.0723
11990   0.0489
11991   0.0535
11992   0.0507
11993   0.0547
11994   0.0507
11995   0.0524
11996   0.0571
11997   0.0828
11998   0.1013
11999   0.1599
12000   0.1558
12001   0.1561
12002   0.0970
12003   0.1528
12004   0.1544
12005   0.1542
12006   0.0512
12007   0.0628
12008   0.0522
12009   0.0607
12010   0.0539
12011   0.0583
12012   0.0581
12013   0.0668
12014   0.0627
12015   0.1145
12016   0.1226
12017   0.1134
12018   0.0647
12019   0.0831
12020   0.0879
12021   0.0855
12022   0.1402
12023   0.1415
12024   0.1421
12025   0.0538
12026   0.0613
12027   0.0542
12028   0.0602
12029   0.0557
12030   0.0564
12031   0.0647
12032   0.0697
12033   0.0720
12034   0.0760
12035   0.0857
12036   0.0866
12037   0.0829
12038   0.1033
12039   0.0808
12040   0.0998
12041   0.1129
12042   0.1137
12043   0.1382
12044   0.1439
12045   0.1535
12046   0.1240
12047   0.1211
12048   0.1483
12049   0.0572
12050   0.0666
12051   0.0588
12052   0.0658
12053   0.0652
12054   0.0703
12055   0.0790
12056   0.0915
12057   0.0908
12058   0.0930
12059   0.1276
12060   0.1391
12061   0.0830
12062   0.1282
12063   0.1201
12064   0.0672
12065   0.0794
12066   0.0666
12067   0.0689
12068   0.0768
12069   0.0766
12070   0.0708
12071   0.0781
12072   0.0759
12073   0.0864
12074   0.0845
12075   0.0739
12076   0.0825
12077   0.0843
12078   0.0702
12079   0.0878
12080   0.0589
12081   0.0577
12082   0.0575
12083   0.0616
12084   0.0589
12085   0.0637
12086   0.0649
12087   0.0590
12088   0.0631
12089   0.0699
12090   0.0698
12091   0.0808
12092   0.0723
12093   0.0827
12094   0.0660
12095   0.0744
12096   0.0721
12097   0.0844
12098   0.0559
12099   0.0614
12100   0.0580
12101   0.0664
12102   0.0574
12103   0.0575
12104   0.0624
12105   0.0686
12106   0.0687
12107   0.1224
12108   0.1247
12109   0.1295
12110   0.0690
12111   0.0817
12112   0.0844
12113   0.0781
12114   0.1329
12115   0.1334
12116   0.1337
12117   0.0576
12118   0.0609
12119   0.0589
12120   0.0619
12121   0.0598
12122   0.0622
12123   0.0653
12124   0.0672
12125   0.0729
12126   0.0753
12127   0.0864
12128   0.0602
12129   0.0652
12130   0.0614
12131   0.0664
12132   0.0624
12133   0.0641
12134   0.0670
12135   0.0719
12136   0.0743
12137   0.0692
12138   0.0646
12139   0.0713
12140   0.0669
12141   0.0705
12142   0.0693
12143   0.0726
12144   0.0745
12145   0.0796
12146   0.0798
12147   0.0813
12148   0.0886
12149   0.0723
12150   0.0811
12151   0.0780
12152   0.0859
12153   0.0838
12154   0.0857
12155   0.0937
12156   0.1029
12157   0.0973
12158   0.1128
12159   0.1059
12160   0.1360
12161   0.1546
12162   0.1459
12163   0.1687
12164   0.1285
12165   0.1414
12166   0.0945
12167   0.1070
12168   0.0997
12169   0.0977
12170   0.1166
12171   0.1381
12172   0.1392
12173   0.1795
12174   0.1444
12175   0.2080
12176   0.2679
12177   0.2895
12178   0.3327
12179   0.3350
12180   0.3318
12181   0.2237
12182   0.2558
12183   0.2607
12184   0.2595
12185   0.1014
12186   0.1150
12187   0.0832
12188   0.0819
12189   0.0766
12190   0.0850
12191   0.0829
12192   0.1246
12193   0.1344
12194   0.1272
12195   0.1863
12196   0.1799
12197   0.1224
12198   0.1650
12199   0.1670
12200   0.0709
12201   0.0767
12202   0.0690
12203   0.0771
12204   0.0648
12205   0.0650
12206   0.0688
12207   0.0752
12208   0.0733
12209   0.0718
12210   0.0636
12211   0.0707
12212   0.0599
12213   0.0617
12214   0.0583
12215   0.0603
12216   0.0603
12217   0.0663
12218   0.0630
12219   0.0636
12220   0.0660
12221   0.0720
12222   0.0662
12223   0.0734
12224   0.0736
12225   0.0617
12226   0.0668
12227   0.0605
12228   0.0625
12229   0.0651
12230   0.0666
12231   0.0673
12232   0.0719
12233   0.0727
12234   0.0571
12235   0.0628
12236   0.0560
12237   0.0601
12238   0.0545
12239   0.0572
12240   0.0586
12241   0.0635
12242   0.0662
12243   0.0767
12244   0.0659
12245   0.1256
12246   0.1240
12247   0.1244
12248   0.0527
12249   0.0589
12250   0.0527
12251   0.0580
12252   0.0518
12253   0.0524
12254   0.0556
12255   0.0603
12256   0.0611
12257   0.0568
12258   0.0630
12259   0.0699
12260   0.0687
12261   0.0785
12262   0.0704
12263   0.0803
12264   0.0614
12265   0.0673
12266   0.0685
12267   0.0791
12268   0.0528
12269   0.0644
12270   0.0498
12271   0.0528
12272   0.0502
12273   0.0537
12274   0.0538
12275   0.0578
12276   0.0611
12277   0.0528
12278   0.0541
12279   0.0595
12280   0.0577
12281   0.0658
12282   0.0605
12283   0.0687
12284   0.0590
12285   0.0674
12286   0.0624
12287   0.0730
12288   0.0484
12289   0.0519
12290   0.0517
12291   0.0605
12292   0.0508
12293   0.0523
12294   0.0546
12295   0.0615
12296   0.0615
12297   0.0572
12298   0.0866
12299   0.0949
12300   0.1485
12301   0.1522
12302   0.1501
12303   0.0761
12304   0.1367
12305   0.1363
12306   0.1372
12307   0.0519
12308   0.0568
12309   0.0537
12310   0.0572
12311   0.0568
12312   0.0661
12313   0.0628
12314   0.0706
12315   0.0735
12316   0.1256
12317   0.0681
12318   0.1269
12319   0.1264
12320   0.1245
12321   0.0561
12322   0.0585
12323   0.0638
12324   0.0722
12325   0.0703
12326   0.0808
12327   0.0921
12328   0.1370
12329   0.1300
12330   0.1131
12331   0.1758
12332   0.1344
12333   0.1619
12334   0.2068
12335   0.2096
12336   0.2005
12337   0.2692
12338   0.0635
12339   0.0730
12340   0.0598
12341   0.0635
12342   0.0660
12343   0.0731
12344   0.0785
12345   0.0625
12346   0.0850
12347   0.0600
12348   0.0750
12349   0.0631
12350   0.0769
12351   0.0766
12352   0.1345
12353   0.1322
12354   0.1305
12355   0.0549
12356   0.0571
12357   0.0570
12358   0.0668
12359   0.0529
12360   0.0530
12361   0.0570
12362   0.0667
12363   0.0652
12364   0.0611
12365   0.1133
12366   0.1197
12367   0.1745
12368   0.1762
12369   0.1773
12370   0.1030
12371   0.1654
12372   0.1606
12373   0.1593
12374   0.0545
12375   0.0629
12376   0.0534
12377   0.0539
12378   0.0583
12379   0.0622
12380   0.0618
12381   0.0715
12382   0.0766
12383   0.0644
12384   0.0830
12385   0.0839
12386   0.1382
12387   0.1427
12388   0.1376
12389   0.0874
12390   0.1399
12391   0.1449
12392   0.1415
12393   0.0637
12394   0.0659
12395   0.0720
12396   0.0743
12397   0.0843
12398   0.0912
12399   0.0966
12400   0.1482
12401   0.1327
12402   0.0919
12403   0.1026
12404   0.1466
12405   0.1574
12406   0.1935
12407   0.0885
12408   0.1007
12409   0.0876
12410   0.0879
12411   0.0982
12412   0.1109
12413   0.0960
12414   0.0948
12415   0.0968
12416   0.1159
12417   0.1581
12418   0.1748
12419   0.1093
12420   0.1060
12421   0.1322
12422   0.1411
12423   0.1532
12424   0.1567
12425   0.1877
12426   0.2131
12427   0.2185
12428   0.2283
12429   0.2599
12430   0.2708
12431   0.2625
12432   0.2896
12433   0.3022
12434   0.2906
12435   0.3236
12436   0.3279
12437   0.3084
12438   0.3331
12439   0.3293
12440   0.3380
12441   0.1531
12442   0.1661
12443   0.1506
12444   0.1476
12445   0.1683
12446   0.1899
12447   0.2122
12448   0.2688
12449   0.2333
12450   0.2415
12451   0.2053
12452   0.2559
12453   0.2920
12454   0.2473
12455   0.2791
12456   0.2121
12457   0.2188
12458   0.1411
12459   0.1583
12460   0.1144
12461   0.1147
12462   0.1100
12463   0.1425
12464   0.1165
12465   0.1378
12466   0.1807
12467   0.1690
12468   0.1891
12469   0.1054
12470   0.1493
12471   0.1021
12472   0.1176
12473   0.1302
12474   0.1601
12475   0.1747
12476   0.1925
12477   0.2042
12478   0.2197
12479   0.2518
12480   0.2653
12481   0.2739
12482   0.3093
12483   0.1437
12484   0.1860
12485   0.1903
12486   0.2283
12487   0.2449
12488   0.3048
12489   0.3028
12490   0.2018
12491   0.2417
12492   0.1928
12493   0.2320
12494   0.2037
12495   0.2175
12496   0.3147
12497   0.3273
12498   0.3905
12499   0.4455
12500   0.4051
12501   0.4511
12502   0.4410
12503   0.4455
12504   0.1635
12505   0.2223
12506   0.1430
12507   0.1794
12508   0.1662
12509   0.2154
12510   0.2427
12511   0.2816
12512   0.3123
12513   0.3526
12514   0.3541
12515   0.3445
12516   0.2898
12517   0.3276
12518   0.3296
12519   0.3272
12520   0.1356
12521   0.1560
12522   0.1271
12523   0.1616
12524   0.1038
12525   0.1058
12526   0.1215
12527   0.1873
12528   0.1666
12529   0.1474
12530   0.1922
12531   0.2076
12532   0.1769
12533   0.2158
12534   0.2114
12535   0.2430
12536   0.2865
12537   0.2910
12538   0.2903
12539   0.3223
12540   0.3227
12541   0.3223
12542   0.0880
12543   0.0929
12544   0.0807
12545   0.0873
12546   0.0775
12547   0.0859
12548   0.0884
12549   0.0978
12550   0.1283
12551   0.1655
12552   0.2306
12553   0.2346
12554   0.0660
12555   0.0693
12556   0.0630
12557   0.0702
12558   0.0603
12559   0.0631
12560   0.0638
12561   0.0674
12562   0.0698
12563   0.0695
12564   0.0767
12565   0.0736
12566   0.0756
12567   0.0818
12568   0.0870
12569   0.0734
12570   0.0744
12571   0.0823
12572   0.0912
12573   0.0911
12574   0.1063
12575   0.0962
12576   0.0980
12577   0.1118
12578   0.0636
12579   0.1130
12580   0.0680
12581   0.1113
12582   0.0633
12583   0.0691
12584   0.0689
12585   0.0873
12586   0.0844
12587   0.0801
12588   0.0958
12589   0.0586
12590   0.0622
12591   0.0585
12592   0.0644
12593   0.0708
12594   0.0748
12595   0.0594
12596   0.0641
12597   0.0668
12598   0.0785
12599   0.0790
12600   0.0686
12601   0.0806
12602   0.0845
12603   0.0569
12604   0.0652
12605   0.0543
12606   0.0576
12607   0.0567
12608   0.0640
12609   0.0673
12610   0.0720
12611   0.0766
12612   0.1318
12613   0.0761
12614   0.1309
12615   0.1745
12616   0.0846
12617   0.0878
12618   0.0689
12619   0.0976
12620   0.0527
12621   0.0582
12622   0.0525
12623   0.0594
12624   0.0500
12625   0.0523
12626   0.0530
12627   0.0637
12628   0.0608
12629   0.0548
12630   0.0661
12631   0.0680
12632   0.0560
12633   0.0674
12634   0.0640
12635   0.0568
12636   0.0610
12637   0.0569
12638   0.0630
12639   0.0723
12640   0.0682
12641   0.0633
12642   0.0700
12643   0.0769
12644   0.0483
12645   0.0537
12646   0.0489
12647   0.0558
12648   0.0477
12649   0.0514
12650   0.0546
12651   0.0702
12652   0.0686
12653   0.1329
12654   0.0661
12655   0.1303
12656   0.1251
12657   0.1236
12658   0.0465
12659   0.0542
12660   0.0475
12661   0.0549
12662   0.0458
12663   0.0476
12664   0.0496
12665   0.0546
12666   0.0547
12667   0.0540
12668   0.0614
12669   0.0591
12670   0.1206
12671   0.1203
12672   0.1211
12673   0.0626
12674   0.1245
12675   0.1228
12676   0.1219
12677   0.0450
12678   0.0480
12679   0.0462
12680   0.0506
12681   0.0460
12682   0.0479
12683   0.0503
12684   0.0580
12685   0.0598
12686   0.0555
12687   0.0716
12688   0.0694
12689   0.0692
12690   0.0863
12691   0.1461
12692   0.1451
12693   0.1448
12694   0.0470
12695   0.0519
12696   0.0478
12697   0.0509
12698   0.0488
12699   0.0522
12700   0.0556
12701   0.0732
12702   0.0692
12703   0.0634
12704   0.0798
12705   0.0486
12706   0.0523
12707   0.0519
12708   0.0576
12709   0.0534
12710   0.0589
12711   0.0583
12712   0.0673
12713   0.0661
12714   0.0641
12715   0.1328
12716   0.0539
12717   0.0581
12718   0.0596
12719   0.0706
12720   0.0780
12721   0.0801
12722   0.0632
12723   0.0699
12724   0.0750
12725   0.0837
12726   0.0919
12727   0.0840
12728   0.1039
12729   0.1031
12730   0.0591
12731   0.0610
12732   0.0633
12733   0.0726
12734   0.0624
12735   0.0656
12736   0.0741
12737   0.1087
12738   0.1397
12739   0.1970
12740   0.1898
12741   0.1919
12742   0.1187
12743   0.1730
12744   0.1746
12745   0.1739
12746   0.0576
12747   0.0650
12748   0.0594
12749   0.0681
12750   0.0635
12751   0.0737
12752   0.0700
12753   0.0614
12754   0.0704
12755   0.0615
12756   0.0671
12757   0.0654
12758   0.0747
12759   0.0828
12760   0.1091
12761   0.1088
12762   0.1116
12763   0.1480
12764   0.1616
12765   0.1141
12766   0.1472
12767   0.1792
12768   0.0590
12769   0.0668
12770   0.0602
12771   0.0698
12772   0.0592
12773   0.0631
12774   0.0717
12775   0.1277
12776   0.1265
12777   0.1303
12778   0.0551
12779   0.0641
12780   0.0527
12781   0.0593
12782   0.0685
12783   0.0684
12784   0.0517
12785   0.0574
12786   0.0571
12787   0.0694
12788   0.0714
12789   0.0648
12790   0.0813
12791   0.0845
12792   0.0493
12793   0.0546
12794   0.0534
12795   0.0629
12796   0.0514
12797   0.0548
12798   0.0579
12799   0.1167
12800   0.1158
12801   0.1038
12802   0.1712
12803   0.0493
12804   0.0545
12805   0.0506
12806   0.0563
12807   0.0714
12808   0.0702
12809   0.0533
12810   0.0579
12811   0.0618
12812   0.0883
12813   0.0889
12814   0.0696
12815   0.1075
12816   0.1069
12817   0.0556
12818   0.0690
12819   0.0534
12820   0.0571
12821   0.0563
12822   0.0603
12823   0.0578
12824   0.0631
12825   0.0650
12826   0.0553
12827   0.0592
12828   0.0680
12829   0.0605
12830   0.0692
12831   0.0589
12832   0.0653
12833   0.0664
12834   0.0591
12835   0.0674
12836   0.0610
12837   0.0708
12838   0.0608
12839   0.0807
12840   0.0582
12841   0.0656
12842   0.0627
12843   0.0709
12844   0.0735
12845   0.0779
12846   0.0867
12847   0.0792
12848   0.0839
12849   0.1180
12850   0.1416
12851   0.1271
12852   0.0588
12853   0.0770
12854   0.0522
12855   0.0636
12856   0.0504
12857   0.0541
12858   0.0551
12859   0.0602
12860   0.0632
12861   0.0601
12862   0.0659
12863   0.0515
12864   0.0702
12865   0.0477
12866   0.0551
12867   0.0471
12868   0.0503
12869   0.0542
12870   0.0613
12871   0.0602
12872   0.0626
12873   0.0764
12874   0.0712
12875   0.0977
12876   0.1179
12877   0.1110
12878   0.1220
12879   0.1223
12880   0.1660
12881   0.1986
12882   0.1924
12883   0.2361
12884   0.1948
12885   0.1892
12886   0.2354
12887   0.0457
12888   0.0511
12889   0.0459
12890   0.0502
12891   0.0451
12892   0.0474
12893   0.0494
12894   0.0582
12895   0.0571
12896   0.0481
12897   0.0574
12898   0.0687
12899   0.0654
12900   0.0818
12901   0.0644
12902   0.0772
12903   0.0534
12904   0.0631
12905   0.0606
12906   0.0735
12907   0.0457
12908   0.0546
12909   0.0477
12910   0.0556
12911   0.0498
12912   0.0540
12913   0.0539
12914   0.0992
12915   0.1014
12916   0.1232
12917   0.1713
12918   0.1820
12919   0.1283
12920   0.2241
12921   0.0936
12922   0.0515
12923   0.0626
12924   0.0489
12925   0.0523
12926   0.0509
12927   0.0565
12928   0.0618
12929   0.1153
12930   0.1151
12931   0.1056
12932   0.1129
12933   0.0491
12934   0.0563
12935   0.0510
12936   0.0606
12937   0.0505
12938   0.0519
12939   0.0562
12940   0.0621
12941   0.0660
12942   0.1245
12943   0.1248
12944   0.1249
12945   0.0621
12946   0.1233
12947   0.1201
12948   0.1246
12949   0.0525
12950   0.0651
12951   0.0509
12952   0.0555
12953   0.0541
12954   0.0592
12955   0.0682
12956   0.1258
12957   0.1276
12958   0.1277
12959   0.0523
12960   0.0592
12961   0.0521
12962   0.0550
12963   0.0530
12964   0.0563
12965   0.0563
12966   0.0613
12967   0.0614
12968   0.0565
12969   0.0617
12970   0.0682
12971   0.0644
12972   0.0725
12973   0.0613
12974   0.0573
12975   0.0597
12976   0.0621
12977   0.0649
12978   0.0711
12979   0.0662
12980   0.0729
12981   0.0673
12982   0.0744
12983   0.0528
12984   0.0589
12985   0.0525
12986   0.0570
12987   0.0522
12988   0.0553
12989   0.0560
12990   0.0619
12991   0.0607
12992   0.0599
12993   0.0674
12994   0.0504
12995   0.0557
12996   0.0487
12997   0.0537
12998   0.0490
12999   0.0541
13000   0.0606
13001   0.1222
13002   0.1223
13003   0.1231
13004   0.0471
13005   0.0523
13006   0.0485
13007   0.0542
13008   0.0491
13009   0.0518
13010   0.0536
13011   0.0779
13012   0.0815
13013   0.0970
13014   0.1256
13015   0.0497
13016   0.0567
13017   0.0494
13018   0.0538
13019   0.0510
13020   0.0544
13021   0.0590
13022   0.1224
13023   0.1199
13024   0.1202
13025   0.0514
13026   0.0563
13027   0.0528
13028   0.0562
13029   0.0548
13030   0.0576
13031   0.0574
13032   0.0657
13033   0.0581
13034   0.0633
13035   0.0582
13036   0.0643
13037   0.0617
13038   0.0661
13039   0.0642
13040   0.0676
13041   0.0714
13042   0.0860
13043   0.0822
13044   0.0882
13045   0.0749
13046   0.1003
13047   0.1203
13048   0.1008
13049   0.1194
13050   0.0877
13051   0.1011
13052   0.0666
13053   0.0724
13054   0.0704
13055   0.0732
13056   0.0768
13057   0.0825
13058   0.0800
13059   0.0934
13060   0.0868
13061   0.0759
13062   0.1344
13063   0.1311
13064   0.0829
13065   0.0977
13066   0.0840
13067   0.0876
13068   0.0928
13069   0.0992
13070   0.1022
13071   0.0932
13072   0.1065
13073   0.0882
13074   0.0865
13075   0.0933
13076   0.1023
13077   0.1018
13078   0.1225
13079   0.1202
13080   0.1461
13081   0.1429
13082   0.1915
13083   0.1922
13084   0.1838
13085   0.0887
13086   0.0985
13087   0.0801
13088   0.0789
13089   0.0781
13090   0.0842
13091   0.0864
13092   0.1062
13093   0.0938
13094   0.1055
13095   0.1201
13096   0.0708
13097   0.0714
13098   0.0704
13099   0.0783
13100   0.0656
13101   0.0660
13102   0.0686
13103   0.0758
13104   0.0726
13105   0.0700
13106   0.0806
13107   0.0921
13108   0.0831
13109   0.0953
13110   0.0756
13111   0.0691
13112   0.0725
13113   0.0763
13114   0.0807
13115   0.0910
13116   0.0815
13117   0.0908
13118   0.0835
13119   0.0939
13120   0.0640
13121   0.0714
13122   0.0615
13123   0.0655
13124   0.0591
13125   0.0626
13126   0.0638
13127   0.0746
13128   0.0662
13129   0.0707
13130   0.1128
13131   0.1225
13132   0.1746
13133   0.1787
13134   0.1770
13135   0.1100
13136   0.1653
13137   0.1669
13138   0.1651
13139   0.0556
13140   0.0602
13141   0.0574
13142   0.0640
13143   0.0592
13144   0.0593
13145   0.0720
13146   0.1152
13147   0.0929
13148   0.1026
13149   0.1323
13150   0.1811
13151   0.1902
13152   0.1853
13153   0.0613
13154   0.0711
13155   0.0596
13156   0.0605
13157   0.0609
13158   0.0641
13159   0.0660
13160   0.0696
13161   0.0777
13162   0.1329
13163   0.1339
13164   0.1301
13165   0.0729
13166   0.1086
13167   0.1096
13168   0.0997
13169   0.1559
13170   0.1553
13171   0.1554
13172   0.0603
13173   0.0668
13174   0.0602
13175   0.0645
13176   0.0604
13177   0.0658
13178   0.0667
13179   0.0574
13180   0.0660
13181   0.0558
13182   0.0606
13183   0.0540
13184   0.0570
13185   0.0563
13186   0.0599
13187   0.0646
13188   0.1253
13189   0.1232
13190   0.1223
13191   0.0664
13192   0.0986
13193   0.0992
13194   0.0741
13195   0.1318
13196   0.1328
13197   0.1357
13198   0.0544
13199   0.0573
13200   0.0577
13201   0.0615
13202   0.0626
13203   0.0659
13204   0.0810
13205   0.0891
13206   0.0907
13207   0.0955
13208   0.1298
13209   0.0600
13210   0.0646
13211   0.0657
13212   0.0786
13213   0.0628
13214   0.0671
13215   0.0667
13216   0.0612
13217   0.0667
13218   0.0609
13219   0.0633
13220   0.0703
13221   0.0737
13222   0.0622
13223   0.0682
13224   0.0696
13225   0.0936
13226   0.0921
13227   0.0712
13228   0.0990
13229   0.0961
13230   0.0610
13231   0.0650
13232   0.0647
13233   0.0711
13234   0.0688
13235   0.0731
13236   0.0750
13237   0.0787
13238   0.0867
13239   0.0853
13240   0.1404
13241   0.1480
13242   0.0722
13243   0.0828
13244   0.0723
13245   0.0733
13246   0.0816
13247   0.0884
13248   0.0961
13249   0.1029
13250   0.1176
13251   0.1334
13252   0.1917
13253   0.1782
13254   0.2107
13255   0.2154
13256   0.0801
13257   0.1123
13258   0.0690
13259   0.0839
13260   0.0704
13261   0.0814
13262   0.0784
13263   0.0648
13264   0.0804
13265   0.0598
13266   0.0709
13267   0.0592
13268   0.0636
13269   0.0689
13270   0.1263
13271   0.1280
13272   0.1267
13273   0.0600
13274   0.0657
13275   0.0612
13276   0.0643
13277   0.0639
13278   0.0664
13279   0.0744
13280   0.1281
13281   0.1259
13282   0.1832
13283   0.1859
13284   0.1830
13285   0.1540
13286   0.2097
13287   0.2110
13288   0.2067
13289   0.0613
13290   0.0645
13291   0.0618
13292   0.0671
13293   0.0593
13294   0.0602
13295   0.0635
13296   0.1243
13297   0.1207
13298   0.1234
13299   0.0605
13300   0.0697
13301   0.0598
13302   0.0635
13303   0.0601
13304   0.0639
13305   0.0667
13306   0.0720
13307   0.0808
13308   0.1359
13309   0.1355
13310   0.1344
13311   0.0824
13312   0.1374
13313   0.1379
13314   0.1344
13315   0.0576
13316   0.0605
13317   0.0593
13318   0.0647
13319   0.0589
13320   0.0599
13321   0.0648
13322   0.0772
13323   0.0777
13324   0.0813
13325   0.1522
13326   0.1331
13327   0.1885
13328   0.1871
13329   0.1898
13330   0.1289
13331   0.1805
13332   0.1878
13333   0.1854
13334   0.0585
13335   0.0624
13336   0.0608
13337   0.0655
13338   0.0635
13339   0.0662
13340   0.0705
13341   0.1274
13342   0.1279
13343   0.1010
13344   0.1601
13345   0.1595
13346   0.0930
13347   0.1066
13348   0.1125
13349   0.1076
13350   0.1353
13351   0.1363
13352   0.1208
13353   0.1566
13354   0.1630
13355   0.1627
13356   0.0676
13357   0.0745
13358   0.0706
13359   0.0736
13360   0.0743
13361   0.0787
13362   0.0759
13363   0.0803
13364   0.0810
13365   0.0757
13366   0.0830
13367   0.0926
13368   0.0854
13369   0.0972
13370   0.0806
13371   0.0887
13372   0.0894
13373   0.0751
13374   0.0801
13375   0.0772
13376   0.0833
13377   0.0796
13378   0.0833
13379   0.0896
13380   0.0957
13381   0.1001
13382   0.1106
13383   0.1129
13384   0.1666
13385   0.1315
13386   0.1275
13387   0.1541
13388   0.1780
13389   0.1884
13390   0.2280
13391   0.0989
13392   0.1097
13393   0.0946
13394   0.0956
13395   0.0983
13396   0.1051
13397   0.1095
13398   0.0899
13399   0.0958
13400   0.0834
13401   0.0853
13402   0.0818
13403   0.0853
13404   0.0934
13405   0.0955
13406   0.1109
13407   0.1570
13408   0.1561
13409   0.1541
13410   0.0988
13411   0.1412
13412   0.1104
13413   0.1227
13414   0.1675
13415   0.1721
13416   0.1740
13417   0.0730
13418   0.0730
13419   0.0719
13420   0.0787
13421   0.0653
13422   0.0633
13423   0.0681
13424   0.0760
13425   0.0689
13426   0.1237
13427   0.1278
13428   0.1245
13429   0.0740
13430   0.0816
13431   0.0855
13432   0.0895
13433   0.1416
13434   0.1405
13435   0.1423
13436   0.0655
13437   0.0774
13438   0.0619
13439   0.0650
13440   0.0639
13441   0.0678
13442   0.0687
13443   0.0749
13444   0.0728
13445   0.0748
13446   0.0766
13447   0.1265
13448   0.1370
13449   0.1261
13450   0.0667
13451   0.0776
13452   0.0670
13453   0.0699
13454   0.0721
13455   0.0769
13456   0.0831
13457   0.0905
13458   0.0945
13459   0.0999
13460   0.1588
13461   0.1522
13462   0.0704
13463   0.0691
13464   0.0765
13465   0.0844
13466   0.0772
13467   0.0752
13468   0.0827
13469   0.0886
13470   0.1002
13471   0.0952
13472   0.0854
13473   0.1357
13474   0.1396
13475   0.1318
13476   0.0825
13477   0.0968
13478   0.0763
13479   0.0729
13480   0.0787
13481   0.0867
13482   0.0803
13483   0.0878
13484   0.1016
13485   0.1504
13486   0.1505
13487   0.1518
13488   0.0903
13489   0.1110
13490   0.1060
13491   0.0981
13492   0.1472
13493   0.1457
13494   0.1454
13495   0.0750
13496   0.0749
13497   0.0833
13498   0.0966
13499   0.0826
13500   0.0831
13501   0.0989
13502   0.1470
13503   0.1198
13504   0.1766
13505   0.2266
13506   0.2397
13507   0.1988
13508   0.2226
13509   0.1949
13510   0.2858
13511   0.3431
13512   0.3229
13513   0.3254
13514   0.3559
13515   0.3540
13516   0.3552
13517   0.0765
13518   0.0840
13519   0.0734
13520   0.0809
13521   0.0713
13522   0.0721
13523   0.0745
13524   0.1381
13525   0.1120
13526   0.1267
13527   0.1628
13528   0.0740
13529   0.0848
13530   0.0729
13531   0.0746
13532   0.0772
13533   0.0825
13534   0.0828
13535   0.0932
13536   0.0860
13537   0.0842
13538   0.0990
13539   0.1111
13540   0.1055
13541   0.1236
13542   0.0947
13543   0.0827
13544   0.0837
13545   0.0866
13546   0.0939
13547   0.1039
13548   0.1028
13549   0.1169
13550   0.1012
13551   0.1138
13552   0.0773
13553   0.0864
13554   0.0746
13555   0.0750
13556   0.0775
13557   0.0817
13558   0.0823
13559   0.0971
13560   0.1279
13561   0.1272
13562   0.2021
13563   0.1879
13564   0.1257
13565   0.1564
13566   0.1694
13567   0.1662
13568   0.2061
13569   0.2107
13570   0.2404
13571   0.2365
13572   0.2907
13573   0.2758
13574   0.3037
13575   0.3152
13576   0.0785
13577   0.0894
13578   0.0736
13579   0.0746
13580   0.0731
13581   0.0744
13582   0.0783
13583   0.0845
13584   0.0839
13585   0.0842
13586   0.1422
13587   0.1401
13588   0.2090
13589   0.1470
13590   0.0751
13591   0.0807
13592   0.0776
13593   0.0795
13594   0.0850
13595   0.0957
13596   0.0990
13597   0.1400
13598   0.1041
13599   0.1724
13600   0.2531
13601   0.2190
13602   0.2339
13603   0.2807
13604   0.0775
13605   0.0820
13606   0.0810
13607   0.0972
13608   0.0771
13609   0.0838
13610   0.0777
13611   0.0776
13612   0.0840
13613   0.1345
13614   0.1351
13615   0.1355
13616   0.0849
13617   0.0955
13618   0.0968
13619   0.0965
13620   0.1456
13621   0.1461
13622   0.1457
13623   0.0734
13624   0.0830
13625   0.0669
13626   0.0722
13627   0.0635
13628   0.0652
13629   0.0662
13630   0.0738
13631   0.0722
13632   0.0659
13633   0.0724
13634   0.0762
13635   0.1309
13636   0.1311
13637   0.1337
13638   0.0746
13639   0.1314
13640   0.1297
13641   0.1295
13642   0.0618
13643   0.0670
13644   0.0606
13645   0.0637
13646   0.0592
13647   0.0611
13648   0.0614
13649   0.0656
13650   0.0650
13651   0.0650
13652   0.1005
13653   0.0933
13654   0.0903
13655   0.1274
13656   0.1331
13657   0.0795
13658   0.0820
13659   0.0768
13660   0.0775
13661   0.0779
13662   0.0802
13663   0.0803
13664   0.0822
13665   0.0823
13666   0.0578
13667   0.0627
13668   0.0598
13669   0.0673
13670   0.0561
13671   0.0620
13672   0.0539
13673   0.0614
13674   0.0561
13675   0.0802
13676   0.0572
13677   0.1181
13678   0.1218
13679   0.1179
13680   0.0585
13681   0.0669
13682   0.0619
13683   0.0665
13684   0.0682
13685   0.0758
13686   0.0866
13687   0.1534
13688   0.1508
13689   0.0801
13690   0.1428
13691   0.1467
13692   0.0720
13693   0.0788
13694   0.1025
13695   0.1322
13696   0.1143
13697   0.0644
13698   0.0682
13699   0.0653
13700   0.0722
13701   0.0655
13702   0.0717
13703   0.0715
13704   0.1023
13705   0.1254
13706   0.1049
13707   0.1604
13708   0.1451
13709   0.1050
13710   0.1529
13711   0.1484
13712   0.0628
13713   0.0670
13714   0.0626
13715   0.0678
13716   0.0614
13717   0.0652
13718   0.0777
13719   0.1365
13720   0.1434
13721   0.1235
13722   0.1549
13723   0.0591
13724   0.0684
13725   0.0572
13726   0.0615
13727   0.0584
13728   0.0624
13729   0.0631
13730   0.1068
13731   0.1077
13732   0.0963
13733   0.1487
13734   0.1498
13735   0.0872
13736   0.1062
13737   0.1207
13738   0.0594
13739   0.0699
13740   0.0564
13741   0.0599
13742   0.0566
13743   0.0619
13744   0.0603
13745   0.0654
13746   0.0716
13747   0.0613
13748   0.0562
13749   0.0649
13750   0.0608
13751   0.0717
13752   0.0626
13753   0.0665
13754   0.0707
13755   0.1280
13756   0.1241
13757   0.1252
13758   0.0654
13759   0.0693
13760   0.0724
13761   0.0784
13762   0.0765
13763   0.0763
13764   0.0814
13765   0.0889
13766   0.0892
13767   0.0765
13768   0.0817
13769   0.0909
13770   0.0808
13771   0.0809
13772   0.0848
13773   0.0877
13774   0.0928
13775   0.1365
13776   0.1270
13777   0.1797
13778   0.1775
13779   0.1770
13780   0.1278
13781   0.1753
13782   0.1791
13783   0.1818
13784   0.0885
13785   0.0898
13786   0.0963
13787   0.1008
13788   0.1044
13789   0.1135
13790   0.1175
13791   0.1286
13792   0.1346
13793   0.1437
13794   0.1877
13795   0.1895
13796   0.2256
13797   0.2189
13798   0.1009
13799   0.1085
13800   0.0983
13801   0.1009
13802   0.1016
13803   0.1095
13804   0.1109
13805   0.0937
13806   0.1007
13807   0.0878
13808   0.0913
13809   0.0842
13810   0.0886
13811   0.0929
13812   0.1413
13813   0.1368
13814   0.1308
13815   0.1628
13816   0.0784
13817   0.0840
13818   0.0741
13819   0.0775
13820   0.0694
13821   0.0713
13822   0.0714
13823   0.0762
13824   0.0735
13825   0.0771
13826   0.0662
13827   0.0719
13828   0.0641
13829   0.0678
13830   0.0638
13831   0.0653
13832   0.0709
13833   0.0767
13834   0.0766
13835   0.0738
13836   0.0817
13837   0.0890
13838   0.0892
13839   0.1017
13840   0.0892
13841   0.0993
13842   0.0784
13843   0.0843
13844   0.0856
13845   0.0952
13846   0.0629
13847   0.0686
13848   0.0645
13849   0.0697
13850   0.0659
13851   0.0694
13852   0.0764
13853   0.0972
13854   0.1146
13855   0.1333
13856   0.1121
13857   0.1608
13858   0.1668
13859   0.1664
13860   0.0640
13861   0.0748
13862   0.0623
13863   0.0696
13864   0.0659
13865   0.0731
13866   0.0734
13867   0.1323
13868   0.1270
13869   0.1869
13870   0.1832
13871   0.1847
13872   0.1574
13873   0.2143
13874   0.2111
13875   0.2160
13876   0.0665
13877   0.0762
13878   0.0665
13879   0.0709
13880   0.0675
13881   0.0689
13882   0.0809
13883   0.1070
13884   0.1115
13885   0.0949
13886   0.1467
13887   0.1436
13888   0.1061
13889   0.1168
13890   0.1722
13891   0.1710
13892   0.1713
13893   0.0654
13894   0.0718
13895   0.0634
13896   0.0658
13897   0.0642
13898   0.0667
13899   0.0681
13900   0.0741
13901   0.0688
13902   0.0870
13903   0.0763
13904   0.1420
13905   0.1352
13906   0.1044
13907   0.0656
13908   0.0685
13909   0.0686
13910   0.0718
13911   0.0712
13912   0.0730
13913   0.0710
13914   0.0733
13915   0.0760
13916   0.0722
13917   0.0731
13918   0.0798
13919   0.0776
13920   0.0823
13921   0.0864
13922   0.0928
13923   0.0908
13924   0.1021
13925   0.0927
13926   0.0870
13927   0.0882
13928   0.0937
13929   0.1086
13930   0.1144
13931   0.1222
13932   0.0968
13933   0.1145
13934   0.1216
13935   0.1538
13936   0.1498
13937   0.1227
13938   0.1488
13939   0.1393
13940   0.0957
13941   0.1109
13942   0.1160
13943   0.1308
13944   0.1474
13945   0.1660
13946   0.1855
13947   0.2213
13948   0.2290
13949   0.2153
13950   0.2632
13951   0.1518
13952   0.1906
13953   0.1328
13954   0.1205
13955   0.1550
13956   0.1800
13957   0.1658
13958   0.1571
13959   0.1922
13960   0.1850
13961   0.2199
13962   0.2336
13963   0.2787
13964   0.2554
13965   0.1569
13966   0.1897
13967   0.1458
13968   0.1473
13969   0.1591
13970   0.1866
13971   0.1566
13972   0.1538
13973   0.1686
13974   0.1582
13975   0.1796
13976   0.1512
13977   0.1545
13978   0.1819
13979   0.2161
13980   0.1941
13981   0.2063
13982   0.2182
13983   0.2542
13984   0.2509
13985   0.2757
13986   0.3229
13987   0.3455
13988   0.3767
13989   0.1231
13990   0.1348
13991   0.1044
13992   0.1183
13993   0.0856
13994   0.0952
13995   0.0818
13996   0.1322
13997   0.1341
13998   0.1333
13999   0.0844
14000   0.0976
14001   0.0792
14002   0.0814
14003   0.0802
14004   0.0838
14005   0.0900
14006   0.0982
14007   0.1476
14008   0.1313
14009   0.1414
14010   0.0760
14011   0.0792
14012   0.0770
14013   0.0849
14014   0.0742
14015   0.0730
14016   0.0755
14017   0.0835
14018   0.0794
14019   0.0704
14020   0.0773
14021   0.0877
14022   0.0783
14023   0.0890
14024   0.0726
14025   0.0814
14026   0.0982
14027   0.0666
14028   0.0699
14029   0.0676
14030   0.0719
14031   0.0772
14032   0.0873
14033   0.0740
14034   0.0746
14035   0.0745
14036   0.0781
14037   0.0786
14038   0.1070
14039   0.1103
14040   0.1094
14041   0.1534
14042   0.1534
14043   0.1022
14044   0.1273
14045   0.1154
14046   0.1429
14047   0.2132
14048   0.1839
14049   0.1501
14050   0.1864
14051   0.1852
14052   0.1953
14053   0.0726
14054   0.0767
14055   0.0722
14056   0.0774
14057   0.0690
14058   0.0686
14059   0.0748
14060   0.0950
14061   0.1051
14062   0.1563
14063   0.1589
14064   0.1577
14065   0.1046
14066   0.1332
14067   0.1366
14068   0.1212
14069   0.1661
14070   0.1663
14071   0.1627
14072   0.0690
14073   0.0779
14074   0.0683
14075   0.0714
14076   0.0707
14077   0.0738
14078   0.0763
14079   0.0816
14080   0.0844
14081   0.0765
14082   0.1235
14083   0.1901
14084   0.1293
14085   0.1978
14086   0.0898
14087   0.1000
14088   0.1326
14089   0.2017
14090   0.1354
14091   0.2036
14092   0.0705
14093   0.0766
14094   0.0722
14095   0.0782
14096   0.0721
14097   0.0721
14098   0.0774
14099   0.0817
14100   0.0826
14101   0.0806
14102   0.0849
14103   0.0827
14104   0.0880
14105   0.1006
14106   0.1072
14107   0.0963
14108   0.1204
14109   0.1130
14110   0.1060
14111   0.1469
14112   0.1477
14113   0.1476
14114   0.0726
14115   0.0782
14116   0.0718
14117   0.0729
14118   0.0737
14119   0.0805
14120   0.0814
14121   0.1263
14122   0.1363
14123   0.1014
14124   0.1718
14125   0.1687
14126   0.1124
14127   0.1683
14128   0.2203
14129   0.2211
14130   0.2237
14131   0.0734
14132   0.0799
14133   0.0752
14134   0.0788
14135   0.0789
14136   0.0806
14137   0.0905
14138   0.1040
14139   0.1038
14140   0.1108
14141   0.1303
14142   0.1315
14143   0.1254
14144   0.1714
14145   0.1761
14146   0.0786
14147   0.0827
14148   0.0796
14149   0.0824
14150   0.0834
14151   0.0874
14152   0.0936
14153   0.1025
14154   0.1062
14155   0.1096
14156   0.1591
14157   0.1393
14158   0.1649
14159   0.2021
14160   0.2223
14161   0.2072
14162   0.2482
14163   0.2218
14164   0.2778
14165   0.3172
14166   0.3164
14167   0.3157
14168   0.0815
14169   0.0881
14170   0.0780
14171   0.0790
14172   0.0800
14173   0.0842
14174   0.0876
14175   0.0779
14176   0.0830
14177   0.0783
14178   0.0812
14179   0.0822
14180   0.0886
14181   0.0927
14182   0.1429
14183   0.1224
14184   0.1473
14185   0.2055
14186   0.2145
14187   0.1731
14188   0.2141
14189   0.2076
14190   0.2354
14191   0.2690
14192   0.2793
14193   0.3023
14194   0.3385
14195   0.3389
14196   0.3410
14197   0.0786
14198   0.0789
14199   0.0819
14200   0.0897
14201   0.0801
14202   0.0776
14203   0.0849
14204   0.0915
14205   0.0903
14206   0.1412
14207   0.1376
14208   0.1387
14209   0.0911
14210   0.1394
14211   0.1415
14212   0.1398
14213   0.0847
14214   0.0955
14215   0.0848
14216   0.0853
14217   0.0923
14218   0.1003
14219   0.1045
14220   0.1410
14221   0.1726
14222   0.2165
14223   0.2220
14224   0.2239
14225   0.1091
14226   0.1593
14227   0.1589
14228   0.1629
14229   0.0901
14230   0.0989
14231   0.0863
14232   0.0879
14233   0.0857
14234   0.0891
14235   0.0917
14236   0.1016
14237   0.0999
14238   0.1016
14239   0.1343
14240   0.1345
14241   0.1440
14242   0.1885
14243   0.1900
14244   0.1677
14245   0.2144
14246   0.2076
14247   0.1958
14248   0.2344
14249   0.2341
14250   0.2315
14251   0.0823
14252   0.0829
14253   0.0857
14254   0.0931
14255   0.0866
14256   0.0877
14257   0.0976
14258   0.1366
14259   0.1445
14260   0.1439
14261   0.1823
14262   0.0884
14263   0.1009
14264   0.0840
14265   0.0832
14266   0.0880
14267   0.0944
14268   0.0946
14269   0.1258
14270   0.1304
14271   0.1830
14272   0.1839
14273   0.1791
14274   0.1570
14275   0.2043
14276   0.2090
14277   0.2084
14278   0.0861
14279   0.0861
14280   0.0933
14281   0.1039
14282   0.0933
14283   0.0919
14284   0.1046
14285   0.1283
14286   0.1147
14287   0.1295
14288   0.1468
14289   0.1575
14290   0.1430
14291   0.1874
14292   0.1859
14293   0.0968
14294   0.1101
14295   0.0956
14296   0.0964
14297   0.1026
14298   0.1059
14299   0.1096
14300   0.1484
14301   0.1660
14302   0.1175
14303   0.1870
14304   0.1587
14305   0.2099
14306   0.2095
14307   0.2080
14308   0.1909
14309   0.2415
14310   0.2449
14311   0.2412
14312   0.1118
14313   0.1297
14314   0.1155
14315   0.1203
14316   0.1286
14317   0.1392
14318   0.1433
14319   0.1772
14320   0.1759
14321   0.1837
14322   0.2429
14323   0.2408
14324   0.1411
14325   0.2111
14326   0.1224
14327   0.1484
14328   0.1331
14329   0.1511
14330   0.1513
14331   0.1931
14332   0.1909
14333   0.1857
14334   0.1342
14335   0.1566
14336   0.1513
14337   0.2007
14338   0.2104
14339   0.2267
14340   0.1583
14341   0.1766
14342   0.2082
14343   0.2140
14344   0.2464
14345   0.2379
14346   0.2540
14347   0.2936
14348   0.1310
14349   0.1439
14350   0.1269
14351   0.1441
14352   0.1357
14353   0.1562
14354   0.1657
14355   0.1702
14356   0.1935
14357   0.1815
14358   0.1928
14359   0.2494
14360   0.3058
14361   0.2654
14362   0.1266
14363   0.1534
14364   0.1095
14365   0.1178
14366   0.1039
14367   0.1095
14368   0.1080
14369   0.1117
14370   0.1152
14371   0.1131
14372   0.1552
14373   0.1973
14374   0.1650
14375   0.2117
14376   0.1328
14377   0.1480
14378   0.1728
14379   0.1168
14380   0.1428
14381   0.1233
14382   0.1495
14383   0.0987
14384   0.1073
14385   0.0961
14386   0.1060
14387   0.0898
14388   0.0875
14389   0.0984
14390   0.1151
14391   0.0970
14392   0.1162
14393   0.1119
14394   0.1361
14395   0.1583
14396   0.1662
14397   0.2052
14398   0.1642
14399   0.2154
14400   0.0858
14401   0.0945
14402   0.0800
14403   0.0819
14404   0.0796
14405   0.0839
14406   0.0813
14407   0.0839
14408   0.0858
14409   0.0826
14410   0.0879
14411   0.0951
14412   0.0926
14413   0.1037
14414   0.0909
14415   0.1013
14416   0.1057
14417   0.0856
14418   0.0923
14419   0.0883
14420   0.0955
14421   0.0780
14422   0.0908
14423   0.0745
14424   0.0826
14425   0.0717
14426   0.0746
14427   0.0777
14428   0.0836
14429   0.0814
14430   0.0840
14431   0.0907
14432   0.0916
14433   0.0874
14434   0.1349
14435   0.1355
14436   0.0668
14437   0.0679
14438   0.0669
14439   0.0707
14440   0.0678
14441   0.0715
14442   0.0691
14443   0.0748
14444   0.0758
14445   0.0749
14446   0.0869
14447   0.0885
14448   0.0752
14449   0.1363
14450   0.1330
14451   0.0693
14452   0.0772
14453   0.0687
14454   0.0719
14455   0.0681
14456   0.0691
14457   0.0718
14458   0.0762
14459   0.0762
14460   0.0760
14461   0.0674
14462   0.0791
14463   0.0611
14464   0.0617
14465   0.0596
14466   0.0604
14467   0.0649
14468   0.0771
14469   0.0728
14470   0.0729
14471   0.0860
14472   0.0607
14473   0.0690
14474   0.0609
14475   0.0648
14476   0.0628
14477   0.0660
14478   0.0673
14479   0.0702
14480   0.0747
14481   0.0725
14482   0.0637
14483   0.0726
14484   0.0645
14485   0.0692
14486   0.0660
14487   0.0685
14488   0.0697
14489   0.0759
14490   0.0728
14491   0.0727
14492   0.0759
14493   0.0796
14494   0.0843
14495   0.0933
14496   0.0898
14497   0.1039
14498   0.1363
14499   0.0819
14500   0.0887
14501   0.0901
14502   0.1022
14503   0.0683
14504   0.0739
14505   0.0706
14506   0.0725
14507   0.0795
14508   0.0782
14509   0.0757
14510   0.0787
14511   0.0827
14512   0.0970
14513   0.0971
14514   0.0819
14515   0.0966
14516   0.1015
14517   0.0793
14518   0.0848
14519   0.0842
14520   0.0875
14521   0.0903
14522   0.0923
14523   0.0944
14524   0.0958
14525   0.0996
14526   0.1034
14527   0.1069
14528   0.1407
14529   0.1656
14530   0.1547
14531   0.0971
14532   0.1004
14533   0.1055
14534   0.1092
14535   0.1147
14536   0.1250
14537   0.1292
14538   0.1705
14539   0.1672
14540   0.1709
14541   0.1093
14542   0.1157
14543   0.1052
14544   0.1073
14545   0.1065
14546   0.1134
14547   0.1150
14548   0.0983
14549   0.1061
14550   0.0917
14551   0.0952
14552   0.0890
14553   0.0931
14554   0.1014
14555   0.1441
14556   0.1674
14557   0.1361
14558   0.2036
14559   0.1845
14560   0.1404
14561   0.1782
14562   0.1865
14563   0.0826
14564   0.0889
14565   0.0789
14566   0.0833
14567   0.0755
14568   0.0756
14569   0.0771
14570   0.0815
14571   0.0786
14572   0.1395
14573   0.1275
14574   0.1209
14575   0.0848
14576   0.1405
14577   0.1178
14578   0.1277
14579   0.1835
14580   0.1819
14581   0.1823
14582   0.0771
14583   0.0848
14584   0.0753
14585   0.0765
14586   0.0759
14587   0.0787
14588   0.0812
14589   0.0849
14590   0.0874
14591   0.1054
14592   0.0877
14593   0.1398
14594   0.1338
14595   0.1394
14596   0.0731
14597   0.0739
14598   0.0747
14599   0.0797
14600   0.0723
14601   0.0724
14602   0.0760
14603   0.0827
14604   0.0808
14605   0.0807
14606   0.0716
14607   0.0793
14608   0.0671
14609   0.0684
14610   0.0655
14611   0.0680
14612   0.0686
14613   0.0754
14614   0.0773
14615   0.1311
14616   0.1331
14617   0.1329
14618   0.0831
14619   0.1364
14620   0.1382
14621   0.1356
14622   0.0633
14623   0.0651
14624   0.0647
14625   0.0690
14626   0.0646
14627   0.0652
14628   0.0691
14629   0.0745
14630   0.0747
14631   0.0724
14632   0.0659
14633   0.0751
14634   0.0675
14635   0.0737
14636   0.0687
14637   0.0731
14638   0.0704
14639   0.0810
14640   0.0823
14641   0.0709
14642   0.0838
14643   0.0834
14644   0.0737
14645   0.0824
14646   0.0795
14647   0.0801
14648   0.0870
14649   0.0922
14650   0.1085
14651   0.1130
14652   0.1313
14653   0.1034
14654   0.0945
14655   0.1208
14656   0.0699
14657   0.0730
14658   0.0755
14659   0.0832
14660   0.0768
14661   0.0840
14662   0.0832
14663   0.0941
14664   0.0867
14665   0.0864
14666   0.0918
14667   0.1052
14668   0.0761
14669   0.0817
14670   0.0800
14671   0.0859
14672   0.0860
14673   0.0891
14674   0.0992
14675   0.1138
14676   0.1111
14677   0.1091
14678   0.1171
14679   0.1311
14680   0.1380
14681   0.1523
14682   0.0884
14683   0.0987
14684   0.0870
14685   0.0860
14686   0.0942
14687   0.1010
14688   0.1004
14689   0.1112
14690   0.1154
14691   0.1002
14692   0.1089
14693   0.1156
14694   0.1230
14695   0.1396
14696   0.1221
14697   0.1096
14698   0.1212
14699   0.1257
14700   0.1402
14701   0.1564
14702   0.1419
14703   0.1591
14704   0.1487
14705   0.1688
14706   0.1018
14707   0.1189
14708   0.0994
14709   0.0943
14710   0.1152
14711   0.1245
14712   0.1378
14713   0.1703
14714   0.1585
14715   0.1660
14716   0.1378
14717   0.1791
14718   0.2204
14719   0.2015
14720   0.2534
14721   0.1953
14722   0.2650
14723   0.1117
14724   0.1297
14725   0.0974
14726   0.0924
14727   0.0996
14728   0.1099
14729   0.1001
14730   0.0990
14731   0.1099
14732   0.0969
14733   0.1010
14734   0.1014
14735   0.1139
14736   0.1225
14737   0.1356
14738   0.1682
14739   0.1735
14740   0.2276
14741   0.0871
14742   0.0887
14743   0.0838
14744   0.0905
14745   0.0798
14746   0.0806
14747   0.0854
14748   0.0878
14749   0.0922
14750   0.0895
14751   0.0955
14752   0.0957
14753   0.1009
14754   0.1016
14755   0.0766
14756   0.0865
14757   0.0713
14758   0.0753
14759   0.0684
14760   0.0688
14761   0.0693
14762   0.0766
14763   0.0754
14764   0.0683
14765   0.0931
14766   0.0864
14767   0.0814
14768   0.1083
14769   0.1131
14770   0.0723
14771   0.0753
14772   0.0722
14773   0.0753
14774   0.0764
14775   0.0849
14776   0.0813
14777   0.0857
14778   0.0935
14779   0.0709
14780   0.0761
14781   0.0721
14782   0.0745
14783   0.0797
14784   0.0808
14785   0.0743
14786   0.0782
14787   0.0799
14788   0.0946
14789   0.0958
14790   0.0825
14791   0.1010
14792   0.1030
14793   0.0733
14794   0.0752
14795   0.0756
14796   0.0793
14797   0.0759
14798   0.0761
14799   0.0787
14800   0.0816
14801   0.0814
14802   0.0814
14803   0.0854
14804   0.0889
14805   0.0903
14806   0.0974
14807   0.0899
14808   0.0851
14809   0.0890
14810   0.0904
14811   0.0968
14812   0.1038
14813   0.0973
14814   0.1043
14815   0.1005
14816   0.1095
14817   0.0779
14818   0.0804
14819   0.0799
14820   0.0810
14821   0.0837
14822   0.0881
14823   0.0870
14824   0.1024
14825   0.0960
14826   0.1500
14827   0.1456
14828   0.1426
14829   0.1089
14830   0.1582
14831   0.1561
14832   0.1571
14833   0.0834
14834   0.0842
14835   0.0869
14836   0.0916
14837   0.0877
14838   0.0889
14839   0.0934
14840   0.1443
14841   0.1455
14842   0.1343
14843   0.1521
14844   0.0890
14845   0.0979
14846   0.0853
14847   0.0846
14848   0.0860
14849   0.0899
14850   0.0868
14851   0.0913
14852   0.0928
14853   0.0827
14854   0.0839
14855   0.0917
14856   0.0858
14857   0.0958
14858   0.0862
14859   0.0933
14860   0.0881
14861   0.0990
14862   0.0893
14863   0.1008
14864   0.0849
14865   0.0861
14866   0.0896
14867   0.0971
14868   0.0888
14869   0.0910
14870   0.0953
14871   0.1017
14872   0.1072
14873   0.1004
14874   0.1056
14875   0.1215
14876   0.1346
14877   0.1346
14878   0.0856
14879   0.0880
14880   0.0870
14881   0.0926
14882   0.0878
14883   0.0902
14884   0.0956
14885   0.1352
14886   0.1489
14887   0.1501
14888   0.2148
14889   0.2074
14890   0.1480
14891   0.1777
14892   0.1759
14893   0.2175
14894   0.1848
14895   0.0894
14896   0.0946
14897   0.0920
14898   0.0950
14899   0.0981
14900   0.1027
14901   0.1089
14902   0.1234
14903   0.1232
14904   0.1383
14905   0.1915
14906   0.1817
14907   0.2158
14908   0.2146
14909   0.0974
14910   0.1065
14911   0.0920
14912   0.0913
14913   0.0915
14914   0.0903
14915   0.0944
14916   0.1022
14917   0.0996
14918   0.0958
14919   0.1198
14920   0.1253
14921   0.1728
14922   0.1723
14923   0.1738
14924   0.1164
14925   0.1649
14926   0.1649
14927   0.1666
14928   0.0955
14929   0.1042
14930   0.0955
14931   0.0968
14932   0.0986
14933   0.1025
14934   0.1072
14935   0.1385
14936   0.1427
14937   0.1636
14938   0.2176
14939   0.2167
14940   0.1822
14941   0.2267
14942   0.2258
14943   0.0958
14944   0.0968
14945   0.1004
14946   0.1092
14947   0.0984
14948   0.1002
14949   0.0988
14950   0.1025
14951   0.1029
14952   0.0992
14953   0.1052
14954   0.1127
14955   0.1115
14956   0.1239
14957   0.1110
14958   0.1227
14959   0.1436
14960   0.1048
14961   0.1128
14962   0.1099
14963   0.1206
14964   0.0988
14965   0.1051
14966   0.0977
14967   0.0987
14968   0.0998
14969   0.1045
14970   0.1080
14971   0.1556
14972   0.1505
14973   0.1519
14974   0.2065
14975   0.2119
14976   0.1933
14977   0.2464
14978   0.2475
14979   0.2727
14980   0.2973
14981   0.0962
14982   0.0968
14983   0.0976
14984   0.1032
14985   0.0951
14986   0.0941
14987   0.0979
14988   0.0982
14989   0.1018
14990   0.1473
14991   0.1440
14992   0.1493
14993   0.1079
14994   0.1216
14995   0.1204
14996   0.1211
14997   0.1636
14998   0.1653
14999   0.1653
15000   0.0958
15001   0.1047
15002   0.0918
15003   0.0922
15004   0.0931
15005   0.1004
15006   0.0986
15007   0.0869
15008   0.0852
15009   0.0885
15010   0.0958
15011   0.0852
15012   0.0827
15013   0.0902
15014   0.0969
15015   0.0955
15016   0.0894
15017   0.0967
15018   0.1052
15019   0.1013
15020   0.1146
15021   0.0960
15022   0.1038
15023   0.1002
15024   0.0902
15025   0.0962
15026   0.0920
15027   0.0977
15028   0.0859
15029   0.0928
15030   0.0832
15031   0.0823
15032   0.0852
15033   0.0879
15034   0.0862
15035   0.0975
15036   0.1046
15037   0.1459
15038   0.1515
15039   0.1594
15040   0.0895
15041   0.1437
15042   0.1306
15043   0.1250
15044   0.1792
15045   0.1808
15046   0.1794
15047   0.0896
15048   0.0934
15049   0.0937
15050   0.0968
15051   0.0988
15052   0.1020
15053   0.1064
15054   0.1092
15055   0.1145
15056   0.1092
15057   0.0992
15058   0.1061
15059   0.0968
15060   0.0985
15061   0.0967
15062   0.1005
15063   0.0952
15064   0.0976
15065   0.0957
15066   0.0981
15067   0.1005
15068   0.0972
15069   0.0978
15070   0.1002
15071   0.1032
15072   0.1024
15073   0.1058
15074   0.1084
15075   0.0987
15076   0.1021
15077   0.0958
15078   0.0973
15079   0.0942
15080   0.0975
15081   0.0985
15082   0.1198
15083   0.1005
15084   0.1460
15085   0.1532
15086   0.1461
15087   0.1219
15088   0.1657
15089   0.1701
15090   0.1676
15091   0.0907
15092   0.0933
15093   0.0909
15094   0.0968
15095   0.0884
15096   0.0894
15097   0.0912
15098   0.0957
15099   0.0931
15100   0.0937
15101   0.1003
15102   0.1089
15103   0.1051
15104   0.1154
15105   0.1059
15106   0.1140
15107   0.0996
15108   0.1062
15109   0.1067
15110   0.1192
15111   0.0858
15112   0.0882
15113   0.0880
15114   0.0972
15115   0.0866
15116   0.0896
15117   0.0920
15118   0.0838
15119   0.0879
15120   0.0843
15121   0.0891
15122   0.0841
15123   0.0845
15124   0.0882
15125   0.0914
15126   0.0927
15127   0.0960
15128   0.1418
15129   0.1535
15130   0.0855
15131   0.0886
15132   0.0909
15133   0.0995
15134   0.0900
15135   0.0898
15136   0.0923
15137   0.0943
15138   0.0996
15139   0.0944
15140   0.1113
15141   0.0992
15142   0.1126
15143   0.1052
15144   0.0940
15145   0.0994
15146   0.0977
15147   0.1053
15148   0.1117
15149   0.1131
15150   0.0993
15151   0.0981
15152   0.1118
15153   0.1379
15154   0.1347
15155   0.1179
15156   0.1493
15157   0.1485
15158   0.0984
15159   0.1037
15160   0.0974
15161   0.0999
15162   0.0978
15163   0.1013
15164   0.0941
15165   0.0978
15166   0.0951
15167   0.0913
15168   0.0941
15169   0.0976
15170   0.0883
15171   0.0947
15172   0.0898
15173   0.0873
15174   0.0918
15175   0.0865
15176   0.0901
15177   0.0930
15178   0.0929
15179   0.0881
15180   0.0885
15181   0.0912
15182   0.1013
15183   0.1044
15184   0.1054
15185   0.1109
15186   0.1154
15187   0.1221
15188   0.1098
15189   0.1160
15190   0.1189
15191   0.1426
15192   0.1387
15193   0.1217
15194   0.1519
15195   0.1459
15196   0.1059
15197   0.1031
15198   0.1108
15199   0.1180
15200   0.1103
15201   0.1091
15202   0.1211
15203   0.1319
15204   0.1303
15205   0.1357
15206   0.1727
15207   0.1932
15208   0.2463
15209   0.2138
15210   0.1077
15211   0.1120
15212   0.1054
15213   0.1084
15214   0.1036
15215   0.1025
15216   0.1032
15217   0.1080
15218   0.1056
15219   0.1001
15220   0.0987
15221   0.1038
15222   0.1088
15223   0.1176
15224   0.1092
15225   0.1081
15226   0.1171
15227   0.1239
15228   0.1247
15229   0.1212
15230   0.1435
15231   0.1160
15232   0.1181
15233   0.1222
15234   0.1314
15235   0.1333
15236   0.1383
15237   0.1487
15238   0.1669
15239   0.1566
15240   0.1896
15241   0.1940
15242   0.2025
15243   0.1180
15244   0.1249
15245   0.1153
15246   0.1205
15247   0.1139
15248   0.1172
15249   0.1179
15250   0.1149
15251   0.1222
15252   0.1129
15253   0.1118
15254   0.1169
15255   0.1223
15256   0.1286
15257   0.1354
15258   0.1316
15259   0.1430
15260   0.1617
15261   0.1118
15262   0.1094
15263   0.1140
15264   0.1206
15265   0.1114
15266   0.1088
15267   0.1149
15268   0.1221
15269   0.1182
15270   0.1145
15271   0.1143
15272   0.1364
15273   0.1164
15274   0.1334
15275   0.1174
15276   0.1216
15277   0.1280
15278   0.1090
15279   0.1095
15280   0.1096
15281   0.1164
15282   0.1268
15283   0.1234
15284   0.1084
15285   0.1086
15286   0.1161
15287   0.1374
15288   0.1341
15289   0.1229
15290   0.1506
15291   0.1468
15292   0.1122
15293   0.1229
15294   0.1175
15295   0.1263
15296   0.1238
15297   0.1298
15298   0.1371
15299   0.1621
15300   0.1654
15301   0.2101
15302   0.2091
15303   0.2100
15304   0.1864
15305   0.2301
15306   0.2300
15307   0.2306
15308   0.1289
15309   0.1434
15310   0.1361
15311   0.1419
15312   0.1511
15313   0.1572
15314   0.1775
15315   0.2090
15316   0.2117
15317   0.2155
15318   0.2406
15319   0.1560
15320   0.1900
15321   0.1590
15322   0.1777
15323   0.1751
15324   0.1932
15325   0.2597
15326   0.2934
15327   0.2863
15328   0.3080
15329   0.3675
15330   0.1527
15331   0.1841
15332   0.1502
15333   0.1678
15334   0.1711
15335   0.1829
15336   0.2129
15337   0.2288
15338   0.2644
15339   0.2263
15340   0.2499
15341   0.2883
15342   0.3316
15343   0.3213
15344   0.1813
15345   0.2510
15346   0.1378
15347   0.1325
15348   0.1452
15349   0.1574
15350   0.1585
15351   0.1326
15352   0.1438
15353   0.1198
15354   0.1219
15355   0.1146
15356   0.1140
15357   0.1264
15358   0.1636
15359   0.1683
15360   0.1663
15361   0.1149
15362   0.1230
15363   0.1157
15364   0.1176
15365   0.1229
15366   0.1240
15367   0.1395
15368   0.1657
15369   0.1493
15370   0.1474
15371   0.2221
15372   0.2898
15373   0.2502
15374   0.3278
15375   0.2182
15376   0.2667
15377   0.3004
15378   0.1738
15379   0.2243
15380   0.2070
15381   0.2685
15382   0.1226
15383   0.1487
15384   0.1094
15385   0.1112
15386   0.1173
15387   0.1442
15388   0.1302
15389   0.1012
15390   0.1211
15391   0.1088
15392   0.1444
15393   0.1015
15394   0.1097
15395   0.1299
15396   0.1928
15397   0.2257
15398   0.2746
15399   0.2785
15400   0.2752
15401   0.1185
15402   0.1733
15403   0.1721
15404   0.1662
15405   0.0806
15406   0.0805
15407   0.0833
15408   0.0979
15409   0.0871
15410   0.0936
15411   0.1124
15412   0.1798
15413   0.1650
15414   0.0791
15415   0.1103
15416   0.1356
15417   0.1076
15418   0.1992
15419   0.1594
15420   0.0914
15421   0.1569
15422   0.1321
15423   0.1356
15424   0.1793
15425   0.1921
15426   0.1869
15427   0.0979
15428   0.1091
15429   0.1126
15430   0.1181
15431   0.1354
15432   0.1628
15433   0.1753
15434   0.0939
15435   0.0858
15436   0.0830
15437   0.0985
15438   0.0669
15439   0.0703
15440   0.0680
15441   0.0753
15442   0.0745
15443   0.0769
15444   0.0934
15445   0.1031
15446   0.1090
15447   0.1293
15448   0.1097
15449   0.1267
15450   0.0859
15451   0.0927
15452   0.1013
15453   0.1164
15454   0.0700
15455   0.0798
15456   0.0713
15457   0.0735
15458   0.0753
15459   0.0753
15460   0.0844
15461   0.1055
15462   0.1184
15463   0.1364
15464   0.1574
15465   0.0801
15466   0.0984
15467   0.0770
15468   0.0815
15469   0.0800
15470   0.0831
15471   0.0815
15472   0.0873
15473   0.0891
15474   0.0799
15475   0.0846
15476   0.0925
15477   0.0944
15478   0.1087
15479   0.0995
15480   0.1147
15481   0.0889
15482   0.0991
15483   0.0982
15484   0.1143
15485   0.0828
15486   0.0880
15487   0.0899
15488   0.1010
15489   0.0896
15490   0.0935
15491   0.0919
15492   0.0998
15493   0.1007
15494   0.0962
15495   0.1066
15496   0.1047
15497   0.1057
15498   0.1546
15499   0.1470
15500   0.1304
15501   0.1907
15502   0.1932
15503   0.1556
15504   0.1981
15505   0.1969
15506   0.1985
15507   0.0911
15508   0.0952
15509   0.0944
15510   0.0976
15511   0.0997
15512   0.1015
15513   0.1045
15514   0.1125
15515   0.1138
15516   0.0958
15517   0.0984
15518   0.1125
15519   0.0935
15520   0.1048
15521   0.0861
15522   0.0875
15523   0.0886
15524   0.0964
15525   0.1089
15526   0.0916
15527   0.1016
15528   0.1059
15529   0.1088
15530   0.1156
15531   0.1227
15532   0.1216
15533   0.1321
15534   0.1288
15535   0.1129
15536   0.1145
15537   0.1132
15538   0.1214
15539   0.1109
15540   0.1124
15541   0.1233
15542   0.1301
15543   0.1275
15544   0.1362
15545   0.1663
15546   0.1684
15547   0.2056
15548   0.1807
15549   0.1059
15550   0.1077
15551   0.1055
15552   0.1095
15553   0.1050
15554   0.1079
15555   0.1098
15556   0.1024
15557   0.1083
15558   0.0992
15559   0.1007
15560   0.0975
15561   0.1007
15562   0.1011
15563   0.1130
15564   0.1156
15565   0.1631
15566   0.1528
15567   0.1616
15568   0.1116
15569   0.1465
15570   0.1605
15571   0.1576
15572   0.0935
15573   0.0926
15574   0.0961
15575   0.1032
15576   0.0930
15577   0.0908
15578   0.0962
15579   0.1040
15580   0.0987
15581   0.0962
15582   0.1032
15583   0.1107
15584   0.1059
15585   0.1143
15586   0.1003
15587   0.0945
15588   0.0938
15589   0.0952
15590   0.0980
15591   0.1027
15592   0.1046
15593   0.1135
15594   0.1029
15595   0.1105
15596   0.0950
15597   0.1033
15598   0.0938
15599   0.0949
15600   0.0956
15601   0.1010
15602   0.1017
15603   0.1020
15604   0.1105
15605   0.1495
15606   0.1571
15607   0.1554
15608   0.1133
15609   0.1394
15610   0.1789
15611   0.1368
15612   0.1887
15613   0.1881
15614   0.1870
15615   0.0903
15616   0.0936
15617   0.0886
15618   0.0944
15619   0.0845
15620   0.0869
15621   0.0874
15622   0.0827
15623   0.0874
15624   0.0815
15625   0.0835
15626   0.0814
15627   0.0822
15628   0.0844
15629   0.0877
15630   0.0876
15631   0.0867
15632   0.0948
15633   0.0958
15634   0.0881
15635   0.0962
15636   0.0957
15637   0.0895
15638   0.0907
15639   0.0915
15640   0.0965
15641   0.1016
15642   0.0994
15643   0.0931
15644   0.0925
15645   0.0953
15646   0.0813
15647   0.0827
15648   0.0826
15649   0.0849
15650   0.0835
15651   0.0839
15652   0.0866
15653   0.0909
15654   0.0900
15655   0.1095
15656   0.0893
15657   0.1384
15658   0.1378
15659   0.1371
15660   0.0856
15661   0.0891
15662   0.0872
15663   0.0898
15664   0.0897
15665   0.0920
15666   0.0897
15667   0.0912
15668   0.0959
15669   0.0883
15670   0.0940
15671   0.0888
15672   0.0935
15673   0.0944
15674   0.0975
15675   0.1097
15676   0.1165
15677   0.1214
15678   0.1200
15679   0.1582
15680   0.1526
15681   0.1614
15682   0.0939
15683   0.1089
15684   0.0945
15685   0.1032
15686   0.0964
15687   0.1005
15688   0.1011
15689   0.1236
15690   0.1252
15691   0.1338
15692   0.1445
15693   0.0951
15694   0.0954
15695   0.0984
15696   0.1039
15697   0.0993
15698   0.1006
15699   0.1074
15700   0.1542
15701   0.1490
15702   0.1653
15703   0.1210
15704   0.1686
15705   0.1749
15706   0.1711
15707   0.0984
15708   0.1024
15709   0.0990
15710   0.1020
15711   0.1029
15712   0.1074
15713   0.1146
15714   0.1193
15715   0.1234
15716   0.1249
15717   0.1577
15718   0.1451
15719   0.1749
15720   0.1561
15721   0.1011
15722   0.1141
15723   0.0970
15724   0.1015
15725   0.0970
15726   0.1027
15727   0.1033
15728   0.1362
15729   0.1264
15730   0.1461
15731   0.1526
15732   0.0913
15733   0.0911
15734   0.0921
15735   0.0986
15736   0.0896
15737   0.0907
15738   0.0974
15739   0.1071
15740   0.1081
15741   0.1124
15742   0.1324
15743   0.1511
15744   0.1601
15745   0.2053
15746   0.2259
15747   0.1835
15748   0.2184
15749   0.2171
15750   0.2962
15751   0.3311
15752   0.3278
15753   0.2158
15754   0.2145
15755   0.2488
15756   0.0869
15757   0.0908
15758   0.0888
15759   0.0966
15760   0.0885
15761   0.0921
15762   0.0983
15763   0.1268
15764   0.1291
15765   0.1152
15766   0.1277
15767   0.0842
15768   0.0868
15769   0.0828
15770   0.0856
15771   0.0813
15772   0.0846
15773   0.0864
15774   0.0784
15775   0.0818
15776   0.0772
15777   0.0797
15778   0.0757
15779   0.0774
15780   0.0743
15781   0.0768
15782   0.0779
15783   0.0732
15784   0.0757
15785   0.0819
15786   0.0793
15787   0.0882
15788   0.0802
15789   0.0875
15790   0.0779
15791   0.0858
15792   0.0811
15793   0.0909
15794   0.0777
15795   0.0802
15796   0.0807
15797   0.0834
15798   0.0835
15799   0.0873
15800   0.0891
15801   0.0947
15802   0.0938
15803   0.0934
15804   0.0963
15805   0.0993
15806   0.1021
15807   0.1733
15808   0.1300
15809   0.0821
15810   0.0846
15811   0.0836
15812   0.0875
15813   0.0842
15814   0.0840
15815   0.0953
15816   0.1410
15817   0.1531
15818   0.0912
15819   0.1328
15820   0.1436
15821   0.0985
15822   0.0974
15823   0.1516
15824   0.1524
15825   0.1516
15826   0.0834
15827   0.0863
15828   0.0855
15829   0.0888
15830   0.0874
15831   0.0892
15832   0.0894
15833   0.0920
15834   0.0958
15835   0.1429
15836   0.1387
15837   0.1466
15838   0.0928
15839   0.1314
15840   0.1253
15841   0.1123
15842   0.1653
15843   0.1643
15844   0.1632
15845   0.0897
15846   0.0939
15847   0.0914
15848   0.0935
15849   0.0935
15850   0.0938
15851   0.0970
15852   0.0996
15853   0.1004
15854   0.1010
15855   0.1086
15856   0.1147
15857   0.1130
15858   0.1216
15859   0.1085
15860   0.1019
15861   0.1021
15862   0.1020
15863   0.1080
15864   0.1128
15865   0.1137
15866   0.1217
15867   0.1127
15868   0.1197
15869   0.0961
15870   0.1010
15871   0.0971
15872   0.0976
15873   0.1006
15874   0.1038
15875   0.1008
15876   0.1027
15877   0.1021
15878   0.1044
15879   0.1120
15880   0.1061
15881   0.1027
15882   0.1030
15883   0.1072
15884   0.1146
15885   0.1208
15886   0.1185
15887   0.1085
15888   0.1099
15889   0.1172
15890   0.1373
15891   0.1354
15892   0.1251
15893   0.1544
15894   0.1462
15895   0.1073
15896   0.1109
15897   0.1072
15898   0.1099
15899   0.1089
15900   0.1115
15901   0.1192
15902   0.1254
15903   0.1282
15904   0.1315
15905   0.1594
15906   0.1678
15907   0.2014
15908   0.1861
15909   0.1045
15910   0.1082
15911   0.1012
15912   0.1043
15913   0.0990
15914   0.1020
15915   0.1009
15916   0.0967
15917   0.0976
15918   0.0981
15919   0.1009
15920   0.0995
15921   0.0994
15922   0.0994
15923   0.0981
15924   0.1058
15925   0.1003
15926   0.1155
15927   0.1316
15928   0.1151
15929   0.1328
15930   0.1007
15931   0.0931
15932   0.0923
15933   0.0963
15934   0.0982
15935   0.1094
15936   0.1015
15937   0.1106
15938   0.0998
15939   0.1081
15940   0.1082
15941   0.1220
15942   0.1082
15943   0.1080
15944   0.1173
15945   0.1250
15946   0.1322
15947   0.1440
15948   0.1336
15949   0.1531
15950   0.1475
15951   0.1846
15952   0.1835
15953   0.1856
15954   0.1133
15955   0.1178
15956   0.1105
15957   0.1124
15958   0.1108
15959   0.1138
15960   0.1191
15961   0.1586
15962   0.1562
15963   0.1686
15964   0.2002
15965   0.2287
15966   0.2311
15967   0.2953
15968   0.2847
15969   0.1085
15970   0.1088
15971   0.1131
15972   0.1200
15973   0.1128
15974   0.1108
15975   0.1153
15976   0.1206
15977   0.1145
15978   0.1124
15979   0.1184
15980   0.1593
15981   0.1622
15982   0.1530
15983   0.1170
15984   0.1238
15985   0.1186
15986   0.1190
15987   0.1227
15988   0.1326
15989   0.1268
15990   0.1527
15991   0.1412
15992   0.1648
15993   0.2273
15994   0.2122
15995   0.1194
15996   0.1204
15997   0.1232
15998   0.1276
15999   0.1277
16000   0.1328
16001   0.1440
16002   0.1696
16003   0.1878
16004   0.1873
16005   0.2057
16006   0.1249
16007   0.1340
16008   0.1227
16009   0.1250
16010   0.1276
16011   0.1341
16012   0.1469
16013   0.1778
16014   0.1544
16015   0.2010
16016   0.2272
16017   0.1215
16018   0.1222
16019   0.1236
16020   0.1313
16021   0.1223
16022   0.1253
16023   0.1168
16024   0.1191
16025   0.1185
16026   0.1175
16027   0.1249
16028   0.1307
16029   0.1358
16030   0.1498
16031   0.1381
16032   0.1522
16033   0.1222
16034   0.1269
16035   0.1317
16036   0.1419
16037   0.1323
16038   0.1429
16039   0.1368
16040   0.1347
16041   0.1532
16042   0.1683
16043   0.1890
16044   0.2415
16045   0.2325
16046   0.2073
16047   0.2357
16048   0.1332
16049   0.1415
16050   0.1197
16051   0.1261
16052   0.1088
16053   0.1087
16054   0.1177
16055   0.1240
16056   0.1171
16057   0.1563
16058   0.1589
16059   0.1581
16060   0.1386
16061   0.1751
16062   0.1779
16063   0.1827
16064   0.0993
16065   0.1001
16066   0.0954
16067   0.1004
16068   0.0899
16069   0.0903
16070   0.0916
16071   0.1028
16072   0.1054
16073   0.1021
16074   0.1258
16075   0.1189
16076   0.1222
16077   0.1322
16078   0.1597
16079   0.1744
16080   0.2238
16081   0.2217
16082   0.1821
16083   0.2077
16084   0.2162
16085   0.2089
16086   0.0914
16087   0.0985
16088   0.0902
16089   0.0898
16090   0.0953
16091   0.0993
16092   0.1105
16093   0.1659
16094   0.1700
16095   0.1342
16096   0.1956
16097   0.1919
16098   0.1327
16099   0.1743
16100   0.1547
16101   0.2008
16102   0.1568
16103   0.0923
16104   0.0940
16105   0.0951
16106   0.1010
16107   0.0945
16108   0.0897
16109   0.1065
16110   0.1167
16111   0.1119
16112   0.1093
16113   0.1688
16114   0.1414
16115   0.0952
16116   0.1083
16117   0.0861
16118   0.0851
16119   0.0830
16120   0.0877
16121   0.0809
16122   0.0828
16123   0.0827
16124   0.1323
16125   0.1362
16126   0.1333
16127   0.0901
16128   0.1104
16129   0.0951
16130   0.1013
16131   0.1485
16132   0.1491
16133   0.1508
16134   0.0811
16135   0.0850
16136   0.0806
16137   0.0833
16138   0.0825
16139   0.0884
16140   0.0856
16141   0.1178
16142   0.0965
16143   0.1522
16144   0.1413
16145   0.1534
16146   0.1174
16147   0.1675
16148   0.1644
16149   0.1689
16150   0.0840
16151   0.0836
16152   0.0913
16153   0.0990
16154   0.0950
16155   0.0984
16156   0.1101
16157   0.1489
16158   0.1614
16159   0.1536
16160   0.0902
16161   0.0897
16162   0.0929
16163   0.0983
16164   0.0932
16165   0.0925
16166   0.1024
16167   0.1173
16168   0.1580
16169   0.2028
16170   0.2055
16171   0.2067
16172   0.1284
16173   0.1714
16174   0.1788
16175   0.1492
16176   0.1951
16177   0.1947
16178   0.1942
16179   0.0950
16180   0.0993
16181   0.0987
16182   0.1026
16183   0.1042
16184   0.1112
16185   0.1163
16186   0.1250
16187   0.1198
16188   0.1325
16189   0.1353
16190   0.1794
16191   0.1709
16192   0.1771
16193   0.0997
16194   0.1111
16195   0.0920
16196   0.0935
16197   0.0908
16198   0.0955
16199   0.0939
16200   0.0965
16201   0.0999
16202   0.0999
16203   0.1294
16204   0.1615
16205   0.0898
16206   0.0929
16207   0.0982
16208   0.1126
16209   0.0934
16210   0.1007
16211   0.1088
16212   0.1556
16213   0.1580
16214   0.1220
16215   0.1975
16216   0.2486
16217   0.2519
16218   0.3251
16219   0.2286
16220   0.1750
16221   0.2489
16222   0.2782
16223   0.3279
16224   0.4049
16225   0.2989
16226   0.3537
16227   0.3365
16228   0.4039
16229   0.0798
16230   0.0869
16231   0.0733
16232   0.0787
16233   0.0695
16234   0.0710
16235   0.0767
16236   0.0813
16237   0.0848
16238   0.0832
16239   0.0930
16240   0.0679
16241   0.0794
16242   0.0714
16243   0.0800
16244   0.0772
16245   0.0837
16246   0.0854
16247   0.0772
16248   0.0943
16249   0.0768
16250   0.0879
16251   0.0806
16252   0.0856
16253   0.0978
16254   0.1121
16255   0.1198
16256   0.1136
16257   0.1905
16258   0.2461
16259   0.2234
16260   0.2943
16261   0.1929
16262   0.2430
16263   0.2454
16264   0.1286
16265   0.1659
16266   0.1645
16267   0.2093
16268   0.0773
16269   0.0785
16270   0.0817
16271   0.0910
16272   0.0797
16273   0.0787
16274   0.0881
16275   0.1127
16276   0.1283
16277   0.1274
16278   0.1714
16279   0.0800
16280   0.0938
16281   0.0747
16282   0.0781
16283   0.0744
16284   0.0787
16285   0.0786
16286   0.0736
16287   0.0799
16288   0.0773
16289   0.0867
16290   0.0770
16291   0.0842
16292   0.0928
16293   0.1012
16294   0.1069
16295   0.0947
16296   0.1383
16297   0.0664
16298   0.0678
16299   0.0640
16300   0.0671
16301   0.0629
16302   0.0662
16303   0.0620
16304   0.0661
16305   0.0653
16306   0.0612
16307   0.0642
16308   0.0708
16309   0.0668
16310   0.0748
16311   0.0674
16312   0.0740
16313   0.0651
16314   0.0717
16315   0.0680
16316   0.0769
16317   0.0641
16318   0.0696
16319   0.0661
16320   0.0706
16321   0.0690
16322   0.0708
16323   0.0763
16324   0.0958
16325   0.1066
16326   0.1586
16327   0.1554
16328   0.1578
16329   0.0910
16330   0.1430
16331   0.1449
16332   0.1467
16333   0.0713
16334   0.0818
16335   0.0708
16336   0.0731
16337   0.0746
16338   0.0771
16339   0.0765
16340   0.0827
16341   0.0862
16342   0.0785
16343   0.0907
16344   0.0874
16345   0.0815
16346   0.0913
16347   0.0975
16348   0.1126
16349   0.1066
16350   0.0811
16351   0.0883
16352   0.0872
16353   0.0913
16354   0.0962
16355   0.1024
16356   0.1149
16357   0.1213
16358   0.1163
16359   0.2064
16360   0.1471
16361   0.2303
16362   0.2881
16363   0.1970
16364   0.2159
16365   0.1639
16366   0.1880
16367   0.0913
16368   0.0909
16369   0.0951
16370   0.1051
16371   0.1163
16372   0.1149
16373   0.0959
16374   0.0975
16375   0.1028
16376   0.1097
16377   0.1107
16378   0.1070
16379   0.1182
16380   0.1152
16381   0.0983
16382   0.1029
16383   0.1018
16384   0.1034
16385   0.1102
16386   0.1161
16387   0.1207
16388   0.1377
16389   0.1483
16390   0.1701
16391   0.2190
16392   0.2307
16393   0.2024
16394   0.2498
16395   0.2615
16396   0.1117
16397   0.1232
16398   0.1065
16399   0.1040
16400   0.1115
16401   0.1231
16402   0.1062
16403   0.1301
16404   0.1400
16405   0.1089
16406   0.1717
16407   0.1626
16408   0.2117
16409   0.2161
16410   0.2112
16411   0.1580
16412   0.2142
16413   0.2036
16414   0.2106
16415   0.1169
16416   0.1391
16417   0.1062
16418   0.1008
16419   0.1104
16420   0.1233
16421   0.1078
16422   0.1148
16423   0.1188
16424   0.1437
16425   0.1183
16426   0.1582
16427   0.1595
16428   0.1654
16429   0.1140
16430   0.1226
16431   0.1144
16432   0.1127
16433   0.1242
16434   0.1305
16435   0.1330
16436   0.1229
16437   0.1328
16438   0.1171
16439   0.1167
16440   0.1172
16441   0.1240
16442   0.1238
16443   0.1608
16444   0.1389
16445   0.1599
16446   0.2191
16447   0.2240
16448   0.2672
16449   0.2699
16450   0.2686
16451   0.1732
16452   0.2166
16453   0.2094
16454   0.2138
16455   0.1132
16456   0.1191
16457   0.1148
16458   0.1237
16459   0.1150
16460   0.1184
16461   0.1278
16462   0.1651
16463   0.1382
16464   0.1716
16465   0.2245
16466   0.2351
16467   0.1116
16468   0.1393
16469   0.1023
16470   0.1167
16471   0.0969
16472   0.0982
16473   0.0994
16474   0.0981
16475   0.1064
16476   0.1033
16477   0.0932
16478   0.0960
16479   0.0914
16480   0.0942
16481   0.0886
16482   0.0894
16483   0.0906
16484   0.1004
16485   0.1178
16486   0.1642
16487   0.1639
16488   0.1644
16489   0.0911
16490   0.1169
16491   0.1128
16492   0.1063
16493   0.1545
16494   0.1552
16495   0.1564
16496   0.0870
16497   0.0906
16498   0.0855
16499   0.0878
16500   0.0842
16501   0.0879
16502   0.0903
16503   0.0994
16504   0.1015
16505   0.1076
16506   0.1326
16507   0.1232
16508   0.1186
16509   0.1363
16510   0.1371
16511   0.1243
16512   0.1345
16513   0.1390
16514   0.1517
16515   0.1536
16516   0.1741
16517   0.1630
16518   0.1693
16519   0.1818
16520   0.0783
16521   0.0787
16522   0.0789
16523   0.0871
16524   0.0957
16525   0.0946
16526   0.0752
16527   0.0781
16528   0.0820
16529   0.0870
16530   0.0981
16531   0.0908
16532   0.1038
16533   0.1088
16534   0.0702
16535   0.0730
16536   0.0684
16537   0.0715
16538   0.0663
16539   0.0671
16540   0.0695
16541   0.0740
16542   0.0723
16543   0.0722
16544   0.0661
16545   0.0696
16546   0.0664
16547   0.0689
16548   0.0677
16549   0.0706
16550   0.0701
16551   0.0713
16552   0.0759
16553   0.0717
16554   0.0752
16555   0.0806
16556   0.0802
16557   0.0890
16558   0.0826
16559   0.0909
16560   0.0787
16561   0.0867
16562   0.0838
16563   0.0952
16564   0.0663
16565   0.0657
16566   0.0710
16567   0.0776
16568   0.0702
16569   0.0747
16570   0.0720
16571   0.0762
16572   0.0753
16573   0.0742
16574   0.0789
16575   0.0872
16576   0.0836
16577   0.0913
16578   0.0856
16579   0.0807
16580   0.0905
16581   0.0924
16582   0.1059
16583   0.1198
16584   0.0985
16585   0.1053
16586   0.1093
16587   0.1246
16588   0.0676
16589   0.0700
16590   0.0675
16591   0.0701
16592   0.0679
16593   0.0698
16594   0.0739
16595   0.1073
16596   0.1057
16597   0.1647
16598   0.1627
16599   0.1535
16600   0.1183
16601   0.1697
16602   0.1714
16603   0.1711
16604   0.0668
16605   0.0714
16606   0.0690
16607   0.0741
16608   0.0702
16609   0.0723
16610   0.0755
16611   0.0858
16612   0.0786
16613   0.0853
16614   0.0905
16615   0.1041
16616   0.0907
16617   0.1510
16618   0.1394
16619   0.0707
16620   0.0765
16621   0.0718
16622   0.0747
16623   0.0745
16624   0.0789
16625   0.0832
16626   0.0943
16627   0.0910
16628   0.1136
16629   0.1667
16630   0.1660
16631   0.2135
16632   0.2150
16633   0.2136
16634   0.1419
16635   0.1886
16636   0.1911
16637   0.1907
16638   0.0702
16639   0.0712
16640   0.0777
16641   0.0939
16642   0.0728
16643   0.0722
16644   0.0805
16645   0.1256
16646   0.1817
16647   0.2397
16648   0.2377
16649   0.2376
16650   0.1497
16651   0.2059
16652   0.2054
16653   0.2027
16654   0.2455
16655   0.2499
16656   0.2455
16657   0.0714
16658   0.0802
16659   0.0689
16660   0.0713
16661   0.0716
16662   0.0762
16663   0.0742
16664   0.0801
16665   0.0801
16666   0.0751
16667   0.0797
16668   0.0831
16669   0.0750
16670   0.0778
16671   0.0815
16672   0.0783
16673   0.0824
16674   0.0809
16675   0.0902
16676   0.0946
16677   0.0999
16678   0.0831
16679   0.0768
16680   0.0869
16681   0.0761
16682   0.0885
16683   0.0819
16684   0.0895
16685   0.0890
16686   0.0959
16687   0.0913
16688   0.0979
16689   0.1014
16690   0.1132
16691   0.1229
16692   0.1280
16693   0.1306
16694   0.1477
16695   0.1747
16696   0.2196
16697   0.1488
16698   0.1749
16699   0.1688
16700   0.2219
16701   0.2583
16702   0.2525
16703   0.2916
16704   0.2995
16705   0.3858
16706   0.4380
16707   0.4177
16708   0.5174
16709   0.4599
16710   0.4554
16711   0.5306
16712   0.1340
16713   0.1357
16714   0.1454
16715   0.1604
16716   0.1587
16717   0.1722
16718   0.1542
16719   0.1585
16720   0.1750
16721   0.1876
16722   0.1889
16723   0.1771
16724   0.1830
16725   0.1994
16726   0.1473
16727   0.1593
16728   0.1356
16729   0.1332
16730   0.1363
16731   0.1480
16732   0.1359
16733   0.1378
16734   0.1412
16735   0.1835
16736   0.2441
16737   0.2178
16738   0.2099
16739   0.2260
16740   0.2502
16741   0.2637
16742   0.2900
16743   0.2986
16744   0.3228
16745   0.3555
16746   0.3588
16747   0.3581
16748   0.1327
16749   0.1466
16750   0.1217
16751   0.1186
16752   0.1210
16753   0.1298
16754   0.1112
16755   0.1214
16756   0.1238
16757   0.1107
16758   0.1313
16759   0.1290
16760   0.0985
16761   0.1414
16762   0.1436
16763   0.1259
16764   0.1289
16765   0.1340
16766   0.1395
16767   0.1406
16768   0.1471
16769   0.1568
16770   0.1800
16771   0.2034
16772   0.2009
16773   0.2212
16774   0.1354
16775   0.1689
16776   0.1214
16777   0.1366
16778   0.1172
16779   0.1250
16780   0.1210
16781   0.1618
16782   0.1741
16783   0.1938
16784   0.1078
16785   0.1578
16786   0.1562
16787   0.1581
16788   0.1182
16789   0.1320
16790   0.1216
16791   0.1299
16792   0.1293
16793   0.1366
16794   0.1443
16795   0.1656
16796   0.1713
16797   0.2154
16798   0.2043
16799   0.2095
16800   0.1543
16801   0.1708
16802   0.1751
16803   0.1798
16804   0.2162
16805   0.2171
16806   0.2150
16807   0.1244
16808   0.1556
16809   0.1038
16810   0.1098
16811   0.0983
16812   0.1043
16813   0.0946
16814   0.0943
16815   0.1046
16816   0.0884
16817   0.0963
16818   0.1088
16819   0.0934
16820   0.1024
16821   0.0828
16822   0.0794
16823   0.0767
16824   0.0814
16825   0.0778
16826   0.0846
16827   0.0832
16828   0.0920
16829   0.0807
16830   0.0886
16831   0.0942
16832   0.0981
16833   0.0941
16834   0.1017
16835   0.0917
16836   0.0928
16837   0.1069
16838   0.1188
16839   0.1296
16840   0.1554
16841   0.1248
16842   0.1690
16843   0.1668
16844   0.1704
16845   0.0814
16846   0.0882
16847   0.0724
16848   0.0761
16849   0.0659
16850   0.0751
16851   0.0657
16852   0.0770
16853   0.0695
16854   0.0711
16855   0.0730
16856   0.0661
16857   0.0816
16858   0.0655
16859   0.0716
16860   0.0709
16861   0.0797
16862   0.0855
16863   0.0644
16864   0.0775
16865   0.0641
16866   0.0773
16867   0.0612
16868   0.0649
16869   0.0691
16870   0.1394
16871   0.1142
16872   0.1221
16873   0.0985
16874   0.0591
16875   0.0756
16876   0.0588
16877   0.0716
16878   0.0592
16879   0.0642
16880   0.0659
16881   0.1194
16882   0.1211
16883   0.1493
16884   0.1804
16885   0.0602
16886   0.0683
16887   0.0613
16888   0.0652
16889   0.0633
16890   0.0652
16891   0.0690
16892   0.1040
16893   0.0952
16894   0.1539
16895   0.1535
16896   0.1521
16897   0.1258
16898   0.1558
16899   0.1716
16900   0.1441
16901   0.1848
16902   0.1802
16903   0.1832
16904   0.0635
16905   0.0719
16906   0.0629
16907   0.0677
16908   0.0626
16909   0.0648
16910   0.0666
16911   0.0736
16912   0.0691
16913   0.0828
16914   0.0877
16915   0.0622
16916   0.0637
16917   0.0651
16918   0.0688
16919   0.0671
16920   0.0679
16921   0.0738
16922   0.0781
16923   0.0839
16924   0.0764
16925   0.0821
16926   0.0884
16927   0.0943
16928   0.1081
16929   0.1021
16930   0.1179
16931   0.0894
16932   0.1000
16933   0.1019
16934   0.1203
16935   0.0681
16936   0.0744
16937   0.0684
16938   0.0718
16939   0.0689
16940   0.0705
16941   0.0715
16942   0.0758
16943   0.0771
16944   0.0724
16945   0.0699
16946   0.0743
16947   0.0722
16948   0.0764
16949   0.0727
16950   0.0771
16951   0.0798
16952   0.0724
16953   0.1422
16954   0.1106
16955   0.1825
16956   0.1127
16957   0.1239
16958   0.1071
16959   0.1200
16960   0.1102
16961   0.1542
16962   0.1508
16963   0.1554
16964   0.1050
16965   0.1507
16966   0.1484
16967   0.1476
16968   0.1334
16969   0.1868
16970   0.1142
16971   0.1115
16972   0.1316
16973   0.1429
16974   0.1536
16975   0.1747
16976   0.1819
16977   0.1996
16978   0.2427
16979   0.2516
16980   0.2626
16981   0.3039
16982   0.1296
16983   0.1668
16984   0.1074
16985   0.1107
16986   0.1106
16987   0.1251
16988   0.1314
16989   0.1929
16990   0.1472
16991   0.1482
16992   0.1773
16993   0.0993
16994   0.1002
16995   0.1010
16996   0.1095
16997   0.1000
16998   0.1010
16999   0.1142
17000   0.1602
17001   0.1246
17002   0.1201
17003   0.1568
17004   0.1842
17005   0.0965
17006   0.1045
17007   0.0928
17008   0.0971
17009   0.0910
17010   0.0932
17011   0.0933
17012   0.1011
17013   0.0996
17014   0.1079
17015   0.1092
17016   0.1559
17017   0.1502
17018   0.1591
17019   0.0940
17020   0.1053
17021   0.0959
17022   0.1014
17023   0.1007
17024   0.1067
17025   0.1111
17026   0.1501
17027   0.1395
17028   0.1858
17029   0.1871
17030   0.1834
17031   0.1281
17032   0.1731
17033   0.1744
17034   0.1769
17035   0.0990
17036   0.1019
17037   0.1036
17038   0.1097
17039   0.1073
17040   0.1144
17041   0.1198
17042   0.0984
17043   0.1060
17044   0.0944
17045   0.1023
17046   0.0907
17047   0.0926
17048   0.0866
17049   0.0901
17050   0.0934
17051   0.0839
17052   0.0908
17053   0.0998
17054   0.0934
17055   0.1032
17056   0.0875
17057   0.0821
17058   0.0843
17059   0.0891
17060   0.0899
17061   0.0982
17062   0.0933
17063   0.1032
17064   0.0935
17065   0.1031
17066   0.1032
17067   0.1902
17068   0.0758
17069   0.1260
17070   0.0817
17071   0.0831
17072   0.1000
17073   0.1016
17074   0.1400
17075   0.1712
17076   0.2074
17077   0.0881
17078   0.1149
17079   0.0778
17080   0.0776
17081   0.0817
17082   0.0809
17083   0.0866
17084   0.0916
17085   0.1054
17086   0.0828
17087   0.1015
17088   0.1195
17089   0.1102
17090   0.1306
17091   0.0996
17092   0.0818
17093   0.0881
17094   0.0919
17095   0.1091
17096   0.1263
17097   0.1185
17098   0.1394
17099   0.1222
17100   0.1454
17101   0.0895
17102   0.1198
17103   0.0786
17104   0.0785
17105   0.0826
17106   0.0915
17107   0.0828
17108   0.0948
17109   0.0914
17110   0.1013
17111   0.1075
17112   0.0849
17113   0.0914
17114   0.0988
17115   0.0732
17116   0.0724
17117   0.0733
17118   0.0811
17119   0.0701
17120   0.0790
17121   0.0646
17122   0.0736
17123   0.0692
17124   0.0643
17125   0.0744
17126   0.0806
17127   0.0753
17128   0.0866
17129   0.0779
17130   0.0782
17131   0.0927
17132   0.1045
17133   0.1077
17134   0.0887
17135   0.1284
17136   0.0883
17137   0.1224
17138   0.0838
17139   0.1005
17140   0.0951
17141   0.1455
17142   0.1460
17143   0.1425
17144   0.0728
17145   0.0805
17146   0.0816
17147   0.0989
17148   0.0860
17149   0.0896
17150   0.1110
17151   0.1442
17152   0.1325
17153   0.1807
17154   0.2231
17155   0.2333
17156   0.2258
17157   0.2839
17158   0.2678
17159   0.0792
17160   0.0849
17161   0.0807
17162   0.0912
17163   0.0784
17164   0.0780
17165   0.0813
17166   0.0894
17167   0.0890
17168   0.0846
17169   0.0990
17170   0.0945
17171   0.1425
17172   0.1437
17173   0.1441
17174   0.1009
17175   0.1507
17176   0.1469
17177   0.1523
17178   0.0846
17179   0.0945
17180   0.0876
17181   0.1026
17182   0.1128
17183   0.1140
17184   0.0847
17185   0.0828
17186   0.0987
17187   0.1232
17188   0.1171
17189   0.1161
17190   0.1519
17191   0.1478
17192   0.0831
17193   0.0893
17194   0.0829
17195   0.0845
17196   0.0879
17197   0.0898
17198   0.0889
17199   0.0970
17200   0.0989
17201   0.0806
17202   0.0831
17203   0.0936
17204   0.0868
17205   0.0992
17206   0.0873
17207   0.0976
17208   0.0858
17209   0.0976
17210   0.0886
17211   0.1016
17212   0.1031
17213   0.1447
17214   0.1218
17215   0.1550
17216   0.1422
17217   0.1453
17218   0.2081
17219   0.2487
17220   0.2496
17221   0.3028
17222   0.2400
17223   0.2808
17224   0.2706
17225   0.2714
17226   0.1746
17227   0.2185
17228   0.2019
17229   0.1957
17230   0.2764
17231   0.3037
17232   0.3189
17233   0.3300
17234   0.4025
17235   0.4411
17236   0.4408
17237   0.4388
17238   0.3297
17239   0.3593
17240   0.3318
17241   0.3812
17242   0.4122
17243   0.4120
17244   0.4118
17245   0.3112
17246   0.3577
17247   0.3366
17248   0.1830
17249   0.2182
17250   0.2146
17251   0.2174
17252   0.1505
17253   0.1622
17254   0.1719
17255   0.2040
17256   0.2053
17257   0.2399
17258   0.2459
17259   0.2430
17260   0.1983
17261   0.2353
17262   0.2355
17263   0.2367
17264   0.1221
17265   0.1273
17266   0.1126
17267   0.1307
17268   0.0985
17269   0.0972
17270   0.1205
17271   0.1367
17272   0.1495
17273   0.1364
17274   0.1778
17275   0.1602
17276   0.1844
17277   0.2173
17278   0.2340
17279   0.2218
17280   0.2351
17281   0.2529
17282   0.2897
17283   0.3269
17284   0.3289
17285   0.3226
17286   0.0930
17287   0.1040
17288   0.0853
17289   0.0873
17290   0.0829
17291   0.0860
17292   0.0884
17293   0.1131
17294   0.1246
17295   0.0928
17296   0.1333
17297   0.1145
17298   0.1627
17299   0.1656
17300   0.1629
17301   0.1470
17302   0.1965
17303   0.1968
17304   0.1986
17305   0.0816
17306   0.0876
17307   0.0832
17308   0.0911
17309   0.0834
17310   0.0876
17311   0.0916
17312   0.1386
17313   0.1431
17314   0.1388
17315   0.0789
17316   0.0834
17317   0.0778
17318   0.0830
17319   0.0769
17320   0.0806
17321   0.0805
17322   0.0761
17323   0.0796
17324   0.0778
17325   0.0833
17326   0.0792
17327   0.0822
17328   0.0885
17329   0.1113
17330   0.1322
17331   0.1598
17332   0.2404
17333   0.2085
17334   0.2205
17335   0.2727
17336   0.0774
17337   0.0848
17338   0.0778
17339   0.0846
17340   0.0791
17341   0.0864
17342   0.0880
17343   0.1444
17344   0.1234
17345   0.1402
17346   0.1479
17347   0.0746
17348   0.0766
17349   0.0802
17350   0.0927
17351   0.0788
17352   0.0827
17353   0.0920
17354   0.1424
17355   0.1429
17356   0.1519
17357   0.1727
17358   0.0723
17359   0.0746
17360   0.0714
17361   0.0775
17362   0.0680
17363   0.0679
17364   0.0697
17365   0.0770
17366   0.0723
17367   0.0727
17368   0.0862
17369   0.0856
17370   0.1395
17371   0.1386
17372   0.1373
17373   0.0804
17374   0.1346
17375   0.1351
17376   0.1348
17377   0.0701
17378   0.0774
17379   0.0690
17380   0.0688
17381   0.0736
17382   0.0778
17383   0.0755
17384   0.0779
17385   0.0831
17386   0.0748
17387   0.0789
17388   0.0816
17389   0.0878
17390   0.0996
17391   0.1048
17392   0.1070
17393   0.0951
17394   0.1058
17395   0.1120
17396   0.1341
17397   0.1331
17398   0.1194
17399   0.1534
17400   0.1379
17401   0.0855
17402   0.0829
17403   0.0995
17404   0.1220
17405   0.0941
17406   0.0857
17407   0.1102
17408   0.1195
17409   0.1943
17410   0.2428
17411   0.2547
17412   0.2289
17413   0.1314
17414   0.1934
17415   0.1805
17416   0.1474
17417   0.1922
17418   0.1923
17419   0.1948
17420   0.0965
17421   0.1227
17422   0.0789
17423   0.0740
17424   0.0813
17425   0.0903
17426   0.0925
17427   0.1073
17428   0.1083
17429   0.1220
17430   0.2028
17431   0.1465
17432   0.1908
17433   0.1739
17434   0.0763
17435   0.0935
17436   0.0744
17437   0.0875
17438   0.0763
17439   0.0864
17440   0.0833
17441   0.0724
17442   0.0876
17443   0.0667
17444   0.0722
17445   0.0677
17446   0.0694
17447   0.0695
17448   0.0750
17449   0.0781
17450   0.0634
17451   0.0661
17452   0.0751
17453   0.0650
17454   0.0712
17455   0.0614
17456   0.0599
17457   0.0639
17458   0.0696
17459   0.0690
17460   0.0784
17461   0.0667
17462   0.0745
17463   0.0704
17464   0.0804
17465   0.0719
17466   0.0936
17467   0.0703
17468   0.0832
17469   0.0743
17470   0.0840
17471   0.0931
17472   0.1447
17473   0.1405
17474   0.1451
17475   0.0612
17476   0.0596
17477   0.0619
17478   0.0726
17479   0.0568
17480   0.0562
17481   0.0709
17482   0.1299
17483   0.1501
17484   0.2107
17485   0.2040
17486   0.2021
17487   0.1178
17488   0.1756
17489   0.1762
17490   0.1771
17491   0.0529
17492   0.0631
17493   0.0503
17494   0.0547
17495   0.0484
17496   0.0527
17497   0.0511
17498   0.0579
17499   0.0548
17500   0.0515
17501   0.0574
17502   0.0681
17503   0.0606
17504   0.0723
17505   0.0603
17506   0.0708
17507   0.0714
17508   0.0588
17509   0.0696
17510   0.0635
17511   0.0774
17512   0.0479
17513   0.0561
17514   0.0501
17515   0.0588
17516   0.0506
17517   0.0521
17518   0.0574
17519   0.0618
17520   0.0639
17521   0.0649
17522   0.0776
17523   0.0516
17524   0.0569
17525   0.0532
17526   0.0570
17527   0.0539
17528   0.0567
17529   0.0589
17530   0.0618
17531   0.0658
17532   0.0657
17533   0.0772
17534   0.0743
17535   0.0790
17536   0.1166
17537   0.1178
17538   0.0732
17539   0.1193
17540   0.1129
17541   0.0822
17542   0.1340
17543   0.1323
17544   0.1390
17545   0.0570
17546   0.0736
17547   0.0499
17548   0.0516
17549   0.0512
17550   0.0586
17551   0.0525
17552   0.0584
17553   0.0628
17554   0.0502
17555   0.1030
17556   0.1075
17557   0.0508
17558   0.0584
17559   0.0490
17560   0.0532
17561   0.0499
17562   0.0518
17563   0.0577
17564   0.0631
17565   0.0636
17566   0.0611
17567   0.0658
17568   0.0716
17569   0.0788
17570   0.0814
17571   0.0489
17572   0.0550
17573   0.0473
17574   0.0493
17575   0.0488
17576   0.0534
17577   0.0555
17578   0.0906
17579   0.0873
17580   0.0754
17581   0.0789
17582   0.0481
17583   0.0520
17584   0.0484
17585   0.0521
17586   0.0495
17587   0.0524
17588   0.0572
17589   0.0885
17590   0.0966
17591   0.1480
17592   0.1548
17593   0.1533
17594   0.0775
17595   0.1080
17596   0.1320
17597   0.1406
17598   0.1960
17599   0.1931
17600   0.1955
17601   0.0493
17602   0.0549
17603   0.0494
17604   0.0540
17605   0.0506
17606   0.0556
17607   0.0536
17608   0.0545
17609   0.0577
17610   0.0661
17611   0.0757
17612   0.0773
17613   0.0688
17614   0.0872
17615   0.0738
17616   0.0616
17617   0.0645
17618   0.0685
17619   0.0723
17620   0.0703
17621   0.0866
17622   0.0902
17623   0.1042
17624   0.1066
17625   0.0487
17626   0.0538
17627   0.0466
17628   0.0496
17629   0.0468
17630   0.0499
17631   0.0490
17632   0.0527
17633   0.0572
17634   0.1200
17635   0.1189
17636   0.1216
17637   0.0554
17638   0.0845
17639   0.0800
17640   0.0758
17641   0.1367
17642   0.1351
17643   0.1359
17644   0.0491
17645   0.0546
17646   0.0508
17647   0.0527
17648   0.0567
17649   0.0610
17650   0.0629
17651   0.0596
17652   0.0671
17653   0.0592
17654   0.0617
17655   0.0621
17656   0.0676
17657   0.0639
17658   0.0695
17659   0.0676
17660   0.0671
17661   0.0685
17662   0.0643
17663   0.0752
17664   0.0617
17665   0.0648
17666   0.0651
17667   0.0741
17668   0.0742
17669   0.0873
17670   0.0776
17671   0.0933
17672   0.1500
17673   0.1433
17674   0.1210
17675   0.1708
17676   0.1797
17677   0.1318
17678   0.1536
17679   0.1587
17680   0.1380
17681   0.1740
17682   0.1752
17683   0.1720
17684   0.0601
17685   0.0722
17686   0.0541
17687   0.0589
17688   0.0527
17689   0.0596
17690   0.0574
17691   0.0512
17692   0.0620
17693   0.0492
17694   0.0536
17695   0.0508
17696   0.0535
17697   0.0569
17698   0.0618
17699   0.0653
17700   0.0609
17701   0.0695
17702   0.0730
17703   0.0515
17704   0.0609
17705   0.0502
17706   0.0554
17707   0.0491
17708   0.0510
17709   0.0534
17710   0.0603
17711   0.0626
17712   0.1264
17713   0.1212
17714   0.1221
17715   0.0640
17716   0.1215
17717   0.1214
17718   0.1235
17719   0.0487
17720   0.0526
17721   0.0498
17722   0.0526
17723   0.0514
17724   0.0537
17725   0.0536
17726   0.0584
17727   0.0593
17728   0.0527
17729   0.0561
17730   0.0636
17731   0.0594
17732   0.0688
17733   0.0602
17734   0.0678
17735   0.0578
17736   0.0660
17737   0.0613
17738   0.0720
17739   0.0541
17740   0.0598
17741   0.0558
17742   0.0591
17743   0.0570
17744   0.0604
17745   0.0650
17746   0.1325
17747   0.1611
17748   0.2199
17749   0.2192
17750   0.2196
17751   0.1418
17752   0.2037
17753   0.2020
17754   0.2030
17755   0.0580
17756   0.0686
17757   0.0600
17758   0.0675
17759   0.0647
17760   0.0698
17761   0.0741
17762   0.1144
17763   0.1458
17764   0.1994
17765   0.1983
17766   0.1974
17767   0.0986
17768   0.1567
17769   0.1512
17770   0.1207
17771   0.1698
17772   0.1683
17773   0.1712
17774   0.0630
17775   0.0708
17776   0.0594
17777   0.0627
17778   0.0583
17779   0.0616
17780   0.0635
17781   0.0946
17782   0.0852
17783   0.0812
17784   0.1317
17785   0.1091
17786   0.1054
17787   0.1438
17788   0.1103
17789   0.1335
17790   0.1494
17791   0.1547
17792   0.1931
17793   0.1995
17794   0.2142
17795   0.1529
17796   0.1322
17797   0.1808
17798   0.0605
17799   0.0666
17800   0.0637
17801   0.0688
17802   0.0678
17803   0.0738
17804   0.0800
17805   0.0929
17806   0.0896
17807   0.0819
17808   0.0949
17809   0.1046
17810   0.0836
17811   0.1279
17812   0.0985
17813   0.0660
17814   0.0727
17815   0.0644
17816   0.0707
17817   0.0859
17818   0.0757
17819   0.0634
17820   0.0649
17821   0.0691
17822   0.0807
17823   0.0794
17824   0.0778
17825   0.0987
17826   0.0941
17827   0.0679
17828   0.0969
17829   0.0512
17830   0.0503
17831   0.0489
17832   0.0533
17833   0.0494
17834   0.0547
17835   0.0566
17836   0.0506
17837   0.0590
17838   0.0672
17839   0.0692
17840   0.0826
17841   0.0724
17842   0.0857
17843   0.0580
17844   0.0652
17845   0.0686
17846   0.0819
17847   0.0479
17848   0.0584
17849   0.0521
17850   0.0666
17851   0.0507
17852   0.0528
17853   0.0576
17854   0.0638
17855   0.0639
17856   0.1216
17857   0.1291
17858   0.1195
17859   0.0725
17860   0.1340
17861   0.1234
17862   0.0954
17863   0.1559
17864   0.1546
17865   0.1556
17866   0.0502
17867   0.0549
17868   0.0519
17869   0.0550
17870   0.0543
17871   0.0580
17872   0.0638
17873   0.0669
17874   0.0696
17875   0.0770
17876   0.0806
17877   0.0522
17878   0.0569
17879   0.0538
17880   0.0618
17881   0.0539
17882   0.0559
17883   0.0579
17884   0.0645
17885   0.0660
17886   0.0590
17887   0.0562
17888   0.0638
17889   0.0588
17890   0.0635
17891   0.0608
17892   0.0644
17893   0.0658
17894   0.0726
17895   0.0731
17896   0.0727
17897   0.0830
17898   0.0643
17899   0.0736
17900   0.0691
17901   0.0755
17902   0.0767
17903   0.0831
17904   0.0890
17905   0.0999
17906   0.0971
17907   0.1028
17908   0.0941
17909   0.1196
17910   0.1397
17911   0.1237
17912   0.1428
17913   0.1101
17914   0.1237
17915   0.0805
17916   0.0925
17917   0.0811
17918   0.0810
17919   0.0918
17920   0.1042
17921   0.1068
17922   0.1509
17923   0.1285
17924   0.1649
17925   0.2365
17926   0.2371
17927   0.2833
17928   0.2845
17929   0.2813
17930   0.1901
17931   0.2327
17932   0.2317
17933   0.2324
17934   0.0878
17935   0.1022
17936   0.0770
17937   0.0749
17938   0.0773
17939   0.0869
17940   0.0939
17941   0.1206
17942   0.1332
17943   0.1059
17944   0.1414
17945   0.1296
17946   0.1219
17947   0.1706
17948   0.1724
17949   0.0648
17950   0.0692
17951   0.0614
17952   0.0715
17953   0.0560
17954   0.0578
17955   0.0598
17956   0.0674
17957   0.0675
17958   0.0613
17959   0.0556
17960   0.0616
17961   0.0552
17962   0.0579
17963   0.0548
17964   0.0563
17965   0.0614
17966   0.0789
17967   0.0819
17968   0.0715
17969   0.0950
17970   0.0962
17971   0.0718
17972   0.0845
17973   0.0813
17974   0.0654
17975   0.0711
17976   0.0644
17977   0.0675
17978   0.0705
17979   0.0714
17980   0.0718
17981   0.0780
17982   0.0773
17983   0.0530
17984   0.0588
17985   0.0524
17986   0.0577
17987   0.0500
17988   0.0516
17989   0.0537
17990   0.0594
17991   0.0606
17992   0.0734
17993   0.0607
17994   0.1210
17995   0.1225
17996   0.1221
17997   0.0499
17998   0.0581
17999   0.0493
18000   0.0539
18001   0.0490
18002   0.0501
18003   0.0532
18004   0.0584
18005   0.0584
18006   0.0556
18007   0.0633
18008   0.0706
18009   0.0704
18010   0.0810
18011   0.0720
18012   0.0828
18013   0.0607
18014   0.0665
18015   0.0690
18016   0.0803
18017   0.0489
18018   0.0556
18019   0.0481
18020   0.0513
18021   0.0490
18022   0.0527
18023   0.0542
18024   0.0592
18025   0.0623
18026   0.0528
18027   0.0547
18028   0.0605
18029   0.0587
18030   0.0678
18031   0.0603
18032   0.0684
18033   0.0586
18034   0.0670
18035   0.0613
18036   0.0711
18037   0.0460
18038   0.0500
18039   0.0470
18040   0.0534
18041   0.0463
18042   0.0473
18043   0.0503
18044   0.0557
18045   0.0559
18046   0.0535
18047   0.0637
18048   0.0690
18049   0.1277
18050   0.1275
18051   0.1296
18052   0.0614
18053   0.1233
18054   0.1228
18055   0.1236
18056   0.0472
18057   0.0549
18058   0.0498
18059   0.0570
18060   0.0492
18061   0.0564
18062   0.0531
18063   0.0617
18064   0.0587
18065   0.0781
18066   0.0569
18067   0.1191
18068   0.1193
18069   0.1201
18070   0.0465
18071   0.0503
18072   0.0493
18073   0.0575
18074   0.0496
18075   0.0540
18076   0.0605
18077   0.0954
18078   0.0826
18079   0.0872
18080   0.1358
18081   0.1088
18082   0.1342
18083   0.2158
18084   0.1650
18085   0.1889
18086   0.2074
18087   0.0476
18088   0.0546
18089   0.0508
18090   0.0578
18091   0.0580
18092   0.0658
18093   0.0665
18094   0.0599
18095   0.0768
18096   0.0613
18097   0.0709
18098   0.0667
18099   0.0750
18100   0.0814
18101   0.1372
18102   0.1309
18103   0.1370
18104   0.0608
18105   0.0649
18106   0.0575
18107   0.0604
18108   0.0536
18109   0.0552
18110   0.0533
18111   0.0586
18112   0.0601
18113   0.0555
18114   0.0833
18115   0.0819
18116   0.1416
18117   0.1397
18118   0.1397
18119   0.0803
18120   0.1397
18121   0.1375
18122   0.1403
18123   0.0575
18124   0.0662
18125   0.0585
18126   0.0587
18127   0.0660
18128   0.0731
18129   0.0725
18130   0.1241
18131   0.1122
18132   0.0900
18133   0.1698
18134   0.1615
18135   0.2140
18136   0.2149
18137   0.2181
18138   0.1303
18139   0.1859
18140   0.1868
18141   0.1826
18142   0.0705
18143   0.0729
18144   0.0819
18145   0.0894
18146   0.0931
18147   0.1018
18148   0.1041
18149   0.1301
18150   0.1398
18151   0.1406
18152   0.1682
18153   0.1965
18154   0.2047
18155   0.2474
18156   0.0932
18157   0.1068
18158   0.0898
18159   0.0960
18160   0.0905
18161   0.1001
18162   0.0824
18163   0.0869
18164   0.0853
18165   0.0863
18166   0.1061
18167   0.1090
18168   0.1001
18169   0.1057
18170   0.1124
18171   0.1138
18172   0.1307
18173   0.1436
18174   0.1450
18175   0.1809
18176   0.1653
18177   0.2254
18178   0.2701
18179   0.2848
18180   0.2730
18181   0.2731
18182   0.3108
18183   0.3597
18184   0.3930
18185   0.4019
18186   0.4196
18187   0.4509
18188   0.4520
18189   0.4490
18190   0.1340
18191   0.1578
18192   0.1224
18193   0.1155
18194   0.1344
18195   0.1555
18196   0.1414
18197   0.1703
18198   0.1823
18199   0.1450
18200   0.1111
18201   0.1528
18202   0.2098
18203   0.1505
18204   0.1951
18205   0.1483
18206   0.2160
18207   0.1254
18208   0.1486
18209   0.1046
18210   0.1045
18211   0.0977
18212   0.1050
18213   0.0883
18214   0.1317
18215   0.1341
18216   0.1137
18217   0.0962
18218   0.1045
18219   0.1056
18220   0.1287
18221   0.1509
18222   0.1349
18223   0.1234
18224   0.1673
18225   0.1880
18226   0.1793
18227   0.1786
18228   0.1931
18229   0.2095
18230   0.2325
18231   0.2272
18232   0.1463
18233   0.1756
18234   0.1915
18235   0.2377
18236   0.2191
18237   0.2873
18238   0.2584
18239   0.1645
18240   0.1970
18241   0.1482
18242   0.1761
18243   0.1728
18244   0.1961
18245   0.2281
18246   0.2604
18247   0.2800
18248   0.3220
18249   0.2868
18250   0.3309
18251   0.3202
18252   0.3265
18253   0.1926
18254   0.2149
18255   0.2235
18256   0.2447
18257   0.2547
18258   0.2870
18259   0.3338
18260   0.3732
18261   0.4079
18262   0.4408
18263   0.4433
18264   0.4484
18265   0.3527
18266   0.3785
18267   0.3783
18268   0.3792
18269   0.1935
18270   0.1659
18271   0.1948
18272   0.2405
18273   0.1497
18274   0.1346
18275   0.1745
18276   0.2383
18277   0.1778
18278   0.2176
18279   0.2458
18280   0.2720
18281   0.2656
18282   0.2944
18283   0.2821
18284   0.3473
18285   0.3759
18286   0.3791
18287   0.4256
18288   0.4599
18289   0.4589
18290   0.4612
18291   0.1272
18292   0.1471
18293   0.0996
18294   0.0945
18295   0.1012
18296   0.1331
18297   0.1076
18298   0.1273
18299   0.1285
18300   0.1273
18301   0.1715
18302   0.1861
18303   0.0874
18304   0.1135
18305   0.0637
18306   0.0690
18307   0.0603
18308   0.0658
18309   0.0616
18310   0.0657
18311   0.0705
18312   0.0660
18313   0.0747
18314   0.0688
18315   0.0747
18316   0.0832
18317   0.0853
18318   0.0748
18319   0.0797
18320   0.0817
18321   0.0943
18322   0.0987
18323   0.1089
18324   0.0896
18325   0.0893
18326   0.1042
18327   0.0669
18328   0.1242
18329   0.0696
18330   0.1162
18331   0.0650
18332   0.0723
18333   0.0701
18334   0.0981
18335   0.0979
18336   0.0814
18337   0.1027
18338   0.0595
18339   0.0611
18340   0.0605
18341   0.0678
18342   0.0748
18343   0.0773
18344   0.0603
18345   0.0644
18346   0.0682
18347   0.0815
18348   0.0813
18349   0.0756
18350   0.0951
18351   0.0971
18352   0.0571
18353   0.0652
18354   0.0545
18355   0.0587
18356   0.0555
18357   0.0607
18358   0.0634
18359   0.0688
18360   0.0702
18361   0.0947
18362   0.0695
18363   0.0997
18364   0.1254
18365   0.0823
18366   0.0905
18367   0.0720
18368   0.0855
18369   0.0541
18370   0.0641
18371   0.0524
18372   0.0591
18373   0.0507
18374   0.0525
18375   0.0530
18376   0.0602
18377   0.0599
18378   0.0535
18379   0.0633
18380   0.0633
18381   0.0600
18382   0.0730
18383   0.0710
18384   0.0606
18385   0.0648
18386   0.0631
18387   0.0673
18388   0.0684
18389   0.0719
18390   0.0711
18391   0.0801
18392   0.0775
18393   0.0506
18394   0.0570
18395   0.0495
18396   0.0528
18397   0.0496
18398   0.0544
18399   0.0610
18400   0.1364
18401   0.1398
18402   0.1839
18403   0.1122
18404   0.1748
18405   0.1753
18406   0.1736
18407   0.0462
18408   0.0536
18409   0.0462
18410   0.0539
18411   0.0450
18412   0.0469
18413   0.0495
18414   0.0542
18415   0.0552
18416   0.0542
18417   0.0630
18418   0.0587
18419   0.1193
18420   0.1207
18421   0.1221
18422   0.0632
18423   0.1277
18424   0.1211
18425   0.1221
18426   0.0443
18427   0.0480
18428   0.0459
18429   0.0505
18430   0.0463
18431   0.0491
18432   0.0512
18433   0.0586
18434   0.0608
18435   0.0570
18436   0.0796
18437   0.0769
18438   0.0738
18439   0.1064
18440   0.1640
18441   0.1624
18442   0.1641
18443   0.0468
18444   0.0516
18445   0.0478
18446   0.0516
18447   0.0494
18448   0.0533
18449   0.0577
18450   0.0797
18451   0.0795
18452   0.0698
18453   0.0905
18454   0.0499
18455   0.0545
18456   0.0532
18457   0.0584
18458   0.0549
18459   0.0600
18460   0.0597
18461   0.0679
18462   0.0675
18463   0.0631
18464   0.1263
18465   0.0538
18466   0.0555
18467   0.0583
18468   0.0678
18469   0.0757
18470   0.0784
18471   0.0598
18472   0.0642
18473   0.0704
18474   0.0832
18475   0.0862
18476   0.0769
18477   0.0969
18478   0.0949
18479   0.0563
18480   0.0598
18481   0.0582
18482   0.0659
18483   0.0570
18484   0.0593
18485   0.0654
18486   0.0767
18487   0.0824
18488   0.1420
18489   0.1335
18490   0.1352
18491   0.0809
18492   0.1362
18493   0.1378
18494   0.1341
18495   0.0551
18496   0.0613
18497   0.0556
18498   0.0617
18499   0.0589
18500   0.0664
18501   0.0657
18502   0.0589
18503   0.0694
18504   0.0625
18505   0.0693
18506   0.0707
18507   0.0872
18508   0.0979
18509   0.1297
18510   0.1651
18511   0.1543
18512   0.2309
18513   0.2188
18514   0.1334
18515   0.1549
18516   0.1878
18517   0.0580
18518   0.0648
18519   0.0602
18520   0.0720
18521   0.0593
18522   0.0632
18523   0.0746
18524   0.1336
18525   0.1310
18526   0.1272
18527   0.0553
18528   0.0658
18529   0.0540
18530   0.0632
18531   0.0724
18532   0.0712
18533   0.0533
18534   0.0603
18535   0.0601
18536   0.0807
18537   0.0841
18538   0.0739
18539   0.1039
18540   0.1024
18541   0.0506
18542   0.0560
18543   0.0571
18544   0.0693
18545   0.0546
18546   0.0580
18547   0.0604
18548   0.0694
18549   0.0661
18550   0.0634
18551   0.0736
18552   0.0523
18553   0.0566
18554   0.0532
18555   0.0575
18556   0.0692
18557   0.0688
18558   0.0560
18559   0.0605
18560   0.0635
18561   0.0864
18562   0.0881
18563   0.0701
18564   0.1027
18565   0.1050
18566   0.0586
18567   0.0720
18568   0.0559
18569   0.0570
18570   0.0607
18571   0.0656
18572   0.0609
18573   0.0662
18574   0.0695
18575   0.0558
18576   0.0593
18577   0.0689
18578   0.0591
18579   0.0676
18580   0.0566
18581   0.0625
18582   0.0666
18583   0.0580
18584   0.0665
18585   0.0584
18586   0.0674
18587   0.0675
18588   0.0847
18589   0.0657
18590   0.0682
18591   0.0721
18592   0.0815
18593   0.0863
18594   0.0917
18595   0.1010
18596   0.0915
18597   0.1007
18598   0.1266
18599   0.1515
18600   0.1347
18601   0.0661
18602   0.0818
18603   0.0613
18604   0.0745
18605   0.0586
18606   0.0619
18607   0.0662
18608   0.0717
18609   0.0730
18610   0.0749
18611   0.0842
18612   0.0587
18613   0.0787
18614   0.0546
18615   0.0604
18616   0.0586
18617   0.0707
18618   0.0746
18619   0.1222
18620   0.1401
18621   0.0904
18622   0.1558
18623   0.1372
18624   0.0928
18625   0.1444
18626   0.1601
18627   0.1296
18628   0.1984
18629   0.1519
18630   0.2523
18631   0.3175
18632   0.2734
18633   0.1381
18634   0.1607
18635   0.1676
18636   0.0532
18637   0.0572
18638   0.0540
18639   0.0619
18640   0.0510
18641   0.0524
18642   0.0557
18643   0.0663
18644   0.0641
18645   0.0570
18646   0.0772
18647   0.0936
18648   0.0922
18649   0.1171
18650   0.0875
18651   0.1052
18652   0.0632
18653   0.0749
18654   0.0769
18655   0.0929
18656   0.0535
18657   0.0669
18658   0.0522
18659   0.0556
18660   0.0587
18661   0.0640
18662   0.0666
18663   0.1063
18664   0.1092
18665   0.0902
18666   0.1409
18667   0.1281
18668   0.0911
18669   0.1490
18670   0.1384
18671   0.0640
18672   0.0802
18673   0.0592
18674   0.0587
18675   0.0632
18676   0.0702
18677   0.0735
18678   0.1174
18679   0.1214
18680   0.1023
18681   0.1041
18682   0.0591
18683   0.0629
18684   0.0626
18685   0.0730
18686   0.0618
18687   0.0608
18688   0.0732
18689   0.0845
18690   0.0839
18691   0.1370
18692   0.1375
18693   0.1356
18694   0.0843
18695   0.1359
18696   0.1402
18697   0.1348
18698   0.0600
18699   0.0725
18700   0.0541
18701   0.0594
18702   0.0528
18703   0.0607
18704   0.0626
18705   0.1202
18706   0.1229
18707   0.1252
18708   0.0494
18709   0.0559
18710   0.0498
18711   0.0532
18712   0.0514
18713   0.0552
18714   0.0548
18715   0.0598
18716   0.0612
18717   0.0536
18718   0.0575
18719   0.0642
18720   0.0596
18721   0.0668
18722   0.0574
18723   0.0542
18724   0.0579
18725   0.0612
18726   0.0639
18727   0.0712
18728   0.0634
18729   0.0705
18730   0.0660
18731   0.0740
18732   0.0511
18733   0.0576
18734   0.0506
18735   0.0557
18736   0.0502
18737   0.0525
18738   0.0540
18739   0.0620
18740   0.0604
18741   0.0568
18742   0.0684
18743   0.0491
18744   0.0538
18745   0.0481
18746   0.0521
18747   0.0486
18748   0.0538
18749   0.0587
18750   0.1194
18751   0.1214
18752   0.1225
18753   0.0473
18754   0.0515
18755   0.0487
18756   0.0536
18757   0.0493
18758   0.0522
18759   0.0543
18760   0.0702
18761   0.0677
18762   0.0690
18763   0.1058
18764   0.0500
18765   0.0578
18766   0.0491
18767   0.0536
18768   0.0504
18769   0.0549
18770   0.0607
18771   0.1148
18772   0.1219
18773   0.1215
18774   0.0489
18775   0.0531
18776   0.0500
18777   0.0546
18778   0.0507
18779   0.0533
18780   0.0530
18781   0.0605
18782   0.0549
18783   0.0566
18784   0.0536
18785   0.0629
18786   0.0557
18787   0.0613
18788   0.0586
18789   0.0638
18790   0.0669
18791   0.0917
18792   0.0878
18793   0.0942
18794   0.0738
18795   0.1202
18796   0.1502
18797   0.1239
18798   0.1525
18799   0.0991
18800   0.1172
18801   0.0596
18802   0.0656
18803   0.0617
18804   0.0650
18805   0.0650
18806   0.0676
18807   0.0698
18808   0.0814
18809   0.0765
18810   0.0695
18811   0.1136
18812   0.1322
18813   0.0681
18814   0.0752
18815   0.0699
18816   0.0725
18817   0.0764
18818   0.0834
18819   0.0820
18820   0.0815
18821   0.0973
18822   0.0792
18823   0.0770
18824   0.0885
18825   0.1031
18826   0.1085
18827   0.1544
18828   0.1087
18829   0.1458
18830   0.1719
18831   0.2177
18832   0.2192
18833   0.2234
18834   0.0798
18835   0.0883
18836   0.0735
18837   0.0748
18838   0.0741
18839   0.0798
18840   0.0934
18841   0.1210
18842   0.1083
18843   0.1290
18844   0.1510
18845   0.0674
18846   0.0682
18847   0.0693
18848   0.0801
18849   0.0649
18850   0.0659
18851   0.0683
18852   0.0745
18853   0.0737
18854   0.0712
18855   0.0856
18856   0.0997
18857   0.0895
18858   0.1042
18859   0.0798
18860   0.0711
18861   0.0772
18862   0.0824
18863   0.0891
18864   0.1036
18865   0.0878
18866   0.0989
18867   0.0917
18868   0.1047
18869   0.0634
18870   0.0713
18871   0.0610
18872   0.0649
18873   0.0599
18874   0.0624
18875   0.0658
18876   0.1134
18877   0.0983
18878   0.1122
18879   0.1690
18880   0.1983
18881   0.2503
18882   0.2476
18883   0.2485
18884   0.1159
18885   0.1620
18886   0.1598
18887   0.1636
18888   0.0595
18889   0.0664
18890   0.0620
18891   0.0687
18892   0.0636
18893   0.0629
18894   0.0765
18895   0.1273
18896   0.0952
18897   0.1023
18898   0.1650
18899   0.2174
18900   0.2205
18901   0.2198
18902   0.0647
18903   0.0733
18904   0.0627
18905   0.0642
18906   0.0628
18907   0.0673
18908   0.0692
18909   0.0716
18910   0.0805
18911   0.1336
18912   0.1341
18913   0.1336
18914   0.0809
18915   0.1382
18916   0.1347
18917   0.1185
18918   0.1771
18919   0.1751
18920   0.1752
18921   0.0590
18922   0.0646
18923   0.0584
18924   0.0640
18925   0.0578
18926   0.0624
18927   0.0656
18928   0.0562
18929   0.0691
18930   0.0528
18931   0.0573
18932   0.0527
18933   0.0573
18934   0.0568
18935   0.0599
18936   0.0662
18937   0.1232
18938   0.1254
18939   0.1268
18940   0.0705
18941   0.1249
18942   0.1162
18943   0.0796
18944   0.1412
18945   0.1407
18946   0.1410
18947   0.0510
18948   0.0528
18949   0.0552
18950   0.0617
18951   0.0576
18952   0.0631
18953   0.0763
18954   0.0884
18955   0.0902
18956   0.0974
18957   0.1253
18958   0.0585
18959   0.0711
18960   0.0613
18961   0.0725
18962   0.0620
18963   0.0670
18964   0.0667
18965   0.0630
18966   0.0684
18967   0.0655
18968   0.0692
18969   0.0762
18970   0.0778
18971   0.0696
18972   0.0759
18973   0.0801
18974   0.1071
18975   0.1056
18976   0.0807
18977   0.1124
18978   0.1067
18979   0.0672
18980   0.0709
18981   0.0706
18982   0.0776
18983   0.0735
18984   0.0789
18985   0.0797
18986   0.0808
18987   0.0903
18988   0.0928
18989   0.1500
18990   0.1492
18991   0.0739
18992   0.0834
18993   0.0736
18994   0.0761
18995   0.0812
18996   0.0882
18997   0.0951
18998   0.1194
18999   0.1281
19000   0.1724
19001   0.2216
19002   0.2515
19003   0.2643
19004   0.3205
19005   0.0799
19006   0.1018
19007   0.0737
19008   0.0827
19009   0.0769
19010   0.0884
19011   0.0871
19012   0.0700
19013   0.0833
19014   0.0665
19015   0.0788
19016   0.0637
19017   0.0685
19018   0.0714
19019   0.1293
19020   0.1279
19021   0.1268
19022   0.0640
19023   0.0702
19024   0.0639
19025   0.0663
19026   0.0656
19027   0.0688
19028   0.0721
19029   0.0969
19030   0.1291
19031   0.1775
19032   0.1835
19033   0.1863
19034   0.1269
19035   0.1809
19036   0.1804
19037   0.1807
19038   0.0632
19039   0.0665
19040   0.0640
19041   0.0689
19042   0.0626
19043   0.0620
19044   0.0683
19045   0.1254
19046   0.1261
19047   0.1259
19048   0.0661
19049   0.0774
19050   0.0657
19051   0.0678
19052   0.0692
19053   0.0745
19054   0.0764
19055   0.0979
19056   0.1123
19057   0.1659
19058   0.1664
19059   0.1641
19060   0.1257
19061   0.1749
19062   0.1775
19063   0.1785
19064   0.0668
19065   0.0683
19066   0.0690
19067   0.0737
19068   0.0678
19069   0.0701
19070   0.0720
19071   0.0749
19072   0.0796
19073   0.0875
19074   0.1557
19075   0.1410
19076   0.1944
19077   0.1934
19078   0.1970
19079   0.1298
19080   0.1868
19081   0.1843
19082   0.1848
19083   0.0656
19084   0.0690
19085   0.0670
19086   0.0723
19087   0.0678
19088   0.0688
19089   0.0718
19090   0.1101
19091   0.1179
19092   0.1097
19093   0.1634
19094   0.1569
19095   0.1099
19096   0.1389
19097   0.1247
19098   0.1287
19099   0.1463
19100   0.1774
19101   0.1693
19102   0.2081
19103   0.2098
19104   0.2103
19105   0.0714
19106   0.0761
19107   0.0750
19108   0.0772
19109   0.0793
19110   0.0837
19111   0.0824
19112   0.0870
19113   0.0887
19114   0.0824
19115   0.0894
19116   0.0988
19117   0.0918
19118   0.1038
19119   0.0863
19120   0.0945
19121   0.0919
19122   0.0814
19123   0.0858
19124   0.0825
19125   0.0874
19126   0.0853
19127   0.0878
19128   0.0976
19129   0.1052
19130   0.1083
19131   0.1211
19132   0.1185
19133   0.1637
19134   0.1347
19135   0.1434
19136   0.1693
19137   0.1944
19138   0.2015
19139   0.2456
19140   0.1071
19141   0.1163
19142   0.1061
19143   0.1090
19144   0.1111
19145   0.1211
19146   0.1245
19147   0.0974
19148   0.1045
19149   0.0862
19150   0.0892
19151   0.0797
19152   0.0852
19153   0.0878
19154   0.0899
19155   0.1081
19156   0.1502
19157   0.1593
19158   0.1530
19159   0.0913
19160   0.1354
19161   0.1102
19162   0.1183
19163   0.1696
19164   0.1679
19165   0.1694
19166   0.0706
19167   0.0739
19168   0.0685
19169   0.0757
19170   0.0636
19171   0.0648
19172   0.0649
19173   0.0691
19174   0.0700
19175   0.1301
19176   0.1258
19177   0.1233
19178   0.0712
19179   0.0805
19180   0.0812
19181   0.0805
19182   0.1347
19183   0.1353
19184   0.1329
19185   0.0643
19186   0.0723
19187   0.0658
19188   0.0717
19189   0.0684
19190   0.0712
19191   0.0769
19192   0.0857
19193   0.0857
19194   0.0915
19195   0.0883
19196   0.1355
19197   0.1393
19198   0.1367
19199   0.0708
19200   0.0815
19201   0.0705
19202   0.0735
19203   0.0747
19204   0.0777
19205   0.0879
19206   0.0919
19207   0.1005
19208   0.1032
19209   0.1501
19210   0.1590
19211   0.0728
19212   0.0739
19213   0.0756
19214   0.0809
19215   0.0758
19216   0.0768
19217   0.0796
19218   0.0855
19219   0.0890
19220   0.0887
19221   0.0832
19222   0.1381
19223   0.1319
19224   0.1335
19225   0.0773
19226   0.0876
19227   0.0731
19228   0.0726
19229   0.0750
19230   0.0826
19231   0.0777
19232   0.0961
19233   0.0894
19234   0.1388
19235   0.1427
19236   0.1465
19237   0.1035
19238   0.1121
19239   0.1344
19240   0.1351
19241   0.1800
19242   0.1796
19243   0.1803
19244   0.0732
19245   0.0736
19246   0.0817
19247   0.0932
19248   0.0827
19249   0.0833
19250   0.0989
19251   0.1406
19252   0.1166
19253   0.1406
19254   0.1747
19255   0.1895
19256   0.1535
19257   0.1878
19258   0.1892
19259   0.2009
19260   0.2538
19261   0.2500
19262   0.2172
19263   0.2463
19264   0.2474
19265   0.2427
19266   0.0786
19267   0.0854
19268   0.0789
19269   0.0888
19270   0.0770
19271   0.0747
19272   0.0828
19273   0.1526
19274   0.1263
19275   0.1225
19276   0.1840
19277   0.0820
19278   0.0958
19279   0.0794
19280   0.0795
19281   0.0843
19282   0.0903
19283   0.0881
19284   0.0965
19285   0.0916
19286   0.0851
19287   0.0912
19288   0.1002
19289   0.0907
19290   0.0981
19291   0.0841
19292   0.0810
19293   0.0812
19294   0.0851
19295   0.0839
19296   0.0895
19297   0.0867
19298   0.0943
19299   0.0863
19300   0.0941
19301   0.0843
19302   0.0945
19303   0.0792
19304   0.0781
19305   0.0806
19306   0.0842
19307   0.0829
19308   0.0840
19309   0.0894
19310   0.0848
19311   0.0880
19312   0.0898
19313   0.0946
19314   0.1062
19315   0.1037
19316   0.0995
19317   0.1461
19318   0.1158
19319   0.1994
19320   0.2197
19321   0.2546
19322   0.1145
19323   0.1231
19324   0.1544
19325   0.0803
19326   0.0874
19327   0.0776
19328   0.0804
19329   0.0770
19330   0.0779
19331   0.0824
19332   0.0886
19333   0.0846
19334   0.0891
19335   0.1257
19336   0.1432
19337   0.1986
19338   0.1541
19339   0.0761
19340   0.0819
19341   0.0742
19342   0.0754
19343   0.0758
19344   0.0846
19345   0.0827
19346   0.1264
19347   0.1075
19348   0.1399
19349   0.2124
19350   0.2055
19351   0.2404
19352   0.2608
19353   0.0722
19354   0.0837
19355   0.0695
19356   0.0814
19357   0.0661
19358   0.0715
19359   0.0687
19360   0.0709
19361   0.0737
19362   0.1296
19363   0.1280
19364   0.1271
19365   0.0778
19366   0.0899
19367   0.0934
19368   0.0918
19369   0.1427
19370   0.1429
19371   0.1445
19372   0.0631
19373   0.0709
19374   0.0614
19375   0.0715
19376   0.0590
19377   0.0609
19378   0.0626
19379   0.0702
19380   0.0685
19381   0.0639
19382   0.0689
19383   0.0744
19384   0.1318
19385   0.1283
19386   0.1317
19387   0.0724
19388   0.1285
19389   0.1287
19390   0.1280
19391   0.0584
19392   0.0643
19393   0.0571
19394   0.0603
19395   0.0545
19396   0.0558
19397   0.0585
19398   0.0630
19399   0.0631
19400   0.0660
19401   0.1038
19402   0.1069
19403   0.0721
19404   0.1128
19405   0.1114
19406   0.0654
19407   0.0699
19408   0.0646
19409   0.0702
19410   0.0742
19411   0.0755
19412   0.0684
19413   0.0695
19414   0.0722
19415   0.0533
19416   0.0599
19417   0.0524
19418   0.0573
19419   0.0514
19420   0.0556
19421   0.0539
19422   0.0593
19423   0.0577
19424   0.0831
19425   0.0566
19426   0.1187
19427   0.1204
19428   0.1181
19429   0.0510
19430   0.0605
19431   0.0507
19432   0.0569
19433   0.0496
19434   0.0534
19435   0.0508
19436   0.0544
19437   0.0547
19438   0.0554
19439   0.0613
19440   0.0627
19441   0.0584
19442   0.0724
19443   0.0608
19444   0.0678
19445   0.0672
19446   0.0488
19447   0.0526
19448   0.0489
19449   0.0542
19450   0.0482
19451   0.0519
19452   0.0590
19453   0.0634
19454   0.0687
19455   0.0857
19456   0.1304
19457   0.1442
19458   0.0758
19459   0.1338
19460   0.1506
19461   0.0450
19462   0.0500
19463   0.0461
19464   0.0523
19465   0.0491
19466   0.0550
19467   0.0679
19468   0.1549
19469   0.1339
19470   0.1002
19471   0.1243
19472   0.0487
19473   0.0560
19474   0.0483
19475   0.0524
19476   0.0499
19477   0.0560
19478   0.0544
19479   0.1176
19480   0.1111
19481   0.1050
19482   0.1667
19483   0.1760
19484   0.0883
19485   0.0931
19486   0.0957
19487   0.0502
19488   0.0551
19489   0.0503
19490   0.0548
19491   0.0502
19492   0.0536
19493   0.0526
19494   0.0585
19495   0.0601
19496   0.0526
19497   0.0497
19498   0.0554
19499   0.0525
19500   0.0594
19501   0.0540
19502   0.0577
19503   0.0613
19504   0.1212
19505   0.1197
19506   0.1215
19507   0.0567
19508   0.0633
19509   0.0603
19510   0.0646
19511   0.0641
19512   0.0651
19513   0.0698
19514   0.0759
19515   0.0774
19516   0.0679
19517   0.0668
19518   0.0720
19519   0.0681
19520   0.0707
19521   0.0707
19522   0.0718
19523   0.0740
19524   0.0858
19525   0.0929
19526   0.1480
19527   0.1425
19528   0.1437
19529   0.0864
19530   0.1411
19531   0.1384
19532   0.1393
19533   0.0745
19534   0.0774
19535   0.0795
19536   0.0827
19537   0.0867
19538   0.0912
19539   0.0968
19540   0.1064
19541   0.1182
19542   0.1179
19543   0.1703
19544   0.1735
19545   0.2241
19546   0.2008
19547   0.0880
19548   0.0979
19549   0.0850
19550   0.0848
19551   0.0904
19552   0.0958
19553   0.1015
19554   0.0843
19555   0.0927
19556   0.0783
19557   0.0811
19558   0.0762
19559   0.0805
19560   0.0875
19561   0.1342
19562   0.1333
19563   0.1250
19564   0.1556
19565   0.0691
19566   0.0730
19567   0.0658
19568   0.0698
19569   0.0620
19570   0.0624
19571   0.0653
19572   0.0712
19573   0.0689
19574   0.0687
19575   0.0607
19576   0.0671
19577   0.0588
19578   0.0617
19579   0.0589
19580   0.0622
19581   0.0630
19582   0.0656
19583   0.0687
19584   0.0657
19585   0.0682
19586   0.0716
19587   0.0734
19588   0.0796
19589   0.0777
19590   0.0858
19591   0.0720
19592   0.0773
19593   0.0782
19594   0.0878
19595   0.0574
19596   0.0605
19597   0.0593
19598   0.0656
19599   0.0577
19600   0.0592
19601   0.0605
19602   0.0644
19603   0.0640
19604   0.0652
19605   0.0685
19606   0.1264
19607   0.1251
19608   0.1272
19609   0.0585
19610   0.0640
19611   0.0588
19612   0.0636
19613   0.0594
19614   0.0614
19615   0.0659
19616   0.0763
19617   0.0824
19618   0.1350
19619   0.1384
19620   0.1369
19621   0.0791
19622   0.1347
19623   0.1359
19624   0.1327
19625   0.0585
19626   0.0644
19627   0.0582
19628   0.0624
19629   0.0578
19630   0.0596
19631   0.0638
19632   0.0802
19633   0.0845
19634   0.0748
19635   0.1028
19636   0.0965
19637   0.0839
19638   0.1047
19639   0.1582
19640   0.1590
19641   0.1590
19642   0.0578
19643   0.0638
19644   0.0574
19645   0.0604
19646   0.0581
19647   0.0605
19648   0.0611
19649   0.0716
19650   0.0724
19651   0.1130
19652   0.0722
19653   0.1293
19654   0.1264
19655   0.1281
19656   0.0595
19657   0.0626
19658   0.0630
19659   0.0676
19660   0.0647
19661   0.0653
19662   0.0690
19663   0.0730
19664   0.0750
19665   0.0704
19666   0.0909
19667   0.0839
19668   0.0682
19669   0.0764
19670   0.0718
19671   0.0763
19672   0.0755
19673   0.0821
19674   0.0801
19675   0.0739
19676   0.0756
19677   0.0786
19678   0.0864
19679   0.0925
19680   0.0929
19681   0.0819
19682   0.0887
19683   0.0930
19684   0.1002
19685   0.1060
19686   0.0971
19687   0.1119
19688   0.1085
19689   0.0789
19690   0.0785
19691   0.0873
19692   0.0973
19693   0.0930
19694   0.0958
19695   0.1112
19696   0.1381
19697   0.1471
19698   0.1715
19699   0.2032
19700   0.0991
19701   0.1192
19702   0.1007
19703   0.1064
19704   0.1129
19705   0.1261
19706   0.1330
19707   0.1561
19708   0.1620
19709   0.1914
19710   0.2412
19711   0.2594
19712   0.2797
19713   0.3189
19714   0.1098
19715   0.1300
19716   0.1059
19717   0.1151
19718   0.1103
19719   0.1198
19720   0.1222
19721   0.1043
19722   0.1072
19723   0.1104
19724   0.1200
19725   0.1152
19726   0.1274
19727   0.1350
19728   0.1489
19729   0.1668
19730   0.1830
19731   0.2256
19732   0.2191
19733   0.2319
19734   0.2757
19735   0.2953
19736   0.3233
19737   0.3448
19738   0.1023
19739   0.1093
19740   0.0953
19741   0.1031
19742   0.0880
19743   0.0969
19744   0.0880
19745   0.1348
19746   0.1400
19747   0.1361
19748   0.0843
19749   0.0945
19750   0.0783
19751   0.0796
19752   0.0773
19753   0.0827
19754   0.0881
19755   0.1004
19756   0.0878
19757   0.0981
19758   0.1104
19759   0.0689
19760   0.0711
19761   0.0682
19762   0.0735
19763   0.0679
19764   0.0684
19765   0.0729
19766   0.0795
19767   0.0800
19768   0.0743
19769   0.0816
19770   0.0873
19771   0.0902
19772   0.1013
19773   0.0921
19774   0.1081
19775   0.1211
19776   0.0779
19777   0.0809
19778   0.0867
19779   0.0955
19780   0.0704
19781   0.0822
19782   0.0666
19783   0.0673
19784   0.0669
19785   0.0699
19786   0.0737
19787   0.1156
19788   0.1201
19789   0.0934
19790   0.1471
19791   0.1473
19792   0.0825
19793   0.1216
19794   0.1148
19795   0.1183
19796   0.1835
19797   0.1776
19798   0.1208
19799   0.1661
19800   0.1611
19801   0.1621
19802   0.0644
19803   0.0689
19804   0.0649
19805   0.0704
19806   0.0645
19807   0.0647
19808   0.0716
19809   0.0798
19810   0.0807
19811   0.1317
19812   0.1350
19813   0.1355
19814   0.0836
19815   0.0977
19816   0.0983
19817   0.1014
19818   0.1516
19819   0.1501
19820   0.1495
19821   0.0646
19822   0.0705
19823   0.0646
19824   0.0670
19825   0.0663
19826   0.0686
19827   0.0688
19828   0.0740
19829   0.0764
19830   0.0670
19831   0.1065
19832   0.1598
19833   0.1105
19834   0.1648
19835   0.0780
19836   0.0881
19837   0.1048
19838   0.1579
19839   0.1082
19840   0.1618
19841   0.0688
19842   0.0764
19843   0.0694
19844   0.0737
19845   0.0697
19846   0.0696
19847   0.0755
19848   0.0796
19849   0.0810
19850   0.0779
19851   0.0823
19852   0.0790
19853   0.0853
19854   0.0953
19855   0.0991
19856   0.0944
19857   0.1125
19858   0.1085
19859   0.1078
19860   0.1503
19861   0.1505
19862   0.1473
19863   0.0698
19864   0.0757
19865   0.0688
19866   0.0697
19867   0.0712
19868   0.0768
19869   0.0773
19870   0.1135
19871   0.1012
19872   0.1014
19873   0.1498
19874   0.1601
19875   0.1151
19876   0.1856
19877   0.2385
19878   0.2363
19879   0.2377
19880   0.0720
19881   0.0765
19882   0.0761
19883   0.0809
19884   0.0793
19885   0.0799
19886   0.0893
19887   0.0982
19888   0.0974
19889   0.1049
19890   0.1200
19891   0.1231
19892   0.1263
19893   0.1761
19894   0.1795
19895   0.0817
19896   0.0868
19897   0.0846
19898   0.0858
19899   0.0915
19900   0.0976
19901   0.1023
19902   0.1163
19903   0.1236
19904   0.1360
19905   0.1680
19906   0.1648
19907   0.1535
19908   0.1914
19909   0.1836
19910   0.2165
19911   0.2663
19912   0.2684
19913   0.2620
19914   0.2967
19915   0.2956
19916   0.2968
19917   0.0904
19918   0.0978
19919   0.0869
19920   0.0869
19921   0.0909
19922   0.0966
19923   0.1001
19924   0.0871
19925   0.0936
19926   0.0847
19927   0.0863
19928   0.0879
19929   0.0948
19930   0.0981
19931   0.1502
19932   0.1431
19933   0.1209
19934   0.1867
19935   0.1913
19936   0.1422
19937   0.1893
19938   0.1893
19939   0.1822
19940   0.2199
19941   0.2221
19942   0.2332
19943   0.2730
19944   0.2720
19945   0.2678
19946   0.0839
19947   0.0825
19948   0.0889
19949   0.0975
19950   0.0862
19951   0.0822
19952   0.0922
19953   0.1006
19954   0.0960
19955   0.1378
19956   0.1458
19957   0.1447
19958   0.0983
19959   0.1429
19960   0.1439
19961   0.1478
19962   0.0904
19963   0.1042
19964   0.0868
19965   0.0844
19966   0.0954
19967   0.1065
19968   0.1116
19969   0.1649
19970   0.2001
19971   0.2521
19972   0.2488
19973   0.2515
19974   0.1081
19975   0.1632
19976   0.1605
19977   0.1612
19978   0.0917
19979   0.1007
19980   0.0874
19981   0.0886
19982   0.0872
19983   0.0915
19984   0.0995
19985   0.1282
19986   0.1365
19987   0.1187
19988   0.1700
19989   0.1522
19990   0.1477
19991   0.1769
19992   0.1902
19993   0.1768
19994   0.2304
19995   0.2149
19996   0.2068
19997   0.2444
19998   0.2449
19999   0.2428
20000   0.0802
20001   0.0796
20002   0.0811
20003   0.0885
20004   0.0774
20005   0.0771
20006   0.0811
20007   0.0850
20008   0.0851
20009   0.0916
20010   0.1184
20011   0.0809
20012   0.0930
20013   0.0772
20014   0.0763
20015   0.0800
20016   0.0855
20017   0.0860
20018   0.1274
20019   0.1572
20020   0.2145
20021   0.2105
20022   0.2106
20023   0.1600
20024   0.2128
20025   0.2160
20026   0.2144
20027   0.0771
20028   0.0779
20029   0.0832
20030   0.0936
20031   0.0839
20032   0.0826
20033   0.0920
20034   0.1251
20035   0.1224
20036   0.1540
20037   0.2028
20038   0.2036
20039   0.1622
20040   0.2023
20041   0.1988
20042   0.0909
20043   0.1007
20044   0.0945
20045   0.0934
20046   0.1058
20047   0.1368
20048   0.1119
20049   0.1652
20050   0.1605
20051   0.1170
20052   0.1613
20053   0.1640
20054   0.2132
20055   0.2129
20056   0.2065
20057   0.1559
20058   0.2024
20059   0.2026
20060   0.2041
20061   0.1056
20062   0.1057
20063   0.1303
20064   0.1465
20065   0.1518
20066   0.1567
20067   0.1941
20068   0.1977
20069   0.2252
20070   0.2193
20071   0.2619
20072   0.2538
20073   0.1462
20074   0.1867
20075   0.1187
20076   0.1241
20077   0.1145
20078   0.1273
20079   0.1186
20080   0.1589
20081   0.1584
20082   0.1643
20083   0.1110
20084   0.1106
20085   0.1236
20086   0.1518
20087   0.1594
20088   0.1659
20089   0.1244
20090   0.1313
20091   0.1487
20092   0.1549
20093   0.1760
20094   0.1770
20095   0.2080
20096   0.2185
20097   0.1102
20098   0.1114
20099   0.1101
20100   0.1207
20101   0.1091
20102   0.1203
20103   0.1195
20104   0.1227
20105   0.1321
20106   0.1387
20107   0.1739
20108   0.1845
20109   0.2262
20110   0.2051
20111   0.1001
20112   0.1027
20113   0.0983
20114   0.1055
20115   0.0953
20116   0.0961
20117   0.0980
20118   0.1025
20119   0.1039
20120   0.0985
20121   0.1412
20122   0.2038
20123   0.1453
20124   0.2074
20125   0.1142
20126   0.1300
20127   0.1589
20128   0.1436
20129   0.2051
20130   0.1509
20131   0.2159
20132   0.0970
20133   0.1075
20134   0.0939
20135   0.0970
20136   0.0917
20137   0.0927
20138   0.1036
20139   0.1178
20140   0.1090
20141   0.1205
20142   0.1010
20143   0.1184
20144   0.1432
20145   0.1010
20146   0.1037
20147   0.1011
20148   0.1195
20149   0.0856
20150   0.0926
20151   0.0803
20152   0.0825
20153   0.0812
20154   0.0849
20155   0.0831
20156   0.0871
20157   0.0903
20158   0.0815
20159   0.0869
20160   0.0953
20161   0.0903
20162   0.1017
20163   0.0881
20164   0.1000
20165   0.1063
20166   0.0826
20167   0.0890
20168   0.0845
20169   0.0917
20170   0.0840
20171   0.1131
20172   0.0705
20173   0.0771
20174   0.0701
20175   0.0765
20176   0.0843
20177   0.1175
20178   0.1260
20179   0.1107
20180   0.1777
20181   0.1769
20182   0.0813
20183   0.1527
20184   0.1257
20185   0.0614
20186   0.0631
20187   0.0594
20188   0.0658
20189   0.0570
20190   0.0593
20191   0.0662
20192   0.0758
20193   0.0761
20194   0.0770
20195   0.0943
20196   0.1134
20197   0.0856
20198   0.1318
20199   0.1564
20200   0.0543
20201   0.0596
20202   0.0529
20203   0.0574
20204   0.0518
20205   0.0557
20206   0.0570
20207   0.0619
20208   0.0648
20209   0.0625
20210   0.0494
20211   0.0579
20212   0.0489
20213   0.0553
20214   0.0489
20215   0.0517
20216   0.0579
20217   0.0921
20218   0.0812
20219   0.0849
20220   0.1279
20221   0.0500
20222   0.0574
20223   0.0522
20224   0.0577
20225   0.0544
20226   0.0569
20227   0.0594
20228   0.0651
20229   0.0678
20230   0.0611
20231   0.0580
20232   0.0750
20233   0.0551
20234   0.0588
20235   0.0566
20236   0.0599
20237   0.0603
20238   0.0662
20239   0.0672
20240   0.0603
20241   0.0677
20242   0.0768
20243   0.0756
20244   0.0895
20245   0.0770
20246   0.0934
20247   0.1584
20248   0.0671
20249   0.0756
20250   0.0749
20251   0.0880
20252   0.0574
20253   0.0614
20254   0.0599
20255   0.0624
20256   0.0703
20257   0.0688
20258   0.0627
20259   0.0666
20260   0.0697
20261   0.0816
20262   0.0820
20263   0.0702
20264   0.0847
20265   0.0861
20266   0.0632
20267   0.0678
20268   0.0674
20269   0.0726
20270   0.0704
20271   0.0742
20272   0.0774
20273   0.0847
20274   0.0829
20275   0.0855
20276   0.0931
20277   0.1285
20278   0.1577
20279   0.1439
20280   0.0723
20281   0.0757
20282   0.0762
20283   0.0792
20284   0.0816
20285   0.0899
20286   0.0903
20287   0.1383
20288   0.1387
20289   0.1423
20290   0.0808
20291   0.0875
20292   0.0804
20293   0.0820
20294   0.0845
20295   0.0907
20296   0.0913
20297   0.0813
20298   0.0905
20299   0.0762
20300   0.0785
20301   0.0758
20302   0.0815
20303   0.0840
20304   0.1120
20305   0.1358
20306   0.1301
20307   0.1884
20308   0.1722
20309   0.1357
20310   0.1739
20311   0.1849
20312   0.0705
20313   0.0772
20314   0.0674
20315   0.0725
20316   0.0637
20317   0.0649
20318   0.0658
20319   0.0695
20320   0.0678
20321   0.1270
20322   0.1232
20323   0.1231
20324   0.0746
20325   0.1117
20326   0.1200
20327   0.1227
20328   0.1784
20329   0.1775
20330   0.1783
20331   0.0632
20332   0.0703
20333   0.0614
20334   0.0633
20335   0.0617
20336   0.0645
20337   0.0685
20338   0.0724
20339   0.0779
20340   0.1036
20341   0.0755
20342   0.1304
20343   0.1278
20344   0.1287
20345   0.0590
20346   0.0617
20347   0.0598
20348   0.0645
20349   0.0585
20350   0.0589
20351   0.0630
20352   0.0725
20353   0.0711
20354   0.0634
20355   0.0600
20356   0.0701
20357   0.0562
20358   0.0573
20359   0.0565
20360   0.0602
20361   0.0598
20362   0.0659
20363   0.0713
20364   0.1298
20365   0.1289
20366   0.1279
20367   0.0710
20368   0.1289
20369   0.1276
20370   0.1296
20371   0.0549
20372   0.0563
20373   0.0583
20374   0.0641
20375   0.0587
20376   0.0586
20377   0.0643
20378   0.0723
20379   0.0707
20380   0.0642
20381   0.0607
20382   0.0645
20383   0.0652
20384   0.0696
20385   0.0673
20386   0.0679
20387   0.0784
20388   0.1262
20389   0.1373
20390   0.0892
20391   0.1494
20392   0.1365
20393   0.0878
20394   0.1062
20395   0.0936
20396   0.1029
20397   0.1054
20398   0.1376
20399   0.1730
20400   0.1680
20401   0.2054
20402   0.1530
20403   0.1300
20404   0.1886
20405   0.0700
20406   0.0722
20407   0.0796
20408   0.0900
20409   0.0804
20410   0.0817
20411   0.0843
20412   0.0897
20413   0.0889
20414   0.0874
20415   0.0960
20416   0.0917
20417   0.0833
20418   0.0926
20419   0.0873
20420   0.0941
20421   0.0943
20422   0.0991
20423   0.1028
20424   0.1202
20425   0.1483
20426   0.1199
20427   0.1517
20428   0.1597
20429   0.1683
20430   0.2003
20431   0.0978
20432   0.1095
20433   0.0951
20434   0.0954
20435   0.0975
20436   0.1018
20437   0.1045
20438   0.1361
20439   0.1351
20440   0.1151
20441   0.1777
20442   0.2314
20443   0.2052
20444   0.2614
20445   0.1833
20446   0.1503
20447   0.2182
20448   0.2425
20449   0.2884
20450   0.3607
20451   0.2378
20452   0.2718
20453   0.2850
20454   0.3434
20455   0.1087
20456   0.1268
20457   0.1092
20458   0.1010
20459   0.1355
20460   0.1503
20461   0.1705
20462   0.1977
20463   0.1797
20464   0.2215
20465   0.1782
20466   0.2330
20467   0.2714
20468   0.2075
20469   0.2242
20470   0.1741
20471   0.1708
20472   0.1282
20473   0.1515
20474   0.1024
20475   0.0940
20476   0.0959
20477   0.1007
20478   0.0973
20479   0.0900
20480   0.0977
20481   0.0840
20482   0.0863
20483   0.0830
20484   0.0925
20485   0.0879
20486   0.1308
20487   0.1181
20488   0.1386
20489   0.1948
20490   0.0775
20491   0.0816
20492   0.0766
20493   0.0821
20494   0.0745
20495   0.0754
20496   0.0774
20497   0.0805
20498   0.0818
20499   0.0796
20500   0.0841
20501   0.0840
20502   0.0892
20503   0.0878
20504   0.0732
20505   0.0795
20506   0.0703
20507   0.0727
20508   0.0682
20509   0.0701
20510   0.0677
20511   0.0740
20512   0.0718
20513   0.0655
20514   0.0744
20515   0.0759
20516   0.0716
20517   0.0915
20518   0.0887
20519   0.0659
20520   0.0661
20521   0.0660
20522   0.0669
20523   0.0677
20524   0.0739
20525   0.0745
20526   0.0793
20527   0.0814
20528   0.0691
20529   0.0720
20530   0.0710
20531   0.0741
20532   0.0780
20533   0.0803
20534   0.0721
20535   0.0755
20536   0.0778
20537   0.0884
20538   0.0888
20539   0.0801
20540   0.0924
20541   0.0947
20542   0.0698
20543   0.0704
20544   0.0727
20545   0.0776
20546   0.0715
20547   0.0716
20548   0.0735
20549   0.0752
20550   0.0771
20551   0.0754
20552   0.0799
20553   0.0848
20554   0.0830
20555   0.0908
20556   0.0811
20557   0.0769
20558   0.0795
20559   0.0816
20560   0.0854
20561   0.0917
20562   0.0867
20563   0.0936
20564   0.0886
20565   0.0967
20566   0.0726
20567   0.0776
20568   0.0717
20569   0.0719
20570   0.0744
20571   0.0795
20572   0.0859
20573   0.1590
20574   0.1437
20575   0.1996
20576   0.2007
20577   0.1974
20578   0.1320
20579   0.1911
20580   0.1863
20581   0.1887
20582   0.0712
20583   0.0733
20584   0.0734
20585   0.0783
20586   0.0736
20587   0.0743
20588   0.0806
20589   0.1240
20590   0.1253
20591   0.1140
20592   0.1392
20593   0.0750
20594   0.0834
20595   0.0724
20596   0.0722
20597   0.0737
20598   0.0777
20599   0.0739
20600   0.0783
20601   0.0793
20602   0.0708
20603   0.0725
20604   0.0810
20605   0.0749
20606   0.0862
20607   0.0746
20608   0.0815
20609   0.0777
20610   0.0898
20611   0.0784
20612   0.0902
20613   0.0743
20614   0.0764
20615   0.0806
20616   0.0880
20617   0.0823
20618   0.0856
20619   0.0898
20620   0.0965
20621   0.0990
20622   0.0932
20623   0.0957
20624   0.1126
20625   0.1258
20626   0.1232
20627   0.0804
20628   0.0806
20629   0.0850
20630   0.0916
20631   0.0873
20632   0.0884
20633   0.0979
20634   0.1549
20635   0.1478
20636   0.1366
20637   0.2005
20638   0.2044
20639   0.1519
20640   0.2122
20641   0.1837
20642   0.2217
20643   0.2120
20644   0.0888
20645   0.0943
20646   0.0906
20647   0.0936
20648   0.0958
20649   0.1014
20650   0.1073
20651   0.1259
20652   0.1331
20653   0.1529
20654   0.2049
20655   0.2054
20656   0.2258
20657   0.2538
20658   0.0916
20659   0.0994
20660   0.0851
20661   0.0857
20662   0.0828
20663   0.0815
20664   0.0846
20665   0.1021
20666   0.0978
20667   0.0839
20668   0.1114
20669   0.1069
20670   0.1555
20671   0.1583
20672   0.1575
20673   0.1030
20674   0.1576
20675   0.1506
20676   0.1529
20677   0.0867
20678   0.0954
20679   0.0872
20680   0.0895
20681   0.0898
20682   0.0929
20683   0.0995
20684   0.1278
20685   0.1357
20686   0.1476
20687   0.1970
20688   0.1949
20689   0.1637
20690   0.2054
20691   0.2120
20692   0.0872
20693   0.0919
20694   0.0896
20695   0.0984
20696   0.0874
20697   0.0891
20698   0.0899
20699   0.0936
20700   0.0946
20701   0.0920
20702   0.0985
20703   0.1049
20704   0.1067
20705   0.1188
20706   0.1082
20707   0.1221
20708   0.1443
20709   0.0989
20710   0.1062
20711   0.1062
20712   0.1176
20713   0.0868
20714   0.0947
20715   0.0833
20716   0.0837
20717   0.0852
20718   0.0897
20719   0.0942
20720   0.1452
20721   0.1404
20722   0.1383
20723   0.2021
20724   0.2001
20725   0.1684
20726   0.2154
20727   0.2286
20728   0.2612
20729   0.2745
20730   0.0827
20731   0.0834
20732   0.0859
20733   0.0924
20734   0.0847
20735   0.0841
20736   0.0886
20737   0.0914
20738   0.0922
20739   0.1388
20740   0.1408
20741   0.1415
20742   0.0973
20743   0.1061
20744   0.1060
20745   0.1104
20746   0.1550
20747   0.1558
20748   0.1563
20749   0.0859
20750   0.0960
20751   0.0823
20752   0.0840
20753   0.0835
20754   0.0895
20755   0.0882
20756   0.0797
20757   0.0791
20758   0.0827
20759   0.0906
20760   0.0795
20761   0.0772
20762   0.0846
20763   0.0915
20764   0.0884
20765   0.0845
20766   0.0902
20767   0.0967
20768   0.0932
20769   0.1020
20770   0.0899
20771   0.0964
20772   0.0946
20773   0.0844
20774   0.0874
20775   0.0866
20776   0.0905
20777   0.0789
20778   0.0850
20779   0.0756
20780   0.0761
20781   0.0746
20782   0.0774
20783   0.0740
20784   0.0843
20785   0.0881
20786   0.1423
20787   0.1401
20788   0.1380
20789   0.0820
20790   0.1286
20791   0.1310
20792   0.1183
20793   0.1746
20794   0.1737
20795   0.1725
20796   0.0766
20797   0.0801
20798   0.0791
20799   0.0836
20800   0.0818
20801   0.0841
20802   0.0856
20803   0.0888
20804   0.0921
20805   0.0877
20806   0.0852
20807   0.0951
20808   0.0825
20809   0.0836
20810   0.0852
20811   0.0937
20812   0.0873
20813   0.0941
20814   0.0871
20815   0.0964
20816   0.0900
20817   0.0850
20818   0.0851
20819   0.0918
20820   0.0992
20821   0.0952
20822   0.0990
20823   0.1065
20824   0.0883
20825   0.0922
20826   0.0838
20827   0.0864
20828   0.0806
20829   0.0836
20830   0.0851
20831   0.0945
20832   0.0997
20833   0.1519
20834   0.1451
20835   0.1487
20836   0.0981
20837   0.1490
20838   0.1453
20839   0.1459
20840   0.0769
20841   0.0825
20842   0.0759
20843   0.0821
20844   0.0741
20845   0.0757
20846   0.0782
20847   0.0826
20848   0.0823
20849   0.0805
20850   0.0884
20851   0.0964
20852   0.0948
20853   0.1068
20854   0.0944
20855   0.1033
20856   0.0847
20857   0.0903
20858   0.0915
20859   0.1009
20860   0.0713
20861   0.0739
20862   0.0741
20863   0.0845
20864   0.0729
20865   0.0758
20866   0.0790
20867   0.0710
20868   0.0751
20869   0.0727
20870   0.0781
20871   0.0719
20872   0.0728
20873   0.0774
20874   0.0834
20875   0.0863
20876   0.0808
20877   0.1350
20878   0.1398
20879   0.0723
20880   0.0772
20881   0.0773
20882   0.0864
20883   0.0774
20884   0.0779
20885   0.0792
20886   0.0816
20887   0.0886
20888   0.0815
20889   0.1065
20890   0.0814
20891   0.1182
20892   0.1013
20893   0.0832
20894   0.0928
20895   0.0859
20896   0.0971
20897   0.1080
20898   0.1044
20899   0.0867
20900   0.0849
20901   0.1003
20902   0.1284
20903   0.1210
20904   0.1096
20905   0.1452
20906   0.1378
20907   0.0872
20908   0.0982
20909   0.0844
20910   0.0880
20911   0.0847
20912   0.0895
20913   0.0795
20914   0.0830
20915   0.0814
20916   0.0763
20917   0.0796
20918   0.0828
20919   0.0734
20920   0.0801
20921   0.0758
20922   0.0726
20923   0.0778
20924   0.0704
20925   0.0736
20926   0.0778
20927   0.0763
20928   0.0726
20929   0.0747
20930   0.0782
20931   0.0894
20932   0.0931
20933   0.0946
20934   0.1031
20935   0.1054
20936   0.1140
20937   0.0987
20938   0.1054
20939   0.1089
20940   0.1323
20941   0.1286
20942   0.1212
20943   0.1558
20944   0.1540
20945   0.0934
20946   0.0899
20947   0.0983
20948   0.1069
20949   0.0959
20950   0.0945
20951   0.1074
20952   0.1209
20953   0.1111
20954   0.1262
20955   0.1618
20956   0.1915
20957   0.2465
20958   0.2137
20959   0.0920
20960   0.0980
20961   0.0883
20962   0.0912
20963   0.0866
20964   0.0865
20965   0.0868
20966   0.0923
20967   0.0909
20968   0.0839
20969   0.0836
20970   0.0890
20971   0.0927
20972   0.0997
20973   0.1012
20974   0.1060
20975   0.1156
20976   0.1507
20977   0.1447
20978   0.1093
20979   0.1668
20980   0.1131
20981   0.1533
20982   0.1227
20983   0.1416
20984   0.1606
20985   0.1712
20986   0.1826
20987   0.2141
20988   0.2013
20989   0.2391
20990   0.2422
20991   0.2334
20992   0.1114
20993   0.1153
20994   0.1064
20995   0.1136
20996   0.1016
20997   0.1049
20998   0.1071
20999   0.1001
21000   0.1085
21001   0.0951
21002   0.0938
21003   0.0962
21004   0.1004
21005   0.1025
21006   0.1098
21007   0.1048
21008   0.1107
21009   0.1254
21010   0.0922
21011   0.0902
21012   0.0945
21013   0.1001
21014   0.0923
21015   0.0909
21016   0.0953
21017   0.1021
21018   0.0974
21019   0.0963
21020   0.0929
21021   0.0964
21022   0.0963
21023   0.1025
21024   0.0972
21025   0.1025
21026   0.1045
21027   0.0911
21028   0.0923
21029   0.0923
21030   0.0989
21031   0.1066
21032   0.1078
21033   0.0906
21034   0.0909
21035   0.0977
21036   0.1146
21037   0.1105
21038   0.1051
21039   0.1261
21040   0.1269
21041   0.0902
21042   0.0990
21043   0.0880
21044   0.0894
21045   0.0894
21046   0.0935
21047   0.0920
21048   0.0928
21049   0.1001
21050   0.1497
21051   0.1485
21052   0.1403
21053   0.0972
21054   0.1445
21055   0.1441
21056   0.1428
21057   0.0894
21058   0.0898
21059   0.0957
21060   0.1031
21061   0.0994
21062   0.1042
21063   0.1204
21064   0.1651
21065   0.1712
21066   0.1598
21067   0.1835
21068   0.1003
21069   0.1199
21070   0.1166
21071   0.1381
21072   0.1352
21073   0.1474
21074   0.1799
21075   0.1876
21076   0.2107
21077   0.2095
21078   0.2378
21079   0.1326
21080   0.1545
21081   0.1369
21082   0.1472
21083   0.1555
21084   0.1628
21085   0.1892
21086   0.2082
21087   0.2243
21088   0.2496
21089   0.3055
21090   0.3111
21091   0.3260
21092   0.3737
21093   0.1589
21094   0.2084
21095   0.1424
21096   0.1541
21097   0.1526
21098   0.1815
21099   0.1677
21100   0.1400
21101   0.1479
21102   0.1480
21103   0.1615
21104   0.1611
21105   0.1922
21106   0.1993
21107   0.2319
21108   0.2375
21109   0.2411
21110   0.1485
21111   0.2254
21112   0.1249
21113   0.1685
21114   0.1324
21115   0.1672
21116   0.1660
21117   0.2062
21118   0.2210
21119   0.2123
21120   0.2695
21121   0.2911
21122   0.3596
21123   0.4281
21124   0.4006
21125   0.5084
21126   0.5346
21127   0.2912
21128   0.3241
21129   0.3785
21130   0.4573
21131   0.1197
21132   0.1562
21133   0.0957
21134   0.1085
21135   0.0903
21136   0.0995
21137   0.0956
21138   0.0899
21139   0.1066
21140   0.0827
21141   0.0837
21142   0.0808
21143   0.0891
21144   0.0882
21145   0.1402
21146   0.1421
21147   0.1909
21148   0.1962
21149   0.1948
21150   0.1176
21151   0.1696
21152   0.1711
21153   0.1762
21154   0.0711
21155   0.0700
21156   0.0738
21157   0.0861
21158   0.0676
21159   0.0705
21160   0.0755
21161   0.1031
21162   0.1084
21163   0.0718
21164   0.1112
21165   0.1040
21166   0.0762
21167   0.1216
21168   0.1153
21169   0.0941
21170   0.1173
21171   0.1395
21172   0.1633
21173   0.2071
21174   0.2116
21175   0.2122
21176   0.0622
21177   0.0676
21178   0.0621
21179   0.0701
21180   0.0623
21181   0.0674
21182   0.0758
21183   0.0601
21184   0.0768
21185   0.0573
21186   0.0684
21187   0.0550
21188   0.0597
21189   0.0537
21190   0.0592
21191   0.0594
21192   0.0505
21193   0.0542
21194   0.0630
21195   0.0573
21196   0.0680
21197   0.0581
21198   0.0667
21199   0.0564
21200   0.0657
21201   0.0603
21202   0.0731
21203   0.0547
21204   0.0592
21205   0.0551
21206   0.0586
21207   0.0554
21208   0.0568
21209   0.0607
21210   0.0745
21211   0.0770
21212   0.0812
21213   0.1003
21214   0.0571
21215   0.0692
21216   0.0572
21217   0.0635
21218   0.0587
21219   0.0612
21220   0.0603
21221   0.0681
21222   0.0692
21223   0.0596
21224   0.0688
21225   0.0804
21226   0.0800
21227   0.0954
21228   0.0867
21229   0.1041
21230   0.0712
21231   0.0815
21232   0.0854
21233   0.1047
21234   0.0620
21235   0.0675
21236   0.0699
21237   0.0796
21238   0.0720
21239   0.0743
21240   0.0791
21241   0.0859
21242   0.0856
21243   0.0847
21244   0.0904
21245   0.0915
21246   0.0959
21247   0.1480
21248   0.1326
21249   0.1163
21250   0.1762
21251   0.1790
21252   0.1493
21253   0.1937
21254   0.1950
21255   0.1944
21256   0.0728
21257   0.0774
21258   0.0752
21259   0.0783
21260   0.0780
21261   0.0797
21262   0.0821
21263   0.0905
21264   0.0932
21265   0.0744
21266   0.0784
21267   0.0920
21268   0.0782
21269   0.0928
21270   0.0725
21271   0.0796
21272   0.0806
21273   0.0788
21274   0.0939
21275   0.0770
21276   0.0901
21277   0.0833
21278   0.0864
21279   0.0944
21280   0.1046
21281   0.1001
21282   0.1129
21283   0.1046
21284   0.0937
21285   0.1026
21286   0.0899
21287   0.0950
21288   0.0911
21289   0.0982
21290   0.1042
21291   0.1078
21292   0.1123
21293   0.1196
21294   0.1544
21295   0.1528
21296   0.1911
21297   0.1663
21298   0.0839
21299   0.0879
21300   0.0804
21301   0.0852
21302   0.0777
21303   0.0828
21304   0.0824
21305   0.0731
21306   0.0796
21307   0.0695
21308   0.0731
21309   0.0665
21310   0.0678
21311   0.0703
21312   0.0941
21313   0.1093
21314   0.1614
21315   0.1647
21316   0.1594
21317   0.0908
21318   0.1448
21319   0.1436
21320   0.1514
21321   0.0642
21322   0.0683
21323   0.0625
21324   0.0656
21325   0.0604
21326   0.0613
21327   0.0633
21328   0.0714
21329   0.0682
21330   0.0655
21331   0.0778
21332   0.0890
21333   0.0838
21334   0.0986
21335   0.0758
21336   0.0652
21337   0.0663
21338   0.0678
21339   0.0758
21340   0.0843
21341   0.0842
21342   0.0968
21343   0.0835
21344   0.0952
21345   0.0614
21346   0.0674
21347   0.0626
21348   0.0660
21349   0.0646
21350   0.0673
21351   0.0727
21352   0.0782
21353   0.0816
21354   0.1332
21355   0.1359
21356   0.1334
21357   0.0822
21358   0.1022
21359   0.0951
21360   0.1027
21361   0.1527
21362   0.1523
21363   0.1534
21364   0.0622
21365   0.0680
21366   0.0613
21367   0.0670
21368   0.0600
21369   0.0628
21370   0.0647
21371   0.0600
21372   0.0669
21373   0.0590
21374   0.0605
21375   0.0609
21376   0.0637
21377   0.0639
21378   0.0683
21379   0.0678
21380   0.0649
21381   0.0699
21382   0.0705
21383   0.0676
21384   0.0738
21385   0.0737
21386   0.0693
21387   0.0706
21388   0.0718
21389   0.0777
21390   0.0826
21391   0.0812
21392   0.0742
21393   0.0740
21394   0.0773
21395   0.0603
21396   0.0596
21397   0.0652
21398   0.0718
21399   0.0670
21400   0.0644
21401   0.0801
21402   0.1278
21403   0.1464
21404   0.2104
21405   0.0928
21406   0.1544
21407   0.1499
21408   0.1509
21409   0.0692
21410   0.0772
21411   0.0685
21412   0.0693
21413   0.0728
21414   0.0763
21415   0.0749
21416   0.0916
21417   0.0910
21418   0.0894
21419   0.1172
21420   0.1150
21421   0.0869
21422   0.0896
21423   0.0926
21424   0.0983
21425   0.1202
21426   0.1311
21427   0.0971
21428   0.1385
21429   0.1517
21430   0.1312
21431   0.0761
21432   0.0865
21433   0.0732
21434   0.0737
21435   0.0754
21436   0.0790
21437   0.0800
21438   0.1055
21439   0.1044
21440   0.1170
21441   0.1327
21442   0.0753
21443   0.0778
21444   0.0782
21445   0.0836
21446   0.0797
21447   0.0813
21448   0.0875
21449   0.1351
21450   0.1290
21451   0.1512
21452   0.1186
21453   0.1709
21454   0.1762
21455   0.1698
21456   0.0811
21457   0.0874
21458   0.0832
21459   0.0864
21460   0.0896
21461   0.0968
21462   0.1046
21463   0.1094
21464   0.1153
21465   0.1193
21466   0.1485
21467   0.1405
21468   0.1636
21469   0.1556
21470   0.0860
21471   0.0996
21472   0.0811
21473   0.0873
21474   0.0812
21475   0.0884
21476   0.0893
21477   0.1202
21478   0.1174
21479   0.1176
21480   0.1354
21481   0.0757
21482   0.0756
21483   0.0783
21484   0.0851
21485   0.0794
21486   0.0810
21487   0.0915
21488   0.0979
21489   0.1035
21490   0.0994
21491   0.1442
21492   0.1464
21493   0.1052
21494   0.1556
21495   0.1465
21496   0.1079
21497   0.1575
21498   0.1278
21499   0.1220
21500   0.1460
21501   0.1521
21502   0.2238
21503   0.2586
21504   0.2772
21505   0.0768
21506   0.0959
21507   0.0725
21508   0.0852
21509   0.0704
21510   0.0769
21511   0.0761
21512   0.1218
21513   0.1211
21514   0.1221
21515   0.1242
21516   0.0657
21517   0.0695
21518   0.0628
21519   0.0656
21520   0.0612
21521   0.0643
21522   0.0662
21523   0.0591
21524   0.0631
21525   0.0576
21526   0.0598
21527   0.0563
21528   0.0584
21529   0.0568
21530   0.0608
21531   0.0602
21532   0.0571
21533   0.0611
21534   0.0678
21535   0.0656
21536   0.0755
21537   0.0665
21538   0.0745
21539   0.0624
21540   0.0706
21541   0.0668
21542   0.0772
21543   0.0565
21544   0.0590
21545   0.0582
21546   0.0616
21547   0.0585
21548   0.0599
21549   0.0634
21550   0.0787
21551   0.0794
21552   0.0711
21553   0.0900
21554   0.0896
21555   0.0721
21556   0.0813
21557   0.0787
21558   0.0574
21559   0.0612
21560   0.0576
21561   0.0617
21562   0.0578
21563   0.0584
21564   0.0644
21565   0.1058
21566   0.1114
21567   0.0820
21568   0.1323
21569   0.1258
21570   0.0831
21571   0.0745
21572   0.1332
21573   0.1341
21574   0.1333
21575   0.0605
21576   0.0669
21577   0.0616
21578   0.0641
21579   0.0634
21580   0.0665
21581   0.0675
21582   0.0716
21583   0.0741
21584   0.1290
21585   0.1299
21586   0.1280
21587   0.0759
21588   0.1292
21589   0.1165
21590   0.1063
21591   0.1633
21592   0.1635
21593   0.1626
21594   0.0630
21595   0.0659
21596   0.0650
21597   0.0699
21598   0.0652
21599   0.0655
21600   0.0682
21601   0.0730
21602   0.0726
21603   0.0705
21604   0.0791
21605   0.0885
21606   0.0818
21607   0.0916
21608   0.0756
21609   0.0698
21610   0.0714
21611   0.0733
21612   0.0774
21613   0.0848
21614   0.0802
21615   0.0884
21616   0.0805
21617   0.0884
21618   0.0676
21619   0.0735
21620   0.0692
21621   0.0714
21622   0.0729
21623   0.0763
21624   0.0765
21625   0.0810
21626   0.0788
21627   0.0818
21628   0.1167
21629   0.1276
21630   0.0746
21631   0.0762
21632   0.0795
21633   0.0878
21634   0.0967
21635   0.0926
21636   0.0833
21637   0.0849
21638   0.0932
21639   0.1153
21640   0.1126
21641   0.0993
21642   0.1281
21643   0.1220
21644   0.0855
21645   0.0914
21646   0.0876
21647   0.0902
21648   0.0934
21649   0.0979
21650   0.1030
21651   0.1089
21652   0.1135
21653   0.1121
21654   0.1437
21655   0.1546
21656   0.1976
21657   0.1701
21658   0.0930
21659   0.1062
21660   0.0847
21661   0.0841
21662   0.0838
21663   0.0912
21664   0.0836
21665   0.0825
21666   0.0847
21667   0.0846
21668   0.0869
21669   0.0877
21670   0.0907
21671   0.0878
21672   0.0873
21673   0.0926
21674   0.0920
21675   0.1034
21676   0.1147
21677   0.1078
21678   0.1235
21679   0.0999
21680   0.0923
21681   0.0962
21682   0.1002
21683   0.1050
21684   0.1164
21685   0.1061
21686   0.1156
21687   0.1079
21688   0.1184
21689   0.0949
21690   0.1046
21691   0.1028
21692   0.1093
21693   0.1149
21694   0.1198
21695   0.1330
21696   0.1495
21697   0.1377
21698   0.1578
21699   0.1483
21700   0.1830
21701   0.1897
21702   0.1859
21703   0.1176
21704   0.1316
21705   0.1143
21706   0.1126
21707   0.1233
21708   0.1298
21709   0.1455
21710   0.1646
21711   0.1771
21712   0.1966
21713   0.2405
21714   0.2526
21715   0.2366
21716   0.2815
21717   0.2941
21718   0.1161
21719   0.1146
21720   0.1229
21721   0.1344
21722   0.1235
21723   0.1227
21724   0.1225
21725   0.1482
21726   0.1638
21727   0.2065
21728   0.1474
21729   0.1949
21730   0.1905
21731   0.1965
21732   0.1455
21733   0.2354
21734   0.1069
21735   0.1336
21736   0.1126
21737   0.1397
21738   0.1454
21739   0.1851
21740   0.1569
21741   0.1666
21742   0.2038
21743   0.2167
21744   0.1132
21745   0.1439
21746   0.1268
21747   0.1444
21748   0.1574
21749   0.1763
21750   0.2133
21751   0.2941
21752   0.2384
21753   0.2100
21754   0.2394
21755   0.1478
21756   0.1874
21757   0.1173
21758   0.1145
21759   0.1226
21760   0.1352
21761   0.1413
21762   0.1873
21763   0.1622
21764   0.1972
21765   0.2257
21766   0.1168
21767   0.1372
21768   0.1147
21769   0.1335
21770   0.1104
21771   0.1140
21772   0.1096
21773   0.1125
21774   0.1148
21775   0.1117
21776   0.1519
21777   0.2238
21778   0.1604
21779   0.2329
21780   0.1360
21781   0.1518
21782   0.1804
21783   0.2579
21784   0.1896
21785   0.2699
21786   0.1138
21787   0.1206
21788   0.1161
21789   0.1163
21790   0.1259
21791   0.1384
21792   0.1555
21793   0.1945
21794   0.2042
21795   0.1793
21796   0.2057
21797   0.1079
21798   0.1166
21799   0.0960
21800   0.1031
21801   0.0860
21802   0.0872
21803   0.0942
21804   0.0992
21805   0.0965
21806   0.1446
21807   0.1427
21808   0.1433
21809   0.1132
21810   0.1602
21811   0.1545
21812   0.1590
21813   0.0771
21814   0.0782
21815   0.0748
21816   0.0806
21817   0.0716
21818   0.0726
21819   0.0763
21820   0.0990
21821   0.0952
21822   0.0857
21823   0.1072
21824   0.1168
21825   0.0918
21826   0.1082
21827   0.1103
21828   0.1154
21829   0.1556
21830   0.1526
21831   0.0982
21832   0.1297
21833   0.1390
21834   0.1423
21835   0.0721
21836   0.0810
21837   0.0679
21838   0.0680
21839   0.0692
21840   0.0765
21841   0.0807
21842   0.1471
21843   0.1548
21844   0.1027
21845   0.1781
21846   0.1702
21847   0.0891
21848   0.0909
21849   0.1287
21850   0.1680
21851   0.1343
21852   0.0643
21853   0.0685
21854   0.0646
21855   0.0705
21856   0.0639
21857   0.0647
21858   0.0711
21859   0.0770
21860   0.0766
21861   0.0758
21862   0.0864
21863   0.1001
21864   0.0621
21865   0.0682
21866   0.0602
21867   0.0637
21868   0.0590
21869   0.0630
21870   0.0607
21871   0.0634
21872   0.0668
21873   0.1246
21874   0.1248
21875   0.1257
21876   0.0693
21877   0.0996
21878   0.0919
21879   0.0807
21880   0.1383
21881   0.1384
21882   0.1371
21883   0.0576
21884   0.0617
21885   0.0568
21886   0.0598
21887   0.0571
21888   0.0600
21889   0.0609
21890   0.0845
21891   0.0724
21892   0.1317
21893   0.1320
21894   0.1311
21895   0.0856
21896   0.1398
21897   0.1382
21898   0.1452
21899   0.0583
21900   0.0610
21901   0.0619
21902   0.0654
21903   0.0661
21904   0.0720
21905   0.0743
21906   0.1289
21907   0.1302
21908   0.1296
21909   0.0658
21910   0.0655
21911   0.0724
21912   0.0790
21913   0.0766
21914   0.0798
21915   0.0906
21916   0.1616
21917   0.1732
21918   0.2284
21919   0.2295
21920   0.2277
21921   0.1284
21922   0.1785
21923   0.1993
21924   0.1671
21925   0.2111
21926   0.2120
21927   0.2110
21928   0.0757
21929   0.0836
21930   0.0751
21931   0.0783
21932   0.0802
21933   0.0887
21934   0.0987
21935   0.1081
21936   0.1075
21937   0.1284
21938   0.1199
21939   0.1667
21940   0.1631
21941   0.1609
21942   0.0762
21943   0.0889
21944   0.0701
21945   0.0713
21946   0.0705
21947   0.0736
21948   0.0755
21949   0.0789
21950   0.0826
21951   0.0801
21952   0.0898
21953   0.0868
21954   0.0685
21955   0.0732
21956   0.0728
21957   0.0837
21958   0.0712
21959   0.0722
21960   0.0778
21961   0.0807
21962   0.0865
21963   0.0918
21964   0.0975
21965   0.1055
21966   0.1240
21967   0.1405
21968   0.1431
21969   0.1308
21970   0.1707
21971   0.1759
21972   0.2158
21973   0.2531
21974   0.1854
21975   0.1997
21976   0.2200
21977   0.2572
21978   0.0701
21979   0.0804
21980   0.0688
21981   0.0747
21982   0.0680
21983   0.0650
21984   0.0838
21985   0.1129
21986   0.1229
21987   0.1057
21988   0.1195
21989   0.0714
21990   0.0972
21991   0.0657
21992   0.0719
21993   0.0752
21994   0.0940
21995   0.0832
21996   0.0681
21997   0.0812
21998   0.0630
21999   0.0721
22000   0.0593
22001   0.0641
22002   0.0681
22003   0.0789
22004   0.0910
22005   0.0736
22006   0.0882
22007   0.1114
22008   0.1047
22009   0.1245
22010   0.1246
22011   0.1602
22012   0.1807
22013   0.1054
22014   0.1258
22015   0.1335
22016   0.1731
22017   0.0536
22018   0.0544
22019   0.0556
22020   0.0647
22021   0.0510
22022   0.0517
22023   0.0541
22024   0.0571
22025   0.0614
22026   0.0608
22027   0.0736
22028   0.0498
22029   0.0579
22030   0.0482
22031   0.0532
22032   0.0478
22033   0.0522
22034   0.0541
22035   0.0475
22036   0.0557
22037   0.0525
22038   0.0627
22039   0.0532
22040   0.0595
22041   0.0620
22042   0.0684
22043   0.0726
22044   0.0701
22045   0.0773
22046   0.0542
22047   0.0612
22048   0.0548
22049   0.0566
22050   0.0542
22051   0.0570
22052   0.0549
22053   0.0592
22054   0.0595
22055   0.0530
22056   0.0555
22057   0.0619
22058   0.0577
22059   0.0655
22060   0.0585
22061   0.0655
22062   0.0565
22063   0.0635
22064   0.0591
22065   0.0684
22066   0.0522
22067   0.0623
22068   0.0505
22069   0.0579
22070   0.0501
22071   0.0516
22072   0.0579
22073   0.0639
22074   0.0683
22075   0.1275
22076   0.1265
22077   0.1261
22078   0.0703
22079   0.1270
22080   0.1286
22081   0.1290
22082   0.0513
22083   0.0627
22084   0.0500
22085   0.0537
22086   0.0514
22087   0.0541
22088   0.0530
22089   0.0594
22090   0.0611
22091   0.0545
22092   0.0656
22093   0.0644
22094   0.0576
22095   0.0646
22096   0.0734
22097   0.0850
22098   0.0849
22099   0.0543
22100   0.0601
22101   0.0579
22102   0.0630
22103   0.0607
22104   0.0633
22105   0.0656
22106   0.0695
22107   0.0714
22108   0.0904
22109   0.0727
22110   0.1002
22111   0.1232
22112   0.0927
22113   0.1030
22114   0.0814
22115   0.0940
22116   0.0624
22117   0.0649
22118   0.0667
22119   0.0718
22120   0.0808
22121   0.0814
22122   0.0722
22123   0.0748
22124   0.0796
22125   0.0870
22126   0.0916
22127   0.0771
22128   0.0868
22129   0.0868
22130   0.0759
22131   0.0823
22132   0.0780
22133   0.0798
22134   0.0849
22135   0.0922
22136   0.0947
22137   0.1258
22138   0.1375
22139   0.1478
22140   0.2119
22141   0.2075
22142   0.1730
22143   0.2215
22144   0.2302
22145   0.0823
22146   0.0911
22147   0.0767
22148   0.0788
22149   0.0750
22150   0.0836
22151   0.0676
22152   0.0725
22153   0.0693
22154   0.0689
22155   0.0790
22156   0.0828
22157   0.1358
22158   0.1367
22159   0.1376
22160   0.0742
22161   0.1316
22162   0.1276
22163   0.1310
22164   0.0797
22165   0.0959
22166   0.0737
22167   0.0719
22168   0.0761
22169   0.0838
22170   0.0741
22171   0.0791
22172   0.0824
22173   0.0994
22174   0.0798
22175   0.1298
22176   0.1325
22177   0.1337
22178   0.0816
22179   0.0906
22180   0.0836
22181   0.0830
22182   0.0943
22183   0.1012
22184   0.1021
22185   0.0944
22186   0.1078
22187   0.0879
22188   0.0891
22189   0.0880
22190   0.0932
22191   0.0917
22192   0.1161
22193   0.1066
22194   0.1133
22195   0.1554
22196   0.1501
22197   0.1948
22198   0.1954
22199   0.1977
22200   0.1373
22201   0.1836
22202   0.1813
22203   0.1819
22204   0.0872
22205   0.0952
22206   0.0880
22207   0.0943
22208   0.0894
22209   0.0945
22210   0.1024
22211   0.1228
22212   0.1451
22213   0.1616
22214   0.2246
22215   0.2290
22216   0.0846
22217   0.1105
22218   0.0804
22219   0.1019
22220   0.0740
22221   0.0762
22222   0.0775
22223   0.0766
22224   0.0861
22225   0.0818
22226   0.0685
22227   0.0724
22228   0.0654
22229   0.0689
22230   0.0625
22231   0.0638
22232   0.0641
22233   0.0690
22234   0.0698
22235   0.1264
22236   0.1266
22237   0.1272
22238   0.0702
22239   0.0845
22240   0.0866
22241   0.0764
22242   0.1312
22243   0.1330
22244   0.1312
22245   0.0612
22246   0.0656
22247   0.0597
22248   0.0621
22249   0.0585
22250   0.0616
22251   0.0631
22252   0.0739
22253   0.0702
22254   0.0726
22255   0.1173
22256   0.1231
22257   0.1223
22258   0.1784
22259   0.1980
22260   0.1316
22261   0.1706
22262   0.1552
22263   0.2129
22264   0.2573
22265   0.2459
22266   0.1909
22267   0.2354
22268   0.1990
22269   0.0568
22270   0.0598
22271   0.0602
22272   0.0679
22273   0.0758
22274   0.0757
22275   0.0602
22276   0.0631
22277   0.0686
22278   0.0760
22279   0.0794
22280   0.0748
22281   0.0855
22282   0.0904
22283   0.0575
22284   0.0630
22285   0.0551
22286   0.0585
22287   0.0518
22288   0.0530
22289   0.0550
22290   0.0597
22291   0.0574
22292   0.0600
22293   0.0496
22294   0.0547
22295   0.0477
22296   0.0512
22297   0.0458
22298   0.0489
22299   0.0492
22300   0.0532
22301   0.0563
22302   0.0501
22303   0.0540
22304   0.0593
22305   0.0605
22306   0.0697
22307   0.0633
22308   0.0730
22309   0.0564
22310   0.0635
22311   0.0622
22312   0.0726
22313   0.0428
22314   0.0468
22315   0.0440
22316   0.0504
22317   0.0433
22318   0.0469
22319   0.0466
22320   0.0515
22321   0.0534
22322   0.0469
22323   0.0518
22324   0.0608
22325   0.0547
22326   0.0627
22327   0.0530
22328   0.0492
22329   0.0552
22330   0.0593
22331   0.0645
22332   0.0750
22333   0.0616
22334   0.0695
22335   0.0678
22336   0.0805
22337   0.0432
22338   0.0466
22339   0.0446
22340   0.0482
22341   0.0458
22342   0.0476
22343   0.0526
22344   0.0584
22345   0.0621
22346   0.1198
22347   0.1229
22348   0.1250
22349   0.0587
22350   0.1204
22351   0.1198
22352   0.1217
22353   0.0467
22354   0.0545
22355   0.0497
22356   0.0568
22357   0.0508
22358   0.0512
22359   0.0669
22360   0.1301
22361   0.1165
22362   0.0811
22363   0.1290
22364   0.1436
22365   0.0734
22366   0.0839
22367   0.0787
22368   0.0513
22369   0.0636
22370   0.0493
22371   0.0530
22372   0.0513
22373   0.0565
22374   0.0553
22375   0.0599
22376   0.0643
22377   0.0668
22378   0.0858
22379   0.0818
22380   0.1358
22381   0.1388
22382   0.1366
22383   0.0884
22384   0.1452
22385   0.1439
22386   0.1390
22387   0.0524
22388   0.0795
22389   0.0562
22390   0.0828
22391   0.0546
22392   0.0572
22393   0.0623
22394   0.0701
22395   0.0807
22396   0.1364
22397   0.1400
22398   0.1352
22399   0.0943
22400   0.1186
22401   0.1174
22402   0.1120
22403   0.1561
22404   0.1607
22405   0.1573
22406   0.0542
22407   0.0633
22408   0.0536
22409   0.0587
22410   0.0560
22411   0.0604
22412   0.0628
22413   0.0671
22414   0.0685
22415   0.0723
22416   0.0760
22417   0.0814
22418   0.0794
22419   0.0833
22420   0.0910
22421   0.0792
22422   0.0785
22423   0.0893
22424   0.0951
22425   0.0926
22426   0.1113
22427   0.1041
22428   0.1058
22429   0.1186
22430   0.0570
22431   0.0629
22432   0.0601
22433   0.0650
22434   0.0640
22435   0.0726
22436   0.0661
22437   0.0681
22438   0.0815
22439   0.0726
22440   0.0819
22441   0.0804
22442   0.0939
22443   0.0949
22444   0.1343
22445   0.1545
22446   0.1436
22447   0.2081
22448   0.1909
22449   0.1614
22450   0.1753
22451   0.1981
22452   0.2404
22453   0.2881
22454   0.2951
22455   0.2881
22456   0.2578
22457   0.3444
22458   0.3943
22459   0.4320
22460   0.4395
22461   0.0916
22462   0.1004
22463   0.1131
22464   0.1389
22465   0.1521
22466   0.1423
22467   0.1265
22468   0.1248
22469   0.1527
22470   0.1802
22471   0.1551
22472   0.1642
22473   0.1897
22474   0.1848
22475   0.1333
22476   0.1525
22477   0.1269
22478   0.1224
22479   0.1352
22480   0.1586
22481   0.1370
22482   0.1628
22483   0.1772
22484   0.1518
22485   0.2134
22486   0.1747
22487   0.1675
22488   0.1710
22489   0.2115
22490   0.2272
22491   0.2682
22492   0.2550
22493   0.2700
22494   0.3005
22495   0.3005
22496   0.3014
22497   0.1278
22498   0.1478
22499   0.1097
22500   0.1022
22501   0.1122
22502   0.1277
22503   0.0954
22504   0.0916
22505   0.1119
22506   0.0881
22507   0.1087
22508   0.0944
22509   0.0793
22510   0.0823
22511   0.0974
22512   0.1227
22513   0.1236
22514   0.1389
22515   0.1474
22516   0.1499
22517   0.1579
22518   0.1821
22519   0.2098
22520   0.2004
22521   0.2535
22522   0.2734
22523   0.1323
22524   0.1507
22525   0.1165
22526   0.1264
22527   0.1096
22528   0.1186
22529   0.1266
22530   0.1813
22531   0.1745
22532   0.2057
22533   0.1160
22534   0.1609
22535   0.1654
22536   0.1619
22537   0.0940
22538   0.0941
22539   0.1012
22540   0.1196
22541   0.0998
22542   0.1018
22543   0.1189
22544   0.1764
22545   0.1633
22546   0.2152
22547   0.2125
22548   0.2100
22549   0.1454
22550   0.1798
22551   0.1973
22552   0.1955
22553   0.2381
22554   0.2375
22555   0.2400
22556   0.0959
22557   0.1219
22558   0.0853
22559   0.0975
22560   0.0818
22561   0.0896
22562   0.0896
22563   0.0916
22564   0.1032
22565   0.0895
22566   0.1038
22567   0.1171
22568   0.1057
22569   0.1206
22570   0.0914
22571   0.0811
22572   0.0742
22573   0.0767
22574   0.0761
22575   0.0798
22576   0.0932
22577   0.1069
22578   0.0846
22579   0.0924
22580   0.0704
22581   0.0682
22582   0.0737
22583   0.0847
22584   0.0708
22585   0.0672
22586   0.0851
22587   0.0991
22588   0.0874
22589   0.1052
22590   0.0971
22591   0.1482
22592   0.1424
22593   0.1457
22594   0.0726
22595   0.0863
22596   0.0651
22597   0.0639
22598   0.0648
22599   0.0731
22600   0.0737
22601   0.0944
22602   0.1043
22603   0.0939
22604   0.1577
22605   0.0588
22606   0.0665
22607   0.0626
22608   0.0768
22609   0.0648
22610   0.0756
22611   0.0823
22612   0.0600
22613   0.0966
22614   0.0637
22615   0.0977
22616   0.0564
22617   0.0587
22618   0.0605
22619   0.1071
22620   0.1066
22621   0.1111
22622   0.1630
22623   0.0527
22624   0.0626
22625   0.0511
22626   0.0571
22627   0.0527
22628   0.0590
22629   0.0660
22630   0.1217
22631   0.1156
22632   0.1484
22633   0.1884
22634   0.0488
22635   0.0582
22636   0.0456
22637   0.0505
22638   0.0444
22639   0.0472
22640   0.0487
22641   0.0775
22642   0.0910
22643   0.1533
22644   0.1474
22645   0.1457
22646   0.0737
22647   0.1061
22648   0.1088
22649   0.0744
22650   0.1291
22651   0.1283
22652   0.1291
22653   0.0438
22654   0.0513
22655   0.0453
22656   0.0524
22657   0.0451
22658   0.0488
22659   0.0485
22660   0.0583
22661   0.0572
22662   0.0517
22663   0.0586
22664   0.0452
22665   0.0484
22666   0.0469
22667   0.0503
22668   0.0491
22669   0.0506
22670   0.0563
22671   0.0628
22672   0.0664
22673   0.0584
22674   0.0643
22675   0.0711
22676   0.0764
22677   0.0898
22678   0.0844
22679   0.1003
22680   0.0708
22681   0.0809
22682   0.0838
22683   0.1015
22684   0.0505
22685   0.0564
22686   0.0551
22687   0.0634
22688   0.0581
22689   0.0575
22690   0.0645
22691   0.0729
22692   0.0713
22693   0.0653
22694   0.0640
22695   0.1360
22696   0.0946
22697   0.1592
22698   0.1018
22699   0.1174
22700   0.1127
22701   0.0878
22702   0.0964
22703   0.0759
22704   0.0764
22705   0.0717
22706   0.0733
22707   0.0779
22708   0.1164
22709   0.1226
22710   0.1781
22711   0.1770
22712   0.1803
22713   0.1528
22714   0.2069
22715   0.2089
22716   0.2051
22717   0.0699
22718   0.0752
22719   0.0724
22720   0.0787
22721   0.0780
22722   0.0868
22723   0.0827
22724   0.1112
22725   0.1060
22726   0.1259
22727   0.1885
22728   0.1676
22729   0.1887
22730   0.2144
22731   0.0877
22732   0.1255
22733   0.0819
22734   0.0970
22735   0.0886
22736   0.0980
22737   0.1093
22738   0.1624
22739   0.1319
22740   0.1425
22741   0.1607
22742   0.0810
22743   0.0813
22744   0.0871
22745   0.0975
22746   0.0874
22747   0.0889
22748   0.1073
22749   0.1447
22750   0.1518
22751   0.1118
22752   0.1695
22753   0.1672
22754   0.0819
22755   0.0903
22756   0.0786
22757   0.0842
22758   0.0779
22759   0.0908
22760   0.0889
22761   0.1425
22762   0.1363
22763   0.1863
22764   0.1194
22765   0.1665
22766   0.1780
22767   0.1729
22768   0.0771
22769   0.0931
22770   0.0796
22771   0.0903
22772   0.0845
22773   0.0913
22774   0.1033
22775   0.1784
22776   0.1584
22777   0.2168
22778   0.2110
22779   0.2121
22780   0.1675
22781   0.2218
22782   0.2196
22783   0.2257
22784   0.0793
22785   0.0898
22786   0.0754
22787   0.0811
22788   0.0751
22789   0.0818
22790   0.0871
22791   0.0668
22792   0.0767
22793   0.0604
22794   0.0660
22795   0.0565
22796   0.0616
22797   0.0583
22798   0.0667
22799   0.0637
22800   0.0588
22801   0.0667
22802   0.0748
22803   0.0716
22804   0.0824
22805   0.0671
22806   0.0604
22807   0.0650
22808   0.0697
22809   0.0732
22810   0.0829
22811   0.0752
22812   0.0853
22813   0.0767
22814   0.0870
22815   0.0583
22816   0.0843
22817   0.0544
22818   0.0700
22819   0.0533
22820   0.0569
22821   0.0612
22822   0.0700
22823   0.0667
22824   0.0657
22825   0.0713
22826   0.0508
22827   0.0595
22828   0.0509
22829   0.0592
22830   0.0518
22831   0.0528
22832   0.0573
22833   0.0634
22834   0.0675
22835   0.0569
22836   0.0655
22837   0.0749
22838   0.0704
22839   0.0818
22840   0.0653
22841   0.0578
22842   0.0630
22843   0.0679
22844   0.0723
22845   0.0833
22846   0.0745
22847   0.0860
22848   0.0767
22849   0.0890
22850   0.0569
22851   0.0762
22852   0.0563
22853   0.0612
22854   0.0706
22855   0.0717
22856   0.0591
22857   0.0656
22858   0.0669
22859   0.0760
22860   0.0769
22861   0.0657
22862   0.0722
22863   0.0778
22864   0.0569
22865   0.0623
22866   0.0571
22867   0.0613
22868   0.0612
22869   0.0765
22870   0.0612
22871   0.0943
22872   0.1018
22873   0.1395
22874   0.1991
22875   0.1991
22876   0.0655
22877   0.0878
22878   0.0678
22879   0.0701
22880   0.0872
22881   0.1036
22882   0.1068
22883   0.0803
22884   0.1125
22885   0.0625
22886   0.0688
22887   0.0682
22888   0.0868
22889   0.0925
22890   0.1467
22891   0.1484
22892   0.1412
22893   0.0626
22894   0.0786
22895   0.0704
22896   0.0856
22897   0.0802
22898   0.0863
22899   0.1088
22900   0.1503
22901   0.1171
22902   0.1826
22903   0.2599
22904   0.2389
22905   0.1847
22906   0.2254
22907   0.2340
22908   0.0751
22909   0.0787
22910   0.0819
22911   0.0957
22912   0.0818
22913   0.0785
22914   0.0925
22915   0.1043
22916   0.1020
22917   0.0977
22918   0.1066
22919   0.1169
22920   0.1621
22921   0.1650
22922   0.1571
22923   0.1065
22924   0.1519
22925   0.1551
22926   0.1505
22927   0.0907
22928   0.1041
22929   0.0944
22930   0.1149
22931   0.1233
22932   0.1280
22933   0.0891
22934   0.0910
22935   0.1062
22936   0.1258
22937   0.1283
22938   0.1334
22939   0.1711
22940   0.1720
22941   0.0803
22942   0.0843
22943   0.0796
22944   0.0860
22945   0.0806
22946   0.0816
22947   0.0885
22948   0.1001
22949   0.0999
22950   0.0850
22951   0.0960
22952   0.1108
22953   0.1038
22954   0.1231
22955   0.1017
22956   0.1153
22957   0.0920
22958   0.1055
22959   0.1000
22960   0.1170
22961   0.0889
22962   0.1116
22963   0.1001
22964   0.1175
22965   0.1139
22966   0.1234
22967   0.1590
22968   0.1976
22969   0.1765
22970   0.2094
22971   0.2182
22972   0.2575
22973   0.2615
22974   0.2630
22975   0.1392
22976   0.1952
22977   0.1803
22978   0.2170
22979   0.2334
22980   0.2446
22981   0.3168
22982   0.3617
22983   0.3712
22984   0.4051
22985   0.4050
22986   0.4014
22987   0.3696
22988   0.3776
22989   0.3834
22990   0.4668
22991   0.5046
22992   0.5063
22993   0.5054
22994   0.2793
22995   0.3146
22996   0.3413
