# Supplementary material for: Neuraminidase as a novel therapeutic management strategy for Alzheimer’s disease: evidenced through molecular docking, molecular dynamic simulation and gene expression analysis
Source: Front Chem. 2025 May 30;13:1574702. doi: 10.3389/fchem.2025.1574702 (PMC12163420; doi:10.3389/fchem.2025.1574702)
Supplement: Supplementary file 1 [file DataSheet1.zip › supplementary files/RMSD, RMSF, Gyration results/rmsf_p_1234.xvg]

# This file was created Mon Apr 21 04:26:59 2025
# Created by:
#                       :-) GROMACS - gmx rmsf, 2024.5 (-:
# 
# Executable:   /usr/local/gromacs/bin/gmx
# Data prefix:  /usr/local/gromacs
# Working dir:  /home/mj/Desktop/simulation/3. Oseltamivir with Neuraminidase/1. Oseltamivir with neurominidase MD simulation gromacs
# Command line:
#   gmx rmsf -s MD_1234.tpr -f MD_1234_center.xtc -o rmsf_p_1234.xvg
# gmx rmsf is part of G R O M A C S:
#
# Gnomes, ROck Monsters And Chili Sauce
#
@    title "RMS fluctuation"
@    xaxis  label "Atom"
@    yaxis  label "(nm)"
@TYPE xy
    1   1.7077
    2   1.7162
    3   1.7275
    4   1.7200
    5   1.6678
    6   1.6656
    7   1.6525
    8   1.6330
    9   1.6365
   10   1.6394
   11   1.6367
   12   1.6371
   13   1.6965
   14   1.7069
   15   1.7116
   16   1.7167
   17   1.6558
   18   1.6827
   19   1.6221
   20   1.6098
   21   1.6069
   22   1.5920
   23   1.6216
   24   1.6334
   25   1.6350
   26   1.6153
   27   1.6099
   28   1.6094
   29   1.6355
   30   1.6467
   31   1.6388
   32   1.6518
   33   1.6491
   34   1.6619
   35   1.6746
   36   1.6823
   37   1.6848
   38   1.6857
   39   1.5987
   40   1.6168
   41   1.5752
   42   1.5654
   43   1.5661
   44   1.5787
   45   1.5351
   46   1.5332
   47   1.5235
   48   1.5269
   49   1.5365
   50   1.5447
   51   1.5585
   52   1.5544
   53   1.5479
   54   1.4985
   55   1.4948
   56   1.4968
   57   1.4955
   58   1.5747
   59   1.5694
   60   1.5925
   61   1.5995
   62   1.6062
   63   1.6136
   64   1.6392
   65   1.6628
   66   1.6469
   67   1.6438
   68   1.5849
   69   1.5718
   70   1.5857
   71   1.6003
   72   1.5682
   73   1.5468
   74   1.5697
   75   1.5832
   76   1.5719
   77   1.6125
   78   1.6224
   79   1.6341
   80   1.6279
   81   1.6742
   82   1.6947
   83   1.6935
   84   1.6739
   85   1.6645
   86   1.6961
   87   1.7119
   88   1.7029
   89   1.6325
   90   1.6505
   91   1.6146
   92   1.6022
   93   1.6154
   94   1.6400
   95   1.6161
   96   1.6312
   97   1.6085
   98   1.6193
   99   1.6339
  100   1.5887
  101   1.5658
  102   1.5942
  103   1.6144
  104   1.5731
  105   1.5537
  106   1.5832
  107   1.5926
  108   1.6020
  109   1.5659
  110   1.5720
  111   1.5718
  112   1.5898
  113   1.5529
  114   1.5396
  115   1.5537
  116   1.5518
  117   1.5308
  118   1.5349
  119   1.5363
  120   1.4997
  121   1.4956
  122   1.4843
  123   1.4815
  124   1.4889
  125   1.4833
  126   1.4946
  127   1.4972
  128   1.4951
  129   1.5000
  130   1.5836
  131   1.5977
  132   1.5971
  133   1.5886
  134   1.6268
  135   1.6430
  136   1.6406
  137   1.6273
  138   1.6637
  139   1.6473
  140   1.6274
  141   1.6058
  142   1.6531
  143   1.6803
  144   1.6967
  145   1.6704
  146   1.6608
  147   1.6387
  148   1.6947
  149   1.7178
  150   1.6936
  151   1.7042
  152   1.7310
  153   1.7053
  154   1.6703
  155   1.6917
  156   1.6580
  157   1.6428
  158   1.6682
  159   1.6924
  160   1.6417
  161   1.6536
  162   1.6381
  163   1.6367
  164   1.6385
  165   1.6465
  166   1.6085
  167   1.5968
  168   1.6151
  169   1.5897
  170   1.5900
  171   1.5877
  172   1.5897
  173   1.6796
  174   1.6703
  175   1.7036
  176   1.7138
  177   1.7182
  178   1.7036
  179   1.7598
  180   1.7736
  181   1.7723
  182   1.7720
  183   1.7721
  184   1.7929
  185   1.8026
  186   1.8048
  187   1.7167
  188   1.7275
  189   1.7058
  190   1.6988
  191   1.7066
  192   1.6945
  193   1.7349
  194   1.6874
  195   1.6742
  196   1.6884
  197   1.7010
  198   1.6736
  199   1.6651
  200   1.6425
  201   1.6538
  202   1.6341
  203   1.6115
  204   1.6072
  205   1.6255
  206   1.5794
  207   1.5742
  208   1.5648
  209   1.5840
  210   1.5773
  211   1.5934
  212   1.5511
  213   1.5474
  214   1.5393
  215   1.5275
  216   1.5328
  217   1.5158
  218   1.7058
  219   1.7279
  220   1.7119
  221   1.6956
  222   1.7446
  223   1.7623
  224   1.7701
  225   1.7749
  226   1.7816
  227   1.7829
  228   1.7342
  229   1.7052
  230   1.7602
  231   1.7845
  232   1.7582
  233   1.7326
  234   1.7953
  235   1.8070
  236   1.7924
  237   1.7825
  238   1.8025
  239   1.8028
  240   1.8304
  241   1.8448
  242   1.8417
  243   1.8446
  244   1.7552
  245   1.7792
  246   1.7279
  247   1.7102
  248   1.7238
  249   1.7432
  250   1.6859
  251   1.6811
  252   1.6661
  253   1.6836
  254   1.7064
  255   1.7256
  256   1.7072
  257   1.7265
  258   1.6849
  259   1.6880
  260   1.7083
  261   1.6614
  262   1.6458
  263   1.6620
  264   1.6468
  265   1.7349
  266   1.7506
  267   1.7317
  268   1.7192
  269   1.7486
  270   1.7746
  271   1.7259
  272   1.7458
  273   1.7169
  274   1.6952
  275   1.6952
  276   1.7619
  277   1.7485
  278   1.7916
  279   1.8048
  280   1.8067
  281   1.7826
  282   1.8409
  283   1.8289
  284   1.8662
  285   1.8606
  286   1.8940
  287   1.8464
  288   1.8641
  289   1.8392
  290   1.8888
  291   1.8749
  292   1.8542
  293   1.8823
  294   1.9109
  295   1.9230
  296   1.9239
  297   1.9215
  298   1.8268
  299   1.8520
  300   1.8177
  301   1.7970
  302   1.8382
  303   1.8424
  304   1.8120
  305   1.8300
  306   1.7846
  307   1.7996
  308   1.7968
  309   1.7986
  310   1.8836
  311   1.9125
  312   1.8920
  313   1.8667
  314   1.9337
  315   1.9297
  316   1.9752
  317   1.9809
  318   2.0067
  319   1.9709
  320   1.9608
  321   1.9824
  322   1.9907
  323   1.9877
  324   1.9451
  325   1.9850
  326   1.9117
  327   1.8808
  328   1.9189
  329   1.9360
  330   1.8760
  331   1.8840
  332   1.8596
  333   1.8486
  334   1.8295
  335   1.9499
  336   1.9792
  337   1.9473
  338   1.9237
  339   1.9785
  340   1.9790
  341   1.9631
  342   1.9631
  343   2.0015
  344   2.0179
  345   2.0137
  346   2.0112
  347   1.9132
  348   1.9205
  349   1.8888
  350   1.8901
  351   1.8871
  352   1.8882
  353   1.8866
  354   2.0298
  355   2.0642
  356   2.0375
  357   2.0108
  358   2.0852
  359   2.1095
  360   2.0840
  361   2.0718
  362   2.0698
  363   2.1214
  364   2.1373
  365   2.1371
  366   2.1228
  367   2.1025
  368   2.1080
  369   2.1769
  370   2.2091
  371   2.1889
  372   2.2404
  373   2.2687
  374   2.2500
  375   2.1541
  376   2.1188
  377   2.1673
  378   2.1080
  379   2.1516
  380   2.0793
  381   2.0462
  382   2.0950
  383   2.1290
  384   2.0574
  385   2.0219
  386   2.0691
  387   2.0760
  388   2.0807
  389   2.0674
  390   2.0571
  391   2.0913
  392   2.0559
  393   2.0181
  394   2.0127
  395   2.0101
  396   2.0108
  397   2.1079
  398   2.1453
  399   2.0797
  400   2.0510
  401   2.0870
  402   2.0923
  403   2.0561
  404   2.1311
  405   2.1446
  406   2.1575
  407   2.1446
  408   2.2069
  409   2.2045
  410   2.2273
  411   2.2137
  412   2.2454
  413   2.2453
  414   2.2659
  415   2.2473
  416   2.2785
  417   2.2482
  418   2.2245
  419   2.2852
  420   2.3111
  421   2.3216
  422   2.3421
  423   2.2990
  424   2.3643
  425   2.3666
  426   2.3884
  427   2.3832
  428   2.3884
  429   2.3655
  430   2.4299
  431   2.4635
  432   2.4508
  433   2.4110
  434   2.4080
  435   2.4115
  436   2.4065
  437   2.2566
  438   2.2755
  439   2.2113
  440   2.1971
  441   2.1811
  442   2.2046
  443   2.1564
  444   2.1530
  445   2.1518
  446   2.1304
  447   2.1338
  448   2.1039
  449   2.1136
  450   2.1150
  451   2.1069
  452   2.0973
  453   2.1638
  454   2.1838
  455   2.1849
  456   2.0528
  457   2.0389
  458   2.0249
  459   2.0388
  460   1.9753
  461   1.9597
  462   1.9649
  463   1.9460
  464   1.9621
  465   1.9692
  466   1.9629
  467   1.9636
  468   1.9927
  469   1.9932
  470   2.0146
  471   2.0022
  472   1.9540
  473   1.9773
  474   1.9106
  475   1.8942
  476   1.8862
  477   1.9093
  478   1.8424
  479   1.8219
  480   1.8251
  481   1.8511
  482   1.8362
  483   1.8204
  484   1.8431
  485   1.8332
  486   1.8655
  487   1.8719
  488   1.8744
  489   1.8881
  490   1.8816
  491   1.9013
  492   1.8752
  493   1.8660
  494   1.8773
  495   1.8879
  496   1.8614
  497   1.8663
  498   1.8900
  499   1.9272
  500   1.9014
  501   1.9083
  502   1.9043
  503   1.9138
  504   1.8731
  505   1.8751
  506   1.8691
  507   1.8745
  508   1.8120
  509   1.7988
  510   1.7850
  511   1.7977
  512   1.7394
  513   1.7301
  514   1.7253
  515   1.6934
  516   1.7390
  517   1.7382
  518   1.7452
  519   1.7539
  520   1.7424
  521   1.7731
  522   1.7432
  523   1.7236
  524   1.7222
  525   1.7238
  526   1.7213
  527   1.7177
  528   1.7334
  529   1.6819
  530   1.6728
  531   1.6564
  532   1.6657
  533   1.6517
  534   1.6473
  535   1.6287
  536   1.6851
  537   1.7093
  538   1.6802
  539   1.6978
  540   1.7114
  541   1.7211
  542   1.6637
  543   1.6508
  544   1.6516
  545   1.6258
  546   1.6170
  547   1.6177
  548   1.6665
  549   1.6850
  550   1.6564
  551   1.6215
  552   1.6166
  553   1.6000
  554   1.6079
  555   1.5686
  556   1.5628
  557   1.5454
  558   1.5576
  559   1.5224
  560   1.5498
  561   1.5476
  562   1.5810
  563   1.5298
  564   1.5243
  565   1.5256
  566   1.5678
  567   1.5529
  568   1.5857
  569   1.6083
  570   1.5984
  571   1.6282
  572   1.5851
  573   1.5856
  574   1.6163
  575   1.6168
  576   1.6367
  577   1.6232
  578   1.6139
  579   1.6494
  580   1.5586
  581   1.5629
  582   1.5357
  583   1.5373
  584   1.5118
  585   1.5116
  586   1.4801
  587   1.4659
  588   1.4750
  589   1.4769
  590   1.4684
  591   1.4657
  592   1.4670
  593   1.4638
  594   1.4742
  595   1.4759
  596   1.4847
  597   1.4943
  598   1.4834
  599   1.4926
  600   1.5230
  601   1.5402
  602   1.5171
  603   1.5046
  604   1.5324
  605   1.5479
  606   1.5515
  607   1.5380
  608   1.5690
  609   1.5574
  610   1.5671
  611   1.6060
  612   1.5763
  613   1.5926
  614   1.5676
  615   1.5970
  616   1.6070
  617   1.6075
  618   1.6037
  619   1.5127
  620   1.4904
  621   1.5234
  622   1.5422
  623   1.5129
  624   1.5041
  625   1.4952
  626   1.4813
  627   1.5062
  628   1.4863
  629   1.4756
  630   1.5372
  631   1.5593
  632   1.5371
  633   1.5218
  634   1.5618
  635   1.5778
  636   1.5735
  637   1.5600
  638   1.5937
  639   1.5815
  640   1.5602
  641   1.5420
  642   1.5828
  643   1.5991
  644   1.5895
  645   1.5721
  646   1.6062
  647   1.6108
  648   1.5951
  649   1.6323
  650   1.6404
  651   1.6077
  652   1.6073
  653   1.6275
  654   1.6296
  655   1.6511
  656   1.6441
  657   1.6640
  658   1.6834
  659   1.6471
  660   1.6598
  661   1.6777
  662   1.6819
  663   1.6790
  664   1.7125
  665   1.7339
  666   1.7102
  667   1.7329
  668   1.6790
  669   1.7030
  670   1.6797
  671   1.6625
  672   1.7080
  673   1.7258
  674   1.7195
  675   1.7031
  676   1.7200
  677   1.7623
  678   1.7762
  679   1.7799
  680   1.7851
  681   1.7956
  682   1.7861
  683   1.7863
  684   1.7945
  685   1.7939
  686   1.8015
  687   1.7072
  688   1.7318
  689   1.6821
  690   1.6633
  691   1.6847
  692   1.7020
  693   1.6981
  694   1.7078
  695   1.7155
  696   1.6868
  697   1.6833
  698   1.6759
  699   1.7046
  700   1.7156
  701   1.7161
  702   1.6543
  703   1.6298
  704   1.6582
  705   1.6803
  706   1.6340
  707   1.6122
  708   1.6347
  709   1.6586
  710   1.6205
  711   1.6258
  712   1.6416
  713   1.6699
  714   1.6193
  715   1.5979
  716   1.6273
  717   1.6521
  718   1.6245
  719   1.6015
  720   1.6329
  721   1.6450
  722   1.6688
  723   1.6379
  724   1.6471
  725   1.6600
  726   1.6252
  727   1.6648
  728   1.6548
  729   1.6968
  730   1.7124
  731   1.6996
  732   1.7371
  733   1.7161
  734   1.7075
  735   1.7405
  736   1.6088
  737   1.5820
  738   1.6261
  739   1.6497
  740   1.6156
  741   1.5936
  742   1.6436
  743   1.6664
  744   1.6547
  745   1.6818
  746   1.6342
  747   1.6466
  748   1.6301
  749   1.6298
  750   1.6107
  751   1.6338
  752   1.5828
  753   1.5661
  754   1.5761
  755   1.5943
  756   1.5452
  757   1.5286
  758   1.5408
  759   1.5464
  760   1.5437
  761   1.5404
  762   1.5487
  763   1.5499
  764   1.5555
  765   1.5614
  766   1.5532
  767   1.5578
  768   1.5575
  769   1.5649
  770   1.5786
  771   1.5680
  772   1.5963
  773   1.6071
  774   1.6055
  775   1.5850
  776   1.6403
  777   1.6491
  778   1.6361
  779   1.6722
  780   1.6984
  781   1.6960
  782   1.7290
  783   1.7504
  784   1.7336
  785   1.7579
  786   1.6788
  787   1.6620
  788   1.7089
  789   1.7149
  790   1.6112
  791   1.6229
  792   1.6051
  793   1.5949
  794   1.6168
  795   1.6172
  796   1.5933
  797   1.5923
  798   1.6074
  799   1.5565
  800   1.5478
  801   1.5333
  802   1.5332
  803   1.5287
  804   1.5321
  805   1.5597
  806   1.5594
  807   1.5670
  808   1.5672
  809   1.6574
  810   1.6690
  811   1.6832
  812   1.6752
  813   1.7258
  814   1.7333
  815   1.7510
  816   1.7423
  817   1.7946
  818   1.8082
  819   1.7456
  820   1.7481
  821   1.7523
  822   1.7426
  823   1.7403
  824   1.7241
  825   1.7747
  826   1.7895
  827   1.7963
  828   1.7775
  829   1.8105
  830   1.8092
  831   1.8146
  832   1.8317
  833   1.8550
  834   1.8225
  835   1.8495
  836   1.8677
  837   1.8553
  838   1.8507
  839   1.8701
  840   1.8365
  841   1.8641
  842   1.8430
  843   1.8210
  844   1.8821
  845   1.8750
  846   1.8941
  847   1.9195
  848   1.9590
  849   1.9101
  850   1.8788
  851   1.9467
  852   1.9817
  853   1.9381
  854   1.9437
  855   1.9336
  856   1.9394
  857   1.9509
  858   1.9169
  859   1.9961
  860   2.0245
  861   2.0104
  862   1.9792
  863   2.0538
  864   2.0866
  865   2.0660
  866   2.0430
  867   2.0353
  868   2.0774
  869   2.0943
  870   2.0881
  871   2.0848
  872   2.0157
  873   2.0129
  874   2.0137
  875   2.0101
  876   2.0262
  877   2.0440
  878   2.0213
  879   2.0081
  880   2.0374
  881   2.0172
  882   2.0179
  883   1.9749
  884   2.0427
  885   2.0226
  886   2.0648
  887   1.9871
  888   1.9848
  889   1.9815
  890   1.9770
  891   2.0126
  892   2.0114
  893   2.0135
  894   2.0149
  895   2.1019
  896   2.1370
  897   2.1203
  898   2.0918
  899   2.1796
  900   2.1789
  901   2.2136
  902   2.2051
  903   2.2327
  904   2.2387
  905   2.2344
  906   2.2714
  907   2.2775
  908   2.2936
  909   2.2112
  910   2.2557
  911   2.1902
  912   2.1561
  913   2.2171
  914   2.2559
  915   2.1832
  916   2.1716
  917   2.1501
  918   2.2096
  919   2.2247
  920   2.2205
  921   2.2300
  922   2.2017
  923   2.2767
  924   2.2985
  925   2.3019
  926   2.3024
  927   2.3690
  928   2.3819
  929   2.3865
  930   2.4077
  931   2.4003
  932   2.4036
  933   2.4735
  934   2.4948
  935   2.4828
  936   2.5096
  937   2.5229
  938   2.4980
  939   2.5570
  940   2.5762
  941   2.5660
  942   2.5725
  943   2.2680
  944   2.2736
  945   2.2335
  946   2.2326
  947   2.2003
  948   2.2169
  949   2.2121
  950   2.2525
  951   2.2134
  952   2.1968
  953   2.1865
  954   2.1794
  955   2.1877
  956   2.1599
  957   2.1523
  958   2.1644
  959   2.1588
  960   2.1355
  961   2.1113
  962   2.1101
  963   2.1337
  964   2.0534
  965   2.0362
  966   2.0327
  967   2.0430
  968   2.0199
  969   2.0260
  970   2.0223
  971   2.0399
  972   2.0371
  973   2.0337
  974   2.0401
  975   2.0214
  976   2.0293
  977   2.0382
  978   2.0412
  979   2.0360
  980   2.0604
  981   2.0316
  982   2.1202
  983   2.1501
  984   2.1373
  985   1.9839
  986   1.9717
  987   1.9667
  988   1.9799
  989   1.9318
  990   1.9324
  991   1.9255
  992   1.9076
  993   1.8770
  994   1.9247
  995   1.9520
  996   1.9094
  997   1.8876
  998   1.9395
  999   1.9419
 1000   1.9744
 1001   1.9920
 1002   1.9414
 1003   1.9450
 1004   1.9447
 1005   1.9478
 1006   1.8989
 1007   1.9228
 1008   1.8696
 1009   1.8584
 1010   1.8602
 1011   1.8957
 1012   1.8577
 1013   1.8339
 1014   1.9085
 1015   1.9288
 1016   1.9197
 1017   1.9287
 1018   1.8563
 1019   1.8615
 1020   1.8622
 1021   1.8590
 1022   1.8165
 1023   1.8173
 1024   1.7845
 1025   1.7918
 1026   1.7441
 1027   1.7473
 1028   1.7521
 1029   1.7624
 1030   1.7297
 1031   1.7922
 1032   1.8025
 1033   1.8166
 1034   1.8046
 1035   1.8084
 1036   1.7976
 1037   1.8376
 1038   1.8459
 1039   1.8458
 1040   1.8668
 1041   1.8764
 1042   1.8785
 1043   1.8790
 1044   1.6950
 1045   1.6909
 1046   1.6603
 1047   1.6665
 1048   1.6167
 1049   1.6206
 1050   1.5934
 1051   1.5936
 1052   1.5645
 1053   1.6159
 1054   1.6239
 1055   1.6349
 1056   1.5943
 1057   1.5756
 1058   1.6028
 1059   1.6191
 1060   1.5982
 1061   1.5783
 1062   1.5875
 1063   1.6041
 1064   1.6005
 1065   1.5463
 1066   1.5391
 1067   1.5409
 1068   1.5341
 1069   1.5123
 1070   1.5409
 1071   1.5498
 1072   1.5672
 1073   1.5474
 1074   1.5680
 1075   1.5827
 1076   1.5694
 1077   1.5287
 1078   1.5147
 1079   1.5300
 1080   1.6409
 1081   1.6741
 1082   1.6462
 1083   1.6241
 1084   1.6887
 1085   1.7158
 1086   1.6997
 1087   1.7135
 1088   1.6738
 1089   1.7363
 1090   1.7498
 1091   1.6933
 1092   1.6667
 1093   1.7293
 1094   1.7617
 1095   1.7785
 1096   1.7470
 1097   1.7392
 1098   1.7120
 1099   1.7721
 1100   1.7949
 1101   1.7565
 1102   1.7963
 1103   1.8242
 1104   1.8115
 1105   1.7606
 1106   1.7717
 1107   1.7702
 1108   1.7640
 1109   1.7942
 1110   1.8161
 1111   1.8244
 1112   1.8066
 1113   1.8478
 1114   1.8610
 1115   1.8514
 1116   1.8866
 1117   1.9023
 1118   1.8947
 1119   1.9147
 1120   1.8727
 1121   1.8758
 1122   1.7656
 1123   1.7812
 1124   1.7253
 1125   1.7147
 1126   1.6993
 1127   1.7176
 1128   1.6675
 1129   1.6723
 1130   1.6479
 1131   1.6623
 1132   1.6605
 1133   1.6858
 1134   1.6364
 1135   1.6403
 1136   1.6124
 1137   1.6449
 1138   1.6639
 1139   1.6329
 1140   1.6444
 1141   1.6595
 1142   1.6397
 1143   1.6154
 1144   1.6104
 1145   1.6131
 1146   1.6840
 1147   1.6749
 1148   1.6841
 1149   1.6955
 1150   1.6712
 1151   1.6545
 1152   1.7020
 1153   1.6904
 1154   1.7289
 1155   1.7451
 1156   1.7257
 1157   1.7414
 1158   1.7418
 1159   1.7228
 1160   1.6495
 1161   1.6524
 1162   1.6293
 1163   1.6294
 1164   1.6112
 1165   1.6099
 1166   1.5775
 1167   1.5648
 1168   1.5816
 1169   1.5589
 1170   1.5745
 1171   1.5483
 1172   1.5488
 1173   1.5482
 1174   1.5518
 1175   1.5345
 1176   1.5331
 1177   1.5337
 1178   1.5306
 1179   1.6325
 1180   1.6433
 1181   1.6413
 1182   1.6342
 1183   1.6638
 1184   1.6648
 1185   1.7027
 1186   1.7032
 1187   1.7192
 1188   1.7239
 1189   1.7200
 1190   1.7141
 1191   1.7740
 1192   1.7816
 1193   1.7879
 1194   1.7871
 1195   1.7868
 1196   1.6508
 1197   1.6283
 1198   1.6663
 1199   1.6837
 1200   1.6600
 1201   1.6507
 1202   1.6359
 1203   1.6296
 1204   1.6140
 1205   1.6513
 1206   1.6459
 1207   1.6938
 1208   1.7181
 1209   1.6979
 1210   1.6797
 1211   1.7293
 1212   1.7432
 1213   1.7579
 1214   1.7837
 1215   1.7684
 1216   1.7419
 1217   1.7572
 1218   1.7176
 1219   1.6883
 1220   1.7396
 1221   1.7732
 1222   1.7955
 1223   1.7700
 1224   1.7346
 1225   1.7126
 1226   1.7696
 1227   1.7895
 1228   1.7675
 1229   1.7843
 1230   1.8144
 1231   1.7735
 1232   1.7289
 1233   1.7412
 1234   1.7129
 1235   1.7049
 1236   1.7106
 1237   1.6993
 1238   1.6890
 1239   1.6902
 1240   1.6637
 1241   1.6681
 1242   1.6577
 1243   1.6596
 1244   1.7015
 1245   1.7084
 1246   1.7096
 1247   1.7087
 1248   1.7470
 1249   1.7723
 1250   1.7529
 1251   1.7338
 1252   1.7888
 1253   1.7848
 1254   1.7992
 1255   1.8214
 1256   1.8546
 1257   1.8147
 1258   1.7889
 1259   1.8455
 1260   1.8752
 1261   1.8502
 1262   1.8271
 1263   1.8740
 1264   1.8615
 1265   1.8862
 1266   1.8402
 1267   1.8757
 1268   1.8653
 1269   1.9056
 1270   1.8377
 1271   1.8041
 1272   1.8716
 1273   1.8998
 1274   1.8722
 1275   1.8518
 1276   1.9192
 1277   1.9294
 1278   1.9402
 1279   1.9327
 1280   1.8576
 1281   1.8622
 1282   1.8429
 1283   1.8313
 1284   1.8581
 1285   1.8101
 1286   1.8284
 1287   1.8149
 1288   1.7970
 1289   1.7972
 1290   1.7654
 1291   1.8134
 1292   1.8392
 1293   1.7920
 1294   1.8665
 1295   1.8770
 1296   1.8901
 1297   1.8825
 1298   1.9286
 1299   1.9468
 1300   1.9598
 1301   1.9887
 1302   1.9586
 1303   1.9651
 1304   1.9561
 1305   1.9192
 1306   1.8899
 1307   1.9452
 1308   1.9830
 1309   2.0068
 1310   1.9718
 1311   1.9411
 1312   1.9103
 1313   1.9764
 1314   1.9930
 1315   1.9659
 1316   2.0079
 1317   2.0397
 1318   2.0189
 1319   1.9501
 1320   1.9411
 1321   1.9710
 1322   1.9804
 1323   1.9857
 1324   1.9912
 1325   2.0279
 1326   2.0226
 1327   2.0444
 1328   2.0597
 1329   2.0812
 1330   2.0750
 1331   2.1135
 1332   2.1316
 1333   2.1244
 1334   2.1592
 1335   2.1687
 1336   2.0717
 1337   2.0582
 1338   2.1037
 1339   2.1143
 1340   1.9566
 1341   1.9604
 1342   1.9296
 1343   1.9294
 1344   1.9058
 1345   1.9130
 1346   1.9164
 1347   1.9201
 1348   1.9075
 1349   1.9450
 1350   1.9682
 1351   1.9518
 1352   1.9382
 1353   1.9758
 1354   1.8630
 1355   1.8438
 1356   1.8497
 1357   1.8683
 1358   1.8105
 1359   1.7942
 1360   1.8018
 1361   1.8203
 1362   1.7727
 1363   1.8096
 1364   1.8403
 1365   1.8001
 1366   1.8250
 1367   1.7651
 1368   1.7472
 1369   1.7538
 1370   1.7769
 1371   1.7367
 1372   1.7591
 1373   1.7162
 1374   1.7313
 1375   1.7182
 1376   1.7609
 1377   1.7185
 1378   1.7181
 1379   1.7361
 1380   1.6952
 1381   1.6931
 1382   1.6837
 1383   1.6742
 1384   1.6784
 1385   1.6688
 1386   1.6900
 1387   1.7060
 1388   1.6837
 1389   1.7293
 1390   1.7056
 1391   1.7371
 1392   1.7588
 1393   1.7169
 1394   1.7114
 1395   1.7410
 1396   1.7653
 1397   1.7511
 1398   1.7244
 1399   1.7203
 1400   1.7310
 1401   1.7055
 1402   1.7047
 1403   1.6950
 1404   1.6853
 1405   1.7149
 1406   1.7208
 1407   1.7004
 1408   1.6961
 1409   1.6835
 1410   1.6841
 1411   1.6562
 1412   1.6575
 1413   1.6264
 1414   1.6294
 1415   1.6011
 1416   1.5972
 1417   1.5808
 1418   1.6104
 1419   1.6326
 1420   1.5926
 1421   1.6180
 1422   1.6406
 1423   1.6046
 1424   1.6179
 1425   1.6151
 1426   1.6160
 1427   1.6225
 1428   1.6074
 1429   1.6195
 1430   1.5746
 1431   1.5690
 1432   1.5635
 1433   1.5694
 1434   1.5536
 1435   1.6193
 1436   1.6287
 1437   1.6225
 1438   1.6170
 1439   1.6338
 1440   1.6472
 1441   1.6587
 1442   1.6472
 1443   1.6754
 1444   1.6857
 1445   1.6867
 1446   1.6777
 1447   1.6878
 1448   1.7018
 1449   1.6959
 1450   1.6979
 1451   1.6041
 1452   1.5887
 1453   1.5977
 1454   1.6143
 1455   1.5679
 1456   1.5642
 1457   1.5416
 1458   1.5410
 1459   1.5360
 1460   1.5401
 1461   1.5713
 1462   1.5908
 1463   1.5542
 1464   1.5429
 1465   1.5536
 1466   1.5700
 1467   1.5689
 1468   1.5658
 1469   1.5966
 1470   1.5599
 1471   1.5791
 1472   1.6025
 1473   1.5667
 1474   1.5781
 1475   1.5383
 1476   1.5330
 1477   1.5083
 1478   1.5060
 1479   1.4886
 1480   1.4706
 1481   1.5196
 1482   1.5263
 1483   1.4946
 1484   1.4818
 1485   1.5211
 1486   1.5188
 1487   1.4981
 1488   1.5021
 1489   1.4704
 1490   1.4736
 1491   1.4491
 1492   1.4574
 1493   1.4476
 1494   1.4252
 1495   1.4287
 1496   1.4632
 1497   1.4730
 1498   1.4500
 1499   1.4423
 1500   1.4515
 1501   1.4507
 1502   1.4782
 1503   1.4888
 1504   1.4958
 1505   1.4827
 1506   1.4330
 1507   1.4210
 1508   1.4337
 1509   1.4444
 1510   1.4247
 1511   1.4277
 1512   1.4031
 1513   1.4010
 1514   1.4024
 1515   1.3935
 1516   1.3903
 1517   1.4397
 1518   1.4525
 1519   1.4417
 1520   1.4330
 1521   1.4572
 1522   1.4591
 1523   1.4804
 1524   1.4896
 1525   1.4885
 1526   1.4930
 1527   1.4528
 1528   1.4450
 1529   1.4609
 1530   1.4682
 1531   1.4632
 1532   1.4693
 1533   1.4459
 1534   1.4525
 1535   1.4360
 1536   1.4360
 1537   1.4809
 1538   1.4883
 1539   1.4915
 1540   1.4887
 1541   1.5108
 1542   1.5159
 1543   1.5314
 1544   1.5353
 1545   1.5316
 1546   1.5621
 1547   1.5515
 1548   1.5815
 1549   1.5958
 1550   1.5850
 1551   1.6003
 1552   1.5658
 1553   1.5661
 1554   1.5090
 1555   1.5029
 1556   1.5178
 1557   1.5249
 1558   1.5195
 1559   1.5056
 1560   1.5206
 1561   1.5186
 1562   1.5082
 1563   1.5448
 1564   1.5516
 1565   1.5615
 1566   1.5415
 1567   1.5473
 1568   1.5574
 1569   1.5544
 1570   1.5827
 1571   1.5853
 1572   1.5880
 1573   1.6029
 1574   1.6247
 1575   1.5981
 1576   1.5822
 1577   1.6174
 1578   1.6368
 1579   1.6250
 1580   1.6169
 1581   1.6367
 1582   1.6308
 1583   1.6425
 1584   1.6524
 1585   1.6478
 1586   1.6534
 1587   1.6096
 1588   1.6273
 1589   1.5855
 1590   1.5718
 1591   1.5815
 1592   1.5943
 1593   1.5893
 1594   1.6035
 1595   1.5806
 1596   1.5972
 1597   1.6046
 1598   1.5567
 1599   1.5404
 1600   1.5564
 1601   1.5719
 1602   1.5379
 1603   1.5266
 1604   1.5485
 1605   1.5626
 1606   1.5380
 1607   1.5593
 1608   1.5796
 1609   1.5895
 1610   1.5884
 1611   1.6038
 1612   1.5728
 1613   1.5535
 1614   1.5364
 1615   1.5239
 1616   1.5380
 1617   1.5259
 1618   1.5761
 1619   1.5936
 1620   1.5580
 1621   1.5614
 1622   1.5273
 1623   1.5394
 1624   1.5064
 1625   1.4990
 1626   1.4952
 1627   1.5058
 1628   1.4799
 1629   1.4889
 1630   1.4715
 1631   1.4688
 1632   1.4657
 1633   1.4828
 1634   1.4910
 1635   1.4964
 1636   1.4844
 1637   1.4542
 1638   1.4563
 1639   1.4572
 1640   1.4514
 1641   1.4878
 1642   1.4797
 1643   1.4943
 1644   1.5032
 1645   1.4925
 1646   1.4841
 1647   1.5151
 1648   1.5136
 1649   1.5251
 1650   1.5399
 1651   1.5422
 1652   1.5535
 1653   1.5496
 1654   1.5588
 1655   1.4832
 1656   1.4940
 1657   1.4655
 1658   1.4597
 1659   1.4559
 1660   1.4635
 1661   1.4327
 1662   1.4262
 1663   1.4262
 1664   1.4294
 1665   1.4286
 1666   1.4278
 1667   1.4296
 1668   1.4378
 1669   1.4395
 1670   1.4125
 1671   1.4156
 1672   1.4115
 1673   1.4118
 1674   1.4638
 1675   1.4630
 1676   1.4757
 1677   1.4792
 1678   1.4881
 1679   1.4805
 1680   1.5092
 1681   1.4866
 1682   1.4921
 1683   1.4822
 1684   1.4795
 1685   1.4834
 1686   1.4831
 1687   1.4635
 1688   1.4668
 1689   1.4679
 1690   1.4750
 1691   1.4660
 1692   1.4780
 1693   1.4404
 1694   1.4472
 1695   1.4433
 1696   1.4170
 1697   1.4164
 1698   1.4155
 1699   1.4158
 1700   1.5105
 1701   1.5210
 1702   1.5260
 1703   1.5192
 1704   1.5557
 1705   1.5616
 1706   1.5751
 1707   1.5794
 1708   1.5684
 1709   1.6051
 1710   1.6115
 1711   1.5642
 1712   1.5489
 1713   1.5925
 1714   1.6071
 1715   1.6065
 1716   1.6328
 1717   1.5941
 1718   1.6068
 1719   1.5951
 1720   1.6237
 1721   1.6418
 1722   1.6248
 1723   1.6641
 1724   1.6301
 1725   1.6415
 1726   1.6614
 1727   1.6610
 1728   1.6910
 1729   1.6586
 1730   1.6458
 1731   1.6839
 1732   1.5950
 1733   1.5704
 1734   1.5946
 1735   1.6176
 1736   1.5650
 1737   1.5506
 1738   1.5769
 1739   1.5917
 1740   1.5578
 1741   1.5993
 1742   1.6136
 1743   1.6120
 1744   1.5449
 1745   1.5174
 1746   1.5620
 1747   1.5861
 1748   1.5500
 1749   1.5276
 1750   1.5709
 1751   1.5978
 1752   1.5622
 1753   1.5791
 1754   1.5967
 1755   1.5771
 1756   1.5703
 1757   1.5894
 1758   1.5521
 1759   1.5403
 1760   1.5719
 1761   1.5849
 1762   1.5816
 1763   1.5783
 1764   1.6084
 1765   1.5648
 1766   1.5743
 1767   1.5429
 1768   1.5407
 1769   1.5258
 1770   1.5425
 1771   1.5036
 1772   1.4917
 1773   1.5016
 1774   1.5135
 1775   1.5122
 1776   1.5026
 1777   1.5148
 1778   1.5248
 1779   1.5077
 1780   1.4961
 1781   1.5320
 1782   1.5272
 1783   1.6064
 1784   1.6312
 1785   1.6276
 1786   1.6318
 1787   1.5056
 1788   1.4904
 1789   1.5153
 1790   1.5077
 1791   1.4947
 1792   1.5039
 1793   1.4757
 1794   1.4710
 1795   1.4670
 1796   1.4699
 1797   1.4418
 1798   1.4386
 1799   1.4419
 1800   1.4383
 1801   1.4839
 1802   1.4879
 1803   1.4983
 1804   1.4982
 1805   1.5188
 1806   1.5258
 1807   1.5471
 1808   1.5517
 1809   1.5623
 1810   1.5743
 1811   1.5712
 1812   1.5656
 1813   1.5641
 1814   1.5746
 1815   1.5698
 1816   1.5739
 1817   1.5071
 1818   1.4988
 1819   1.5093
 1820   1.5181
 1821   1.5031
 1822   1.4909
 1823   1.4962
 1824   1.5110
 1825   1.4953
 1826   1.4773
 1827   1.4840
 1828   1.4711
 1829   1.4729
 1830   1.4761
 1831   1.4745
 1832   1.4680
 1833   1.4731
 1834   1.4664
 1835   1.4717
 1836   1.5253
 1837   1.5433
 1838   1.5261
 1839   1.5133
 1840   1.5471
 1841   1.5604
 1842   1.5586
 1843   1.5572
 1844   1.5620
 1845   1.5761
 1846   1.5836
 1847   1.5778
 1848   1.5903
 1849   1.5943
 1850   1.5826
 1851   1.6150
 1852   1.6163
 1853   1.6238
 1854   1.6330
 1855   1.6419
 1856   1.6389
 1857   1.6417
 1858   1.5445
 1859   1.5302
 1860   1.5611
 1861   1.5741
 1862   1.5644
 1863   1.5557
 1864   1.5577
 1865   1.5394
 1866   1.5710
 1867   1.5607
 1868   1.5834
 1869   1.5990
 1870   1.5894
 1871   1.6092
 1872   1.5723
 1873   1.5821
 1874   1.5695
 1875   1.5431
 1876   1.5274
 1877   1.5488
 1878   1.5377
 1879   1.5927
 1880   1.6091
 1881   1.6015
 1882   1.5894
 1883   1.6304
 1884   1.6320
 1885   1.6504
 1886   1.6628
 1887   1.6683
 1888   1.6415
 1889   1.6361
 1890   1.6483
 1891   1.6571
 1892   1.6494
 1893   1.6449
 1894   1.6700
 1895   1.6325
 1896   1.6138
 1897   1.6491
 1898   1.6399
 1899   1.6711
 1900   1.6536
 1901   1.6698
 1902   1.6425
 1903   1.6320
 1904   1.6502
 1905   1.6603
 1906   1.6740
 1907   1.6784
 1908   1.7045
 1909   1.7152
 1910   1.7097
 1911   1.7222
 1912   1.6693
 1913   1.6897
 1914   1.6606
 1915   1.6591
 1916   1.6593
 1917   1.6608
 1918   1.6611
 1919   1.6245
 1920   1.6032
 1921   1.6281
 1922   1.6466
 1923   1.6080
 1924   1.5885
 1925   1.6163
 1926   1.6381
 1927   1.5964
 1928   1.5982
 1929   1.5958
 1930   1.5913
 1931   1.6208
 1932   1.6019
 1933   1.6434
 1934   1.6330
 1935   1.6421
 1936   1.6408
 1937   1.6389
 1938   1.6080
 1939   1.6297
 1940   1.5868
 1941   1.5712
 1942   1.5886
 1943   1.6091
 1944   1.5735
 1945   1.5753
 1946   1.5535
 1947   1.5456
 1948   1.5835
 1949   1.6158
 1950   1.5596
 1951   1.5940
 1952   1.5833
 1953   1.6000
 1954   1.5625
 1955   1.5522
 1956   1.5575
 1957   1.5774
 1958   1.5467
 1959   1.5552
 1960   1.5261
 1961   1.5582
 1962   1.5804
 1963   1.5546
 1964   1.5417
 1965   1.5348
 1966   1.5393
 1967   1.5475
 1968   1.5271
 1969   1.5170
 1970   1.5452
 1971   1.5446
 1972   1.5365
 1973   1.5438
 1974   1.5906
 1975   1.6012
 1976   1.6099
 1977   1.6096
 1978   1.5112
 1979   1.5193
 1980   1.4902
 1981   1.4860
 1982   1.4749
 1983   1.4825
 1984   1.4533
 1985   1.4601
 1986   1.4301
 1987   1.4266
 1988   1.4343
 1989   1.4272
 1990   1.4589
 1991   1.4528
 1992   1.4837
 1993   1.4585
 1994   1.4604
 1995   1.4650
 1996   1.4662
 1997   1.4741
 1998   1.4700
 1999   1.4820
 2000   1.4885
 2001   1.4840
 2002   1.4901
 2003   1.5028
 2004   1.4836
 2005   1.5262
 2006   1.5284
 2007   1.5546
 2008   1.5152
 2009   1.5491
 2010   1.5537
 2011   1.5616
 2012   1.5644
 2013   1.5689
 2014   1.5692
 2015   1.5859
 2016   1.5968
 2017   1.5902
 2018   1.5983
 2019   1.4645
 2020   1.4519
 2021   1.4653
 2022   1.4780
 2023   1.4520
 2024   1.4335
 2025   1.4599
 2026   1.4487
 2027   1.4598
 2028   1.4929
 2029   1.5185
 2030   1.4570
 2031   1.4749
 2032   1.4440
 2033   1.4316
 2034   1.4500
 2035   1.4682
 2036   1.4393
 2037   1.4508
 2038   1.4418
 2039   1.4175
 2040   1.4133
 2041   1.4253
 2042   1.3949
 2043   1.3913
 2044   1.3875
 2045   1.4015
 2046   1.4016
 2047   1.4142
 2048   1.3880
 2049   1.3911
 2050   1.3733
 2051   1.3646
 2052   1.3741
 2053   1.3664
 2054   1.4488
 2055   1.4635
 2056   1.4352
 2057   1.4252
 2058   1.4397
 2059   1.4512
 2060   1.4187
 2061   1.4100
 2062   1.4248
 2063   1.4063
 2064   1.4018
 2065   1.3937
 2066   1.4215
 2067   1.4280
 2068   1.4361
 2069   1.4137
 2070   1.3991
 2071   1.4304
 2072   1.4562
 2073   1.4626
 2074   1.4720
 2075   1.4272
 2076   1.4123
 2077   1.4437
 2078   1.4552
 2079   1.4693
 2080   1.4571
 2081   1.4452
 2082   1.4779
 2083   1.4756
 2084   1.5062
 2085   1.5140
 2086   1.5225
 2087   1.5076
 2088   1.5130
 2089   1.5124
 2090   1.5167
 2091   1.5161
 2092   1.4800
 2093   1.5031
 2094   1.4592
 2095   1.4429
 2096   1.4628
 2097   1.4844
 2098   1.4568
 2099   1.4591
 2100   1.4456
 2101   1.4745
 2102   1.4848
 2103   1.4904
 2104   1.4925
 2105   1.5082
 2106   1.4476
 2107   1.4278
 2108   1.4611
 2109   1.4796
 2110   1.4545
 2111   1.4727
 2112   1.4559
 2113   1.4377
 2114   1.4590
 2115   1.4622
 2116   1.4651
 2117   1.4647
 2118   1.4841
 2119   1.5045
 2120   1.4887
 2121   1.4864
 2122   1.4921
 2123   1.4901
 2124   1.4918
 2125   1.4308
 2126   1.4125
 2127   1.4337
 2128   1.4502
 2129   1.4173
 2130   1.4021
 2131   1.4300
 2132   1.4360
 2133   1.4476
 2134   1.4182
 2135   1.4134
 2136   1.4018
 2137   1.4033
 2138   1.3992
 2139   1.4045
 2140   1.4371
 2141   1.4435
 2142   1.4511
 2143   1.4441
 2144   1.4134
 2145   1.4318
 2146   1.3928
 2147   1.3806
 2148   1.3909
 2149   1.4056
 2150   1.3926
 2151   1.3943
 2152   1.4100
 2153   1.3759
 2154   1.3697
 2155   1.3707
 2156   1.3853
 2157   1.3996
 2158   1.3973
 2159   1.3699
 2160   1.3619
 2161   1.3708
 2162   1.3605
 2163   1.3525
 2164   1.3634
 2165   1.3843
 2166   1.3927
 2167   1.3854
 2168   1.3737
 2169   1.3617
 2170   1.3765
 2171   1.3889
 2172   1.3660
 2173   1.3536
 2174   1.3746
 2175   1.3773
 2176   1.3670
 2177   1.3636
 2178   1.3941
 2179   1.4068
 2180   1.4044
 2181   1.3989
 2182   1.3657
 2183   1.3718
 2184   1.3609
 2185   1.3602
 2186   1.3588
 2187   1.3488
 2188   1.3579
 2189   1.3694
 2190   1.3618
 2191   1.3453
 2192   1.3375
 2193   1.3466
 2194   1.3498
 2195   1.3540
 2196   1.3534
 2197   1.3524
 2198   1.3606
 2199   1.3755
 2200   1.3762
 2201   1.3925
 2202   1.3940
 2203   1.4130
 2204   1.4238
 2205   1.4261
 2206   1.4161
 2207   1.4434
 2208   1.4343
 2209   1.4485
 2210   1.4214
 2211   1.4468
 2212   1.4590
 2213   1.4542
 2214   1.4140
 2215   1.4241
 2216   1.4060
 2217   1.4016
 2218   1.4055
 2219   1.4218
 2220   1.3904
 2221   1.3950
 2222   1.3755
 2223   1.4032
 2224   1.3919
 2225   1.4017
 2226   1.3949
 2227   1.4102
 2228   1.4183
 2229   1.4127
 2230   1.4207
 2231   1.4295
 2232   1.4325
 2233   1.4459
 2234   1.4281
 2235   1.4321
 2236   1.4148
 2237   1.4453
 2238   1.4609
 2239   1.4470
 2240   1.3958
 2241   1.3838
 2242   1.3984
 2243   1.4094
 2244   1.3909
 2245   1.3780
 2246   1.3944
 2247   1.3962
 2248   1.3850
 2249   1.4146
 2250   1.4007
 2251   1.4165
 2252   1.3954
 2253   1.3860
 2254   1.4072
 2255   1.4161
 2256   1.3985
 2257   1.4050
 2258   1.3944
 2259   1.4019
 2260   1.4217
 2261   1.4191
 2262   1.4408
 2263   1.4452
 2264   1.4588
 2265   1.4536
 2266   1.4720
 2267   1.4807
 2268   1.4862
 2269   1.4587
 2270   1.4779
 2271   1.4868
 2272   1.4885
 2273   1.4840
 2274   1.5112
 2275   1.5219
 2276   1.5060
 2277   1.5003
 2278   1.5294
 2279   1.5406
 2280   1.5428
 2281   1.5374
 2282   1.4986
 2283   1.5049
 2284   1.4990
 2285   1.5011
 2286   1.5319
 2287   1.5285
 2288   1.5569
 2289   1.5603
 2290   1.5829
 2291   1.5981
 2292   1.5989
 2293   1.5870
 2294   1.6180
 2295   1.6124
 2296   1.6193
 2297   1.6278
 2298   1.6335
 2299   1.6409
 2300   1.5819
 2301   1.5978
 2302   1.5667
 2303   1.5570
 2304   1.5676
 2305   1.5633
 2306   1.5895
 2307   1.5482
 2308   1.5508
 2309   1.5305
 2310   1.5310
 2311   1.5121
 2312   1.5148
 2313   1.5182
 2314   1.5265
 2315   1.5136
 2316   1.5320
 2317   1.5413
 2318   1.4856
 2319   1.4812
 2320   1.4701
 2321   1.4757
 2322   1.4481
 2323   1.4466
 2324   1.4482
 2325   1.4525
 2326   1.4345
 2327   1.4699
 2328   1.4303
 2329   1.4351
 2330   1.4119
 2331   1.4111
 2332   1.3966
 2333   1.4003
 2334   1.3961
 2335   1.3944
 2336   1.3854
 2337   1.4172
 2338   1.4358
 2339   1.4347
 2340   1.4593
 2341   1.4755
 2342   1.4652
 2343   1.4865
 2344   1.4224
 2345   1.4106
 2346   1.4466
 2347   1.4535
 2348   1.3800
 2349   1.3779
 2350   1.3716
 2351   1.3760
 2352   1.3598
 2353   1.3556
 2354   1.3682
 2355   1.3780
 2356   1.3630
 2357   1.3608
 2358   1.3760
 2359   1.3822
 2360   1.3793
 2361   1.3859
 2362   1.3493
 2363   1.3544
 2364   1.3377
 2365   1.3376
 2366   1.3285
 2367   1.3316
 2368   1.3175
 2369   1.3155
 2370   1.3111
 2371   1.3175
 2372   1.3074
 2373   1.3167
 2374   1.3218
 2375   1.3261
 2376   1.3252
 2377   1.3311
 2378   1.3309
 2379   1.3344
 2380   1.3335
 2381   1.3337
 2382   1.3398
 2383   1.3408
 2384   1.3556
 2385   1.3589
 2386   1.3629
 2387   1.3642
 2388   1.3633
 2389   1.3631
 2390   1.3870
 2391   1.3933
 2392   1.3985
 2393   1.4007
 2394   1.4007
 2395   1.3347
 2396   1.3305
 2397   1.3388
 2398   1.3457
 2399   1.3370
 2400   1.3319
 2401   1.3328
 2402   1.3428
 2403   1.3233
 2404   1.3256
 2405   1.3301
 2406   1.3667
 2407   1.3132
 2408   1.3210
 2409   1.3525
 2410   1.3647
 2411   1.3559
 2412   1.3485
 2413   1.3728
 2414   1.3805
 2415   1.3846
 2416   1.3840
 2417   1.3813
 2418   1.4068
 2419   1.4289
 2420   1.4116
 2421   1.3718
 2422   1.3591
 2423   1.3883
 2424   1.4010
 2425   1.3913
 2426   1.4079
 2427   1.3813
 2428   1.3912
 2429   1.3879
 2430   1.3988
 2431   1.4061
 2432   1.3918
 2433   1.4213
 2434   1.4066
 2435   1.4274
 2436   1.4109
 2437   1.3969
 2438   1.4268
 2439   1.4186
 2440   1.4175
 2441   1.4386
 2442   1.3913
 2443   1.3684
 2444   1.4089
 2445   1.4306
 2446   1.4031
 2447   1.3870
 2448   1.4316
 2449   1.4488
 2450   1.4342
 2451   1.4486
 2452   1.4634
 2453   1.3975
 2454   1.3877
 2455   1.4076
 2456   1.4199
 2457   1.4057
 2458   1.3956
 2459   1.4388
 2460   1.4526
 2461   1.4384
 2462   1.4679
 2463   1.4893
 2464   1.4840
 2465   1.4786
 2466   1.5093
 2467   1.3910
 2468   1.4012
 2469   1.3744
 2470   1.3740
 2471   1.3631
 2472   1.3593
 2473   1.3778
 2474   1.3428
 2475   1.3316
 2476   1.3425
 2477   1.3556
 2478   1.3291
 2479   1.3155
 2480   1.3328
 2481   1.3439
 2482   1.3289
 2483   1.3463
 2484   1.3582
 2485   1.3515
 2486   1.3584
 2487   1.3579
 2488   1.3814
 2489   1.3904
 2490   1.3964
 2491   1.3357
 2492   1.3508
 2493   1.3283
 2494   1.3196
 2495   1.3359
 2496   1.3524
 2497   1.3337
 2498   1.3339
 2499   1.3443
 2500   1.3356
 2501   1.3309
 2502   1.3264
 2503   1.3367
 2504   1.3436
 2505   1.3374
 2506   1.3355
 2507   1.3542
 2508   1.3556
 2509   1.3699
 2510   1.3599
 2511   1.3630
 2512   1.3298
 2513   1.3336
 2514   1.3228
 2515   1.3231
 2516   1.3175
 2517   1.3180
 2518   1.3082
 2519   1.3104
 2520   1.3043
 2521   1.3067
 2522   1.3091
 2523   1.3127
 2524   1.3108
 2525   1.3141
 2526   1.3121
 2527   1.3185
 2528   1.3134
 2529   1.3072
 2530   1.3079
 2531   1.3110
 2532   1.3159
 2533   1.3260
 2534   1.3320
 2535   1.3311
 2536   1.3293
 2537   1.3437
 2538   1.3476
 2539   1.3577
 2540   1.3543
 2541   1.3648
 2542   1.3756
 2543   1.3857
 2544   1.3741
 2545   1.3919
 2546   1.3981
 2547   1.3990
 2548   1.4052
 2549   1.4082
 2550   1.4108
 2551   1.4236
 2552   1.4272
 2553   1.4345
 2554   1.4347
 2555   1.3437
 2556   1.3403
 2557   1.3513
 2558   1.3576
 2559   1.3557
 2560   1.3480
 2561   1.3566
 2562   1.3610
 2563   1.3519
 2564   1.3578
 2565   1.3536
 2566   1.3568
 2567   1.3696
 2568   1.3742
 2569   1.3801
 2570   1.3764
 2571   1.3837
 2572   1.3838
 2573   1.3805
 2574   1.3746
 2575   1.3869
 2576   1.3800
 2577   1.3728
 2578   1.3973
 2579   1.4075
 2580   1.3979
 2581   1.3896
 2582   1.4122
 2583   1.3953
 2584   1.3819
 2585   1.3730
 2586   1.3837
 2587   1.3759
 2588   1.3991
 2589   1.4031
 2590   1.4103
 2591   1.4233
 2592   1.4124
 2593   1.4268
 2594   1.4073
 2595   1.4017
 2596   1.4262
 2597   1.4332
 2598   1.4410
 2599   1.4331
 2600   1.4586
 2601   1.4496
 2602   1.4685
 2603   1.4795
 2604   1.4905
 2605   1.4715
 2606   1.5015
 2607   1.4935
 2608   1.5114
 2609   1.5260
 2610   1.5370
 2611   1.5225
 2612   1.5473
 2613   1.5571
 2614   1.5557
 2615   1.5562
 2616   1.4555
 2617   1.4666
 2618   1.4585
 2619   1.4518
 2620   1.4727
 2621   1.4831
 2622   1.4618
 2623   1.4696
 2624   1.4643
 2625   1.4509
 2626   1.4573
 2627   1.4571
 2628   1.4399
 2629   1.4294
 2630   1.4310
 2631   1.4331
 2632   1.4347
 2633   1.4905
 2634   1.4872
 2635   1.5130
 2636   1.5176
 2637   1.5339
 2638   1.5276
 2639   1.5566
 2640   1.5488
 2641   1.5675
 2642   1.5803
 2643   1.5901
 2644   1.5723
 2645   1.6093
 2646   1.6250
 2647   1.6268
 2648   1.5469
 2649   1.5552
 2650   1.5507
 2651   1.5462
 2652   1.5637
 2653   1.5625
 2654   1.5933
 2655   1.5976
 2656   1.6013
 2657   1.6133
 2658   1.6199
 2659   1.6080
 2660   1.6429
 2661   1.6458
 2662   1.6568
 2663   1.6668
 2664   1.6873
 2665   1.6714
 2666   1.6769
 2667   1.6823
 2668   1.6863
 2669   1.6834
 2670   1.5535
 2671   1.5687
 2672   1.5298
 2673   1.5196
 2674   1.5212
 2675   1.5051
 2676   1.5331
 2677   1.5217
 2678   1.5210
 2679   1.5271
 2680   1.5316
 2681   1.5325
 2682   1.5289
 2683   1.5620
 2684   1.5699
 2685   1.5719
 2686   1.5819
 2687   1.5852
 2688   1.5876
 2689   1.6083
 2690   1.6143
 2691   1.6149
 2692   1.6360
 2693   1.6489
 2694   1.6389
 2695   1.6619
 2696   1.6718
 2697   1.6722
 2698   1.6744
 2699   1.5182
 2700   1.5175
 2701   1.5088
 2702   1.5125
 2703   1.4964
 2704   1.4837
 2705   1.4843
 2706   1.4986
 2707   1.4729
 2708   1.4732
 2709   1.4832
 2710   1.4649
 2711   1.4690
 2712   1.4694
 2713   1.4713
 2714   1.4675
 2715   1.5159
 2716   1.5363
 2717   1.5132
 2718   1.4984
 2719   1.5347
 2720   1.5535
 2721   1.5422
 2722   1.5565
 2723   1.5548
 2724   1.5631
 2725   1.5636
 2726   1.5627
 2727   1.5347
 2728   1.5404
 2729   1.5328
 2730   1.5408
 2731   1.5307
 2732   1.5541
 2733   1.5036
 2734   1.4876
 2735   1.4983
 2736   1.5114
 2737   1.5086
 2738   1.5306
 2739   1.4965
 2740   1.5141
 2741   1.4967
 2742   1.5284
 2743   1.5327
 2744   1.5543
 2745   1.5229
 2746   1.5464
 2747   1.5518
 2748   1.5499
 2749   1.5649
 2750   1.5727
 2751   1.5718
 2752   1.5773
 2753   1.4677
 2754   1.4523
 2755   1.4612
 2756   1.4760
 2757   1.4357
 2758   1.4249
 2759   1.4284
 2760   1.4127
 2761   1.4271
 2762   1.4487
 2763   1.4601
 2764   1.4343
 2765   1.4534
 2766   1.4152
 2767   1.4027
 2768   1.4149
 2769   1.4301
 2770   1.4207
 2771   1.4142
 2772   1.4198
 2773   1.4261
 2774   1.4268
 2775   1.4222
 2776   1.4528
 2777   1.4736
 2778   1.4614
 2779   1.4633
 2780   1.3920
 2781   1.3754
 2782   1.3939
 2783   1.4103
 2784   1.3763
 2785   1.3641
 2786   1.3837
 2787   1.3957
 2788   1.3929
 2789   1.3713
 2790   1.3626
 2791   1.3679
 2792   1.3816
 2793   1.3894
 2794   1.3921
 2795   1.3709
 2796   1.3862
 2797   1.3526
 2798   1.3436
 2799   1.3490
 2800   1.3614
 2801   1.3312
 2802   1.3221
 2803   1.3355
 2804   1.3307
 2805   1.3373
 2806   1.3203
 2807   1.3230
 2808   1.3249
 2809   1.3216
 2810   1.3480
 2811   1.3639
 2812   1.3537
 2813   1.3560
 2814   1.3521
 2815   1.3476
 2816   1.3644
 2817   1.3730
 2818   1.3700
 2819   1.3675
 2820   1.3998
 2821   1.4226
 2822   1.4012
 2823   1.4125
 2824   1.4270
 2825   1.4223
 2826   1.3568
 2827   1.3660
 2828   1.3439
 2829   1.3477
 2830   1.3319
 2831   1.3421
 2832   1.3191
 2833   1.3219
 2834   1.3258
 2835   1.3149
 2836   1.3270
 2837   1.3166
 2838   1.3399
 2839   1.3621
 2840   1.3706
 2841   1.3663
 2842   1.3386
 2843   1.3322
 2844   1.3588
 2845   1.3645
 2846   1.3631
 2847   1.3755
 2848   1.3881
 2849   1.3912
 2850   1.3350
 2851   1.3406
 2852   1.3311
 2853   1.3302
 2854   1.3338
 2855   1.3361
 2856   1.3523
 2857   1.3556
 2858   1.3536
 2859   1.3741
 2860   1.3791
 2861   1.3982
 2862   1.4032
 2863   1.4174
 2864   1.3210
 2865   1.3252
 2866   1.3082
 2867   1.3076
 2868   1.2988
 2869   1.3015
 2870   1.2959
 2871   1.2971
 2872   1.2907
 2873   1.3047
 2874   1.3170
 2875   1.3248
 2876   1.3306
 2877   1.3499
 2878   1.3300
 2879   1.3473
 2880   1.3557
 2881   1.3133
 2882   1.3198
 2883   1.3249
 2884   1.3387
 2885   1.2935
 2886   1.2959
 2887   1.2907
 2888   1.2916
 2889   1.2904
 2890   1.2914
 2891   1.2993
 2892   1.3121
 2893   1.3188
 2894   1.2833
 2895   1.2774
 2896   1.2685
 2897   1.2746
 2898   1.2539
 2899   1.2465
 2900   1.2616
 2901   1.2626
 2902   1.2873
 2903   1.2878
 2904   1.2881
 2905   1.2898
 2906   1.2882
 2907   1.2875
 2908   1.2895
 2909   1.2944
 2910   1.2905
 2911   1.2889
 2912   1.2955
 2913   1.3005
 2914   1.3001
 2915   1.3089
 2916   1.2976
 2917   1.3066
 2918   1.3074
 2919   1.2866
 2920   1.2852
 2921   1.2906
 2922   1.2916
 2923   1.2944
 2924   1.2990
 2925   1.2993
 2926   1.2986
 2927   1.3106
 2928   1.3111
 2929   1.3182
 2930   1.3157
 2931   1.3259
 2932   1.3277
 2933   1.3366
 2934   1.3245
 2935   1.3432
 2936   1.3647
 2937   1.3466
 2938   1.3211
 2939   1.3242
 2940   1.3296
 2941   1.3294
 2942   1.3421
 2943   1.3453
 2944   1.3614
 2945   1.3612
 2946   1.3709
 2947   1.3741
 2948   1.3709
 2949   1.3703
 2950   1.4021
 2951   1.4170
 2952   1.4190
 2953   1.3380
 2954   1.3467
 2955   1.3280
 2956   1.3242
 2957   1.3260
 2958   1.3244
 2959   1.3193
 2960   1.3223
 2961   1.3218
 2962   1.3096
 2963   1.3370
 2964   1.3452
 2965   1.3396
 2966   1.3350
 2967   1.3505
 2968   1.3566
 2969   1.3604
 2970   1.3540
 2971   1.3670
 2972   1.3781
 2973   1.3860
 2974   1.3488
 2975   1.3434
 2976   1.3566
 2977   1.3634
 2978   1.3585
 2979   1.3544
 2980   1.3556
 2981   1.3619
 2982   1.3613
 2983   1.3403
 2984   1.3754
 2985   1.3856
 2986   1.3821
 2987   1.3764
 2988   1.4016
 2989   1.4064
 2990   1.4132
 2991   1.4301
 2992   1.4137
 2993   1.4060
 2994   1.3934
 2995   1.3902
 2996   1.3879
 2997   1.3803
 2998   1.3956
 2999   1.3924
 3000   1.3883
 3001   1.4150
 3002   1.4279
 3003   1.4101
 3004   1.4198
 3005   1.4106
 3006   1.4039
 3007   1.4286
 3008   1.4378
 3009   1.4480
 3010   1.4267
 3011   1.4441
 3012   1.4371
 3013   1.4612
 3014   1.4784
 3015   1.4645
 3016   1.4554
 3017   1.4740
 3018   1.4508
 3019   1.4582
 3020   1.4632
 3021   1.4691
 3022   1.4670
 3023   1.4902
 3024   1.4997
 3025   1.4805
 3026   1.4711
 3027   1.4934
 3028   1.4747
 3029   1.4681
 3030   1.4881
 3031   1.5033
 3032   1.4887
 3033   1.5169
 3034   1.5255
 3035   1.5369
 3036   1.5354
 3037   1.5677
 3038   1.5777
 3039   1.6029
 3040   1.6213
 3041   1.6076
 3042   1.6183
 3043   1.5594
 3044   1.5593
 3045   1.5546
 3046   1.5565
 3047   1.5506
 3048   1.5574
 3049   1.5652
 3050   1.5214
 3051   1.5201
 3052   1.5005
 3053   1.5049
 3054   1.4745
 3055   1.4751
 3056   1.4723
 3057   1.4693
 3058   1.4813
 3059   1.4737
 3060   1.4836
 3061   1.4703
 3062   1.4781
 3063   1.4821
 3064   1.4873
 3065   1.4524
 3066   1.4583
 3067   1.4297
 3068   1.4278
 3069   1.4099
 3070   1.4154
 3071   1.4022
 3072   1.3985
 3073   1.3859
 3074   1.3839
 3075   1.3925
 3076   1.3826
 3077   1.4209
 3078   1.4255
 3079   1.4285
 3080   1.4349
 3081   1.4446
 3082   1.4424
 3083   1.4441
 3084   1.3932
 3085   1.3877
 3086   1.3880
 3087   1.3947
 3088   1.3754
 3089   1.3711
 3090   1.3868
 3091   1.3937
 3092   1.4047
 3093   1.4148
 3094   1.3764
 3095   1.3813
 3096   1.3744
 3097   1.3787
 3098   1.3602
 3099   1.3645
 3100   1.3453
 3101   1.3436
 3102   1.3343
 3103   1.3399
 3104   1.3261
 3105   1.3224
 3106   1.3204
 3107   1.3378
 3108   1.3276
 3109   1.3243
 3110   1.3290
 3111   1.3344
 3112   1.3259
 3113   1.3205
 3114   1.3394
 3115   1.3453
 3116   1.3407
 3117   1.3446
 3118   1.3410
 3119   1.3510
 3120   1.3508
 3121   1.3534
 3122   1.3610
 3123   1.3608
 3124   1.3213
 3125   1.3275
 3126   1.3132
 3127   1.3103
 3128   1.3109
 3129   1.3178
 3130   1.3039
 3131   1.2999
 3132   1.3062
 3133   1.3049
 3134   1.3116
 3135   1.3131
 3136   1.3144
 3137   1.3165
 3138   1.3182
 3139   1.3224
 3140   1.3331
 3141   1.3432
 3142   1.3307
 3143   1.3445
 3144   1.3374
 3145   1.3501
 3146   1.3643
 3147   1.3763
 3148   1.3768
 3149   1.3625
 3150   1.3590
 3151   1.3705
 3152   1.3752
 3153   1.3741
 3154   1.3859
 3155   1.3806
 3156   1.3883
 3157   1.3879
 3158   1.3077
 3159   1.3020
 3160   1.3087
 3161   1.3161
 3162   1.3048
 3163   1.2939
 3164   1.3054
 3165   1.2992
 3166   1.3198
 3167   1.2997
 3168   1.2924
 3169   1.3071
 3170   1.3200
 3171   1.3402
 3172   1.3149
 3173   1.3006
 3174   1.3341
 3175   1.3523
 3176   1.3299
 3177   1.3237
 3178   1.3387
 3179   1.3308
 3180   1.3524
 3181   1.3122
 3182   1.2994
 3183   1.3163
 3184   1.3398
 3185   1.3563
 3186   1.3299
 3187   1.3204
 3188   1.3360
 3189   1.3520
 3190   1.3179
 3191   1.3120
 3192   1.3055
 3193   1.3289
 3194   1.3390
 3195   1.3427
 3196   1.3509
 3197   1.3618
 3198   1.3502
 3199   1.3380
 3200   1.3441
 3201   1.3396
 3202   1.3637
 3203   1.3766
 3204   1.3659
 3205   1.3777
 3206   1.3732
 3207   1.3915
 3208   1.3458
 3209   1.3659
 3210   1.3362
 3211   1.3219
 3212   1.3512
 3213   1.3738
 3214   1.3486
 3215   1.3644
 3216   1.3563
 3217   1.3255
 3218   1.3229
 3219   1.3056
 3220   1.3058
 3221   1.2891
 3222   1.2759
 3223   1.3005
 3224   1.2951
 3225   1.3474
 3226   1.3628
 3227   1.3306
 3228   1.3211
 3229   1.3282
 3230   1.3298
 3231   1.3197
 3232   1.3392
 3233   1.3420
 3234   1.3492
 3235   1.3489
 3236   1.3642
 3237   1.3681
 3238   1.3794
 3239   1.3782
 3240   1.3883
 3241   1.3935
 3242   1.3952
 3243   1.3653
 3244   1.3786
 3245   1.3542
 3246   1.3470
 3247   1.3533
 3248   1.3662
 3249   1.3554
 3250   1.3569
 3251   1.3690
 3252   1.3436
 3253   1.3374
 3254   1.3456
 3255   1.3548
 3256   1.3415
 3257   1.3387
 3258   1.3287
 3259   1.3403
 3260   1.3513
 3261   1.3293
 3262   1.3260
 3263   1.3389
 3264   1.3481
 3265   1.3319
 3266   1.3515
 3267   1.3599
 3268   1.3631
 3269   1.3452
 3270   1.3402
 3271   1.3366
 3272   1.3653
 3273   1.3767
 3274   1.3723
 3275   1.3944
 3276   1.4068
 3277   1.4011
 3278   1.3624
 3279   1.3507
 3280   1.3730
 3281   1.3178
 3282   1.3239
 3283   1.3053
 3284   1.3022
 3285   1.3091
 3286   1.3036
 3287   1.2997
 3288   1.3025
 3289   1.2917
 3290   1.2910
 3291   1.2900
 3292   1.2931
 3293   1.2956
 3294   1.2902
 3295   1.3032
 3296   1.3069
 3297   1.3058
 3298   1.3060
 3299   1.3124
 3300   1.3105
 3301   1.3295
 3302   1.3361
 3303   1.3328
 3304   1.3394
 3305   1.3437
 3306   1.3400
 3307   1.3567
 3308   1.3640
 3309   1.3619
 3310   1.3508
 3311   1.3558
 3312   1.3497
 3313   1.3733
 3314   1.3805
 3315   1.3789
 3316   1.3899
 3317   1.3851
 3318   1.4018
 3319   1.3102
 3320   1.3089
 3321   1.3132
 3322   1.3160
 3323   1.3175
 3324   1.3218
 3325   1.3036
 3326   1.2810
 3327   1.3114
 3328   1.3167
 3329   1.3230
 3330   1.3196
 3331   1.3303
 3332   1.3443
 3333   1.3451
 3334   1.3381
 3335   1.3350
 3336   1.3376
 3337   1.3510
 3338   1.3519
 3339   1.3698
 3340   1.3663
 3341   1.3868
 3342   1.3847
 3343   1.4054
 3344   1.3969
 3345   1.4151
 3346   1.3826
 3347   1.3854
 3348   1.3935
 3349   1.3932
 3350   1.4085
 3351   1.4182
 3352   1.3958
 3353   1.4108
 3354   1.3863
 3355   1.3799
 3356   1.3896
 3357   1.4084
 3358   1.3785
 3359   1.3882
 3360   1.3587
 3361   1.3540
 3362   1.3589
 3363   1.3535
 3364   1.3490
 3365   1.3368
 3366   1.4313
 3367   1.4330
 3368   1.4533
 3369   1.4535
 3370   1.4806
 3371   1.4813
 3372   1.5120
 3373   1.5128
 3374   1.5362
 3375   1.5160
 3376   1.5184
 3377   1.5236
 3378   1.5288
 3379   1.5283
 3380   1.4821
 3381   1.4646
 3382   1.5064
 3383   1.5228
 3384   1.5116
 3385   1.4918
 3386   1.5423
 3387   1.5570
 3388   1.5523
 3389   1.5536
 3390   1.5561
 3391   1.5607
 3392   1.5682
 3393   1.5792
 3394   1.5790
 3395   1.5792
 3396   1.5934
 3397   1.5175
 3398   1.5142
 3399   1.5283
 3400   1.5335
 3401   1.5359
 3402   1.5409
 3403   1.5673
 3404   1.5864
 3405   1.5908
 3406   1.5539
 3407   1.5283
 3408   1.5811
 3409   1.6075
 3410   1.5793
 3411   1.5117
 3412   1.5207
 3413   1.4834
 3414   1.4802
 3415   1.4581
 3416   1.4418
 3417   1.4481
 3418   1.4662
 3419   1.4307
 3420   1.4417
 3421   1.4609
 3422   1.4374
 3423   1.4363
 3424   1.4402
 3425   1.4451
 3426   1.4212
 3427   1.4197
 3428   1.4252
 3429   1.4162
 3430   1.4624
 3431   1.4518
 3432   1.4800
 3433   1.4927
 3434   1.4815
 3435   1.4794
 3436   1.5145
 3437   1.5377
 3438   1.5040
 3439   1.5470
 3440   1.5692
 3441   1.5524
 3442   1.5647
 3443   1.5785
 3444   1.5784
 3445   1.4564
 3446   1.4516
 3447   1.4416
 3448   1.4486
 3449   1.4152
 3450   1.4154
 3451   1.3905
 3452   1.3738
 3453   1.3930
 3454   1.3893
 3455   1.3780
 3456   1.3703
 3457   1.3797
 3458   1.3732
 3459   1.3933
 3460   1.3990
 3461   1.4090
 3462   1.4023
 3463   1.4131
 3464   1.4045
 3465   1.4175
 3466   1.4148
 3467   1.4302
 3468   1.3990
 3469   1.3903
 3470   1.3954
 3471   1.4010
 3472   1.4140
 3473   1.4129
 3474   1.4147
 3475   1.4503
 3476   1.4641
 3477   1.4649
 3478   1.4690
 3479   1.4836
 3480   1.4810
 3481   1.4791
 3482   1.4987
 3483   1.3682
 3484   1.3564
 3485   1.3611
 3486   1.3730
 3487   1.3393
 3488   1.3320
 3489   1.3298
 3490   1.3181
 3491   1.3258
 3492   1.3237
 3493   1.3350
 3494   1.3289
 3495   1.3444
 3496   1.3596
 3497   1.3501
 3498   1.3385
 3499   1.3418
 3500   1.3406
 3501   1.3430
 3502   1.3404
 3503   1.3560
 3504   1.3276
 3505   1.3186
 3506   1.3301
 3507   1.3309
 3508   1.3425
 3509   1.3192
 3510   1.3100
 3511   1.3243
 3512   1.3330
 3513   1.3231
 3514   1.3175
 3515   1.3203
 3516   1.3262
 3517   1.3261
 3518   1.3077
 3519   1.3045
 3520   1.3116
 3521   1.2964
 3522   1.2968
 3523   1.2920
 3524   1.2882
 3525   1.2887
 3526   1.3035
 3527   1.3094
 3528   1.2961
 3529   1.2968
 3530   1.3396
 3531   1.3509
 3532   1.3460
 3533   1.3400
 3534   1.3652
 3535   1.3721
 3536   1.3759
 3537   1.4100
 3538   1.4106
 3539   1.4175
 3540   1.4209
 3541   1.4370
 3542   1.3276
 3543   1.3039
 3544   1.3176
 3545   1.3400
 3546   1.3474
 3547   1.3463
 3548   1.3491
 3549   1.3733
 3550   1.3692
 3551   1.3885
 3552   1.3942
 3553   1.3987
 3554   1.3878
 3555   1.4168
 3556   1.4303
 3557   1.4265
 3558   1.4100
 3559   1.4128
 3560   1.4239
 3561   1.4152
 3562   1.4082
 3563   1.4313
 3564   1.4484
 3565   1.4318
 3566   1.4319
 3567   1.4175
 3568   1.4536
 3569   1.4665
 3570   1.4318
 3571   1.4163
 3572   1.4539
 3573   1.4683
 3574   1.4613
 3575   1.4487
 3576   1.4804
 3577   1.4652
 3578   1.4736
 3579   1.4625
 3580   1.4584
 3581   1.4672
 3582   1.4822
 3583   1.4791
 3584   1.4656
 3585   1.4892
 3586   1.4892
 3587   1.5004
 3588   1.4984
 3589   1.5051
 3590   1.5244
 3591   1.5094
 3592   1.5132
 3593   1.4440
 3594   1.4278
 3595   1.4448
 3596   1.4600
 3597   1.4265
 3598   1.4103
 3599   1.4307
 3600   1.4495
 3601   1.4202
 3602   1.4287
 3603   1.4487
 3604   1.4655
 3605   1.4500
 3606   1.4671
 3607   1.4327
 3608   1.4369
 3609   1.4106
 3610   1.3971
 3611   1.4132
 3612   1.4028
 3613   1.4290
 3614   1.4521
 3615   1.4085
 3616   1.3921
 3617   1.4119
 3618   1.4294
 3619   1.3971
 3620   1.4154
 3621   1.4257
 3622   1.4101
 3623   1.4038
 3624   1.4135
 3625   1.4119
 3626   1.3924
 3627   1.3751
 3628   1.3982
 3629   1.3899
 3630   1.4008
 3631   1.3862
 3632   1.4443
 3633   1.4625
 3634   1.4551
 3635   1.4430
 3636   1.4868
 3637   1.4947
 3638   1.5114
 3639   1.5097
 3640   1.5073
 3641   1.5481
 3642   1.5643
 3643   1.5649
 3644   1.5896
 3645   1.5569
 3646   1.4884
 3647   1.4787
 3648   1.5036
 3649   1.5133
 3650   1.4934
 3651   1.5315
 3652   1.5117
 3653   1.5311
 3654   1.5289
 3655   1.5150
 3656   1.5590
 3657   1.5308
 3658   1.5236
 3659   1.5563
 3660   1.4826
 3661   1.4541
 3662   1.4923
 3663   1.5173
 3664   1.4707
 3665   1.4511
 3666   1.4614
 3667   1.4489
 3668   1.4480
 3669   1.4899
 3670   1.5038
 3671   1.5044
 3672   1.4867
 3673   1.4779
 3674   1.4753
 3675   1.5175
 3676   1.5302
 3677   1.5306
 3678   1.5595
 3679   1.5703
 3680   1.5686
 3681   1.5182
 3682   1.4989
 3683   1.5345
 3684   1.4893
 3685   1.5192
 3686   1.4769
 3687   1.4464
 3688   1.4343
 3689   1.4363
 3690   1.4970
 3691   1.5170
 3692   1.4775
 3693   1.4783
 3694   1.4845
 3695   1.4533
 3696   1.4490
 3697   1.4529
 3698   1.5122
 3699   1.5045
 3700   1.5363
 3701   1.5439
 3702   1.5527
 3703   1.5599
 3704   1.5839
 3705   1.5799
 3706   1.5972
 3707   1.6093
 3708   1.6213
 3709   1.6290
 3710   1.6298
 3711   1.6495
 3712   1.5341
 3713   1.5168
 3714   1.5403
 3715   1.5568
 3716   1.5258
 3717   1.5031
 3718   1.5392
 3719   1.5646
 3720   1.5290
 3721   1.5359
 3722   1.5102
 3723   1.5619
 3724   1.5290
 3725   1.5510
 3726   1.5093
 3727   1.4942
 3728   1.5114
 3729   1.5115
 3730   1.5331
 3731   1.4881
 3732   1.4723
 3733   1.4945
 3734   1.5196
 3735   1.4807
 3736   1.4940
 3737   1.4870
 3738   1.4743
 3739   1.5040
 3740   1.5088
 3741   1.5122
 3742   1.5171
 3743   1.5220
 3744   1.5321
 3745   1.4508
 3746   1.4357
 3747   1.4454
 3748   1.4616
 3749   1.4209
 3750   1.4095
 3751   1.4226
 3752   1.4139
 3753   1.4266
 3754   1.3965
 3755   1.3871
 3756   1.3929
 3757   1.4071
 3758   1.3867
 3759   1.3959
 3760   1.3748
 3761   1.3901
 3762   1.3899
 3763   1.3802
 3764   1.3714
 3765   1.3824
 3766   1.3931
 3767   1.3727
 3768   1.3691
 3769   1.3902
 3770   1.3961
 3771   1.3848
 3772   1.4174
 3773   1.3550
 3774   1.3464
 3775   1.3524
 3776   1.3618
 3777   1.3391
 3778   1.3344
 3779   1.3433
 3780   1.3318
 3781   1.3393
 3782   1.3219
 3783   1.3170
 3784   1.3240
 3785   1.3147
 3786   1.3194
 3787   1.3203
 3788   1.3112
 3789   1.3130
 3790   1.3091
 3791   1.3117
 3792   1.3171
 3793   1.3103
 3794   1.3296
 3795   1.3334
 3796   1.3376
 3797   1.3369
 3798   1.3529
 3799   1.3530
 3800   1.3734
 3801   1.3748
 3802   1.3943
 3803   1.4050
 3804   1.4044
 3805   1.4027
 3806   1.3769
 3807   1.3831
 3808   1.3823
 3809   1.3823
 3810   1.3537
 3811   1.3573
 3812   1.3543
 3813   1.3539
 3814   1.3559
 3815   1.3517
 3816   1.3331
 3817   1.3238
 3818   1.3238
 3819   1.3483
 3820   1.3439
 3821   1.3927
 3822   1.4097
 3823   1.4156
 3824   1.4127
 3825   1.4529
 3826   1.4597
 3827   1.4786
 3828   1.5037
 3829   1.5017
 3830   1.4579
 3831   1.4745
 3832   1.4668
 3833   1.4886
 3834   1.4608
 3835   1.4498
 3836   1.4758
 3837   1.4866
 3838   1.5100
 3839   1.5157
 3840   1.5067
 3841   1.5545
 3842   1.5857
 3843   1.5711
 3844   1.5564
 3845   1.6064
 3846   1.4473
 3847   1.4122
 3848   1.4716
 3849   1.5102
 3850   1.4514
 3851   1.4449
 3852   1.4495
 3853   1.4552
 3854   1.4807
 3855   1.4347
 3856   1.4171
 3857   1.4399
 3858   1.4230
 3859   1.4605
 3860   1.4619
 3861   1.4726
 3862   1.4750
 3863   1.4523
 3864   1.4719
 3865   1.4466
 3866   1.4351
 3867   1.4621
 3868   1.4769
 3869   1.4808
 3870   1.4682
 3871   1.4941
 3872   1.5085
 3873   1.5140
 3874   1.5028
 3875   1.5449
 3876   1.5565
 3877   1.5711
 3878   1.6073
 3879   1.6202
 3880   1.5417
 3881   1.5514
 3882   1.5728
 3883   1.6059
 3884   1.4469
 3885   1.4581
 3886   1.4265
 3887   1.4249
 3888   1.4115
 3889   1.4173
 3890   1.3883
 3891   1.4247
 3892   1.4416
 3893   1.4199
 3894   1.4097
 3895   1.4316
 3896   1.4375
 3897   1.4613
 3898   1.4791
 3899   1.4578
 3900   1.4564
 3901   1.4625
 3902   1.4665
 3903   1.4826
 3904   1.4895
 3905   1.4953
 3906   1.4935
 3907   1.4094
 3908   1.3962
 3909   1.4065
 3910   1.4181
 3911   1.3894
 3912   1.3691
 3913   1.3878
 3914   1.3693
 3915   1.3906
 3916   1.4164
 3917   1.4451
 3918   1.4187
 3919   1.4192
 3920   1.4098
 3921   1.4489
 3922   1.4063
 3923   1.4154
 3924   1.3894
 3925   1.4108
 3926   1.4159
 3927   1.4182
 3928   1.4138
 3929   1.4012
 3930   1.4251
 3931   1.3882
 3932   1.3731
 3933   1.4001
 3934   1.4152
 3935   1.4060
 3936   1.3875
 3937   1.3784
 3938   1.3913
 3939   1.4015
 3940   1.3858
 3941   1.3718
 3942   1.3996
 3943   1.3963
 3944   1.3994
 3945   1.4221
 3946   1.4379
 3947   1.4340
 3948   1.4619
 3949   1.4769
 3950   1.4693
 3951   1.4895
 3952   1.4314
 3953   1.4231
 3954   1.4544
 3955   1.4632
 3956   1.3892
 3957   1.3988
 3958   1.3849
 3959   1.3787
 3960   1.3948
 3961   1.4106
 3962   1.3858
 3963   1.3920
 3964   1.3851
 3965   1.3833
 3966   1.3938
 3967   1.3991
 3968   1.3874
 3969   1.4197
 3970   1.4305
 3971   1.4304
 3972   1.4197
 3973   1.4535
 3974   1.4657
 3975   1.4669
 3976   1.4484
 3977   1.4575
 3978   1.4673
 3979   1.4588
 3980   1.4703
 3981   1.4498
 3982   1.4535
 3983   1.4405
 3984   1.4379
 3985   1.4406
 3986   1.4375
 3987   1.4400
 3988   1.4539
 3989   1.4367
 3990   1.4273
 3991   1.4500
 3992   1.4511
 3993   1.4396
 3994   1.4222
 3995   1.4413
 3996   1.4542
 3997   1.4757
 3998   1.4537
 3999   1.4468
 4000   1.4360
 4001   1.4473
 4002   1.4622
 4003   1.4792
 4004   1.4591
 4005   1.4764
 4006   1.4831
 4007   1.4835
 4008   1.4876
 4009   1.4779
 4010   1.4846
 4011   1.4977
 4012   1.4932
 4013   1.5281
 4014   1.5318
 4015   1.5457
 4016   1.5398
 4017   1.5700
 4018   1.5432
 4019   1.5241
 4020   1.5101
 4021   1.5264
 4022   1.5154
 4023   1.5468
 4024   1.5516
 4025   1.5696
 4026   1.5646
 4027   1.5826
 4028   1.5658
 4029   1.5839
 4030   1.5434
 4031   1.5541
 4032   1.5492
 4033   1.5448
 4034   1.5628
 4035   1.5699
 4036   1.5872
 4037   1.5362
 4038   1.5097
 4039   1.5449
 4040   1.5698
 4041   1.5214
 4042   1.4980
 4043   1.5430
 4044   1.5689
 4045   1.5274
 4046   1.5552
 4047   1.5442
 4048   1.5863
 4049   1.6013
 4050   1.5981
 4051   1.5113
 4052   1.4946
 4053   1.5242
 4054   1.5378
 4055   1.5209
 4056   1.5176
 4057   1.5440
 4058   1.4947
 4059   1.4828
 4060   1.4887
 4061   1.5010
 4062   1.4672
 4063   1.4625
 4064   1.4396
 4065   1.4189
 4066   1.4083
 4067   1.3990
 4068   1.4042
 4069   1.4142
 4070   1.4817
 4071   1.4941
 4072   1.4940
 4073   1.5027
 4074   1.4819
 4075   1.4971
 4076   1.4799
 4077   1.4706
 4078   1.4896
 4079   1.5048
 4080   1.5032
 4081   1.4936
 4082   1.5064
 4083   1.5299
 4084   1.5403
 4085   1.5303
 4086   1.5681
 4087   1.5821
 4088   1.5765
 4089   1.5536
 4090   1.5598
 4091   1.5451
 4092   1.5893
 4093   1.5975
 4094   1.6047
 4095   1.6239
 4096   1.6109
 4097   1.6347
 4098   1.4680
 4099   1.4477
 4100   1.4750
 4101   1.4935
 4102   1.4594
 4103   1.4426
 4104   1.4531
 4105   1.4718
 4106   1.4407
 4107   1.4357
 4108   1.4454
 4109   1.4445
 4110   1.4400
 4111   1.4282
 4112   1.4515
 4113   1.4382
 4114   1.4421
 4115   1.4440
 4116   1.4412
 4117   1.4776
 4118   1.5013
 4119   1.4705
 4120   1.4534
 4121   1.4890
 4122   1.5106
 4123   1.4880
 4124   1.4824
 4125   1.4592
 4126   1.5055
 4127   1.5263
 4128   1.5039
 4129   1.4896
 4130   1.4937
 4131   1.4908
 4132   1.4735
 4133   1.5154
 4134   1.5228
 4135   1.5365
 4136   1.5043
 4137   1.4956
 4138   1.4893
 4139   1.5314
 4140   1.5537
 4141   1.5316
 4142   1.5597
 4143   1.5796
 4144   1.5612
 4145   1.5072
 4146   1.4880
 4147   1.5104
 4148   1.5353
 4149   1.5589
 4150   1.5392
 4151   1.5223
 4152   1.5695
 4153   1.5866
 4154   1.5722
 4155   1.5847
 4156   1.5705
 4157   1.5901
 4158   1.5755
 4159   1.5849
 4160   1.5827
 4161   1.5779
 4162   1.5818
 4163   1.5608
 4164   1.6196
 4165   1.6376
 4166   1.6393
 4167   1.6239
 4168   1.6786
 4169   1.6738
 4170   1.6974
 4171   1.7022
 4172   1.7120
 4173   1.6849
 4174   1.7389
 4175   1.7269
 4176   1.7662
 4177   1.7697
 4178   1.7786
 4179   1.8061
 4180   1.7555
 4181   1.7536
 4182   1.7426
 4183   1.7693
 4184   1.6461
 4185   1.6420
 4186   1.6585
 4187   1.6647
 4188   1.6654
 4189   1.6817
 4190   1.6947
 4191   1.7093
 4192   1.6899
 4193   1.7210
 4194   1.7420
 4195   1.6282
 4196   1.6001
 4197   1.6293
 4198   1.6536
 4199   1.5983
 4200   1.5753
 4201   1.6070
 4202   1.6122
 4203   1.6333
 4204   1.6405
 4205   1.5887
 4206   1.5897
 4207   1.5852
 4208   1.5899
 4209   1.5895
 4210   1.5582
 4211   1.6204
 4212   1.6470
 4213   1.6200
 4214   1.5919
 4215   1.6431
 4216   1.6720
 4217   1.6478
 4218   1.6252
 4219   1.6070
 4220   1.6382
 4221   1.6608
 4222   1.6300
 4223   1.6407
 4224   1.6467
 4225   1.6554
 4226   1.6531
 4227   1.6788
 4228   1.6761
 4229   1.7304
 4230   1.7446
 4231   1.7419
 4232   1.7560
 4233   1.7853
 4234   1.6591
 4235   1.6357
 4236   1.6707
 4237   1.6938
 4238   1.6525
 4239   1.6208
 4240   1.6545
 4241   1.6896
 4242   1.6529
 4243   1.6230
 4244   1.6094
 4245   1.6404
 4246   1.6012
 4247   1.6226
 4248   1.5825
 4249   1.5879
 4250   1.5987
 4251   1.5703
 4252   1.5648
 4253   1.5755
 4254   1.5543
 4255   1.5653
 4256   1.5741
 4257   1.5588
 4258   1.6784
 4259   1.6754
 4260   1.7080
 4261   1.7137
 4262   1.7355
 4263   1.7484
 4264   1.7731
 4265   1.7829
 4266   1.7862
 4267   1.7873
 4268   1.8104
 4269   1.7183
 4270   1.6941
 4271   1.7342
 4272   1.7565
 4273   1.7254
 4274   1.7456
 4275   1.7333
 4276   1.6839
 4277   1.6574
 4278   1.6798
 4279   1.7033
 4280   1.6445
 4281   1.6224
 4282   1.6377
 4283   1.6458
 4284   1.6552
 4285   1.6000
 4286   1.5783
 4287   1.5883
 4288   1.5464
 4289   1.5320
 4290   1.5366
 4291   1.5150
 4292   1.5895
 4293   1.6079
 4294   1.5583
 4295   1.5536
 4296   1.6489
 4297   1.6800
 4298   1.6208
 4299   1.5973
 4300   1.6253
 4301   1.6474
 4302   1.6351
 4303   1.6425
 4304   1.6610
 4305   1.6067
 4306   1.6012
 4307   1.5839
 4308   1.6183
 4309   1.6480
 4310   1.5992
 4311   1.5944
 4312   1.5664
 4313   1.6027
 4314   1.6270
 4315   1.5825
 4316   1.5579
 4317   1.6004
 4318   1.6348
 4319   1.6313
 4320   1.5459
 4321   1.5317
 4322   1.5486
 4323   1.5105
 4324   1.5129
 4325   1.5180
 4326   1.5180
 4327   1.5174
 4328   1.5847
 4329   1.6117
 4330   1.5594
 4331   1.5386
 4332   1.5644
 4333   1.5887
 4334   1.5527
 4335   1.5309
 4336   1.5605
 4337   1.5611
 4338   1.5658
 4339   1.5718
 4340   1.5670
 4341   1.5826
 4342   1.5718
 4343   1.5689
 4344   1.5756
 4345   1.5725
 4346   1.5750
 4347   1.5524
 4348   1.5284
 4349   1.5720
 4350   1.5930
 4351   1.5674
 4352   1.5474
 4353   1.5960
 4354   1.5941
 4355   1.6177
 4356   1.6046
 4357   1.6329
 4358   1.6525
 4359   1.6357
 4360   1.6553
 4361   1.6085
 4362   1.5877
 4363   1.5601
 4364   1.5465
 4365   1.5539
 4366   1.5351
 4367   1.6033
 4368   1.6222
 4369   1.5758
 4370   1.5741
 4371   1.5661
 4372   1.5878
 4373   1.5429
 4374   1.5266
 4375   1.5428
 4376   1.5637
 4377   1.5160
 4378   1.5180
 4379   1.4955
 4380   1.5184
 4381   1.5435
 4382   1.4979
 4383   1.5451
 4384   1.5244
 4385   1.5724
 4386   1.6017
 4387   1.6037
 4388   1.6056
 4389   1.5800
 4390   1.5754
 4391   1.6169
 4392   1.6229
 4393   1.6339
 4394   1.6280
 4395   1.6460
 4396   1.6401
 4397   1.5632
 4398   1.5582
 4399   1.5569
 4400   1.5648
 4401   1.5459
 4402   1.5458
 4403   1.5711
 4404   1.5739
 4405   1.5655
 4406   1.6051
 4407   1.6152
 4408   1.6311
 4409   1.6307
 4410   1.6549
 4411   1.5139
 4412   1.5078
 4413   1.4951
 4414   1.5028
 4415   1.4687
 4416   1.4724
 4417   1.4648
 4418   1.4453
 4419   1.4258
 4420   1.4498
 4421   1.4670
 4422   1.4332
 4423   1.4143
 4424   1.4435
 4425   1.4470
 4426   1.4651
 4427   1.4273
 4428   1.4312
 4429   1.4468
 4430   1.4166
 4431   1.4168
 4432   1.4023
 4433   1.4091
 4434   1.4032
 4435   1.4125
 4436   1.3889
 4437   1.3880
 4438   1.3881
 4439   1.3861
 4440   1.3808
 4441   1.3727
 4442   1.4357
 4443   1.4162
 4444   1.4636
 4445   1.4806
 4446   1.4761
 4447   1.4602
 4448   1.5092
 4449   1.5231
 4450   1.5318
 4451   1.5535
 4452   1.5072
 4453   1.5144
 4454   1.5125
 4455   1.5059
 4456   1.4856
 4457   1.4914
 4458   1.4904
 4459   1.4887
 4460   1.5048
 4461   1.5013
 4462   1.5402
 4463   1.5339
 4464   1.5475
 4465   1.5847
 4466   1.5892
 4467   1.6093
 4468   1.6093
 4469   1.6340
 4470   1.6170
 4471   1.4932
 4472   1.4800
 4473   1.5009
 4474   1.5132
 4475   1.4945
 4476   1.4815
 4477   1.4835
 4478   1.5002
 4479   1.4613
 4480   1.4482
 4481   1.4772
 4482   1.4827
 4483   1.4731
 4484   1.4834
 4485   1.5222
 4486   1.5430
 4487   1.5263
 4488   1.5124
 4489   1.5535
 4490   1.5642
 4491   1.5739
 4492   1.5685
 4493   1.5922
 4494   1.5892
 4495   1.6064
 4496   1.5950
 4497   1.5529
 4498   1.5323
 4499   1.5796
 4500   1.5978
 4501   1.5879
 4502   1.5729
 4503   1.6032
 4504   1.6239
 4505   1.6137
 4506   1.5926
 4507   1.6002
 4508   1.6098
 4509   1.6491
 4510   1.5940
 4511   1.5725
 4512   1.6160
 4513   1.6142
 4514   1.6457
 4515   1.6488
 4516   1.6555
 4517   1.6640
 4518   1.6787
 4519   1.6151
 4520   1.6044
 4521   1.6298
 4522   1.6426
 4523   1.6329
 4524   1.6314
 4525   1.6048
 4526   1.6091
 4527   1.5794
 4528   1.6072
 4529   1.5965
 4530   1.5884
 4531   1.6037
 4532   1.6011
 4533   1.6214
 4534   1.6306
 4535   1.6278
 4536   1.6436
 4537   1.6348
 4538   1.6559
 4539   1.6729
 4540   1.6934
 4541   1.6885
 4542   1.6737
 4543   1.7310
 4544   1.7493
 4545   1.7623
 4546   1.7879
 4547   1.7748
 4548   1.7585
 4549   1.7705
 4550   1.7303
 4551   1.7612
 4552   1.6979
 4553   1.6748
 4554   1.6980
 4555   1.7225
 4556   1.6941
 4557   1.6852
 4558   1.6981
 4559   1.7074
 4560   1.7061
 4561   1.6959
 4562   1.7116
 4563   1.7180
 4564   1.7254
 4565   1.7181
 4566   1.6734
 4567   1.6420
 4568   1.6904
 4569   1.7165
 4570   1.6749
 4571   1.6511
 4572   1.6672
 4573   1.6628
 4574   1.6502
 4575   1.6934
 4576   1.6864
 4577   1.7258
 4578   1.6969
 4579   1.6974
 4580   1.6948
 4581   1.7179
 4582   1.7237
 4583   1.7340
 4584   1.7251
 4585   1.7307
 4586   1.7292
 4587   1.7317
 4588   1.7026
 4589   1.7367
 4590   1.6908
 4591   1.6645
 4592   1.7172
 4593   1.7481
 4594   1.7163
 4595   1.7445
 4596   1.6963
 4597   1.7159
 4598   1.6962
 4599   1.7427
 4600   1.7163
 4601   1.7055
 4602   1.7339
 4603   1.7477
 4604   1.7363
 4605   1.7092
 4606   1.6777
 4607   1.7413
 4608   1.7675
 4609   1.7436
 4610   1.7179
 4611   1.7834
 4612   1.8107
 4613   1.7879
 4614   1.7844
 4615   1.8087
 4616   1.7648
 4617   1.7454
 4618   1.7640
 4619   1.7275
 4620   1.7137
 4621   1.7269
 4622   1.7431
 4623   1.6852
 4624   1.6698
 4625   1.6870
 4626   1.6890
 4627   1.7009
 4628   1.6827
 4629   1.6643
 4630   1.6644
 4631   1.6430
 4632   1.6772
 4633   1.6861
 4634   1.6823
 4635   1.6842
 4636   1.7503
 4637   1.7744
 4638   1.7473
 4639   1.7287
 4640   1.7747
 4641   1.8040
 4642   1.7589
 4643   1.7348
 4644   1.8041
 4645   1.8171
 4646   1.8219
 4647   1.8179
 4648   1.7367
 4649   1.7410
 4650   1.7289
 4651   1.7346
 4652   1.7860
 4653   1.7605
 4654   1.8268
 4655   1.8477
 4656   1.8462
 4657   1.8323
 4658   1.8969
 4659   1.9159
 4660   1.9122
 4661   1.9103
 4662   1.8396
 4663   1.8303
 4664   1.8472
 4665   1.8563
 4666   1.8414
 4667   1.8095
 4668   1.8397
 4669   1.8376
 4670   1.7975
 4671   1.7896
 4672   1.7902
 4673   1.7911
 4674   1.8840
 4675   1.8872
 4676   1.9116
 4677   1.8957
 4678   1.9026
 4679   1.9007
 4680   1.9034
 4681   1.8789
 4682   1.8801
 4683   1.9125
 4684   1.9135
 4685   1.9497
 4686   1.9626
 4687   1.9928
 4688   2.0197
 4689   1.9799
 4690   1.9753
 4691   2.0190
 4692   2.0320
 4693   2.0298
 4694   2.0247
 4695   1.9339
 4696   1.9581
 4697   1.8947
 4698   1.8763
 4699   1.8814
 4700   1.9034
 4701   1.8895
 4702   1.8738
 4703   1.8760
 4704   1.9414
 4705   1.9656
 4706   1.9609
 4707   1.8306
 4708   1.8031
 4709   1.8192
 4710   1.8427
 4711   1.7768
 4712   1.7616
 4713   1.7895
 4714   1.8098
 4715   1.7604
 4716   1.8179
 4717   1.8491
 4718   1.8595
 4719   1.8694
 4720   1.8947
 4721   1.8503
 4722   1.8198
 4723   1.8022
 4724   1.7842
 4725   1.8137
 4726   1.8046
 4727   1.8608
 4728   1.8868
 4729   1.8410
 4730   1.8510
 4731   1.7413
 4732   1.7521
 4733   1.6992
 4734   1.6926
 4735   1.6642
 4736   1.6823
 4737   1.6417
 4738   1.6462
 4739   1.6484
 4740   1.6234
 4741   1.6398
 4742   1.6308
 4743   1.6300
 4744   1.6077
 4745   1.6120
 4746   1.5809
 4747   1.5666
 4748   1.6081
 4749   1.5412
 4750   1.5166
 4751   1.5371
 4752   1.5590
 4753   1.5060
 4754   1.4871
 4755   1.5051
 4756   1.5286
 4757   1.4840
 4758   1.5054
 4759   1.4781
 4760   1.4620
 4761   1.4822
 4762   1.4683
 4763   1.5146
 4764   1.5235
 4765   1.5232
 4766   1.5441
 4767   1.5775
 4768   1.5491
 4769   1.5869
 4770   1.5026
 4771   1.5270
 4772   1.4751
 4773   1.4574
 4774   1.4732
 4775   1.4915
 4776   1.4774
 4777   1.4806
 4778   1.4997
 4779   1.4550
 4780   1.4591
 4781   1.4477
 4782   1.4305
 4783   1.4482
 4784   1.4646
 4785   1.4288
 4786   1.4130
 4787   1.4287
 4788   1.4365
 4789   1.4559
 4790   1.4252
 4791   1.4131
 4792   1.4333
 4793   1.4499
 4794   1.4168
 4795   1.4322
 4796   1.4005
 4797   1.4104
 4798   1.4216
 4799   1.4407
 4800   1.4337
 4801   1.4577
 4802   1.4670
 4803   1.4642
 4804   1.4489
 4805   1.4823
 4806   1.4856
 4807   1.4752
 4808   1.5090
 4809   1.5153
 4810   1.5001
 4811   1.5441
 4812   1.5515
 4813   1.5658
 4814   1.5896
 4815   1.5314
 4816   1.5291
 4817   1.5591
 4818   1.5775
 4819   1.4759
 4820   1.4861
 4821   1.4778
 4822   1.4699
 4823   1.4937
 4824   1.5028
 4825   1.4855
 4826   1.5007
 4827   1.4719
 4828   1.4720
 4829   1.4753
 4830   1.4700
 4831   1.4775
 4832   1.4834
 4833   1.4749
 4834   1.4803
 4835   1.5140
 4836   1.5115
 4837   1.5380
 4838   1.5426
 4839   1.5610
 4840   1.5585
 4841   1.5854
 4842   1.5891
 4843   1.6042
 4844   1.5845
 4845   1.5819
 4846   1.5694
 4847   1.6126
 4848   1.6298
 4849   1.6210
 4850   1.6098
 4851   1.6411
 4852   1.5701
 4853   1.5748
 4854   1.5755
 4855   1.5733
 4856   1.5863
 4857   1.5742
 4858   1.5924
 4859   1.5808
 4860   1.6064
 4861   1.6319
 4862   1.6046
 4863   1.6457
 4864   1.6745
 4865   1.6284
 4866   1.6401
 4867   1.6022
 4868   1.5903
 4869   1.6115
 4870   1.6286
 4871   1.6187
 4872   1.6035
 4873   1.6020
 4874   1.5845
 4875   1.6459
 4876   1.6472
 4877   1.6482
 4878   1.6582
 4879   1.6605
 4880   1.6234
 4881   1.6291
 4882   1.6199
 4883   1.6730
 4884   1.6919
 4885   1.6777
 4886   1.6625
 4887   1.7058
 4888   1.7226
 4889   1.7111
 4890   1.6825
 4891   1.7325
 4892   1.7342
 4893   1.7669
 4894   1.7211
 4895   1.7425
 4896   1.7511
 4897   1.7496
 4898   1.7126
 4899   1.7381
 4900   1.6919
 4901   1.6734
 4902   1.6981
 4903   1.7178
 4904   1.6742
 4905   1.6718
 4906   1.6554
 4907   1.6806
 4908   1.6849
 4909   1.7080
 4910   1.7179
 4911   1.7213
 4912   1.7162
 4913   1.6583
 4914   1.6565
 4915   1.6605
 4916   1.6518
 4917   1.7056
 4918   1.7292
 4919   1.6882
 4920   1.6706
 4921   1.6951
 4922   1.6991
 4923   1.6697
 4924   1.6673
 4925   1.6438
 4926   1.6350
 4927   1.6769
 4928   1.6861
 4929   1.6788
 4930   1.6812
 4931   1.7264
 4932   1.7455
 4933   1.7356
 4934   1.7219
 4935   1.7678
 4936   1.7746
 4937   1.7860
 4938   1.7705
 4939   1.7963
 4940   1.7459
 4941   1.7278
 4942   1.7461
 4943   1.7702
 4944   1.7303
 4945   1.7069
 4946   1.7294
 4947   1.7493
 4948   1.7542
 4949   1.7338
 4950   1.7365
 4951   1.7370
 4952   1.7268
 4953   1.7818
 4954   1.7898
 4955   1.7979
 4956   1.7926
 4957   1.7312
 4958   1.7186
 4959   1.7352
 4960   1.7485
 4961   1.7256
 4962   1.7241
 4963   1.7522
 4964   1.7643
 4965   1.7435
 4966   1.7824
 4967   1.7975
 4968   1.8012
 4969   1.6944
 4970   1.6884
 4971   1.6772
 4972   1.6865
 4973   1.6490
 4974   1.6413
 4975   1.6558
 4976   1.6344
 4977   1.6728
 4978   1.6779
 4979   1.6258
 4980   1.6340
 4981   1.5987
 4982   1.5941
 4983   1.5774
 4984   1.5861
 4985   1.5501
 4986   1.5458
 4987   1.5308
 4988   1.5303
 4989   1.5279
 4990   1.5322
 4991   1.5551
 4992   1.5618
 4993   1.5756
 4994   1.5326
 4995   1.5312
 4996   1.5278
 4997   1.5338
 4998   1.5750
 4999   1.5717
 5000   1.5799
 5001   1.5834
 5002   1.5834
 5003   1.5911
 5004   1.6104
 5005   1.6291
 5006   1.6060
 5007   1.6245
 5008   1.6240
 5009   1.6325
 5010   1.6403
 5011   1.6450
 5012   1.6390
 5013   1.6627
 5014   1.6630
 5015   1.6901
 5016   1.6977
 5017   1.6834
 5018   1.7194
 5019   1.7143
 5020   1.7118
 5021   1.7369
 5022   1.5561
 5023   1.5463
 5024   1.5453
 5025   1.5549
 5026   1.5787
 5027   1.5523
 5028   1.5225
 5029   1.5082
 5030   1.5117
 5031   1.5032
 5032   1.4982
 5033   1.5379
 5034   1.5504
 5035   1.5349
 5036   1.5349
 5037   1.5593
 5038   1.5215
 5039   1.5044
 5040   1.5343
 5041   1.5497
 5042   1.5507
 5043   1.5357
 5044   1.5626
 5045   1.5786
 5046   1.5130
 5047   1.4888
 5048   1.5245
 5049   1.5462
 5050   1.5094
 5051   1.4917
 5052   1.4989
 5053   1.4864
 5054   1.4862
 5055   1.5234
 5056   1.5376
 5057   1.5319
 5058   1.5620
 5059   1.5757
 5060   1.5719
 5061   1.5922
 5062   1.5348
 5063   1.5275
 5064   1.5585
 5065   1.5691
 5066   1.5298
 5067   1.5574
 5068   1.5196
 5069   1.4986
 5070   1.5406
 5071   1.5644
 5072   1.5391
 5073   1.5579
 5074   1.5457
 5075   1.5102
 5076   1.4910
 5077   1.4936
 5078   1.4711
 5079   1.4578
 5080   1.4772
 5081   1.5021
 5082   1.5174
 5083   1.5394
 5084   1.5064
 5085   1.5205
 5086   1.4662
 5087   1.4496
 5088   1.4809
 5089   1.4753
 5090   1.5383
 5091   1.5135
 5092   1.5673
 5093   1.5886
 5094   1.5725
 5095   1.5487
 5096   1.5903
 5097   1.6185
 5098   1.5940
 5099   1.5979
 5100   1.6019
 5101   1.5963
 5102   1.5720
 5103   1.5726
 5104   1.5761
 5105   1.5659
 5106   1.5981
 5107   1.6246
 5108   1.5931
 5109   1.5722
 5110   1.6208
 5111   1.6362
 5112   1.6047
 5113   1.5848
 5114   1.5913
 5115   1.6339
 5116   1.6572
 5117   1.6450
 5118   1.6217
 5119   1.6066
 5120   1.6306
 5121   1.6496
 5122   1.6425
 5123   1.6859
 5124   1.6925
 5125   1.7202
 5126   1.7102
 5127   1.7528
 5128   1.7670
 5129   1.7795
 5130   1.7364
 5131   1.7096
 5132   1.7695
 5133   1.7835
 5134   1.7774
 5135   1.7829
 5136   1.7271
 5137   1.7299
 5138   1.7255
 5139   1.7298
 5140   1.7415
 5141   1.7541
 5142   1.7477
 5143   1.7427
 5144   1.7604
 5145   1.7615
 5146   1.7269
 5147   1.6937
 5148   1.7281
 5149   1.7361
 5150   1.7312
 5151   1.7287
 5152   1.7379
 5153   1.7558
 5154   1.7490
 5155   1.7228
 5156   1.7245
 5157   1.7220
 5158   1.7241
 5159   1.8094
 5160   1.8251
 5161   1.8378
 5162   1.8267
 5163   1.8870
 5164   1.8929
 5165   1.9239
 5166   1.9165
 5167   1.9615
 5168   1.9252
 5169   1.8905
 5170   1.9512
 5171   1.9401
 5172   1.9167
 5173   1.9391
 5174   1.9909
 5175   1.9971
 5176   2.0317
 5177   2.0757
 5178   2.0752
 5179   2.1060
 5180   2.0322
 5181   2.0019
 5182   2.0649
 5183   1.8991
 5184   1.8772
 5185   1.9378
 5186   1.9564
 5187   1.9570
 5188   1.9964
 5189   1.9430
 5190   1.9467
 5191   1.9369
 5192   1.9520
 5193   1.9616
 5194   1.9465
 5195   1.9740
 5196   1.9597
 5197   1.9681
 5198   1.9512
 5199   1.9876
 5200   1.9998
 5201   1.9950
 5202   2.0047
 5203   1.9927
 5204   2.0047
 5205   2.0530
 5206   2.0754
 5207   2.0783
 5208   2.0617
 5209   2.0295
 5210   2.0876
 5211   2.1313
 5212   2.1516
 5213   2.1553
 5214   1.8969
 5215   1.8636
 5216   1.8904
 5217   1.8446
 5218   1.8264
 5219   1.8273
 5220   1.9263
 5221   1.9522
 5222   1.9004
 5223   1.9184
 5224   1.8995
 5225   1.8528
 5226   1.8524
 5227   1.8309
 5228   1.9519
 5229   1.9865
 5230   1.9380
 5231   1.9114
 5232   1.9611
 5233   1.9649
 5234   1.9323
 5235   1.9080
 5236   1.9460
 5237   1.9240
 5238   1.9503
 5239   1.9159
 5240   1.9057
 5241   1.8893
 5242   1.9219
 5243   1.9021
 5244   1.9127
 5245   1.8884
 5246   1.9169
 5247   1.9236
 5248   1.9252
 5249   1.9245
 5250   2.0121
 5251   2.0425
 5252   2.0243
 5253   2.0005
 5254   2.0732
 5255   2.1022
 5256   2.0677
 5257   2.0473
 5258   2.0978
 5259   2.0542
 5260   2.0764
 5261   2.0361
 5262   2.0416
 5263   2.0724
 5264   2.0034
 5265   2.0969
 5266   2.0739
 5267   2.1477
 5268   2.1671
 5269   2.1820
 5270   2.1686
 5271   2.2400
 5272   2.2605
 5273   2.2591
 5274   2.2532
 5275   2.2758
 5276   2.1854
 5277   2.2195
 5278   2.1523
 5279   2.1275
 5280   2.1488
 5281   2.1907
 5282   2.1180
 5283   2.1111
 5284   2.0757
 5285   2.0623
 5286   2.1478
 5287   2.1570
 5288   2.1620
 5289   2.1555
 5290   2.1247
 5291   2.0944
 5292   2.1399
 5293   2.1677
 5294   2.1220
 5295   2.1175
 5296   2.1659
 5297   2.1404
 5298   2.2147
 5299   2.2230
 5300   2.2344
 5301   2.2343
 5302   2.2035
 5303   2.2369
 5304   2.1771
 5305   2.2399
 5306   2.2493
 5307   2.2520
 5308   2.2547
 5309   2.0656
 5310   2.0451
 5311   2.0417
 5312   2.0617
 5313   1.9906
 5314   1.9728
 5315   1.9978
 5316   1.9606
 5317   2.0148
 5318   2.0357
 5319   2.0870
 5320   2.1074
 5321   2.1098
 5322   2.1458
 5323   2.0735
 5324   2.0261
 5325   1.9835
 5326   1.9482
 5327   1.9896
 5328   1.9595
 5329   2.0793
 5330   2.1166
 5331   2.0370
 5332   2.0431
 5333   1.9540
 5334   1.9695
 5335   1.9056
 5336   1.8956
 5337   1.8678
 5338   1.8858
 5339   1.8287
 5340   1.8050
 5341   1.8510
 5342   1.8549
 5343   1.8013
 5344   1.8044
 5345   1.7936
 5346   1.7948
 5347   1.8436
 5348   1.8298
 5349   1.8407
 5350   1.8520
 5351   1.8218
 5352   1.7988
 5353   1.8587
 5354   1.8837
 5355   1.8772
 5356   1.8424
 5357   1.8533
 5358   1.7971
 5359   1.8067
 5360   1.7666
 5361   1.7617
 5362   1.7438
 5363   1.7487
 5364   1.7119
 5365   1.7605
 5366   1.7789
 5367   1.7559
 5368   1.7444
 5369   1.7683
 5370   1.7715
 5371   1.8130
 5372   1.8377
 5373   1.8146
 5374   1.8275
 5375   1.8232
 5376   1.7325
 5377   1.7092
 5378   1.7285
 5379   1.7487
 5380   1.6954
 5381   1.6749
 5382   1.6727
 5383   1.6479
 5384   1.6633
 5385   1.6964
 5386   1.7186
 5387   1.7100
 5388   1.7435
 5389   1.6861
 5390   1.6623
 5391   1.6925
 5392   1.7132
 5393   1.7072
 5394   1.7058
 5395   1.7525
 5396   1.7675
 5397   1.7726
 5398   1.7617
 5399   1.6843
 5400   1.6891
 5401   1.6534
 5402   1.6976
 5403   1.7041
 5404   1.7045
 5405   1.7052
 5406   1.6565
 5407   1.6270
 5408   1.6609
 5409   1.6858
 5410   1.6326
 5411   1.6122
 5412   1.6186
 5413   1.5969
 5414   1.6123
 5415   1.6428
 5416   1.6593
 5417   1.6458
 5418   1.6779
 5419   1.6235
 5420   1.5995
 5421   1.6344
 5422   1.6613
 5423   1.6291
 5424   1.6045
 5425   1.6321
 5426   1.6564
 5427   1.6569
 5428   1.6367
 5429   1.6871
 5430   1.6910
 5431   1.7155
 5432   1.7407
 5433   1.6854
 5434   1.6880
 5435   1.7142
 5436   1.7381
 5437   1.6150
 5438   1.5868
 5439   1.6328
 5440   1.6571
 5441   1.6215
 5442   1.5959
 5443   1.6361
 5444   1.6621
 5445   1.6352
 5446   1.6196
 5447   1.6343
 5448   1.6613
 5449   1.6172
 5450   1.5973
 5451   1.6298
 5452   1.6345
 5453   1.6127
 5454   1.6631
 5455   1.6680
 5456   1.6888
 5457   1.6851
 5458   1.7254
 5459   1.7251
 5460   1.7548
 5461   1.7780
 5462   1.7510
 5463   1.7509
 5464   1.7481
 5465   1.7625
 5466   1.7635
 5467   1.7712
 5468   1.7685
 5469   1.7689
 5470   1.7401
 5471   1.7250
 5472   1.7731
 5473   1.7868
 5474   1.7912
 5475   1.7703
 5476   1.8143
 5477   1.8268
 5478   1.8362
 5479   1.8001
 5480   1.7939
 5481   1.8062
 5482   1.8212
 5483   1.8025
 5484   1.8206
 5485   1.8351
 5486   1.8334
 5487   1.8253
 5488   1.8619
 5489   1.8699
 5490   1.9021
 5491   1.9071
 5492   1.9091
 5493   1.9325
 5494   1.9509
 5495   1.8444
 5496   1.8199
 5497   1.8585
 5498   1.8808
 5499   1.8464
 5500   1.8147
 5501   1.8631
 5502   1.8551
 5503   1.8610
 5504   1.9002
 5505   1.8725
 5506   1.9662
 5507   1.8583
 5508   1.8891
 5509   1.8356
 5510   1.8117
 5511   1.8451
 5512   1.8731
 5513   1.8174
 5514   1.8022
 5515   1.7850
 5516   1.7675
 5517   1.8543
 5518   1.8676
 5519   1.8811
 5520   1.8528
 5521   1.8489
 5522   1.8279
 5523   1.8788
 5524   1.8979
 5525   1.8880
 5526   1.8776
 5527   1.9320
 5528   1.9366
 5529   1.9430
 5530   1.9459
 5531   1.9520
 5532   1.9504
 5533   1.9662
 5534   1.9793
 5535   1.9731
 5536   1.9828
 5537   1.8700
 5538   1.8723
 5539   1.8528
 5540   1.8521
 5541   1.8391
 5542   1.8182
 5543   1.8277
 5544   1.8723
 5545   1.9092
 5546   1.8620
 5547   1.8325
 5548   1.8947
 5549   1.9182
 5550   1.9170
 5551   1.9216
 5552   1.8965
 5553   1.9630
 5554   1.9958
 5555   1.9925
 5556   2.0357
 5557   2.0651
 5558   2.0292
 5559   1.9839
 5560   1.9688
 5561   1.9360
 5562   2.0000
 5563   1.9905
 5564   2.0600
 5565   2.0960
 5566   2.0450
 5567   2.0694
 5568   1.8760
 5569   1.8465
 5570   1.8955
 5571   1.9217
 5572   1.8803
 5573   1.8468
 5574   1.9074
 5575   1.9084
 5576   1.9422
 5577   1.8905
 5578   1.9148
 5579   1.8869
 5580   1.9226
 5581   1.8547
 5582   1.8267
 5583   1.8600
 5584   1.8935
 5585   1.8325
 5586   1.8008
 5587   1.8325
 5588   1.8490
 5589   1.8765
 5590   1.8907
 5591   1.8848
 5592   1.9040
 5593   1.8627
 5594   1.8394
 5595   1.8151
 5596   1.7982
 5597   1.8152
 5598   1.7985
 5599   1.8629
 5600   1.8822
 5601   1.8391
 5602   1.8411
 5603   1.8504
 5604   1.8180
 5605   1.8791
 5606   1.9224
 5607   1.9438
 5608   1.9178
 5609   1.8723
 5610   1.8387
 5611   1.9055
 5612   1.9178
 5613   1.8899
 5614   1.9451
 5615   1.9693
 5616   1.9648
 5617   1.8861
 5618   1.8972
 5619   1.8883
 5620   1.8807
 5621   1.9016
 5622   1.8796
 5623   1.8979
 5624   1.9112
 5625   1.8629
 5626   1.9253
 5627   1.9093
 5628   1.9662
 5629   1.9483
 5630   1.9544
 5631   1.9833
 5632   1.9785
 5633   2.0307
 5634   2.0489
 5635   2.0292
 5636   2.0619
 5637   2.1003
 5638   2.0489
 5639   2.0192
 5640   2.0789
 5641   2.0998
 5642   2.0465
 5643   2.0456
 5644   2.0495
 5645   2.0280
 5646   2.1184
 5647   2.1123
 5648   2.1626
 5649   2.1691
 5650   2.2031
 5651   2.1901
 5652   2.2549
 5653   2.2470
 5654   2.2668
 5655   2.3037
 5656   2.3276
 5657   2.3146
 5658   2.3145
 5659   2.3274
 5660   2.3186
 5661   2.2148
 5662   2.2270
 5663   2.2119
 5664   2.2059
 5665   2.2161
 5666   2.2382
 5667   2.1626
 5668   2.1729
 5669   2.1427
 5670   2.1292
 5671   2.1466
 5672   2.0997
 5673   2.0965
 5674   2.1000
 5675   2.0889
 5676   2.1110
 5677   2.1163
 5678   2.1112
 5679   2.1025
 5680   2.2466
 5681   2.2468
 5682   2.2739
 5683   2.2964
 5684   2.3255
 5685   2.2675
 5686   2.2906
 5687   2.2571
 5688   2.3227
 5689   2.3588
 5690   2.3104
 5691   2.3237
 5692   2.3601
 5693   2.3097
 5694   2.3243
 5695   2.3519
 5696   2.3239
 5697   2.3032
 5698   2.3538
 5699   2.3581
 5700   2.3273
 5701   2.3450
 5702   2.3268
 5703   2.2836
 5704   2.2533
 5705   2.2609
 5706   2.2182
 5707   2.1992
 5708   2.2133
 5709   2.1908
 5710   2.2780
 5711   2.3047
 5712   2.2435
 5713   2.2443
 5714   2.4100
 5715   2.4436
 5716   2.4268
 5717   2.4044
 5718   2.4799
 5719   2.5074
 5720   2.4779
 5721   2.4973
 5722   2.4481
 5723   2.4455
 5724   2.4951
 5725   2.4958
 5726   2.4979
 5727   2.5162
 5728   2.5174
 5729   2.5249
 5730   2.5517
 5731   2.5523
 5732   2.5996
 5733   2.6057
 5734   2.6125
 5735   2.6230
 5736   2.6378
 5737   2.6450
 5738   2.6479
 5739   2.6497
 5740   2.6005
 5741   2.5889
 5742   2.5953
 5743   2.6235
 5744   2.6335
 5745   2.6308
 5746   2.6339
 5747   2.6452
 5748   2.6768
 5749   2.6579
 5750   2.2878
 5751   2.2866
 5752   2.2865
 5753   2.2946
 5754   2.2928
 5755   2.3145
 5756   2.3203
 5757   2.3083
 5758   2.3626
 5759   2.3759
 5760   2.3767
 5761   2.3785
 5762   2.3378
 5763   2.3520
 5764   2.3413
 5765   2.3459
 5766   2.2499
 5767   2.2151
 5768   2.2555
 5769   2.2870
 5770   2.2234
 5771   2.2020
 5772   2.2323
 5773   2.2075
 5774   2.2525
 5775   2.2573
 5776   2.2882
 5777   2.2441
 5778   2.2700
 5779   2.2569
 5780   2.2809
 5781   2.2968
 5782   2.3075
 5783   2.3009
 5784   2.3181
 5785   2.3287
 5786   2.3250
 5787   2.3257
 5788   2.2125
 5789   2.2384
 5790   2.1766
 5791   2.1592
 5792   2.1647
 5793   2.1792
 5794   2.1439
 5795   2.1537
 5796   2.1179
 5797   2.1552
 5798   2.1696
 5799   2.1545
 5800   2.1561
 5801   2.1572
 5802   2.1615
 5803   2.1629
 5804   2.1670
 5805   2.1686
 5806   2.1695
 5807   2.1591
 5808   2.1541
 5809   2.1672
 5810   2.1745
 5811   2.1747
 5812   2.2091
 5813   2.1884
 5814   2.1872
 5815   2.1971
 5816   2.2016
 5817   2.1370
 5818   2.1085
 5819   2.1413
 5820   2.1680
 5821   2.1138
 5822   2.1016
 5823   2.1271
 5824   2.0896
 5825   2.0627
 5826   2.1028
 5827   2.1288
 5828   2.0872
 5829   2.0604
 5830   2.1337
 5831   2.1585
 5832   2.1337
 5833   2.1572
 5834   2.1702
 5835   2.1727
 5836   2.1703
 5837   2.1932
 5838   2.0656
 5839   2.0619
 5840   2.0550
 5841   2.0609
 5842   2.0394
 5843   2.0599
 5844   2.0569
 5845   2.0591
 5846   2.0475
 5847   2.0933
 5848   2.1098
 5849   1.9840
 5850   1.9521
 5851   1.9744
 5852   2.0020
 5853   1.9292
 5854   1.9011
 5855   1.9351
 5856   1.9553
 5857   1.9222
 5858   1.9434
 5859   1.9537
 5860   1.9160
 5861   1.9447
 5862   1.8740
 5863   1.8520
 5864   1.8614
 5865   1.8689
 5866   1.8148
 5867   1.8143
 5868   1.8121
 5869   1.7794
 5870   1.7881
 5871   1.7485
 5872   1.7473
 5873   1.7491
 5874   1.7380
 5875   1.7752
 5876   1.7758
 5877   1.7829
 5878   1.7768
 5879   1.8869
 5880   1.8948
 5881   1.9024
 5882   1.8982
 5883   1.9267
 5884   1.9530
 5885   1.9468
 5886   1.9210
 5887   1.9669
 5888   1.9822
 5889   1.9006
 5890   1.8664
 5891   1.9158
 5892   1.9538
 5893   1.9826
 5894   1.9525
 5895   1.8976
 5896   1.8656
 5897   1.9270
 5898   1.9432
 5899   1.9156
 5900   1.9567
 5901   1.9839
 5902   1.9558
 5903   1.8985
 5904   1.9315
 5905   1.8650
 5906   1.8408
 5907   1.8639
 5908   1.8965
 5909   1.8354
 5910   1.8361
 5911   1.8569
 5912   1.8677
 5913   1.8740
 5914   1.8546
 5915   1.7906
 5916   1.7898
 5917   1.7851
 5918   1.7606
 5919   1.7574
 5920   1.7553
 5921   1.7573
 5922   1.8525
 5923   1.8344
 5924   1.8658
 5925   1.8825
 5926   1.8604
 5927   1.8421
 5928   1.9026
 5929   1.9218
 5930   1.9046
 5931   1.9234
 5932   1.9387
 5933   1.9332
 5934   1.9304
 5935   1.9486
 5936   1.8417
 5937   1.8353
 5938   1.8354
 5939   1.8435
 5940   1.8205
 5941   1.7989
 5942   1.8386
 5943   1.8143
 5944   1.8236
 5945   1.8014
 5946   1.7961
 5947   1.7948
 5948   1.8056
 5949   1.7545
 5950   1.7467
 5951   1.7522
 5952   1.7301
 5953   1.7149
 5954   1.7186
 5955   1.6975
 5956   1.6878
 5957   1.7019
 5958   1.7224
 5959   1.7335
 5960   1.7498
 5961   1.7245
 5962   1.7351
 5963   1.6922
 5964   1.6780
 5965   1.7043
 5966   1.6999
 5967   1.8167
 5968   1.8200
 5969   1.8347
 5970   1.8350
 5971   1.8585
 5972   1.8544
 5973   1.8984
 5974   1.9067
 5975   1.9168
 5976   1.9111
 5977   1.8531
 5978   1.8452
 5979   1.8592
 5980   1.8681
 5981   1.8554
 5982   1.8299
 5983   1.8589
 5984   1.8411
 5985   1.9019
 5986   1.9223
 5987   1.9080
 5988   1.9185
 5989   1.8476
 5990   1.8542
 5991   1.8409
 5992   1.8501
 5993   1.8811
 5994   1.9145
 5995   1.8684
 5996   1.8429
 5997   1.8921
 5998   1.9203
 5999   1.8779
 6000   1.8758
 6001   1.8499
 6002   1.9062
 6003   1.9434
 6004   1.9515
 6005   1.9732
 6006   2.0034
 6007   1.9660
 6008   1.9987
 6009   2.0227
 6010   1.8991
 6011   1.8727
 6012   1.9289
 6013   1.9254
 6014   1.8969
 6015   1.9273
 6016   1.8705
 6017   1.8473
 6018   1.8770
 6019   1.9063
 6020   1.8707
 6021   1.8833
 6022   1.8864
 6023   1.8344
 6024   1.8338
 6025   1.8570
 6026   1.8323
 6027   1.8705
 6028   1.8921
 6029   1.8586
 6030   1.8317
 6031   1.8689
 6032   1.8558
 6033   1.8981
 6034   1.8611
 6035   1.8768
 6036   1.8345
 6037   1.8688
 6038   1.8470
 6039   1.8603
 6040   1.9195
 6041   1.9196
 6042   1.9437
 6043   1.9440
 6044   1.9572
 6045   1.9525
 6046   1.9488
 6047   1.8785
 6048   1.9124
 6049   1.8608
 6050   1.8354
 6051   1.8805
 6052   1.9064
 6053   1.8646
 6054   1.8806
 6055   1.8681
 6056   1.8273
 6057   1.8090
 6058   1.8208
 6059   1.8909
 6060   1.9212
 6061   1.8682
 6062   1.8451
 6063   1.8749
 6064   1.8538
 6065   1.9043
 6066   1.9296
 6067   1.9111
 6068   1.8951
 6069   1.9231
 6070   1.8585
 6071   1.8378
 6072   1.8554
 6073   1.8794
 6074   1.9025
 6075   1.8572
 6076   1.8403
 6077   1.8583
 6078   1.8799
 6079   1.8298
 6080   1.8068
 6081   1.8324
 6082   1.8325
 6083   1.8264
 6084   1.8616
 6085   1.8817
 6086   1.8449
 6087   1.8295
 6088   1.8506
 6089   1.8491
 6090   1.8280
 6091   1.8282
 6092   1.8379
 6093   1.8478
 6094   1.8349
 6095   1.8483
 6096   1.7982
 6097   1.8066
 6098   1.7826
 6099   1.7820
 6100   1.7810
 6101   1.7810
 6102   1.7817
 6103   1.8843
 6104   1.9026
 6105   1.8955
 6106   1.8824
 6107   1.9274
 6108   1.9311
 6109   1.9291
 6110   1.9147
 6111   1.9462
 6112   1.9331
 6113   1.9533
 6114   1.9227
 6115   1.9304
 6116   1.9065
 6117   1.9364
 6118   1.9557
 6119   1.9648
 6120   1.9692
 6121   1.9949
 6122   2.0020
 6123   2.0042
 6124   1.9588
 6125   1.9373
 6126   1.9707
 6127   1.9562
 6128   1.9811
 6129   1.9546
 6130   1.9363
 6131   1.9803
 6132   2.0051
 6133   1.9792
 6134   1.9540
 6135   2.0067
 6136   2.0177
 6137   2.0142
 6138   2.0181
 6139   1.9878
 6140   2.0069
 6141   1.9785
 6142   1.9886
 6143   1.9942
 6144   1.9919
 6145   1.9900
 6146   1.9799
 6147   2.0067
 6148   1.9505
 6149   1.9294
 6150   1.9489
 6151   1.9648
 6152   1.9252
 6153   1.9604
 6154   1.9653
 6155   1.9685
 6156   1.9633
 6157   1.9877
 6158   1.9779
 6159   1.9932
 6160   1.9698
 6161   2.0053
 6162   2.0142
 6163   2.0333
 6164   2.0200
 6165   2.0329
 6166   2.0359
 6167   2.0271
 6168   2.0684
 6169   2.0757
 6170   2.0967
 6171   2.0956
 6172   2.0935
 6173   2.1337
 6174   2.1392
 6175   2.1421
 6176   2.1596
 6177   2.1633
 6178   2.1586
 6179   2.1916
 6180   2.1992
 6181   2.2061
 6182   2.2021
 6183   2.2082
 6184   2.2051
 6185   2.2093
 6186   2.0698
 6187   2.0871
 6188   2.0537
 6189   2.0401
 6190   2.0557
 6191   2.0825
 6192   2.0468
 6193   2.0354
 6194   2.0176
 6195   2.0396
 6196   2.0573
 6197   2.0218
 6198   2.0101
 6199   2.0468
 6200   2.0618
 6201   2.0352
 6202   2.0706
 6203   2.1034
 6204   2.0626
 6205   1.9955
 6206   2.0049
 6207   1.9641
 6208   1.9605
 6209   1.9360
 6210   1.9437
 6211   1.9254
 6212   1.9230
 6213   1.8930
 6214   1.8916
 6215   1.8857
 6216   1.8865
 6217   1.9551
 6218   1.9640
 6219   1.9596
 6220   1.9730
 6221   1.9088
 6222   1.9043
 6223   1.8928
 6224   1.8993
 6225   1.8668
 6226   1.8763
 6227   1.8569
 6228   1.8541
 6229   1.8349
 6230   1.8828
 6231   1.9032
 6232   1.9010
 6233   1.9285
 6234   1.9461
 6235   1.9334
 6236   1.9542
 6237   1.8885
 6238   1.8752
 6239   1.9135
 6240   1.9193
 6241   1.8387
 6242   1.8300
 6243   1.8255
 6244   1.8348
 6245   1.7975
 6246   1.7967
 6247   1.7965
 6248   1.8100
 6249   1.7893
 6250   1.7935
 6251   1.7962
 6252   1.7864
 6253   1.8005
 6254   1.8093
 6255   1.8055
 6256   1.8031
 6257   1.7731
 6258   1.7753
 6259   1.7518
 6260   1.7512
 6261   1.7315
 6262   1.7325
 6263   1.7402
 6264   1.7249
 6265   1.7728
 6266   1.7891
 6267   1.7757
 6268   1.7880
 6269   1.7419
 6270   1.7632
 6271   1.7239
 6272   1.7451
 6273   1.7483
 6274   1.7502
 6275   1.7501
 6276   1.7016
 6277   1.6989
 6278   1.6809
 6279   1.6860
 6280   1.6528
 6281   1.6520
 6282   1.6410
 6283   1.6549
 6284   1.6392
 6285   1.6231
 6286   1.6228
 6287   1.6159
 6288   1.6255
 6289   1.6428
 6290   1.6292
 6291   1.6068
 6292   1.6089
 6293   1.5863
 6294   1.5725
 6295   1.5768
 6296   1.5571
 6297   1.5826
 6298   1.5929
 6299   1.5698
 6300   1.6416
 6301   1.6528
 6302   1.6226
 6303   1.6172
 6304   1.6120
 6305   1.5987
 6306   1.5985
 6307   1.6109
 6308   1.6019
 6309   1.5720
 6310   1.5573
 6311   1.5745
 6312   1.5727
 6313   1.5682
 6314   1.5876
 6315   1.6337
 6316   1.6400
 6317   1.6499
 6318   1.6491
 6319   1.6311
 6320   1.6551
 6321   1.6725
 6322   1.6849
 6323   1.6921
 6324   1.7072
 6325   1.7075
 6326   1.6721
 6327   1.6647
 6328   1.6845
 6329   1.6629
 6330   1.6417
 6331   1.6829
 6332   1.7038
 6333   1.6811
 6334   1.6687
 6335   1.6658
 6336   1.6653
 6337   1.6425
 6338   1.6839
 6339   1.7090
 6340   1.7162
 6341   1.7284
 6342   1.7505
 6343   1.7222
 6344   1.7393
 6345   1.6786
 6346   1.6624
 6347   1.6973
 6348   1.6953
 6349   1.7155
 6350   1.7390
 6351   1.7219
 6352   1.7043
 6353   1.7574
 6354   1.7763
 6355   1.7634
 6356   1.7454
 6357   1.8016
 6358   1.8027
 6359   1.8180
 6360   1.8230
 6361   1.7595
 6362   1.7796
 6363   1.7375
 6364   1.7655
 6365   1.7687
 6366   1.7719
 6367   1.7714
 6368   1.7684
 6369   1.7467
 6370   1.8048
 6371   1.8223
 6372   1.8237
 6373   1.8124
 6374   1.8201
 6375   1.7895
 6376   1.8360
 6377   1.8369
 6378   1.8202
 6379   1.8677
 6380   1.8840
 6381   1.8900
 6382   1.8781
 6383   1.9334
 6384   1.9453
 6385   1.9398
 6386   1.9307
 6387   1.9745
 6388   1.9112
 6389   1.9635
 6390   1.9531
 6391   2.0048
 6392   2.0134
 6393   2.0417
 6394   2.0291
 6395   2.0713
 6396   2.0970
 6397   2.0493
 6398   2.0954
 6399   2.1106
 6400   2.0713
 6401   2.0569
 6402   2.1165
 6403   2.1293
 6404   2.1526
 6405   2.1385
 6406   2.1910
 6407   2.2191
 6408   2.1757
 6409   2.1938
 6410   2.2152
 6411   2.2249
 6412   2.2212
 6413   2.2649
 6414   2.2942
 6415   2.2592
 6416   2.2867
 6417   2.1776
 6418   2.2078
 6419   2.1669
 6420   2.1439
 6421   2.1920
 6422   2.2156
 6423   2.2243
 6424   2.2285
 6425   2.2210
 6426   2.2653
 6427   2.2534
 6428   2.3060
 6429   2.3205
 6430   2.3174
 6431   2.3220
 6432   2.2950
 6433   2.2997
 6434   2.3099
 6435   2.3083
 6436   2.1588
 6437   2.1735
 6438   2.1149
 6439   2.1033
 6440   2.0861
 6441   2.0938
 6442   2.0959
 6443   2.0963
 6444   2.1136
 6445   2.0919
 6446   2.0953
 6447   2.0802
 6448   2.1073
 6449   2.1084
 6450   2.1257
 6451   2.0370
 6452   2.0233
 6453   2.0109
 6454   2.0242
 6455   1.9651
 6456   1.9552
 6457   1.9444
 6458   1.9577
 6459   1.9113
 6460   1.9546
 6461   1.9522
 6462   1.9701
 6463   1.9232
 6464   1.9090
 6465   1.9134
 6466   1.9277
 6467   1.9302
 6468   1.9160
 6469   1.9228
 6470   1.9782
 6471   1.9933
 6472   1.9874
 6473   1.9987
 6474   2.0336
 6475   1.9833
 6476   1.9951
 6477   1.9750
 6478   2.0213
 6479   2.0162
 6480   1.9933
 6481   2.0360
 6482   2.0539
 6483   2.0614
 6484   2.0744
 6485   1.8694
 6486   1.8450
 6487   1.8609
 6488   1.8824
 6489   1.8247
 6490   1.8030
 6491   1.8218
 6492   1.8428
 6493   1.8290
 6494   1.8348
 6495   1.7862
 6496   1.7812
 6497   1.7813
 6498   1.7795
 6499   1.8227
 6500   1.8471
 6501   1.7952
 6502   1.7765
 6503   1.7907
 6504   1.8149
 6505   1.7815
 6506   1.7596
 6507   1.7747
 6508   1.8145
 6509   1.8242
 6510   1.8075
 6511   1.8587
 6512   1.8684
 6513   1.8834
 6514   1.9121
 6515   1.8392
 6516   1.8341
 6517   1.8733
 6518   1.8941
 6519   1.7629
 6520   1.7375
 6521   1.7701
 6522   1.7922
 6523   1.7503
 6524   1.7265
 6525   1.7630
 6526   1.7497
 6527   1.7625
 6528   1.7979
 6529   1.8064
 6530   1.7884
 6531   1.8402
 6532   1.8479
 6533   1.8662
 6534   1.8934
 6535   1.8251
 6536   1.8214
 6537   1.8593
 6538   1.8816
 6539   1.7498
 6540   1.7719
 6541   1.7263
 6542   1.7103
 6543   1.7253
 6544   1.7433
 6545   1.6954
 6546   1.6780
 6547   1.6964
 6548   1.6901
 6549   1.6976
 6550   1.6594
 6551   1.6567
 6552   1.6591
 6553   1.6499
 6554   1.7111
 6555   1.7182
 6556   1.7237
 6557   1.7183
 6558   1.7334
 6559   1.7238
 6560   1.7544
 6561   1.7646
 6562   1.7662
 6563   1.7515
 6564   1.7927
 6565   1.7881
 6566   1.8043
 6567   1.7952
 6568   1.8181
 6569   1.8290
 6570   1.8259
 6571   1.8290
 6572   1.7747
 6573   1.7792
 6574   1.7803
 6575   1.7771
 6576   1.7938
 6577   1.7878
 6578   1.7864
 6579   1.7973
 6580   1.7654
 6581   1.7992
 6582   1.7971
 6583   1.8208
 6584   1.7951
 6585   1.7906
 6586   1.8072
 6587   1.8192
 6588   1.8103
 6589   1.8281
 6590   1.8465
 6591   1.8400
 6592   1.8269
 6593   1.8735
 6594   1.8798
 6595   1.8846
 6596   1.8881
 6597   1.9144
 6598   1.8737
 6599   1.8540
 6600   1.8884
 6601   1.9127
 6602   1.8783
 6603   1.8852
 6604   1.8722
 6605   1.8803
 6606   1.8847
 6607   1.8649
 6608   1.9066
 6609   1.9233
 6610   1.9110
 6611   1.9007
 6612   1.9450
 6613   1.9567
 6614   1.9494
 6615   1.9625
 6616   1.9609
 6617   1.9974
 6618   2.0079
 6619   2.0104
 6620   2.0086
 6621   1.9525
 6622   1.9591
 6623   1.9563
 6624   1.9443
 6625   1.9003
 6626   1.8990
 6627   1.8950
 6628   1.8978
 6629   1.8903
 6630   1.8735
 6631   1.8836
 6632   1.8770
 6633   1.9172
 6634   1.8503
 6635   1.8481
 6636   1.8222
 6637   1.8241
 6638   1.8129
 6639   1.8202
 6640   1.8598
 6641   1.8664
 6642   1.8664
 6643   1.8649
 6644   1.9187
 6645   1.9435
 6646   1.9180
 6647   1.8991
 6648   1.9456
 6649   1.9389
 6650   1.9716
 6651   1.9781
 6652   1.9984
 6653   1.9595
 6654   1.9539
 6655   1.9607
 6656   1.9683
 6657   1.9571
 6658   1.9602
 6659   1.9896
 6660   1.9418
 6661   1.9200
 6662   1.9530
 6663   1.9763
 6664   1.9508
 6665   1.9624
 6666   1.9280
 6667   1.9676
 6668   1.9806
 6669   1.9729
 6670   1.9382
 6671   1.9167
 6672   1.9520
 6673   1.9700
 6674   1.9455
 6675   1.9499
 6676   1.9749
 6677   2.0008
 6678   1.9853
 6679   1.9681
 6680   1.9478
 6681   1.9644
 6682   2.0030
 6683   2.0251
 6684   2.0089
 6685   2.0124
 6686   1.9973
 6687   2.0151
 6688   2.0507
 6689   2.0618
 6690   2.0643
 6691   2.0638
 6692   1.9097
 6693   1.8964
 6694   1.8954
 6695   1.9086
 6696   1.8649
 6697   1.8564
 6698   1.8677
 6699   1.8782
 6700   1.8484
 6701   1.8842
 6702   1.8860
 6703   1.9051
 6704   1.9124
 6705   1.9202
 6706   1.9390
 6707   1.9090
 6708   1.9200
 6709   1.8432
 6710   1.8225
 6711   1.8492
 6712   1.8672
 6713   1.8334
 6714   1.8224
 6715   1.8501
 6716   1.8557
 6717   1.8331
 6718   1.8882
 6719   1.8953
 6720   1.8178
 6721   1.8190
 6722   1.8063
 6723   1.8087
 6724   1.7957
 6725   1.8041
 6726   1.8072
 6727   1.8010
 6728   1.8013
 6729   1.8425
 6730   1.8661
 6731   1.8540
 6732   1.8429
 6733   1.8784
 6734   1.7669
 6735   1.7578
 6736   1.7551
 6737   1.7652
 6738   1.7307
 6739   1.7289
 6740   1.7212
 6741   1.7253
 6742   1.7099
 6743   1.7410
 6744   1.7552
 6745   1.7422
 6746   1.7316
 6747   1.7608
 6748   1.7702
 6749   1.7712
 6750   1.7837
 6751   1.7638
 6752   1.7760
 6753   1.7575
 6754   1.7715
 6755   1.7444
 6756   1.7459
 6757   1.7476
 6758   1.7496
 6759   1.7510
 6760   1.7651
 6761   1.7643
 6762   1.7633
 6763   1.7949
 6764   1.8051
 6765   1.8040
 6766   1.8108
 6767   1.7603
 6768   1.7648
 6769   1.7647
 6770   1.7616
 6771   1.7274
 6772   1.7072
 6773   1.7320
 6774   1.7506
 6775   1.7139
 6776   1.7011
 6777   1.7280
 6778   1.7518
 6779   1.7220
 6780   1.7338
 6781   1.7263
 6782   1.7488
 6783   1.7466
 6784   1.7651
 6785   1.7449
 6786   1.7540
 6787   1.7552
 6788   1.7640
 6789   1.7654
 6790   1.7714
 6791   1.7714
 6792   1.7738
 6793   1.7019
 6794   1.7146
 6795   1.6794
 6796   1.6712
 6797   1.6685
 6798   1.6763
 6799   1.6446
 6800   1.6382
 6801   1.6385
 6802   1.6422
 6803   1.6410
 6804   1.6507
 6805   1.6745
 6806   1.6809
 6807   1.6769
 6808   1.6736
 6809   1.6876
 6810   1.6873
 6811   1.6747
 6812   1.6785
 6813   1.6861
 6814   1.6452
 6815   1.6429
 6816   1.6343
 6817   1.6357
 6818   1.6492
 6819   1.6137
 6820   1.6436
 6821   1.6632
 6822   1.6312
 6823   1.6467
 6824   1.6651
 6825   1.6407
 6826   1.6078
 6827   1.5978
 6828   1.6046
 6829   1.7160
 6830   1.7257
 6831   1.7342
 6832   1.7309
 6833   1.7622
 6834   1.7682
 6835   1.7690
 6836   1.7687
 6837   1.7682
 6838   1.7855
 6839   1.7869
 6840   1.7816
 6841   1.7745
 6842   1.8088
 6843   1.8220
 6844   1.8193
 6845   1.8151
 6846   1.8314
 6847   1.8248
 6848   1.8574
 6849   1.8784
 6850   1.8585
 6851   1.8545
 6852   1.8651
 6853   1.8670
 6854   1.8416
 6855   1.8606
 6856   1.8331
 6857   1.8213
 6858   1.8444
 6859   1.8678
 6860   1.8491
 6861   1.8275
 6862   1.8629
 6863   1.9004
 6864   1.8673
 6865   1.9098
 6866   1.9356
 6867   1.8863
 6868   1.8901
 6869   1.8587
 6870   1.8377
 6871   1.8242
 6872   1.8368
 6873   1.7941
 6874   1.7866
 6875   1.7737
 6876   1.7747
 6877   1.7410
 6878   1.7321
 6879   1.7406
 6880   1.7258
 6881   1.7300
 6882   1.7406
 6883   1.6940
 6884   1.7031
 6885   1.6801
 6886   1.6752
 6887   1.6840
 6888   1.6459
 6889   1.6344
 6890   1.6479
 6891   1.6139
 6892   1.6301
 6893   1.6391
 6894   1.6103
 6895   1.7869
 6896   1.7959
 6897   1.7926
 6898   1.7859
 6899   1.8147
 6900   1.8195
 6901   1.8456
 6902   1.8382
 6903   1.8804
 6904   1.8731
 6905   1.8651
 6906   1.8766
 6907   1.8787
 6908   1.8680
 6909   1.8026
 6910   1.7891
 6911   1.8100
 6912   1.8237
 6913   1.8054
 6914   1.7862
 6915   1.7980
 6916   1.7758
 6917   1.8207
 6918   1.7933
 6919   1.8150
 6920   1.7598
 6921   1.7555
 6922   1.7536
 6923   1.7550
 6924   1.7990
 6925   1.8035
 6926   1.8058
 6927   1.8026
 6928   1.8394
 6929   1.8683
 6930   1.8391
 6931   1.8171
 6932   1.8716
 6933   1.8938
 6934   1.8829
 6935   1.8632
 6936   1.9079
 6937   1.8899
 6938   1.9071
 6939   1.8667
 6940   1.9109
 6941   1.9535
 6942   1.9653
 6943   1.9666
 6944   1.9677
 6945   1.8668
 6946   1.8373
 6947   1.8978
 6948   1.9229
 6949   1.8983
 6950   1.8714
 6951   1.9076
 6952   1.9025
 6953   1.8882
 6954   1.9480
 6955   1.9488
 6956   1.9276
 6957   1.9548
 6958   1.9237
 6959   1.9015
 6960   1.9520
 6961   1.9811
 6962   1.9447
 6963   1.9683
 6964   1.9493
 6965   1.8989
 6966   1.9075
 6967   1.9530
 6968   1.9248
 6969   1.9850
 6970   2.0248
 6971   2.0234
 6972   2.0377
 6973   1.9857
 6974   1.9816
 6975   2.0298
 6976   2.0333
 6977   2.0440
 6978   2.0531
 6979   2.0754
 6980   2.0677
 6981   1.9542
 6982   1.9425
 6983   1.9422
 6984   1.9529
 6985   1.9159
 6986   1.8899
 6987   1.9035
 6988   1.8860
 6989   1.8779
 6990   1.8789
 6991   1.8751
 6992   1.8696
 6993   1.9412
 6994   1.9598
 6995   1.9486
 6996   1.9528
 6997   1.9341
 6998   1.9696
 6999   1.9116
 7000   1.8851
 7001   1.9274
 7002   1.9054
 7003   1.9484
 7004   1.9476
 7005   1.9645
 7006   1.9479
 7007   1.9369
 7008   1.9654
 7009   1.9835
 7010   1.9926
 7011   2.0121
 7012   1.9956
 7013   2.0020
 7014   1.9915
 7015   2.0034
 7016   2.0351
 7017   2.0564
 7018   2.0466
 7019   1.9358
 7020   1.9076
 7021   1.9430
 7022   1.9664
 7023   1.9215
 7024   1.8943
 7025   1.9347
 7026   1.9382
 7027   1.9393
 7028   1.9458
 7029   1.9256
 7030   1.9545
 7031   1.9014
 7032   1.8659
 7033   1.8644
 7034   1.8574
 7035   1.9081
 7036   1.9231
 7037   1.8724
 7038   1.8739
 7039   1.8667
 7040   1.8480
 7041   1.8477
 7042   1.8248
 7043   1.9301
 7044   1.9179
 7045   1.9655
 7046   1.9773
 7047   1.9904
 7048   1.9787
 7049   2.0264
 7050   2.0261
 7051   2.0496
 7052   2.0392
 7053   2.0349
 7054   2.0021
 7055   2.0072
 7056   2.0099
 7057   2.0064
 7058   2.0174
 7059   1.9814
 7060   2.0255
 7061   2.0127
 7062   2.0260
 7063   2.0497
 7064   2.0031
 7065   2.0269
 7066   2.0585
 7067   2.0145
 7068   2.0617
 7069   2.0775
 7070   2.0778
 7071   2.0661
 7072   2.1152
 7073   2.1285
 7074   2.1326
 7075   2.1226
 7076   2.1630
 7077   2.1264
 7078   2.1233
 7079   2.1250
 7080   2.1205
 7081   2.1204
 7082   2.1203
 7083   2.1192
 7084   2.1132
 7085   2.1268
 7086   2.1316
 7087   2.1235
 7088   2.1252
 7089   2.1245
 7090   2.1561
 7091   2.0989
 7092   2.0748
 7093   2.1087
 7094   2.1365
 7095   2.1174
 7096   2.1365
 7097   2.1090
 7098   2.1259
 7099   2.1469
 7100   2.1188
 7101   2.1094
 7102   2.1287
 7103   2.0792
 7104   2.0884
 7105   2.0462
 7106   2.0409
 7107   2.0196
 7108   2.0167
 7109   1.9813
 7110   1.9741
 7111   1.9693
 7112   1.9781
 7113   1.9856
 7114   2.0350
 7115   2.0674
 7116   2.0148
 7117   1.9907
 7118   2.0291
 7119   2.0579
 7120   2.0376
 7121   2.0599
 7122   2.0092
 7123   2.0572
 7124   2.0377
 7125   2.0876
 7126   2.0644
 7127   2.0347
 7128   2.0773
 7129   2.0977
 7130   2.1159
 7131   2.1098
 7132   2.1430
 7133   2.1565
 7134   2.1519
 7135   2.0920
 7136   2.0676
 7137   2.1049
 7138   1.9986
 7139   1.9662
 7140   2.0106
 7141   2.0365
 7142   1.9898
 7143   1.9626
 7144   2.0123
 7145   2.0121
 7146   2.0413
 7147   2.0016
 7148   1.9748
 7149   1.9623
 7150   1.9677
 7151   1.9502
 7152   1.9867
 7153   1.9826
 7154   2.0216
 7155   2.0450
 7156   2.0139
 7157   2.0312
 7158   1.9839
 7159   2.0123
 7160   1.9486
 7161   1.9274
 7162   1.9409
 7163   1.9668
 7164   1.9058
 7165   1.8803
 7166   1.8992
 7167   1.9144
 7168   1.9249
 7169   1.8879
 7170   1.9469
 7171   1.9535
 7172   1.9729
 7173   1.9357
 7174   1.9604
 7175   1.9063
 7176   1.8898
 7177   1.9000
 7178   1.9268
 7179   1.8812
 7180   1.8955
 7181   1.8537
 7182   1.8866
 7183   1.8863
 7184   1.8780
 7185   1.8601
 7186   1.8812
 7187   1.8976
 7188   1.8614
 7189   1.8547
 7190   1.8847
 7191   1.8919
 7192   1.8694
 7193   1.8723
 7194   1.8648
 7195   1.8702
 7196   1.9193
 7197   1.9259
 7198   1.9320
 7199   1.9351
 7200   1.8280
 7201   1.8308
 7202   1.7974
 7203   1.7966
 7204   1.7663
 7205   1.7680
 7206   1.7623
 7207   1.7749
 7208   1.7587
 7209   1.7613
 7210   1.7379
 7211   1.7368
 7212   1.7162
 7213   1.7197
 7214   1.6899
 7215   1.6921
 7216   1.6875
 7217   1.6679
 7218   1.7043
 7219   1.6946
 7220   1.7197
 7221   1.7378
 7222   1.7198
 7223   1.7353
 7224   1.6947
 7225   1.6772
 7226   1.6511
 7227   1.6387
 7228   1.6426
 7229   1.6240
 7230   1.6868
 7231   1.7017
 7232   1.6606
 7233   1.6556
 7234   1.6644
 7235   1.6438
 7236   1.6683
 7237   1.6876
 7238   1.6494
 7239   1.6378
 7240   1.6307
 7241   1.6201
 7242   1.6457
 7243   1.6118
 7244   1.5978
 7245   1.6706
 7246   1.6959
 7247   1.6651
 7248   1.6459
 7249   1.6914
 7250   1.7075
 7251   1.7107
 7252   1.7138
 7253   1.7219
 7254   1.7212
 7255   1.6840
 7256   1.6572
 7257   1.7113
 7258   1.7340
 7259   1.7136
 7260   1.7005
 7261   1.6995
 7262   1.6700
 7263   1.7177
 7264   1.7054
 7265   1.6901
 7266   1.7538
 7267   1.7766
 7268   1.7659
 7269   1.7499
 7270   1.8059
 7271   1.8214
 7272   1.8231
 7273   1.8255
 7274   1.8309
 7275   1.8349
 7276   1.8133
 7277   1.7888
 7278   1.8493
 7279   1.8693
 7280   1.8627
 7281   1.8567
 7282   1.8421
 7283   1.8576
 7284   1.8104
 7285   1.8434
 7286   1.9107
 7287   1.9311
 7288   1.9320
 7289   1.9162
 7290   1.9794
 7291   1.9955
 7292   1.9987
 7293   1.9982
 7294   1.9808
 7295   2.0775
 7296   2.0437
 7297   2.1145
 7298   2.1492
 7299   2.1067
 7300   2.1316
 7301   2.0611
 7302   2.0462
 7303   1.9910
 7304   1.9754
 7305   2.0205
 7306   2.0354
 7307   2.0318
 7308   2.0007
 7309   2.0491
 7310   2.0455
 7311   2.0277
 7312   2.1010
 7313   2.1524
 7314   2.0961
 7315   2.0679
 7316   2.0780
 7317   2.0904
 7318   2.0805
 7319   2.1313
 7320   2.1252
 7321   2.1395
 7322   2.1744
 7323   2.2108
 7324   2.1731
 7325   2.1463
 7326   2.2131
 7327   2.2372
 7328   2.2419
 7329   2.2234
 7330   2.2545
 7331   2.2438
 7332   2.2920
 7333   2.3075
 7334   2.3008
 7335   2.3152
 7336   2.1971
 7337   2.2215
 7338   2.1565
 7339   2.1371
 7340   2.1413
 7341   2.1475
 7342   2.1690
 7343   2.2035
 7344   2.1598
 7345   2.1691
 7346   2.1886
 7347   2.0902
 7348   2.0660
 7349   2.0733
 7350   2.0948
 7351   2.0269
 7352   2.0065
 7353   2.0165
 7354   2.0387
 7355   1.9832
 7356   2.0228
 7357   2.0572
 7358   2.0849
 7359   2.0524
 7360   2.0725
 7361   2.0136
 7362   1.9936
 7363   1.9545
 7364   1.9401
 7365   1.9356
 7366   1.9065
 7367   1.9956
 7368   2.0128
 7369   1.9563
 7370   1.9432
 7371   2.0153
 7372   2.0403
 7373   1.9772
 7374   1.9597
 7375   1.9582
 7376   1.9816
 7377   1.9452
 7378   1.9771
 7379   1.9209
 7380   1.9276
 7381   1.9143
 7382   1.9625
 7383   1.9788
 7384   1.9729
 7385   1.9727
 7386   1.9000
 7387   1.8977
 7388   1.8958
 7389   1.8963
 7390   1.9197
 7391   1.8924
 7392   1.9192
 7393   1.9438
 7394   1.8868
 7395   1.8631
 7396   1.9019
 7397   1.9153
 7398   1.9291
 7399   1.9435
 7400   1.8813
 7401   1.8803
 7402   1.8804
 7403   1.8799
 7404   1.8696
 7405   1.8928
 7406   1.8300
 7407   1.8126
 7408   1.8112
 7409   1.8340
 7410   1.7847
 7411   1.7608
 7412   1.7702
 7413   1.7678
 7414   1.7724
 7415   1.7694
 7416   1.8080
 7417   1.8183
 7418   1.8281
 7419   1.8006
 7420   1.8051
 7421   1.8020
 7422   1.8011
 7423   1.7893
 7424   1.7674
 7425   1.7981
 7426   1.8180
 7427   1.7823
 7428   1.7579
 7429   1.8030
 7430   1.7756
 7431   1.7987
 7432   1.7467
 7433   1.7299
 7434   1.7397
 7435   1.7583
 7436   1.7079
 7437   1.6904
 7438   1.7062
 7439   1.7084
 7440   1.7125
 7441   1.7070
 7442   1.7047
 7443   1.7259
 7444   1.7113
 7445   1.6733
 7446   1.6700
 7447   1.6703
 7448   1.6675
 7449   1.7429
 7450   1.7296
 7451   1.7633
 7452   1.7757
 7453   1.7695
 7454   1.7503
 7455   1.7905
 7456   1.7840
 7457   1.8132
 7458   1.7920
 7459   1.7829
 7460   1.7832
 7461   1.7903
 7462   1.7894
 7463   1.7862
 7464   1.8033
 7465   1.8256
 7466   1.8074
 7467   1.7843
 7468   1.7606
 7469   1.7975
 7470   1.8287
 7471   1.8290
 7472   1.8484
 7473   1.7844
 7474   1.7810
 7475   1.8126
 7476   1.8072
 7477   1.8264
 7478   1.8366
 7479   1.8399
 7480   1.8591
 7481   1.7538
 7482   1.7474
 7483   1.7367
 7484   1.7454
 7485   1.7070
 7486   1.6931
 7487   1.6988
 7488   1.7160
 7489   1.6791
 7490   1.6982
 7491   1.6866
 7492   1.7172
 7493   1.7053
 7494   1.6854
 7495   1.7292
 7496   1.7464
 7497   1.7326
 7498   1.7104
 7499   1.7482
 7500   1.7697
 7501   1.7583
 7502   1.7278
 7503   1.7346
 7504   1.7094
 7505   1.7108
 7506   1.7002
 7507   1.7566
 7508   1.7673
 7509   1.7690
 7510   1.7615
 7511   1.7965
 7512   1.8007
 7513   1.8186
 7514   1.7934
 7515   1.8200
 7516   1.7641
 7517   1.7459
 7518   1.7599
 7519   1.7738
 7520   1.7247
 7521   1.7245
 7522   1.7119
 7523   1.7212
 7524   1.7752
 7525   1.7755
 7526   1.7915
 7527   1.7922
 7528   1.8122
 7529   1.8071
 7530   1.8520
 7531   1.8428
 7532   1.9004
 7533   1.9194
 7534   1.9191
 7535   1.9131
 7536   1.8712
 7537   1.8823
 7538   1.8810
 7539   1.8787
 7540   1.8030
 7541   1.8018
 7542   1.7986
 7543   1.8011
 7544   1.7961
 7545   1.7843
 7546   1.7738
 7547   1.7698
 7548   1.7724
 7549   1.7720
 7550   1.8356
 7551   1.8573
 7552   1.8483
 7553   1.8318
 7554   1.8881
 7555   1.9082
 7556   1.9040
 7557   1.8834
 7558   1.9469
 7559   1.9604
 7560   1.9591
 7561   1.9635
 7562   1.9091
 7563   1.9170
 7564   1.9134
 7565   1.9110
 7566   1.8903
 7567   1.8700
 7568   1.9178
 7569   1.9355
 7570   1.9270
 7571   1.9027
 7572   1.9360
 7573   1.9644
 7574   1.9464
 7575   1.8995
 7576   1.8910
 7577   1.9075
 7578   1.9114
 7579   1.9156
 7580   1.9132
 7581   1.8779
 7582   1.8769
 7583   1.8787
 7584   1.8740
 7585   1.9669
 7586   1.9977
 7587   1.9688
 7588   1.9447
 7589   2.0068
 7590   2.0338
 7591   1.9988
 7592   1.9717
 7593   2.0141
 7594   2.0140
 7595   2.0469
 7596   2.0054
 7597   2.0053
 7598   1.9975
 7599   1.9867
 7600   2.0371
 7601   2.0503
 7602   2.0586
 7603   2.0290
 7604   2.0327
 7605   2.0285
 7606   2.0266
 7607   2.0223
 7608   1.9997
 7609   2.0637
 7610   2.0828
 7611   2.0844
 7612   2.0648
 7613   2.0938
 7614   2.0631
 7615   2.1191
 7616   2.1109
 7617   2.1557
 7618   2.1777
 7619   2.1732
 7620   2.2088
 7621   2.1463
 7622   2.1669
 7623   2.1439
 7624   2.0839
 7625   2.0509
 7626   2.1013
 7627   2.0817
 7628   2.1274
 7629   2.1525
 7630   2.1377
 7631   2.1178
 7632   2.1786
 7633   2.1752
 7634   2.2257
 7635   2.2265
 7636   2.2561
 7637   2.2385
 7638   2.2313
 7639   2.2642
 7640   2.2723
 7641   2.2781
 7642   2.1829
 7643   2.2218
 7644   2.1439
 7645   2.1143
 7646   2.1445
 7647   2.1144
 7648   2.1745
 7649   2.1469
 7650   2.1474
 7651   2.1495
 7652   2.1501
 7653   2.1566
 7654   2.1513
 7655   2.2056
 7656   2.2081
 7657   2.2388
 7658   2.2388
 7659   2.2513
 7660   2.2597
 7661   2.2244
 7662   2.2611
 7663   2.2123
 7664   2.2183
 7665   2.2178
 7666   2.2221
 7667   2.2189
 7668   2.1226
 7669   2.1020
 7670   2.1164
 7671   2.1342
 7672   2.0877
 7673   2.0577
 7674   2.0784
 7675   2.1096
 7676   2.0512
 7677   2.0469
 7678   2.0449
 7679   2.0495
 7680   2.0584
 7681   2.0284
 7682   2.0786
 7683   2.0551
 7684   2.0573
 7685   2.0567
 7686   2.0574
 7687   2.1094
 7688   2.1445
 7689   2.0903
 7690   2.0632
 7691   2.1099
 7692   2.1463
 7693   2.1027
 7694   2.1148
 7695   2.0596
 7696   2.0465
 7697   2.1311
 7698   2.1426
 7699   2.1468
 7700   2.1342
 7701   2.0938
 7702   2.1214
 7703   2.0511
 7704   2.0307
 7705   2.0342
 7706   2.0584
 7707   2.0270
 7708   2.0512
 7709   1.9935
 7710   2.0378
 7711   2.0400
 7712   2.0520
 7713   1.9941
 7714   1.9776
 7715   1.9806
 7716   1.9961
 7717   1.9453
 7718   1.9247
 7719   1.9552
 7720   1.9267
 7721   1.9757
 7722   1.9620
 7723   1.9937
 7724   2.0097
 7725   2.0084
 7726   2.0035
 7727   1.9251
 7728   1.9477
 7729   1.8833
 7730   1.8684
 7731   1.8600
 7732   1.8804
 7733   1.8313
 7734   1.8217
 7735   1.8023
 7736   1.8005
 7737   1.7946
 7738   1.8003
 7739   1.8496
 7740   1.8595
 7741   1.8700
 7742   1.8364
 7743   1.8360
 7744   1.8364
 7745   1.8375
 7746   1.8396
 7747   1.8201
 7748   1.8475
 7749   1.8652
 7750   1.8339
 7751   1.8324
 7752   1.8644
 7753   1.8765
 7754   1.8501
 7755   1.9071
 7756   1.9035
 7757   1.9285
 7758   1.9362
 7759   1.9424
 7760   1.9512
 7761   1.9509
 7762   1.9556
 7763   1.9473
 7764   1.9783
 7765   1.9901
 7766   1.9898
 7767   1.9840
 7768   1.7952
 7769   1.7831
 7770   1.7774
 7771   1.7889
 7772   1.7469
 7773   1.7254
 7774   1.7395
 7775   1.7640
 7776   1.7215
 7777   1.7276
 7778   1.7460
 7779   1.7535
 7780   1.7830
 7781   1.7282
 7782   1.7061
 7783   1.7339
 7784   1.7609
 7785   1.7304
 7786   1.7383
 7787   1.7518
 7788   1.6948
 7789   1.6666
 7790   1.6658
 7791   1.6421
 7792   1.6205
 7793   1.6552
 7794   1.6881
 7795   1.7100
 7796   1.7363
 7797   1.6997
 7798   1.7184
 7799   1.6442
 7800   1.6209
 7801   1.6672
 7802   1.6621
 7803   1.7126
 7804   1.7225
 7805   1.6865
 7806   1.6791
 7807   1.6723
 7808   1.6846
 7809   1.6408
 7810   1.6456
 7811   1.6492
 7812   1.6005
 7813   1.5942
 7814   1.5764
 7815   1.6092
 7816   1.6228
 7817   1.6351
 7818   1.5733
 7819   1.5656
 7820   1.5576
 7821   1.5754
 7822   1.5988
 7823   1.5700
 7824   1.5313
 7825   1.5242
 7826   1.5246
 7827   1.6775
 7828   1.6791
 7829   1.6842
 7830   1.6814
 7831   1.6975
 7832   1.7025
 7833   1.7312
 7834   1.7304
 7835   1.7410
 7836   1.7573
 7837   1.7656
 7838   1.7781
 7839   1.7782
 7840   1.7980
 7841   1.6764
 7842   1.6881
 7843   1.6480
 7844   1.6411
 7845   1.6301
 7846   1.6465
 7847   1.6112
 7848   1.6121
 7849   1.5990
 7850   1.6193
 7851   1.6310
 7852   1.6254
 7853   1.6265
 7854   1.6365
 7855   1.6128
 7856   1.5924
 7857   1.6241
 7858   1.6427
 7859   1.6146
 7860   1.6336
 7861   1.5994
 7862   1.5803
 7863   1.6006
 7864   1.6101
 7865   1.6024
 7866   1.6013
 7867   1.6135
 7868   1.6332
 7869   1.6173
 7870   1.6033
 7871   1.6060
 7872   1.6046
 7873   1.6035
 7874   1.6048
 7875   1.5824
 7876   1.6257
 7877   1.6445
 7878   1.6274
 7879   1.6152
 7880   1.6601
 7881   1.6678
 7882   1.6725
 7883   1.6726
 7884   1.6675
 7885   1.6625
 7886   1.6599
 7887   1.6712
 7888   1.6599
 7889   1.7084
 7890   1.7230
 7891   1.7225
 7892   1.7173
 7893   1.6187
 7894   1.6296
 7895   1.6011
 7896   1.5934
 7897   1.5923
 7898   1.6087
 7899   1.5698
 7900   1.5665
 7901   1.5774
 7902   1.5472
 7903   1.5500
 7904   1.5462
 7905   1.5326
 7906   1.5368
 7907   1.5399
 7908   1.5128
 7909   1.4991
 7910   1.5134
 7911   1.4958
 7912   1.4826
 7913   1.4985
 7914   1.5337
 7915   1.5491
 7916   1.5353
 7917   1.5889
 7918   1.5838
 7919   1.5951
 7920   1.5995
 7921   1.5994
 7922   1.5925
 7923   1.6326
 7924   1.6452
 7925   1.6408
 7926   1.6597
 7927   1.6463
 7928   1.6542
 7929   1.6442
 7930   1.6620
 7931   1.5817
 7932   1.5625
 7933   1.5905
 7934   1.6091
 7935   1.5773
 7936   1.5568
 7937   1.5988
 7938   1.6223
 7939   1.5926
 7940   1.6023
 7941   1.5802
 7942   1.6130
 7943   1.6265
 7944   1.6534
 7945   1.6205
 7946   1.6001
 7947   1.6400
 7948   1.5740
 7949   1.5537
 7950   1.5970
 7951   1.6137
 7952   1.6017
 7953   1.6244
 7954   1.5858
 7955   1.5657
 7956   1.5914
 7957   1.5955
 7958   1.6124
 7959   1.6117
 7960   1.5723
 7961   1.5655
 7962   1.5717
 7963   1.6028
 7964   1.5945
 7965   1.6175
 7966   1.6262
 7967   1.6277
 7968   1.6403
 7969   1.6028
 7970   1.5796
 7971   1.6044
 7972   1.6143
 7973   1.6032
 7974   1.6548
 7975   1.6598
 7976   1.6774
 7977   1.6754
 7978   1.7086
 7979   1.7231
 7980   1.7376
 7981   1.7775
 7982   1.7352
 7983   1.7274
 7984   1.6977
 7985   1.7264
 7986   1.7661
 7987   1.7654
 7988   1.8000
 7989   1.7028
 7990   1.6779
 7991   1.7287
 7992   1.7477
 7993   1.7351
 7994   1.7084
 7995   1.7565
 7996   1.7716
 7997   1.7350
 7998   1.7910
 7999   1.7563
 8000   1.7736
 8001   1.7573
 8002   1.7457
 8003   1.7779
 8004   1.7885
 8005   1.7499
 8006   1.7501
 8007   1.7464
 8008   1.7414
 8009   1.8173
 8010   1.8178
 8011   1.8545
 8012   1.8559
 8013   1.8971
 8014   1.8924
 8015   1.9291
 8016   1.9394
 8017   1.9615
 8018   1.9043
 8019   1.9230
 8020   1.9295
 8021   1.9413
 8022   1.9396
 8023   1.9688
 8024   1.9803
 8025   1.9455
 8026   1.9492
 8027   1.9518
 8028   1.9483
 8029   1.9616
 8030   1.9605
 8031   1.9184
 8032   1.9257
 8033   1.9070
 8034   1.9128
 8035   2.0126
 8036   2.0103
 8037   2.0561
 8038   2.0585
 8039   2.1040
 8040   2.1311
 8041   2.1169
 8042   2.0844
 8043   2.1320
 8044   2.1619
 8045   2.1956
 8046   2.1694
 8047   2.1451
 8048   2.2039
 8049   2.1128
 8050   2.1351
 8051   2.0974
 8052   2.0814
 8053   2.1068
 8054   2.1035
 8055   2.1422
 8056   2.0755
 8057   2.0843
 8058   2.0397
 8059   2.0349
 8060   2.0086
 8061   2.0180
 8062   2.0088
 8063   2.0261
 8064   1.9900
 8065   2.0215
 8066   2.0453
 8067   1.9618
 8068   1.9497
 8069   1.9363
 8070   1.9482
 8071   1.8933
 8072   1.8849
 8073   1.8948
 8074   1.9056
 8075   1.8626
 8076   1.9340
 8077   1.8570
 8078   1.8640
 8079   1.8192
 8080   1.8163
 8081   1.7849
 8082   1.7924
 8083   1.7765
 8084   1.7713
 8085   1.7504
 8086   1.8138
 8087   1.8472
 8088   1.8464
 8089   1.8842
 8090   1.9119
 8091   1.8874
 8092   1.9173
 8093   1.8179
 8094   1.7948
 8095   1.8540
 8096   1.8580
 8097   1.7481
 8098   1.7409
 8099   1.7263
 8100   1.7339
 8101   1.6951
 8102   1.6808
 8103   1.7109
 8104   1.7336
 8105   1.6845
 8106   1.6796
 8107   1.7309
 8108   1.7243
 8109   1.7566
 8110   1.7377
 8111   1.6675
 8112   1.6769
 8113   1.6351
 8114   1.6315
 8115   1.6082
 8116   1.6177
 8117   1.5783
 8118   1.5687
 8119   1.5546
 8120   1.5518
 8121   1.5546
 8122   1.5511
 8123   1.5894
 8124   1.5968
 8125   1.5952
 8126   1.5960
 8127   1.6005
 8128   1.5950
 8129   1.6030
 8130   1.6086
 8131   1.6015
 8132   1.5921
 8133   1.6349
 8134   1.6393
 8135   1.6438
 8136   1.6624
 8137   1.6653
 8138   1.6639
 8139   1.7016
 8140   1.7045
 8141   1.7086
 8142   1.7105
 8143   1.7123
 8144   1.5828
 8145   1.5814
 8146   1.5708
 8147   1.5749
 8148   1.5536
 8149   1.5544
 8150   1.5253
 8151   1.5261
 8152   1.5145
 8153   1.4975
 8154   1.5106
 8155   1.5000
 8156   1.5183
 8157   1.5141
 8158   1.5676
 8159   1.5757
 8160   1.5731
 8161   1.5687
 8162   1.5858
 8163   1.5848
 8164   1.6188
 8165   1.6303
 8166   1.6216
 8167   1.6386
 8168   1.6673
 8169   1.6290
 8170   1.5701
 8171   1.5581
 8172   1.5723
 8173   1.5846
 8174   1.5610
 8175   1.5773
 8176   1.5543
 8177   1.5403
 8178   1.5340
 8179   1.5331
 8180   1.5459
 8181   1.5422
 8182   1.5660
 8183   1.5172
 8184   1.5265
 8185   1.5181
 8186   1.5070
 8187   1.5199
 8188   1.5404
 8189   1.5428
 8190   1.5546
 8191   1.4947
 8192   1.4876
 8193   1.4870
 8194   1.4973
 8195   1.4677
 8196   1.4641
 8197   1.4723
 8198   1.4801
 8199   1.4658
 8200   1.4857
 8201   1.4828
 8202   1.4528
 8203   1.4437
 8204   1.4540
 8205   1.4652
 8206   1.4448
 8207   1.4327
 8208   1.4600
 8209   1.4777
 8210   1.4630
 8211   1.4642
 8212   1.4701
 8213   1.4768
 8214   1.4832
 8215   1.4889
 8216   1.4436
 8217   1.4483
 8218   1.4415
 8219   1.4404
 8220   1.4459
 8221   1.4436
 8222   1.4411
 8223   1.4657
 8224   1.4771
 8225   1.4737
 8226   1.4669
 8227   1.4955
 8228   1.4996
 8229   1.5090
 8230   1.5081
 8231   1.5295
 8232   1.5069
 8233   1.5038
 8234   1.5060
 8235   1.5264
 8236   1.5446
 8237   1.5369
 8238   1.5335
 8239   1.5563
 8240   1.5069
 8241   1.5255
 8242   1.4994
 8243   1.4873
 8244   1.5116
 8245   1.5249
 8246   1.5027
 8247   1.5033
 8248   1.5061
 8249   1.5036
 8250   1.5203
 8251   1.5155
 8252   1.5372
 8253   1.5424
 8254   1.5516
 8255   1.5434
 8256   1.5833
 8257   1.5788
 8258   1.6035
 8259   1.6050
 8260   1.6052
 8261   1.5513
 8262   1.5578
 8263   1.5463
 8264   1.5440
 8265   1.5439
 8266   1.5461
 8267   1.5166
 8268   1.5192
 8269   1.5141
 8270   1.4938
 8271   1.4850
 8272   1.4933
 8273   1.4697
 8274   1.4657
 8275   1.4635
 8276   1.4537
 8277   1.4494
 8278   1.4854
 8279   1.4935
 8280   1.4706
 8281   1.4678
 8282   1.5713
 8283   1.5767
 8284   1.5929
 8285   1.5896
 8286   1.6248
 8287   1.6277
 8288   1.6538
 8289   1.6533
 8290   1.6764
 8291   1.6637
 8292   1.6703
 8293   1.6492
 8294   1.6954
 8295   1.6971
 8296   1.7189
 8297   1.7054
 8298   1.6986
 8299   1.7082
 8300   1.7362
 8301   1.7476
 8302   1.7481
 8303   1.7468
 8304   1.6321
 8305   1.6242
 8306   1.6510
 8307   1.6587
 8308   1.6666
 8309   1.6569
 8310   1.6616
 8311   1.6894
 8312   1.6407
 8313   1.6372
 8314   1.6351
 8315   1.6484
 8316   1.6529
 8317   1.6387
 8318   1.6748
 8319   1.6479
 8320   1.6511
 8321   1.6496
 8322   1.6506
 8323   1.7079
 8324   1.7265
 8325   1.7257
 8326   1.7119
 8327   1.7669
 8328   1.7782
 8329   1.7772
 8330   1.7685
 8331   1.8158
 8332   1.7550
 8333   1.7150
 8334   1.6993
 8335   1.7016
 8336   1.6756
 8337   1.7280
 8338   1.7218
 8339   1.7818
 8340   1.8172
 8341   1.7686
 8342   1.7938
 8343   1.7923
 8344   1.7807
 8345   1.8312
 8346   1.8405
 8347   1.8645
 8348   1.8536
 8349   1.8854
 8350   1.8608
 8351   1.8970
 8352   1.9245
 8353   1.9513
 8354   1.9146
 8355   1.9449
 8356   1.9193
 8357   1.9562
 8358   1.9873
 8359   2.0145
 8360   1.9803
 8361   2.0081
 8362   2.0144
 8363   2.0169
 8364   2.0170
 8365   1.8990
 8366   1.9165
 8367   1.9106
 8368   1.8973
 8369   1.9406
 8370   1.9558
 8371   1.9163
 8372   1.9078
 8373   1.9316
 8374   1.8905
 8375   1.9099
 8376   1.8827
 8377   1.8552
 8378   1.8355
 8379   1.8374
 8380   1.8353
 8381   1.8351
 8382   1.9800
 8383   1.9746
 8384   2.0231
 8385   2.0284
 8386   2.0651
 8387   2.0574
 8388   2.0980
 8389   2.0814
 8390   2.1088
 8391   2.1407
 8392   2.1604
 8393   2.1325
 8394   2.1737
 8395   2.1911
 8396   2.1899
 8397   2.0909
 8398   2.1026
 8399   2.0999
 8400   2.0923
 8401   2.1227
 8402   2.1177
 8403   2.1764
 8404   2.1843
 8405   2.1910
 8406   2.2053
 8407   2.2103
 8408   2.2311
 8409   2.2043
 8410   2.2115
 8411   2.1823
 8412   2.2322
 8413   2.2342
 8414   2.2657
 8415   2.2232
 8416   2.2288
 8417   2.2246
 8418   2.2195
 8419   2.1016
 8420   2.1263
 8421   2.0557
 8422   2.0382
 8423   2.0324
 8424   1.9995
 8425   2.0487
 8426   2.0318
 8427   2.0205
 8428   2.0462
 8429   2.0585
 8430   2.0497
 8431   2.0368
 8432   2.1018
 8433   2.1200
 8434   2.1092
 8435   2.1314
 8436   2.1383
 8437   2.1432
 8438   2.1507
 8439   2.1464
 8440   2.1580
 8441   2.1804
 8442   2.2005
 8443   2.1942
 8444   2.1799
 8445   2.1783
 8446   2.1871
 8447   2.1842
 8448   2.0212
 8449   2.0219
 8450   1.9967
 8451   1.9990
 8452   1.9685
 8453   1.9488
 8454   1.9367
 8455   1.9574
 8456   1.9077
 8457   1.8987
 8458   1.9128
 8459   1.8982
 8460   1.9088
 8461   1.9076
 8462   1.9010
 8463   1.9059
 8464   1.9993
 8465   2.0291
 8466   1.9948
 8467   1.9726
 8468   2.0227
 8469   2.0579
 8470   2.0390
 8471   2.0254
 8472   2.0812
 8473   2.1011
 8474   2.0930
 8475   2.0934
 8476   2.0444
 8477   2.0532
 8478   2.0519
 8479   2.0432
 8480   1.9929
 8481   2.0113
 8482   1.9476
 8483   1.9337
 8484   1.9195
 8485   1.9321
 8486   1.9211
 8487   1.9495
 8488   1.9130
 8489   1.9053
 8490   1.8833
 8491   1.9159
 8492   1.9144
 8493   1.9432
 8494   1.9075
 8495   1.9050
 8496   1.9021
 8497   1.8933
 8498   1.9289
 8499   1.9371
 8500   1.9397
 8501   1.9387
 8502   1.8733
 8503   1.8588
 8504   1.8512
 8505   1.8653
 8506   1.8091
 8507   1.7944
 8508   1.8073
 8509   1.8163
 8510   1.8344
 8511   1.7719
 8512   1.7770
 8513   1.7894
 8514   1.8078
 8515   1.7537
 8516   1.7409
 8517   1.7337
 8518   1.7492
 8519   1.7332
 8520   1.7338
 8521   1.7020
 8522   1.7046
 8523   1.7033
 8524   1.6874
 8525   1.7760
 8526   1.7974
 8527   1.7883
 8528   1.7867
 8529   1.6946
 8530   1.6755
 8531   1.6844
 8532   1.7019
 8533   1.6507
 8534   1.6386
 8535   1.6587
 8536   1.6706
 8537   1.6821
 8538   1.6308
 8539   1.6251
 8540   1.6117
 8541   1.6440
 8542   1.6502
 8543   1.6571
 8544   1.6270
 8545   1.6390
 8546   1.5944
 8547   1.5871
 8548   1.5688
 8549   1.5800
 8550   1.5455
 8551   1.5343
 8552   1.5356
 8553   1.5611
 8554   1.5845
 8555   1.5384
 8556   1.5347
 8557   1.5341
 8558   1.5444
 8559   1.5874
 8560   1.5976
 8561   1.6000
 8562   1.5998
 8563   1.5528
 8564   1.5268
 8565   1.5748
 8566   1.6043
 8567   1.5633
 8568   1.5722
 8569   1.5803
 8570   1.5854
 8571   1.5726
 8572   1.6145
 8573   1.6250
 8574   1.6434
 8575   1.5311
 8576   1.5324
 8577   1.5112
 8578   1.5227
 8579   1.4830
 8580   1.4835
 8581   1.4744
 8582   1.4842
 8583   1.4661
 8584   1.4803
 8585   1.4691
 8586   1.4655
 8587   1.4661
 8588   1.4793
 8589   1.4703
 8590   1.5031
 8591   1.4599
 8592   1.4730
 8593   1.4733
 8594   1.4563
 8595   1.5027
 8596   1.4801
 8597   1.4650
 8598   1.5076
 8599   1.4306
 8600   1.4106
 8601   1.4316
 8602   1.4506
 8603   1.4120
 8604   1.4242
 8605   1.3959
 8606   1.3885
 8607   1.3902
 8608   1.4084
 8609   1.4210
 8610   1.4149
 8611   1.4120
 8612   1.4285
 8613   1.3988
 8614   1.3842
 8615   1.4083
 8616   1.4225
 8617   1.4020
 8618   1.3889
 8619   1.4106
 8620   1.4263
 8621   1.4112
 8622   1.4034
 8623   1.4312
 8624   1.4620
 8625   1.4293
 8626   1.4586
 8627   1.3990
 8628   1.4001
 8629   1.4040
 8630   1.3815
 8631   1.3748
 8632   1.3790
 8633   1.3699
 8634   1.4107
 8635   1.4240
 8636   1.4058
 8637   1.3970
 8638   1.4160
 8639   1.4286
 8640   1.4128
 8641   1.4142
 8642   1.4028
 8643   1.4406
 8644   1.4251
 8645   1.4499
 8646   1.4643
 8647   1.4414
 8648   1.4472
 8649   1.4261
 8650   1.4190
 8651   1.4180
 8652   1.4088
 8653   1.4338
 8654   1.4431
 8655   1.4417
 8656   1.4324
 8657   1.4581
 8658   1.4696
 8659   1.4674
 8660   1.4519
 8661   1.4564
 8662   1.4645
 8663   1.4534
 8664   1.4592
 8665   1.4460
 8666   1.4462
 8667   1.4468
 8668   1.4450
 8669   1.4440
 8670   1.4421
 8671   1.4397
 8672   1.4535
 8673   1.4670
 8674   1.4516
 8675   1.4415
 8676   1.4664
 8677   1.4805
 8678   1.4677
 8679   1.4782
 8680   1.4721
 8681   1.4568
 8682   1.4494
 8683   1.4561
 8684   1.4641
 8685   1.4606
 8686   1.4773
 8687   1.4673
 8688   1.4553
 8689   1.4844
 8690   1.4956
 8691   1.4892
 8692   1.5067
 8693   1.4771
 8694   1.4611
 8695   1.4833
 8696   1.4831
 8697   1.5017
 8698   1.4790
 8699   1.4756
 8700   1.4666
 8701   1.4829
 8702   1.4903
 8703   1.4822
 8704   1.5040
 8705   1.5127
 8706   1.5083
 8707   1.4916
 8708   1.5170
 8709   1.5377
 8710   1.5212
 8711   1.4953
 8712   1.5310
 8713   1.5517
 8714   1.5310
 8715   1.5153
 8716   1.5576
 8717   1.5741
 8718   1.5568
 8719   1.5453
 8720   1.5850
 8721   1.5455
 8722   1.5141
 8723   1.5707
 8724   1.5558
 8725   1.6016
 8726   1.6158
 8727   1.6187
 8728   1.6031
 8729   1.6320
 8730   1.6501
 8731   1.6482
 8732   1.6013
 8733   1.6514
 8734   1.6708
 8735   1.6611
 8736   1.6462
 8737   1.6956
 8738   1.7149
 8739   1.6912
 8740   1.7195
 8741   1.6819
 8742   1.6657
 8743   1.6309
 8744   1.6226
 8745   1.6104
 8746   1.5867
 8747   1.6242
 8748   1.6068
 8749   1.6169
 8750   1.6800
 8751   1.7097
 8752   1.6592
 8753   1.6727
 8754   1.7164
 8755   1.6988
 8756   1.7552
 8757   1.7820
 8758   1.7814
 8759   1.7745
 8760   1.7802
 8761   1.7648
 8762   1.8237
 8763   1.8554
 8764   1.8227
 8765   1.8261
 8766   1.8432
 8767   1.8436
 8768   1.7893
 8769   1.7957
 8770   1.7926
 8771   1.7865
 8772   1.8079
 8773   1.8347
 8774   1.7699
 8775   1.7558
 8776   1.7446
 8777   1.7902
 8778   1.8214
 8779   1.7786
 8780   1.7583
 8781   1.7945
 8782   1.8294
 8783   1.8074
 8784   1.8755
 8785   1.8940
 8786   1.9035
 8787   1.9410
 8788   1.8923
 8789   1.8919
 8790   1.8939
 8791   1.8921
 8792   1.9047
 8793   1.9028
 8794   1.9107
 8795   1.9151
 8796   1.9161
 8797   1.9336
 8798   1.9381
 8799   1.8704
 8800   1.8731
 8801   1.8298
 8802   1.8312
 8803   1.7849
 8804   1.7886
 8805   1.7617
 8806   1.7833
 8807   1.7545
 8808   1.7341
 8809   1.7204
 8810   1.7508
 8811   1.7151
 8812   1.7116
 8813   1.7120
 8814   1.7592
 8815   1.7634
 8816   1.7347
 8817   1.7327
 8818   1.7118
 8819   1.7214
 8820   1.7195
 8821   1.7101
 8822   1.6974
 8823   1.6855
 8824   1.6995
 8825   1.7013
 8826   1.7648
 8827   1.7582
 8828   1.7767
 8829   1.8133
 8830   1.8302
 8831   1.8301
 8832   1.8294
 8833   1.6687
 8834   1.6540
 8835   1.6499
 8836   1.6639
 8837   1.6111
 8838   1.5997
 8839   1.6046
 8840   1.6194
 8841   1.6187
 8842   1.6404
 8843   1.5672
 8844   1.5602
 8845   1.5627
 8846   1.5622
 8847   1.5943
 8848   1.6068
 8849   1.5681
 8850   1.5609
 8851   1.5520
 8852   1.5627
 8853   1.5545
 8854   1.5467
 8855   1.5420
 8856   1.5942
 8857   1.5201
 8858   1.5060
 8859   1.5109
 8860   1.5245
 8861   1.4845
 8862   1.4731
 8863   1.4874
 8864   1.4998
 8865   1.4641
 8866   1.4658
 8867   1.4585
 8868   1.4637
 8869   1.5028
 8870   1.5140
 8871   1.5049
 8872   1.5135
 8873   1.4737
 8874   1.4852
 8875   1.4544
 8876   1.4460
 8877   1.4488
 8878   1.4609
 8879   1.4500
 8880   1.4388
 8881   1.4481
 8882   1.4768
 8883   1.4304
 8884   1.4206
 8885   1.4293
 8886   1.4390
 8887   1.4180
 8888   1.4121
 8889   1.4282
 8890   1.4375
 8891   1.4350
 8892   1.4228
 8893   1.4151
 8894   1.4208
 8895   1.4348
 8896   1.4449
 8897   1.4385
 8898   1.4324
 8899   1.4257
 8900   1.4420
 8901   1.4428
 8902   1.4362
 8903   1.4520
 8904   1.4539
 8905   1.4566
 8906   1.4620
 8907   1.4094
 8908   1.4166
 8909   1.3974
 8910   1.3943
 8911   1.3929
 8912   1.3999
 8913   1.3863
 8914   1.3921
 8915   1.3814
 8916   1.3842
 8917   1.3747
 8918   1.4017
 8919   1.3909
 8920   1.3901
 8921   1.3947
 8922   1.3980
 8923   1.3986
 8924   1.3966
 8925   1.4113
 8926   1.4150
 8927   1.4166
 8928   1.4176
 8929   1.4199
 8930   1.4244
 8931   1.4257
 8932   1.4312
 8933   1.3976
 8934   1.4040
 8935   1.3932
 8936   1.3916
 8937   1.3942
 8938   1.4038
 8939   1.3965
 8940   1.4041
 8941   1.3893
 8942   1.4034
 8943   1.4145
 8944   1.4198
 8945   1.4218
 8946   1.4332
 8947   1.4154
 8948   1.4044
 8949   1.4010
 8950   1.3960
 8951   1.4080
 8952   1.4091
 8953   1.4218
 8954   1.4329
 8955   1.4176
 8956   1.4252
 8957   1.3853
 8958   1.3905
 8959   1.3754
 8960   1.3748
 8961   1.3688
 8962   1.3731
 8963   1.3670
 8964   1.3636
 8965   1.3744
 8966   1.3700
 8967   1.3658
 8968   1.3710
 8969   1.3763
 8970   1.3688
 8971   1.3719
 8972   1.3654
 8973   1.3660
 8974   1.3630
 8975   1.3606
 8976   1.3654
 8977   1.3707
 8978   1.3658
 8979   1.3632
 8980   1.3684
 8981   1.3716
 8982   1.3783
 8983   1.3728
 8984   1.3707
 8985   1.3809
 8986   1.3856
 8987   1.3892
 8988   1.4042
 8989   1.4004
 8990   1.3764
 8991   1.3740
 8992   1.3818
 8993   1.3903
 8994   1.3763
 8995   1.3713
 8996   1.3800
 8997   1.3874
 8998   1.3734
 8999   1.3796
 9000   1.3735
 9001   1.3642
 9002   1.3638
 9003   1.3605
 9004   1.3644
 9005   1.3561
 9006   1.3868
 9007   1.4003
 9008   1.3840
 9009   1.3788
 9010   1.3934
 9011   1.3934
 9012   1.4091
 9013   1.4143
 9014   1.4171
 9015   1.4131
 9016   1.4071
 9017   1.4285
 9018   1.4124
 9019   1.4217
 9020   1.4019
 9021   1.4200
 9022   1.4285
 9023   1.4205
 9024   1.4316
 9025   1.4391
 9026   1.4346
 9027   1.4139
 9028   1.4053
 9029   1.4173
 9030   1.3936
 9031   1.3980
 9032   1.3928
 9033   1.3892
 9034   1.3962
 9035   1.3808
 9036   1.4006
 9037   1.3968
 9038   1.3979
 9039   1.4113
 9040   1.3907
 9041   1.3935
 9042   1.4038
 9043   1.3895
 9044   1.4206
 9045   1.4288
 9046   1.4322
 9047   1.4264
 9048   1.4559
 9049   1.4618
 9050   1.4651
 9051   1.4868
 9052   1.4600
 9053   1.4569
 9054   1.4396
 9055   1.4293
 9056   1.4403
 9057   1.4324
 9058   1.4583
 9059   1.4699
 9060   1.4931
 9061   1.5051
 9062   1.5040
 9063   1.5244
 9064   1.4684
 9065   1.4614
 9066   1.4913
 9067   1.5016
 9068   1.4704
 9069   1.4625
 9070   1.4953
 9071   1.5017
 9072   1.5174
 9073   1.5118
 9074   1.5300
 9075   1.5506
 9076   1.5717
 9077   1.5825
 9078   1.5925
 9079   1.5854
 9080   1.4876
 9081   1.4765
 9082   1.4845
 9083   1.4857
 9084   1.5428
 9085   1.5526
 9086   1.5572
 9087   1.5496
 9088   1.5893
 9089   1.5990
 9090   1.5904
 9091   1.5816
 9092   1.6100
 9093   1.5896
 9094   1.6043
 9095   1.6155
 9096   1.6101
 9097   1.6472
 9098   1.6533
 9099   1.6752
 9100   1.6742
 9101   1.6688
 9102   1.6921
 9103   1.6418
 9104   1.6686
 9105   1.7027
 9106   1.7302
 9107   1.7037
 9108   1.7316
 9109   1.6711
 9110   1.6735
 9111   1.6368
 9112   1.6131
 9113   1.6381
 9114   1.6159
 9115   1.7177
 9116   1.7261
 9117   1.7486
 9118   1.7428
 9119   1.7934
 9120   1.7969
 9121   1.8150
 9122   1.8493
 9123   1.7965
 9124   1.8188
 9125   1.8177
 9126   1.8276
 9127   1.8307
 9128   1.8329
 9129   1.8185
 9130   1.8018
 9131   1.8626
 9132   1.8780
 9133   1.8919
 9134   1.8759
 9135   1.9388
 9136   1.9560
 9137   1.9628
 9138   1.9358
 9139   1.9245
 9140   1.9119
 9141   1.9848
 9142   2.0128
 9143   2.0004
 9144   1.9818
 9145   2.0337
 9146   1.9027
 9147   1.9203
 9148   1.8930
 9149   1.8807
 9150   1.9013
 9151   1.9263
 9152   1.9208
 9153   1.9032
 9154   1.9252
 9155   1.9652
 9156   1.9913
 9157   1.9820
 9158   1.9676
 9159   2.0132
 9160   1.8588
 9161   1.8617
 9162   1.8210
 9163   1.8226
 9164   1.7795
 9165   1.7597
 9166   1.7822
 9167   1.8031
 9168   1.7511
 9169   1.8007
 9170   1.8330
 9171   1.8055
 9172   1.8093
 9173   1.8086
 9174   1.8122
 9175   1.7774
 9176   1.7810
 9177   1.7705
 9178   1.7737
 9179   1.7572
 9180   1.7381
 9181   1.7604
 9182   1.7799
 9183   1.7365
 9184   1.7259
 9185   1.7640
 9186   1.7762
 9187   1.7541
 9188   1.8006
 9189   1.7935
 9190   1.8266
 9191   1.8265
 9192   1.8395
 9193   1.8436
 9194   1.7007
 9195   1.7064
 9196   1.6655
 9197   1.6636
 9198   1.6308
 9199   1.6384
 9200   1.6125
 9201   1.5899
 9202   1.6322
 9203   1.6030
 9204   1.5724
 9205   1.5557
 9206   1.5667
 9207   1.5458
 9208   1.5913
 9209   1.5891
 9210   1.6120
 9211   1.6275
 9212   1.6534
 9213   1.6216
 9214   1.6431
 9215   1.6047
 9216   1.6050
 9217   1.5831
 9218   1.5867
 9219   1.5552
 9220   1.5502
 9221   1.5631
 9222   1.5718
 9223   1.5469
 9224   1.5964
 9225   1.6068
 9226   1.6202
 9227   1.6026
 9228   1.6002
 9229   1.6230
 9230   1.6347
 9231   1.6331
 9232   1.5273
 9233   1.5316
 9234   1.5008
 9235   1.4994
 9236   1.4760
 9237   1.4795
 9238   1.4691
 9239   1.4515
 9240   1.4902
 9241   1.5012
 9242   1.5001
 9243   1.4969
 9244   1.4693
 9245   1.4889
 9246   1.4584
 9247   1.4641
 9248   1.4673
 9249   1.4675
 9250   1.4665
 9251   1.4548
 9252   1.4560
 9253   1.4374
 9254   1.4385
 9255   1.4196
 9256   1.4121
 9257   1.4267
 9258   1.4060
 9259   1.4081
 9260   1.3953
 9261   1.3959
 9262   1.3870
 9263   1.3907
 9264   1.3715
 9265   1.3699
 9266   1.3694
 9267   1.3659
 9268   1.3656
 9269   1.3692
 9270   1.3639
 9271   1.3664
 9272   1.3628
 9273   1.3660
 9274   1.3702
 9275   1.3640
 9276   1.3661
 9277   1.3625
 9278   1.3637
 9279   1.3949
 9280   1.4020
 9281   1.3971
 9282   1.3935
 9283   1.4076
 9284   1.4187
 9285   1.4182
 9286   1.4094
 9287   1.4347
 9288   1.4437
 9289   1.4383
 9290   1.4471
 9291   1.4298
 9292   1.4459
 9293   1.4215
 9294   1.4380
 9295   1.4451
 9296   1.4430
 9297   1.4447
 9298   1.3983
 9299   1.3883
 9300   1.4049
 9301   1.4158
 9302   1.3987
 9303   1.3856
 9304   1.4087
 9305   1.4256
 9306   1.4068
 9307   1.4040
 9308   1.4050
 9309   1.4014
 9310   1.4183
 9311   1.4243
 9312   1.4295
 9313   1.4403
 9314   1.4446
 9315   1.4545
 9316   1.4352
 9317   1.4628
 9318   1.4757
 9319   1.4200
 9320   1.4061
 9321   1.4320
 9322   1.4454
 9323   1.4315
 9324   1.4217
 9325   1.4447
 9326   1.4323
 9327   1.4342
 9328   1.4342
 9329   1.4366
 9330   1.4357
 9331   1.4397
 9332   1.4444
 9333   1.4154
 9334   1.4644
 9335   1.4731
 9336   1.4727
 9337   1.4778
 9338   1.4865
 9339   1.5010
 9340   1.4998
 9341   1.5067
 9342   1.4253
 9343   1.4240
 9344   1.4210
 9345   1.4249
 9346   1.4130
 9347   1.4058
 9348   1.4096
 9349   1.4188
 9350   1.4073
 9351   1.4015
 9352   1.4078
 9353   1.4196
 9354   1.4025
 9355   1.4101
 9356   1.3909
 9357   1.3890
 9358   1.3908
 9359   1.3896
 9360   1.3856
 9361   1.3807
 9362   1.4218
 9363   1.4370
 9364   1.4153
 9365   1.4052
 9366   1.4253
 9367   1.4388
 9368   1.4226
 9369   1.4247
 9370   1.4370
 9371   1.4133
 9372   1.4052
 9373   1.4148
 9374   1.4192
 9375   1.4013
 9376   1.3924
 9377   1.4011
 9378   1.4043
 9379   1.4068
 9380   1.4128
 9381   1.4295
 9382   1.4391
 9383   1.4354
 9384   1.4295
 9385   1.4528
 9386   1.4549
 9387   1.4709
 9388   1.4708
 9389   1.4725
 9390   1.4931
 9391   1.5091
 9392   1.4975
 9393   1.4866
 9394   1.5154
 9395   1.4556
 9396   1.4557
 9397   1.4626
 9398   1.4749
 9399   1.4662
 9400   1.4863
 9401   1.4632
 9402   1.4722
 9403   1.4758
 9404   1.4699
 9405   1.4853
 9406   1.4887
 9407   1.4950
 9408   1.5052
 9409   1.4454
 9410   1.4322
 9411   1.4476
 9412   1.4611
 9413   1.4332
 9414   1.4226
 9415   1.4293
 9416   1.4214
 9417   1.4235
 9418   1.4482
 9419   1.4569
 9420   1.4572
 9421   1.4492
 9422   1.4437
 9423   1.4427
 9424   1.4717
 9425   1.4804
 9426   1.4830
 9427   1.5045
 9428   1.5130
 9429   1.5141
 9430   1.4760
 9431   1.4618
 9432   1.4865
 9433   1.4425
 9434   1.4621
 9435   1.4331
 9436   1.4130
 9437   1.4067
 9438   1.4106
 9439   1.4443
 9440   1.4578
 9441   1.4309
 9442   1.4328
 9443   1.4386
 9444   1.4110
 9445   1.4025
 9446   1.4113
 9447   1.4538
 9448   1.4500
 9449   1.4703
 9450   1.4762
 9451   1.4819
 9452   1.4859
 9453   1.5064
 9454   1.5174
 9455   1.4997
 9456   1.5391
 9457   1.5518
 9458   1.5673
 9459   1.5670
 9460   1.5960
 9461   1.4697
 9462   1.4591
 9463   1.4744
 9464   1.4857
 9465   1.4673
 9466   1.4537
 9467   1.4781
 9468   1.4928
 9469   1.4751
 9470   1.4781
 9471   1.4773
 9472   1.4887
 9473   1.4701
 9474   1.4854
 9475   1.4580
 9476   1.4489
 9477   1.4608
 9478   1.4624
 9479   1.4788
 9480   1.4412
 9481   1.4376
 9482   1.4308
 9483   1.4371
 9484   1.4160
 9485   1.4171
 9486   1.4209
 9487   1.4140
 9488   1.4325
 9489   1.4420
 9490   1.4350
 9491   1.4411
 9492   1.4433
 9493   1.4456
 9494   1.3984
 9495   1.3919
 9496   1.3948
 9497   1.4041
 9498   1.3827
 9499   1.3775
 9500   1.3878
 9501   1.3759
 9502   1.3823
 9503   1.3661
 9504   1.3640
 9505   1.3620
 9506   1.3699
 9507   1.3574
 9508   1.3654
 9509   1.3545
 9510   1.3559
 9511   1.3579
 9512   1.3583
 9513   1.3576
 9514   1.3598
 9515   1.3627
 9516   1.3600
 9517   1.3658
 9518   1.3694
 9519   1.3649
 9520   1.3729
 9521   1.3900
 9522   1.3489
 9523   1.3426
 9524   1.3553
 9525   1.3698
 9526   1.3507
 9527   1.3554
 9528   1.3503
 9529   1.3463
 9530   1.3467
 9531   1.3460
 9532   1.3485
 9533   1.3499
 9534   1.3523
 9535   1.3470
 9536   1.3482
 9537   1.3512
 9538   1.3546
 9539   1.3579
 9540   1.3501
 9541   1.3518
 9542   1.3557
 9543   1.3485
 9544   1.3502
 9545   1.3521
 9546   1.3531
 9547   1.3591
 9548   1.3600
 9549   1.3612
 9550   1.3822
 9551   1.3608
 9552   1.3668
 9553   1.3720
 9554   1.3612
 9555   1.3549
 9556   1.3641
 9557   1.3574
 9558   1.3566
 9559   1.3711
 9560   1.3758
 9561   1.3815
 9562   1.3809
 9563   1.3984
 9564   1.3971
 9565   1.4142
 9566   1.4179
 9567   1.4285
 9568   1.4239
 9569   1.4340
 9570   1.4106
 9571   1.4159
 9572   1.4223
 9573   1.4245
 9574   1.4390
 9575   1.4525
 9576   1.4573
 9577   1.4602
 9578   1.4515
 9579   1.4868
 9580   1.4988
 9581   1.4294
 9582   1.4163
 9583   1.4410
 9584   1.4548
 9585   1.4396
 9586   1.4536
 9587   1.4304
 9588   1.4210
 9589   1.4344
 9590   1.4365
 9591   1.4525
 9592   1.4303
 9593   1.4233
 9594   1.4371
 9595   1.4379
 9596   1.4450
 9597   1.4339
 9598   1.4330
 9599   1.4345
 9600   1.4308
 9601   1.4312
 9602   1.4499
 9603   1.4616
 9604   1.4553
 9605   1.4504
 9606   1.4735
 9607   1.4759
 9608   1.4915
 9609   1.5069
 9610   1.4976
 9611   1.4961
 9612   1.4784
 9613   1.4922
 9614   1.4702
 9615   1.4611
 9616   1.4789
 9617   1.4849
 9618   1.4983
 9619   1.5061
 9620   1.4913
 9621   1.5307
 9622   1.5706
 9623   1.5799
 9624   1.6109
 9625   1.6510
 9626   1.6105
 9627   1.6592
 9628   1.6719
 9629   1.5355
 9630   1.5187
 9631   1.5745
 9632   1.5862
 9633   1.4649
 9634   1.4759
 9635   1.4443
 9636   1.4388
 9637   1.4339
 9638   1.4347
 9639   1.4226
 9640   1.4425
 9641   1.4559
 9642   1.4383
 9643   1.4290
 9644   1.4516
 9645   1.4589
 9646   1.4689
 9647   1.4760
 9648   1.4627
 9649   1.4685
 9650   1.4651
 9651   1.4629
 9652   1.4895
 9653   1.5036
 9654   1.4890
 9655   1.5041
 9656   1.4441
 9657   1.4317
 9658   1.4548
 9659   1.4651
 9660   1.4567
 9661   1.4433
 9662   1.4724
 9663   1.4843
 9664   1.4678
 9665   1.4879
 9666   1.4811
 9667   1.5050
 9668   1.5021
 9669   1.5179
 9670   1.4988
 9671   1.5142
 9672   1.5198
 9673   1.5144
 9674   1.5309
 9675   1.5306
 9676   1.5459
 9677   1.5395
 9678   1.4652
 9679   1.4730
 9680   1.4672
 9681   1.4642
 9682   1.4784
 9683   1.4911
 9684   1.4717
 9685   1.4871
 9686   1.4906
 9687   1.4947
 9688   1.4935
 9689   1.5104
 9690   1.5059
 9691   1.5378
 9692   1.5529
 9693   1.5381
 9694   1.5496
 9695   1.5459
 9696   1.5350
 9697   1.5591
 9698   1.5586
 9699   1.5762
 9700   1.5885
 9701   1.5678
 9702   1.5737
 9703   1.5810
 9704   1.5970
 9705   1.5092
 9706   1.5009
 9707   1.5208
 9708   1.5302
 9709   1.5252
 9710   1.5317
 9711   1.5028
 9712   1.5033
 9713   1.5097
 9714   1.4800
 9715   1.4813
 9716   1.5501
 9717   1.5559
 9718   1.5695
 9719   1.5667
 9720   1.5985
 9721   1.6025
 9722   1.6307
 9723   1.6281
 9724   1.6533
 9725   1.6415
 9726   1.6395
 9727   1.6296
 9728   1.6537
 9729   1.6544
 9730   1.6703
 9731   1.6836
 9732   1.6585
 9733   1.6628
 9734   1.6729
 9735   1.6885
 9736   1.5965
 9737   1.5908
 9738   1.6040
 9739   1.6106
 9740   1.6049
 9741   1.5882
 9742   1.5920
 9743   1.5792
 9744   1.6000
 9745   1.5933
 9746   1.6098
 9747   1.5905
 9748   1.5856
 9749   1.5738
 9750   1.5928
 9751   1.5967
 9752   1.6120
 9753   1.5912
 9754   1.6135
 9755   1.6225
 9756   1.6213
 9757   1.6222
 9758   1.6451
 9759   1.6723
 9760   1.6523
 9761   1.6322
 9762   1.6917
 9763   1.7123
 9764   1.7119
 9765   1.6910
 9766   1.7405
 9767   1.7269
 9768   1.7098
 9769   1.6888
 9770   1.7280
 9771   1.7227
 9772   1.7603
 9773   1.7789
 9774   1.8094
 9775   1.7668
 9776   1.7910
 9777   1.7822
 9778   1.8165
 9779   1.6883
 9780   1.6769
 9781   1.7005
 9782   1.7138
 9783   1.6948
 9784   1.7102
 9785   1.7054
 9786   1.6556
 9787   1.6408
 9788   1.6405
 9789   1.6558
 9790   1.6046
 9791   1.5923
 9792   1.6033
 9793   1.6178
 9794   1.5811
 9795   1.6175
 9796   1.6200
 9797   1.6342
 9798   1.6388
 9799   1.6457
 9800   1.5874
 9801   1.5586
 9802   1.6074
 9803   1.6322
 9804   1.5974
 9805   1.5791
 9806   1.6209
 9807   1.5850
 9808   1.5910
 9809   1.5707
 9810   1.5691
 9811   1.5585
 9812   1.5714
 9813   1.5283
 9814   1.5367
 9815   1.5060
 9816   1.5046
 9817   1.5071
 9818   1.5034
 9819   1.5196
 9820   1.5289
 9821   1.5114
 9822   1.5250
 9823   1.5640
 9824   1.5632
 9825   1.5726
 9826   1.5772
 9827   1.5748
 9828   1.5769
 9829   1.6039
 9830   1.6064
 9831   1.6012
 9832   1.6372
 9833   1.6631
 9834   1.6624
 9835   1.6925
 9836   1.7152
 9837   1.6859
 9838   1.6517
 9839   1.6411
 9840   1.6177
 9841   1.6650
 9842   1.6601
 9843   1.7091
 9844   1.7368
 9845   1.6982
 9846   1.7175
 9847   1.5480
 9848   1.5430
 9849   1.5339
 9850   1.5416
 9851   1.5105
 9852   1.5028
 9853   1.4904
 9854   1.4997
 9855   1.4722
 9856   1.4723
 9857   1.4702
 9858   1.4741
 9859   1.4848
 9860   1.4970
 9861   1.4794
 9862   1.4870
 9863   1.4948
 9864   1.4945
 9865   1.4895
 9866   1.5216
 9867   1.5357
 9868   1.5181
 9869   1.5096
 9870   1.5287
 9871   1.5428
 9872   1.5388
 9873   1.5093
 9874   1.4915
 9875   1.5156
 9876   1.5320
 9877   1.5019
 9878   1.4941
 9879   1.4849
 9880   1.4757
 9881   1.4739
 9882   1.4979
 9883   1.5099
 9884   1.5105
 9885   1.4827
 9886   1.4704
 9887   1.4752
 9888   1.4997
 9889   1.5179
 9890   1.4931
 9891   1.5126
 9892   1.5321
 9893   1.5085
 9894   1.4702
 9895   1.4567
 9896   1.4666
 9897   1.5192
 9898   1.5407
 9899   1.5133
 9900   1.4984
 9901   1.5313
 9902   1.5464
 9903   1.5256
 9904   1.5423
 9905   1.5083
 9906   1.5157
 9907   1.5196
 9908   1.5265
 9909   1.5159
 9910   1.5241
 9911   1.5420
 9912   1.5296
 9913   1.5674
 9914   1.5786
 9915   1.5815
 9916   1.5764
 9917   1.6138
 9918   1.6301
 9919   1.6292
 9920   1.6163
 9921   1.6064
 9922   1.6085
 9923   1.6519
 9924   1.6597
 9925   1.6607
 9926   1.6712
 9927   1.6975
 9928   1.6681
 9929   1.6650
 9930   1.6591
 9931   1.6692
 9932   1.6717
 9933   1.5763
 9934   1.5749
 9935   1.5763
 9936   1.5792
 9937   1.5748
 9938   1.5854
 9939   1.5913
 9940   1.6097
 9941   1.5856
 9942   1.5979
 9943   1.6138
 9944   1.5481
 9945   1.5317
 9946   1.5460
 9947   1.5618
 9948   1.5241
 9949   1.5100
 9950   1.5304
 9951   1.5457
 9952   1.5410
 9953   1.5514
 9954   1.5115
 9955   1.5073
 9956   1.5104
 9957   1.5148
 9958   1.5169
 9959   1.4974
 9960   1.5358
 9961   1.5534
 9962   1.5351
 9963   1.5173
 9964   1.5531
 9965   1.5741
 9966   1.5561
 9967   1.5438
 9968   1.5299
 9969   1.5569
 9970   1.5738
 9971   1.5530
 9972   1.5458
 9973   1.5503
 9974   1.5527
 9975   1.5518
 9976   1.5651
 9977   1.5606
 9978   1.5962
 9979   1.6011
 9980   1.6059
 9981   1.6136
 9982   1.6320
 9983   1.5577
 9984   1.5474
 9985   1.5655
 9986   1.5762
 9987   1.5610
 9988   1.5440
 9989   1.5649
 9990   1.5826
 9991   1.5672
 9992   1.5477
 9993   1.5331
 9994   1.5667
 9995   1.5338
 9996   1.5546
 9997   1.5174
 9998   1.5235
 9999   1.5384
10000   1.5000
10001   1.4960
10002   1.5104
10003   1.4807
10004   1.4859
10005   1.4937
10006   1.4732
10007   1.5801
10008   1.5843
10009   1.5962
10010   1.5964
10011   1.6181
10012   1.6300
10013   1.6387
10014   1.6353
10015   1.6605
10016   1.6434
10017   1.6572
10018   1.6122
10019   1.5967
10020   1.6286
10021   1.6423
10022   1.6317
10023   1.6496
10024   1.6379
10025   1.6077
10026   1.5858
10027   1.6147
10028   1.6347
10029   1.5979
10030   1.5767
10031   1.6041
10032   1.6061
10033   1.6254
10034   1.5833
10035   1.5614
10036   1.5602
10037   1.5442
10038   1.5295
10039   1.5496
10040   1.5387
10041   1.5887
10042   1.6082
10043   1.5725
10044   1.5798
10045   1.6075
10046   1.6329
10047   1.5901
10048   1.5716
10049   1.5990
10050   1.6212
10051   1.5953
10052   1.6049
10053   1.6079
10054   1.5681
10055   1.5598
10056   1.5572
10057   1.5697
10058   1.5920
10059   1.5516
10060   1.5873
10061   1.5671
10062   1.6036
10063   1.6222
10064   1.5985
10065   1.5782
10066   1.6259
10067   1.6480
10068   1.6273
10069   1.6280
10070   1.6277
10071   1.6520
10072   1.6010
10073   1.6124
10074   1.6194
10075   1.6189
10076   1.6184
10077   1.5991
10078   1.6211
10079   1.5774
10080   1.5616
10081   1.5775
10082   1.5965
10083   1.5541
10084   1.5371
10085   1.5571
10086   1.5638
10087   1.5613
10088   1.5592
10089   1.5548
10090   1.5688
10091   1.5598
10092   1.5438
10093   1.5482
10094   1.5467
10095   1.5431
10096   1.5801
10097   1.5664
10098   1.6010
10099   1.6135
10100   1.6077
10101   1.5985
10102   1.6449
10103   1.6543
10104   1.6559
10105   1.6611
10106   1.6830
10107   1.6919
10108   1.6943
10109   1.7106
10110   1.6798
10111   1.6588
10112   1.6435
10113   1.6293
10114   1.6501
10115   1.6413
10116   1.6858
10117   1.7034
10118   1.6710
10119   1.6780
10120   1.5948
10121   1.6028
10122   1.5770
10123   1.5718
10124   1.5663
10125   1.5767
10126   1.5336
10127   1.5301
10128   1.5231
10129   1.5239
10130   1.5076
10131   1.5407
10132   1.5771
10133   1.5671
10134   1.5998
10135   1.6231
10136   1.6131
10137   1.6330
10138   1.6091
10139   1.6195
10140   1.6368
10141   1.6275
10142   1.6589
10143   1.6519
10144   1.6631
10145   1.6747
10146   1.5826
10147   1.5642
10148   1.5831
10149   1.6029
10150   1.5622
10151   1.5714
10152   1.5669
10153   1.5601
10154   1.5551
10155   1.6018
10156   1.6244
10157   1.6144
10158   1.6039
10159   1.6390
10160   1.5283
10161   1.5101
10162   1.5217
10163   1.5386
10164   1.4932
10165   1.4833
10166   1.4956
10167   1.4778
10168   1.4555
10169   1.4927
10170   1.5135
10171   1.4827
10172   1.4693
10173   1.5095
10174   1.5234
10175   1.5233
10176   1.5061
10177   1.5094
10178   1.5136
10179   1.5098
10180   1.5127
10181   1.5056
10182   1.5032
10183   1.5017
10184   1.5026
10185   1.5019
10186   1.5027
10187   1.5062
10188   1.5106
10189   1.5039
10190   1.5059
10191   1.4686
10192   1.4483
10193   1.4820
10194   1.5009
10195   1.4764
10196   1.4633
10197   1.5045
10198   1.4989
10199   1.5188
10200   1.5321
10201   1.5361
10202   1.5442
10203   1.5522
10204   1.5495
10205   1.4652
10206   1.4565
10207   1.4682
10208   1.4780
10209   1.4641
10210   1.4509
10211   1.4893
10212   1.5030
10213   1.4835
10214   1.5206
10215   1.5146
10216   1.5469
10217   1.5458
10218   1.5528
10219   1.5726
10220   1.4565
10221   1.4584
10222   1.4507
10223   1.4512
10224   1.4459
10225   1.4451
10226   1.4284
10227   1.4324
10228   1.4128
10229   1.4093
10230   1.4264
10231   1.4379
10232   1.4249
10233   1.4274
10234   1.4648
10235   1.4725
10236   1.4754
10237   1.4718
10238   1.4945
10239   1.4962
10240   1.5185
10241   1.5146
10242   1.5315
10243   1.5430
10244   1.5667
10245   1.5503
10246   1.4932
10247   1.4816
10248   1.5088
10249   1.5192
10250   1.5140
10251   1.5006
10252   1.5225
10253   1.5402
10254   1.5180
10255   1.5280
10256   1.5326
10257   1.5360
10258   1.5439
10259   1.5511
10260   1.5481
10261   1.5774
10262   1.5754
10263   1.6176
10264   1.6300
10265   1.6063
10266   1.6672
10267   1.6857
10268   1.5748
10269   1.5660
10270   1.5858
10271   1.5950
10272   1.5892
10273   1.5928
10274   1.5608
10275   1.5580
10276   1.5425
10277   1.5674
10278   1.5837
10279   1.5915
10280   1.5972
10281   1.6153
10282   1.5935
10283   1.6087
10284   1.5648
10285   1.5581
10286   1.5775
10287   1.5803
10288   1.6229
10289   1.6364
10290   1.6412
10291   1.6337
10292   1.6765
10293   1.6784
10294   1.7062
10295   1.7207
10296   1.7124
10297   1.7191
10298   1.7304
10299   1.6896
10300   1.7173
10301   1.6732
10302   1.6530
10303   1.6886
10304   1.7119
10305   1.6996
10306   1.6778
10307   1.7214
10308   1.7285
10309   1.7322
10310   1.7312
10311   1.7242
10312   1.7311
10313   1.7326
10314   1.7382
10315   1.6668
10316   1.6404
10317   1.6804
10318   1.7026
10319   1.6661
10320   1.6550
10321   1.6441
10322   1.6382
10323   1.6312
10324   1.6544
10325   1.6527
10326   1.6818
10327   1.6418
10328   1.6194
10329   1.6451
10330   1.6642
10331   1.6918
10332   1.6690
10333   1.6548
10334   1.6602
10335   1.6544
10336   1.6536
10337   1.6920
10338   1.7217
10339   1.6831
10340   1.6611
10341   1.7054
10342   1.7261
10343   1.7240
10344   1.7441
10345   1.7112
10346   1.7408
10347   1.7249
10348   1.7587
10349   1.7627
10350   1.7681
10351   1.7801
10352   1.7791
10353   1.7967
10354   1.6863
10355   1.6596
10356   1.7022
10357   1.7245
10358   1.6932
10359   1.6687
10360   1.7100
10361   1.7362
10362   1.7065
10363   1.7004
10364   1.6789
10365   1.7181
10366   1.7053
10367   1.7309
10368   1.6895
10369   1.6701
10370   1.7001
10371   1.7239
10372   1.6752
10373   1.6529
10374   1.6880
10375   1.6944
10376   1.6977
10377   1.6919
10378   1.6691
10379   1.6587
10380   1.6521
10381   1.7008
10382   1.7087
10383   1.7156
10384   1.7132
10385   1.7080
10386   1.7325
10387   1.6907
10388   1.6726
10389   1.7005
10390   1.7260
10391   1.6820
10392   1.6578
10393   1.6967
10394   1.6998
10395   1.7096
10396   1.7019
10397   1.6856
10398   1.6886
10399   1.6906
10400   1.6912
10401   1.6997
10402   1.6776
10403   1.7268
10404   1.7444
10405   1.7345
10406   1.7294
10407   1.7723
10408   1.7832
10409   1.7795
10410   1.7931
10411   1.7171
10412   1.7040
10413   1.7204
10414   1.7334
10415   1.7076
10416   1.6834
10417   1.7131
10418   1.7092
10419   1.7496
10420   1.7599
10421   1.7597
10422   1.7672
10423   1.6921
10424   1.7067
10425   1.6878
10426   1.6675
10427   1.6624
10428   1.6665
10429   1.6675
10430   1.7227
10431   1.7138
10432   1.7485
10433   1.7577
10434   1.7668
10435   1.7725
10436   1.8013
10437   1.8152
10438   1.8004
10439   1.7951
10440   1.8252
10441   1.8389
10442   1.8371
10443   1.8282
10444   1.7494
10445   1.7573
10446   1.7286
10447   1.7238
10448   1.7176
10449   1.7271
10450   1.7317
10451   1.7273
10452   1.7236
10453   1.7683
10454   1.7946
10455   1.7782
10456   1.6828
10457   1.6699
10458   1.6691
10459   1.6805
10460   1.6411
10461   1.6299
10462   1.6396
10463   1.6561
10464   1.6227
10465   1.6423
10466   1.6528
10467   1.6615
10468   1.6545
10469   1.6622
10470   1.6452
10471   1.6369
10472   1.6291
10473   1.6256
10474   1.6297
10475   1.6261
10476   1.6465
10477   1.6559
10478   1.6386
10479   1.6421
10480   1.6303
10481   1.6446
10482   1.6069
10483   1.5975
10484   1.5962
10485   1.6106
10486   1.5855
10487   1.5727
10488   1.5957
10489   1.5899
10490   1.5854
10491   1.5790
10492   1.5677
10493   1.5800
10494   1.5922
10495   1.5665
10496   1.5594
10497   1.5797
10498   1.5488
10499   1.5357
10500   1.5508
10501   1.5631
10502   1.5397
10503   1.5221
10504   1.5455
10505   1.5642
10506   1.5429
10507   1.5366
10508   1.5450
10509   1.5614
10510   1.5427
10511   1.5566
10512   1.5331
10513   1.5374
10514   1.5485
10515   1.5327
10516   1.5387
10517   1.5316
10518   1.5379
10519   1.5501
10520   1.5708
10521   1.5386
10522   1.5229
10523   1.5509
10524   1.5714
10525   1.5469
10526   1.5467
10527   1.5681
10528   1.5280
10529   1.5347
10530   1.5464
10531   1.5287
10532   1.5665
10533   1.5832
10534   1.5689
10535   1.5505
10536   1.5752
10537   1.5940
10538   1.6105
10539   1.6005
10540   1.5895
10541   1.6270
10542   1.6345
10543   1.6187
10544   1.6421
10545   1.5993
10546   1.6096
10547   1.6295
10548   1.6600
10549   1.6607
10550   1.6911
10551   1.6934
10552   1.7248
10553   1.7206
10554   1.7443
10555   1.7683
10556   1.7258
10557   1.7595
10558   1.7384
10559   1.7106
10560   1.7560
10561   1.7420
10562   1.7941
10563   1.8089
10564   1.7987
10565   1.8177
10566   1.8156
10567   1.8470
10568   1.7494
10569   1.7440
10570   1.7793
10571   1.7838
10572   1.8071
10573   1.8003
10574   1.8118
10575   1.8382
10576   1.7763
10577   1.7748
10578   1.7669
10579   1.7713
10580   1.8226
10581   1.8312
10582   1.8279
10583   1.8272
10584   1.8471
10585   1.8563
10586   1.8744
10587   1.8672
10588   1.9180
10589   1.9218
10590   1.9340
10591   1.9307
10592   1.9669
10593   1.9147
10594   1.9182
10595   1.8848
10596   1.9352
10597   1.9505
10598   1.9388
10599   1.9288
10600   1.9530
10601   1.9483
10602   1.9509
10603   1.9741
10604   1.9737
10605   2.0035
10606   1.9905
10607   2.0101
10608   2.0200
10609   2.0382
10610   1.9541
10611   1.9696
10612   1.9190
10613   1.9009
10614   1.9115
10615   1.8880
10616   1.9443
10617   1.9494
10618   2.0480
10619   2.0632
10620   2.0720
10621   2.0561
10622   2.0553
10623   2.0243
10624   2.1166
10625   2.1101
10626   2.1329
10627   2.1503
10628   2.1564
10629   2.0911
10630   2.0974
10631   2.0823
10632   2.1556
10633   2.1815
10634   2.1633
10635   2.1451
10636   2.2010
10637   2.2330
10638   2.2089
10639   2.2117
10640   2.1932
10641   2.2417
10642   2.2364
10643   2.2662
10644   2.2600
10645   2.2718
10646   2.2708
10647   2.1959
10648   2.2310
10649   2.1525
10650   2.1253
10651   2.1438
10652   2.1691
10653   2.0938
10654   2.0919
10655   2.0681
10656   2.0806
10657   2.0868
10658   2.1105
10659   2.1262
10660   2.1262
10661   2.1099
10662   2.0316
10663   2.0266
10664   2.0253
10665   2.0152
10666   2.1513
10667   2.1748
10668   2.1332
10669   2.1162
10670   2.1358
10671   2.1325
10672   2.0965
10673   2.1072
10674   2.0924
10675   2.0686
10676   2.0515
10677   2.0425
10678   2.0426
10679   2.0457
10680   2.1847
10681   2.2023
10682   2.2102
10683   2.1969
10684   2.2567
10685   2.2773
10686   2.2783
10687   2.2494
10688   2.2819
10689   2.2073
10690   2.1841
10691   2.1933
10692   2.2244
10693   2.1459
10694   2.1252
10695   2.1351
10696   2.1463
10697   2.1572
10698   2.1246
10699   2.1217
10700   2.1207
10701   2.1265
10702   2.1646
10703   2.1751
10704   2.1703
10705   2.1724
10706   2.1866
10707   2.1860
10708   2.1845
10709   2.1893
10710   2.1810
10711   2.1957
10712   2.2154
10713   2.2304
10714   2.2287
10715   2.2249
10716   2.2382
10717   2.2292
10718   2.1279
10719   2.1203
10720   2.0922
10721   2.1017
10722   2.0420
10723   2.0381
10724   2.0260
10725   1.9895
10726   2.0477
10727   2.0366
10728   2.0120
10729   2.0273
10730   1.9698
10731   1.9592
10732   1.9387
10733   1.9592
10734   1.9067
10735   1.8829
10736   1.8821
10737   1.8737
10738   1.8834
10739   1.8800
10740   1.9337
10741   1.9570
10742   1.9561
10743   1.9052
10744   1.9000
10745   1.9019
10746   1.9017
10747   1.9129
10748   1.8926
10749   1.9154
10750   1.9317
10751   1.8971
10752   1.8975
10753   1.9291
10754   1.9586
10755   1.9374
10756   1.9185
10757   1.8963
10758   1.9063
10759   1.9558
10760   1.9796
10761   1.9428
10762   1.9817
10763   1.9671
10764   2.0286
10765   2.0595
10766   2.0474
10767   2.0938
10768   2.0492
10769   2.0325
10770   2.0872
10771   1.8516
10772   1.8468
10773   1.8196
10774   1.8214
10775   1.8450
10776   1.8293
10777   1.7805
10778   1.7753
10779   1.7550
10780   1.7292
10781   1.7496
10782   1.7802
10783   1.7802
10784   1.7725
10785   1.7765
10786   1.7941
10787   1.7552
10788   1.7444
10789   1.7503
10790   1.7531
10791   1.7794
10792   1.7764
10793   1.7751
10794   1.8296
10795   1.7123
10796   1.6928
10797   1.7030
10798   1.7192
10799   1.6724
10800   1.6680
10801   1.6429
10802   1.6217
10803   1.6397
10804   1.6481
10805   1.6401
10806   1.6306
10807   1.6464
10808   1.6428
10809   1.6602
10810   1.6674
10811   1.6625
10812   1.6710
10813   1.6682
10814   1.6808
10815   1.6787
10816   1.7019
10817   1.6604
10818   1.6429
10819   1.6661
10820   1.6864
10821   1.6769
10822   1.6828
10823   1.7013
10824   1.6554
10825   1.6584
10826   1.6777
10827   1.6362
10828   1.6341
10829   1.6187
10830   1.6307
10831   1.6216
10832   1.6330
10833   1.5998
10834   1.5956
10835   1.5964
10836   1.5891
10837   1.5869
10838   1.5725
10839   1.6385
10840   1.6120
10841   1.6474
10842   1.6697
10843   1.6286
10844   1.6072
10845   1.6302
10846   1.6525
10847   1.6145
10848   1.6143
10849   1.6122
10850   1.6172
10851   1.6227
10852   1.6257
10853   1.6235
10854   1.6246
10855   1.6412
10856   1.6682
10857   1.6242
10858   1.6046
10859   1.6342
10860   1.6548
10861   1.6159
10862   1.6153
10863   1.5969
10864   1.6258
10865   1.6308
10866   1.6437
10867   1.6091
10868   1.5913
10869   1.6163
10870   1.6379
10871   1.6204
10872   1.6641
10873   1.6798
10874   1.6730
10875   1.6591
10876   1.7029
10877   1.7174
10878   1.7116
10879   1.7103
10880   1.7086
10881   1.7372
10882   1.7439
10883   1.7560
10884   1.7439
10885   1.7051
10886   1.7072
10887   1.7075
10888   1.7093
10889   1.6759
10890   1.6957
10891   1.6580
10892   1.6433
10893   1.6615
10894   1.6681
10895   1.6404
10896   1.6296
10897   1.6300
10898   1.6336
10899   1.6267
10900   1.6330
10901   1.6469
10902   1.6470
10903   1.6461
10904   1.6670
10905   1.6790
10906   1.6757
10907   1.6761
10908   1.6827
10909   1.6870
10910   1.6999
10911   1.6983
10912   1.7242
10913   1.7258
10914   1.7497
10915   1.7493
10916   1.7686
10917   1.7554
10918   1.7397
10919   1.7762
10920   1.7589
10921   1.7387
10922   1.7667
10923   1.7826
10924   1.7779
10925   1.8119
10926   1.8312
10927   1.8233
10928   1.8540
10929   1.8255
10930   1.8171
10931   1.8488
10932   1.7265
10933   1.7162
10934   1.7434
10935   1.7529
10936   1.7506
10937   1.7741
10938   1.7473
10939   1.7346
10940   1.7252
10941   1.7347
10942   1.7438
10943   1.7235
10944   1.7349
10945   1.7346
10946   1.7231
10947   1.7503
10948   1.7551
10949   1.7738
10950   1.7524
10951   1.7686
10952   1.7709
10953   1.7697
10954   1.7923
10955   1.8031
10956   1.8092
10957   1.8063
10958   1.7939
10959   1.8228
10960   1.8393
10961   1.8508
10962   1.8550
10963   1.6906
10964   1.6755
10965   1.6803
10966   1.6500
10967   1.6401
10968   1.6423
10969   1.6990
10970   1.7169
10971   1.6777
10972   1.6840
10973   1.6795
10974   1.6498
10975   1.6465
10976   1.6399
10977   1.7173
10978   1.7414
10979   1.7095
10980   1.6922
10981   1.7279
10982   1.7303
10983   1.7125
10984   1.6870
10985   1.7159
10986   1.7299
10987   1.7676
10988   1.7350
10989   1.7052
10990   1.6796
10991   1.7087
10992   1.7233
10993   1.7304
10994   1.7299
10995   1.7376
10996   1.7446
10997   1.7463
10998   1.7454
10999   1.7627
11000   1.7875
11001   1.7673
11002   1.7498
11003   1.7982
11004   1.8139
11005   1.7982
11006   1.7864
11007   1.8227
11008   1.7851
11009   1.7988
11010   1.7614
11011   1.7889
11012   1.7698
11013   1.8134
11014   1.8141
11015   1.8011
11016   1.8455
11017   1.8572
11018   1.8674
11019   1.8590
11020   1.9028
11021   1.9235
11022   1.9183
11023   1.8993
11024   1.9173
11025   1.8722
11026   1.9012
11027   1.8470
11028   1.8262
11029   1.8501
11030   1.8750
11031   1.8380
11032   1.8437
11033   1.8077
11034   1.8022
11035   1.8560
11036   1.8622
11037   1.8659
11038   1.8635
11039   1.8372
11040   1.8230
11041   1.8447
11042   1.8591
11043   1.8367
11044   1.8319
11045   1.8649
11046   1.8669
11047   1.8981
11048   1.9081
11049   1.9146
11050   1.9098
11051   1.8735
11052   1.8787
11053   1.8626
11054   1.9068
11055   1.9182
11056   1.9216
11057   1.9193
11058   1.8100
11059   1.8034
11060   1.7972
11061   1.8048
11062   1.7771
11063   1.7696
11064   1.7928
11065   1.7800
11066   1.8069
11067   1.8119
11068   1.8403
11069   1.8531
11070   1.8517
11071   1.8725
11072   1.8314
11073   1.8057
11074   1.7828
11075   1.7647
11076   1.7859
11077   1.7699
11078   1.8348
11079   1.8559
11080   1.8119
11081   1.8158
11082   1.7535
11083   1.7566
11084   1.7313
11085   1.7305
11086   1.7097
11087   1.7150
11088   1.6843
11089   1.6801
11090   1.6945
11091   1.6976
11092   1.6585
11093   1.6520
11094   1.6632
11095   1.6516
11096   1.7084
11097   1.7090
11098   1.7105
11099   1.7115
11100   1.7132
11101   1.6994
11102   1.7424
11103   1.7490
11104   1.7577
11105   1.7461
11106   1.7646
11107   1.7077
11108   1.7049
11109   1.7085
11110   1.7145
11111   1.7051
11112   1.7044
11113   1.6895
11114   1.7281
11115   1.7455
11116   1.7304
11117   1.7182
11118   1.7515
11119   1.7657
11120   1.7727
11121   1.7600
11122   1.7854
11123   1.7965
11124   1.8081
11125   1.7343
11126   1.7098
11127   1.7486
11128   1.7707
11129   1.7347
11130   1.7107
11131   1.7369
11132   1.7485
11133   1.7286
11134   1.7473
11135   1.7487
11136   1.7517
11137   1.7788
11138   1.7374
11139   1.7158
11140   1.7541
11141   1.7806
11142   1.7521
11143   1.7653
11144   1.7735
11145   1.7806
11146   1.7868
11147   1.7795
11148   1.7184
11149   1.7078
11150   1.7051
11151   1.7199
11152   1.7239
11153   1.7244
11154   1.7234
11155   1.7428
11156   1.7176
11157   1.7639
11158   1.7862
11159   1.7568
11160   1.7303
11161   1.7726
11162   1.7662
11163   1.7635
11164   1.8093
11165   1.8152
11166   1.7710
11167   1.7965
11168   1.7557
11169   1.7367
11170   1.7674
11171   1.7932
11172   1.7402
11173   1.7116
11174   1.7469
11175   1.7456
11176   1.7347
11177   1.7216
11178   1.7437
11179   1.7384
11180   1.7627
11181   1.7717
11182   1.7645
11183   1.7751
11184   1.7731
11185   1.7897
11186   1.7745
11187   1.7566
11188   1.8036
11189   1.8188
11190   1.8167
11191   1.7944
11192   1.8555
11193   1.8783
11194   1.8712
11195   1.8478
11196   1.8273
11197   1.8362
11198   1.8282
11199   1.8211
11200   1.8365
11201   1.8200
11202   1.8317
11203   1.8774
11204   1.8816
11205   1.9154
11206   1.9169
11207   1.9607
11208   1.9774
11209   1.9710
11210   2.0071
11211   1.9621
11212   1.9724
11213   1.9665
11214   1.9498
11215   1.9481
11216   1.9424
11217   1.9468
11218   1.9478
11219   1.9880
11220   1.9956
11221   2.0088
11222   2.0073
11223   2.0393
11224   2.0260
11225   2.0866
11226   2.1020
11227   2.1152
11228   2.0875
11229   2.0821
11230   2.1067
11231   2.1191
11232   2.1154
11233   2.0482
11234   2.0815
11235   2.0235
11236   2.0011
11237   2.0335
11238   2.0427
11239   2.0717
11240   2.0604
11241   2.1008
11242   2.0964
11243   2.1157
11244   1.9960
11245   1.9697
11246   1.9961
11247   2.0207
11248   1.9669
11249   1.9346
11250   1.9740
11251   1.9770
11252   1.9640
11253   2.0000
11254   2.0115
11255   2.0182
11256   1.9736
11257   2.0082
11258   1.9421
11259   1.9162
11260   1.9483
11261   1.9865
11262   1.9334
11263   1.9210
11264   1.9482
11265   1.9540
11266   1.9341
11267   1.9372
11268   1.9403
11269   1.9365
11270   1.9255
11271   1.8951
11272   1.9440
11273   1.9709
11274   1.9297
11275   1.9189
11276   1.9729
11277   1.9609
11278   2.0249
11279   2.0421
11280   2.0409
11281   2.0421
11282   1.9905
11283   1.9984
11284   1.9964
11285   2.0021
11286   1.8888
11287   1.8860
11288   1.8594
11289   1.8652
11290   1.8258
11291   1.8097
11292   1.8111
11293   1.8386
11294   1.8457
11295   1.8457
11296   1.8444
11297   1.8599
11298   1.8584
11299   1.8935
11300   1.9053
11301   1.8941
11302   1.9162
11303   1.9254
11304   1.9166
11305   1.9508
11306   1.9638
11307   1.9587
11308   1.9378
11309   1.9430
11310   1.9292
11311   1.9693
11312   1.9757
11313   1.9843
11314   2.0020
11315   1.9894
11316   2.0105
11317   1.8452
11318   1.8402
11319   1.8400
11320   1.8478
11321   1.8238
11322   1.8097
11323   1.8148
11324   1.8100
11325   1.8303
11326   1.7966
11327   1.8013
11328   1.8383
11329   1.8595
11330   1.8293
11331   1.8135
11332   1.8426
11333   1.8628
11334   1.8527
11335   1.8345
11336   1.8606
11337   1.8797
11338   1.9119
11339   1.9229
11340   1.9305
11341   1.9553
11342   1.9104
11343   1.8782
11344   1.8540
11345   1.8310
11346   1.8623
11347   1.8449
11348   1.9195
11349   1.9457
11350   1.8948
11351   1.9025
11352   1.8234
11353   1.8105
11354   1.8235
11355   1.8425
11356   1.8673
11357   1.8368
11358   1.8056
11359   1.7847
11360   1.8065
11361   1.8041
11362   1.7904
11363   1.8376
11364   1.8555
11365   1.8407
11366   1.8221
11367   1.8482
11368   1.8097
11369   1.7897
11370   1.8281
11371   1.8398
11372   1.8050
11373   1.7851
11374   1.7960
11375   1.8229
11376   1.8284
11377   1.8339
11378   1.8583
11379   1.8878
11380   1.8541
11381   1.8319
11382   1.8825
11383   1.8757
11384   1.9032
11385   1.8966
11386   1.8899
11387   1.9195
11388   1.9260
11389   1.9379
11390   1.9580
11391   1.9572
11392   1.9666
11393   1.9618
11394   1.9671
11395   1.9195
11396   1.8939
11397   1.9356
11398   1.9584
11399   1.9248
11400   1.8986
11401   1.9472
11402   1.9749
11403   1.9509
11404   1.9381
11405   1.9174
11406   1.9830
11407   1.9122
11408   1.9054
11409   1.9098
11410   1.9287
11411   1.9505
11412   1.9095
11413   1.8946
11414   1.9106
11415   1.9255
11416   1.8775
11417   1.8637
11418   1.8790
11419   1.8628
11420   1.8645
11421   1.8304
11422   1.8290
11423   1.8230
11424   1.8243
11425   1.8814
11426   1.8931
11427   1.8820
11428   1.8924
11429   1.9283
11430   1.9319
11431   1.9423
11432   1.9594
11433   1.9817
11434   1.9447
11435   1.9465
11436   1.9241
11437   1.9666
11438   1.9909
11439   1.9580
11440   1.9708
11441   1.9984
11442   1.9580
11443   1.9648
11444   1.9818
11445   1.9647
11446   1.9524
11447   1.9857
11448   1.9839
11449   1.9800
11450   1.9833
11451   1.9988
11452   1.9493
11453   1.9391
11454   1.9528
11455   1.9141
11456   1.9087
11457   1.8990
11458   1.8816
11459   1.9342
11460   1.9443
11461   1.9090
11462   1.8992
11463   2.0206
11464   2.0426
11465   2.0283
11466   2.0126
11467   2.0612
11468   2.0732
11469   2.0782
11470   2.0948
11471   2.0882
11472   2.1024
11473   2.0739
11474   2.0743
11475   2.0792
11476   2.0769
11477   2.0689
11478   2.0764
11479   2.0752
11480   2.0776
11481   2.0871
11482   2.0892
11483   2.0949
11484   2.1043
11485   2.0987
11486   2.1083
11487   2.1002
11488   2.1013
11489   2.1023
11490   2.0887
11491   2.1139
11492   2.1291
11493   2.1414
11494   2.1417
11495   2.1373
11496   2.1037
11497   2.1278
11498   2.1032
11499   2.2960
11500   2.3015
11501   2.3027
11502   2.2964
11503   2.2889
11504   2.2993
11505   2.3140
11506   2.3069
11507   2.3161
11508   2.3216
11509   2.3196
11510   2.3185
11511   2.3539
11512   2.3661
11513   2.3672
11514   2.3673
11515   2.2486
11516   2.2343
11517   2.2326
11518   2.2473
11519   2.1984
11520   2.1799
11521   2.2395
11522   2.2340
11523   2.2706
11524   2.2607
11525   2.2754
11526   2.2394
11527   2.3028
11528   2.3020
11529   2.3248
11530   2.3295
11531   2.3361
11532   2.3258
11533   2.3664
11534   2.3800
11535   2.3768
11536   2.3783
11537   2.1501
11538   2.1567
11539   2.1041
11540   2.1033
11541   2.0576
11542   2.0657
11543   2.0116
11544   2.0071
11545   1.9793
11546   2.0179
11547   2.0513
11548   1.9796
11549   1.9709
11550   1.9744
11551   1.9743
11552   2.0255
11553   2.0283
11554   2.0312
11555   2.0328
11556   2.0473
11557   2.0673
11558   2.0200
11559   2.0091
11560   2.0110
11561   2.0396
11562   2.0180
11563   2.0212
11564   2.0155
11565   2.0336
11566   1.9622
11567   1.9317
11568   1.9575
11569   1.9849
11570   1.9155
11571   1.8871
11572   1.9203
11573   1.9079
11574   1.8722
11575   1.9438
11576   1.9736
11577   1.9442
11578   1.9225
11579   1.9943
11580   2.0224
11581   2.0020
11582   2.0055
11583   2.0071
11584   2.0235
11585   2.0301
11586   2.0355
11587   1.9285
11588   1.9253
11589   1.9202
11590   1.9250
11591   1.9058
11592   1.9135
11593   1.9271
11594   1.9407
11595   1.9160
11596   1.9544
11597   1.9698
11598   1.8620
11599   1.8415
11600   1.8482
11601   1.8668
11602   1.8099
11603   1.7914
11604   1.8017
11605   1.8304
11606   1.7766
11607   1.8023
11608   1.8060
11609   1.8045
11610   1.8318
11611   1.7711
11612   1.7507
11613   1.7654
11614   1.7799
11615   1.7273
11616   1.7143
11617   1.7272
11618   1.7086
11619   1.7131
11620   1.6720
11621   1.6654
11622   1.6699
11623   1.6643
11624   1.7251
11625   1.7316
11626   1.7347
11627   1.7323
11628   1.7816
11629   1.7807
11630   1.7995
11631   1.8029
11632   1.8173
11633   1.8354
11634   1.8406
11635   1.8246
11636   1.8538
11637   1.8767
11638   1.7936
11639   1.7681
11640   1.8019
11641   1.8306
11642   1.8560
11643   1.8299
11644   1.7849
11645   1.7591
11646   1.8047
11647   1.8199
11648   1.7920
11649   1.8288
11650   1.8517
11651   1.8257
11652   1.7881
11653   1.8163
11654   1.7626
11655   1.7420
11656   1.7661
11657   1.7919
11658   1.7533
11659   1.7581
11660   1.7759
11661   1.7821
11662   1.7827
11663   1.7903
11664   1.7176
11665   1.7178
11666   1.7044
11667   1.7049
11668   1.7056
11669   1.7049
11670   1.7053
11671   1.7515
11672   1.7318
11673   1.7644
11674   1.7830
11675   1.7554
11676   1.7323
11677   1.7833
11678   1.8015
11679   1.7889
11680   1.7864
11681   1.7886
11682   1.7969
11683   1.8050
11684   1.8025
11685   1.7535
11686   1.7463
11687   1.7629
11688   1.7718
11689   1.7645
11690   1.7420
11691   1.7884
11692   1.7687
11693   1.7706
11694   1.7735
11695   1.7746
11696   1.7790
11697   1.7853
11698   1.7470
11699   1.7451
11700   1.7525
11701   1.7139
11702   1.6935
11703   1.6980
11704   1.6699
11705   1.6554
11706   1.6750
11707   1.7021
11708   1.7157
11709   1.7380
11710   1.7021
11711   1.7146
11712   1.6616
11713   1.6434
11714   1.6758
11715   1.6687
11716   1.8130
11717   1.8184
11718   1.8400
11719   1.8377
11720   1.8769
11721   1.8801
11722   1.9103
11723   1.9188
11724   1.9172
11725   1.9294
11726   1.8829
11727   1.8701
11728   1.9045
11729   1.9162
11730   1.9148
11731   1.8891
11732   1.9355
11733   1.9207
11734   1.9733
11735   1.9875
11736   1.9834
11737   1.9869
11738   1.9407
11739   1.9410
11740   1.9495
11741   1.9452
11742   1.9385
11743   1.9663
11744   1.9292
11745   1.9070
11746   1.9504
11747   1.9723
11748   1.9243
11749   1.9087
11750   1.9040
11751   1.9481
11752   1.9771
11753   1.9824
11754   2.0014
11755   2.0248
11756   1.9975
11757   2.0251
11758   2.0452
11759   1.9439
11760   1.9234
11761   1.9687
11762   1.9677
11763   1.9721
11764   2.0050
11765   1.9576
11766   1.9320
11767   1.9800
11768   2.0108
11769   1.9777
11770   2.0003
11771   1.9841
11772   1.9452
11773   1.9577
11774   1.9718
11775   1.9417
11776   2.0017
11777   2.0274
11778   2.0008
11779   1.9715
11780   2.0157
11781   1.9979
11782   2.0451
11783   2.0178
11784   2.0379
11785   1.9947
11786   2.0293
11787   2.0152
11788   2.0586
11789   2.0255
11790   1.9956
11791   2.0346
11792   2.0533
11793   2.0624
11794   2.0603
11795   2.0663
11796   2.0321
11797   2.0674
11798   2.0220
11799   1.9936
11800   2.0522
11801   2.0705
11802   2.0290
11803   2.0556
11804   2.0096
11805   1.9989
11806   1.9685
11807   2.0087
11808   2.0884
11809   2.1255
11810   2.0800
11811   2.0505
11812   2.1112
11813   2.0955
11814   2.1521
11815   2.1709
11816   2.1760
11817   2.1384
11818   2.1174
11819   2.1529
11820   2.1714
11821   2.1475
11822   2.1255
11823   2.1626
11824   2.0968
11825   2.0665
11826   2.1096
11827   2.1377
11828   2.0751
11829   2.0862
11830   2.0730
11831   2.0341
11832   2.0245
11833   2.1253
11834   2.1584
11835   2.1052
11836   2.0784
11837   2.1216
11838   2.1265
11839   2.0891
11840   2.0876
11841   2.1083
11842   2.1177
11843   2.1163
11844   2.1135
11845   2.0414
11846   2.0348
11847   2.0287
11848   2.0265
11849   2.0243
11850   2.0266
11851   2.0276
11852   2.1684
11853   2.2003
11854   2.1757
11855   2.1513
11856   2.2197
11857   2.2328
11858   2.2154
11859   2.2137
11860   2.2331
11861   2.1964
11862   2.2030
11863   2.1811
11864   2.1927
11865   2.1559
11866   2.1999
11867   2.2374
11868   2.2736
11869   2.2390
11870   2.2866
11871   2.3197
11872   2.2893
11873   2.2008
11874   2.1716
11875   2.2080
11876   2.2561
11877   2.2948
11878   2.2457
11879   2.2164
11880   2.2767
11881   2.3091
11882   2.2605
11883   2.2261
11884   2.2913
11885   2.2967
11886   2.3045
11887   2.3037
11888   2.2608
11889   2.2955
11890   2.2448
11891   2.2394
11892   2.2355
11893   2.2368
11894   2.2371
11895   2.2861
11896   2.3251
11897   2.2513
11898   2.2211
11899   2.2535
11900   2.2709
11901   2.2202
11902   2.2793
11903   2.2881
11904   2.2957
11905   2.2847
11906   2.3317
11907   2.3208
11908   2.3448
11909   2.3140
11910   2.3576
11911   2.3796
11912   2.4063
11913   2.3757
11914   2.3986
11915   2.3892
11916   2.3712
11917   2.4311
11918   2.4482
11919   2.4666
11920   2.4724
11921   2.4548
11922   2.5119
11923   2.5046
11924   2.5339
11925   2.5467
11926   2.5592
11927   2.5381
11928   2.5860
11929   2.5990
11930   2.6032
11931   2.5912
11932   2.5928
11933   2.5929
11934   2.5992
11935   2.4214
11936   2.4428
11937   2.3904
11938   2.3728
11939   2.3822
11940   2.4154
11941   2.3634
11942   2.3558
11943   2.3367
11944   2.3551
11945   2.3740
11946   2.3317
11947   2.3273
11948   2.3594
11949   2.3665
11950   2.3418
11951   2.4040
11952   2.4115
11953   2.4348
11954   2.2861
11955   2.2824
11956   2.2520
11957   2.2582
11958   2.2078
11959   2.2071
11960   2.1958
11961   2.2019
11962   2.1470
11963   2.1462
11964   2.1366
11965   2.1292
11966   2.2287
11967   2.2296
11968   2.2468
11969   2.2421
11970   2.1760
11971   2.1796
11972   2.1465
11973   2.1462
11974   2.1139
11975   2.1311
11976   2.0910
11977   2.0800
11978   2.0638
11979   2.1203
11980   2.1305
11981   2.1181
11982   2.1579
11983   2.1673
11984   2.1752
11985   2.1978
11986   2.1377
11987   2.1314
11988   2.1650
11989   2.1794
11990   2.0800
11991   2.0660
11992   2.0666
11993   2.0806
11994   2.0318
11995   2.0310
11996   2.0357
11997   2.0443
11998   2.0077
11999   1.9990
12000   2.0091
12001   2.0042
12002   2.0653
12003   2.0780
12004   2.0734
12005   2.0767
12006   1.9944
12007   1.9925
12008   1.9664
12009   1.9684
12010   1.9344
12011   1.9333
12012   1.9391
12013   1.9162
12014   1.9736
12015   1.9838
12016   1.9835
12017   1.9883
12018   1.9431
12019   1.9689
12020   1.9257
12021   1.9400
12022   1.9425
12023   1.9416
12024   1.9429
12025   1.8972
12026   1.8966
12027   1.8666
12028   1.8702
12029   1.8292
12030   1.8326
12031   1.8073
12032   1.8113
12033   1.7783
12034   1.8203
12035   1.8497
12036   1.8048
12037   1.8191
12038   1.8410
12039   1.8253
12040   1.7849
12041   1.7840
12042   1.7551
12043   1.7296
12044   1.7320
12045   1.7132
12046   1.7521
12047   1.7724
12048   1.7322
12049   1.8084
12050   1.8179
12051   1.7821
12052   1.7783
12053   1.7598
12054   1.7475
12055   1.7319
12056   1.7446
12057   1.6975
12058   1.7403
12059   1.7550
12060   1.7685
12061   1.7046
12062   1.6911
12063   1.6999
12064   1.7787
12065   1.7749
12066   1.8019
12067   1.8121
12068   1.7923
12069   1.8233
12070   1.8232
12071   1.8341
12072   1.8542
12073   1.8650
12074   1.8764
12075   1.8415
12076   1.8352
12077   1.8618
12078   1.8032
12079   1.7885
12080   1.8066
12081   1.8231
12082   1.7906
12083   1.7761
12084   1.7636
12085   1.7529
12086   1.7420
12087   1.7802
12088   1.7952
12089   1.7958
12090   1.8119
12091   1.8265
12092   1.8128
12093   1.8275
12094   1.7817
12095   1.7723
12096   1.7973
12097   1.7996
12098   1.8226
12099   1.8510
12100   1.8213
12101   1.7999
12102   1.8536
12103   1.8780
12104   1.8627
12105   1.8449
12106   1.8967
12107   1.9337
12108   1.8871
12109   1.9038
12110   1.8658
12111   1.8715
12112   1.8587
12113   1.8832
12114   1.8911
12115   1.8936
12116   1.8905
12117   1.8509
12118   1.8217
12119   1.8842
12120   1.9082
12121   1.8904
12122   1.8712
12123   1.8864
12124   1.8595
12125   1.9072
12126   1.8927
12127   1.8734
12128   1.9318
12129   1.9584
12130   1.9404
12131   1.9203
12132   1.9791
12133   2.0008
12134   1.9739
12135   1.9551
12136   2.0055
12137   1.9513
12138   2.0020
12139   1.9849
12140   2.0449
12141   2.0593
12142   2.0752
12143   2.0592
12144   2.1155
12145   2.1366
12146   2.1031
12147   2.1437
12148   2.1659
12149   2.0911
12150   2.0703
12151   2.1311
12152   2.1487
12153   2.1547
12154   2.1314
12155   2.1903
12156   2.2101
12157   2.1731
12158   2.2133
12159   2.2243
12160   2.2506
12161   2.2556
12162   2.2848
12163   2.3170
12164   2.2682
12165   2.2887
12166   2.1816
12167   2.2008
12168   2.1853
12169   2.1705
12170   2.2160
12171   2.2277
12172   2.2582
12173   2.2622
12174   2.2610
12175   2.3000
12176   2.2930
12177   2.3276
12178   2.3358
12179   2.3436
12180   2.3349
12181   2.3368
12182   2.3485
12183   2.3508
12184   2.3489
12185   2.1955
12186   2.2104
12187   2.1624
12188   2.1502
12189   2.1484
12190   2.1515
12191   2.1809
12192   2.1923
12193   2.2132
12194   2.1650
12195   2.1587
12196   2.1367
12197   2.2017
12198   2.2157
12199   2.2230
12200   2.0998
12201   2.0797
12202   2.0819
12203   2.1001
12204   2.0395
12205   2.0235
12206   2.0139
12207   2.0332
12208   1.9852
12209   2.0021
12210   2.0440
12211   2.0721
12212   2.0179
12213   1.9959
12214   2.0226
12215   2.0444
12216   2.0402
12217   2.0190
12218   2.0436
12219   2.0838
12220   2.1050
12221   2.0810
12222   2.1071
12223   2.1374
12224   2.0871
12225   2.1184
12226   2.1019
12227   2.1540
12228   2.1621
12229   2.1411
12230   2.1888
12231   2.1829
12232   2.1796
12233   2.2109
12234   1.9819
12235   1.9490
12236   1.9862
12237   2.0147
12238   1.9542
12239   1.9246
12240   1.9629
12241   1.9929
12242   1.9679
12243   1.9858
12244   1.9293
12245   1.9231
12246   1.9212
12247   1.9273
12248   1.9560
12249   1.9880
12250   1.9233
12251   1.8988
12252   1.9205
12253   1.9501
12254   1.9000
12255   1.8730
12256   1.8928
12257   1.9287
12258   1.9332
12259   1.9158
12260   1.9626
12261   1.9678
12262   1.9879
12263   2.0126
12264   1.9536
12265   1.9517
12266   1.9832
12267   2.0041
12268   1.8975
12269   1.8694
12270   1.9119
12271   1.9363
12272   1.8970
12273   1.8657
12274   1.9196
12275   1.9101
12276   1.9146
12277   1.9646
12278   1.9839
12279   1.9669
12280   2.0263
12281   2.0422
12282   2.0497
12283   2.0832
12284   1.9891
12285   1.9764
12286   2.0312
12287   2.0508
12288   1.9022
12289   1.9293
12290   1.8778
12291   1.8567
12292   1.8823
12293   1.9003
12294   1.8435
12295   1.8265
12296   1.8490
12297   1.8231
12298   1.8270
12299   1.7875
12300   1.7878
12301   1.7758
12302   1.7828
12303   1.8392
12304   1.8449
12305   1.8487
12306   1.8469
12307   1.9054
12308   1.8979
12309   1.9373
12310   1.9449
12311   1.9654
12312   1.9517
12313   2.0056
12314   1.9987
12315   2.0334
12316   2.0421
12317   2.0310
12318   2.0435
12319   2.0384
12320   2.0403
12321   1.9761
12322   1.9740
12323   1.9902
12324   1.9930
12325   2.0039
12326   1.9956
12327   1.9890
12328   2.0028
12329   2.0008
12330   1.9462
12331   1.9388
12332   1.9374
12333   1.9321
12334   1.9404
12335   1.9140
12336   1.9099
12337   1.9069
12338   2.0500
12339   2.0672
12340   2.0731
12341   2.0594
12342   2.1201
12343   2.1314
12344   2.1334
12345   2.1383
12346   2.1756
12347   2.1144
12348   2.0861
12349   2.1292
12350   2.1596
12351   2.0954
12352   2.0917
12353   2.0837
12354   2.0942
12355   2.1397
12356   2.1146
12357   2.1794
12358   2.2008
12359   2.1956
12360   2.1770
12361   2.2428
12362   2.2612
12363   2.2572
12364   2.2517
12365   2.2402
12366   2.2889
12367   2.3026
12368   2.2987
12369   2.3022
12370   2.2465
12371   2.2493
12372   2.2467
12373   2.2496
12374   2.1949
12375   2.1976
12376   2.1930
12377   2.1901
12378   2.1997
12379   2.1779
12380   2.1930
12381   2.2021
12382   2.2148
12383   2.1528
12384   2.1479
12385   2.1455
12386   2.1449
12387   2.1493
12388   2.1471
12389   2.1375
12390   2.1308
12391   2.1440
12392   2.1364
12393   2.2455
12394   2.2776
12395   2.2509
12396   2.2254
12397   2.2931
12398   2.2866
12399   2.3326
12400   2.3413
12401   2.3631
12402   2.3220
12403   2.3193
12404   2.3185
12405   2.3230
12406   2.3130
12407   2.3083
12408   2.3500
12409   2.2762
12410   2.2437
12411   2.2874
12412   2.3231
12413   2.2768
12414   2.2938
12415   2.2410
12416   2.2952
12417   2.3028
12418   2.3082
12419   2.2634
12420   2.2276
12421   2.2846
12422   2.3140
12423   2.2701
12424   2.2642
12425   2.3099
12426   2.3383
12427   2.3057
12428   2.3293
12429   2.3139
12430   2.3379
12431   2.3684
12432   2.3827
12433   2.3726
12434   2.3954
12435   2.4004
12436   2.3980
12437   2.4268
12438   2.4356
12439   2.4377
12440   2.4389
12441   2.2266
12442   2.2011
12443   2.2182
12444   2.2408
12445   2.1811
12446   2.1696
12447   2.1970
12448   2.2271
12449   2.1997
12450   2.1619
12451   2.1803
12452   2.1591
12453   2.1494
12454   2.1752
12455   2.1812
12456   2.1879
12457   2.2044
12458   2.1441
12459   2.1162
12460   2.1441
12461   2.1694
12462   2.1118
12463   2.0913
12464   2.1321
12465   2.1503
12466   2.1077
12467   2.1625
12468   2.1756
12469   2.0862
12470   2.0677
12471   2.0875
12472   2.1037
12473   2.0703
12474   2.0749
12475   2.1007
12476   2.1077
12477   2.0964
12478   2.1390
12479   2.1514
12480   2.1670
12481   2.1626
12482   2.1967
12483   2.0209
12484   1.9914
12485   2.0173
12486   2.0488
12487   1.9745
12488   1.9405
12489   1.9809
12490   1.9762
12491   1.9451
12492   2.0176
12493   2.0450
12494   2.0325
12495   2.0240
12496   2.0926
12497   2.1048
12498   2.1228
12499   2.1575
12500   2.1188
12501   2.1283
12502   2.1292
12503   2.1308
12504   2.0084
12505   2.0155
12506   1.9848
12507   1.9841
12508   1.9643
12509   1.9885
12510   1.9705
12511   1.9664
12512   1.9961
12513   2.0074
12514   2.0041
12515   2.0083
12516   1.9729
12517   1.9758
12518   1.9797
12519   1.9781
12520   1.9142
12521   1.8893
12522   1.9045
12523   1.9311
12524   1.8616
12525   1.8496
12526   1.8531
12527   1.8496
12528   1.8620
12529   1.8518
12530   1.8684
12531   1.8486
12532   1.8478
12533   1.8426
12534   1.8581
12535   1.8526
12536   1.8593
12537   1.8616
12538   1.8539
12539   1.8564
12540   1.8586
12541   1.8593
12542   1.8472
12543   1.8698
12544   1.8129
12545   1.7979
12546   1.7998
12547   1.8171
12548   1.7687
12549   1.7549
12550   1.7619
12551   1.7717
12552   1.7779
12553   1.7766
12554   1.7998
12555   1.8110
12556   1.7914
12557   1.7840
12558   1.7956
12559   1.7966
12560   1.7743
12561   1.7654
12562   1.8058
12563   1.7332
12564   1.7568
12565   1.7249
12566   1.6825
12567   1.6797
12568   1.6568
12569   1.6782
12570   1.6899
12571   1.6614
12572   1.6630
12573   1.6738
12574   1.6527
12575   1.6462
12576   1.6451
12577   1.6370
12578   1.8258
12579   1.8459
12580   1.8337
12581   1.8187
12582   1.8710
12583   1.8708
12584   1.8940
12585   1.8834
12586   1.8987
12587   1.9279
12588   1.9329
12589   1.8916
12590   1.8846
12591   1.9204
12592   1.9297
12593   1.9341
12594   1.9079
12595   1.9475
12596   1.9320
12597   1.9704
12598   2.0028
12599   1.9558
12600   1.9686
12601   1.9934
12602   1.9718
12603   1.9776
12604   2.0007
12605   1.9811
12606   1.9649
12607   2.0122
12608   2.0388
12609   2.0305
12610   2.0074
12611   2.0581
12612   2.0780
12613   2.0458
12614   2.0833
12615   2.1078
12616   2.0570
12617   2.0570
12618   2.0331
12619   2.0113
12620   1.9954
12621   2.0177
12622   1.9569
12623   1.9420
12624   1.9377
12625   1.9502
12626   1.8937
12627   1.8935
12628   1.8766
12629   1.8769
12630   1.8757
12631   1.9001
12632   1.8377
12633   1.8362
12634   1.8194
12635   1.8313
12636   1.8539
12637   1.7997
12638   1.8008
12639   1.8227
12640   1.7772
12641   1.7694
12642   1.7695
12643   1.7498
12644   1.9487
12645   1.9483
12646   1.9632
12647   1.9657
12648   1.9809
12649   1.9733
12650   2.0284
12651   2.0406
12652   2.0447
12653   2.0584
12654   2.0483
12655   2.0451
12656   2.0682
12657   2.0552
12658   1.9642
12659   1.9534
12660   1.9644
12661   1.9763
12662   1.9552
12663   1.9365
12664   1.9354
12665   1.9079
12666   1.9579
12667   1.9248
12668   1.9519
12669   1.8901
12670   1.8876
12671   1.8856
12672   1.8805
12673   1.9181
12674   1.9210
12675   1.9205
12676   1.9177
12677   1.9963
12678   2.0274
12679   1.9988
12680   1.9752
12681   2.0365
12682   2.0578
12683   2.0620
12684   2.0427
12685   2.0895
12686   2.0798
12687   2.0950
12688   2.0549
12689   2.1194
12690   2.1644
12691   2.1784
12692   2.1772
12693   2.1769
12694   2.0243
12695   1.9882
12696   2.0554
12697   2.0844
12698   2.0493
12699   2.0213
12700   2.0452
12701   2.0344
12702   2.0213
12703   2.0855
12704   2.0839
12705   2.0860
12706   2.1216
12707   2.0798
12708   2.0517
12709   2.1143
12710   2.1458
12711   2.1189
12712   2.1494
12713   2.1252
12714   2.0745
12715   2.0820
12716   2.1068
12717   2.0708
12718   2.1392
12719   2.1872
12720   2.1938
12721   2.1980
12722   2.1334
12723   2.1245
12724   2.1804
12725   2.1842
12726   2.1881
12727   2.2145
12728   2.2463
12729   2.2259
12730   2.0988
12731   2.0937
12732   2.0767
12733   2.0832
12734   2.0458
12735   2.0248
12736   2.0221
12737   2.0140
12738   2.0474
12739   2.0610
12740   2.0569
12741   2.0519
12742   1.9864
12743   1.9754
12744   1.9865
12745   1.9797
12746   2.0650
12747   2.0986
12748   2.0466
12749   2.0209
12750   2.0646
12751   2.0417
12752   2.0754
12753   2.1022
12754   2.1237
12755   2.1131
12756   2.0973
12757   2.1504
12758   2.1706
12759   2.1833
12760   2.1684
12761   2.2129
12762   2.2018
12763   2.2183
12764   2.1739
12765   2.2400
12766   2.2442
12767   2.2732
12768   2.1337
12769   2.0990
12770   2.1595
12771   2.1881
12772   2.1498
12773   2.1179
12774   2.1847
12775   2.1945
12776   2.2015
12777   2.1933
12778   2.1513
12779   2.1813
12780   2.1235
12781   2.0828
12782   2.0902
12783   2.0636
12784   2.1263
12785   2.1368
12786   2.0808
12787   2.0814
12788   2.0642
12789   2.0607
12790   2.0689
12791   2.0283
12792   2.1594
12793   2.1534
12794   2.1968
12795   2.2026
12796   2.2331
12797   2.2245
12798   2.2766
12799   2.2936
12800   2.2916
12801   2.2836
12802   2.2612
12803   2.2439
12804   2.2333
12805   2.2672
12806   2.2771
12807   2.2959
12808   2.2502
12809   2.2839
12810   2.2585
12811   2.3063
12812   2.3391
12813   2.2935
12814   2.3032
12815   2.3336
12816   2.2920
12817   2.3157
12818   2.3261
12819   2.3346
12820   2.3273
12821   2.3700
12822   2.3897
12823   2.4008
12824   2.3852
12825   2.4322
12826   2.4135
12827   2.4132
12828   2.4045
12829   2.4261
12830   2.4286
12831   2.4381
12832   2.4514
12833   2.4460
12834   2.4274
12835   2.4307
12836   2.4388
12837   2.4499
12838   2.3553
12839   2.3801
12840   2.3164
12841   2.2984
12842   2.3011
12843   2.3274
12844   2.2906
12845   2.2862
12846   2.3198
12847   2.2520
12848   2.2342
12849   2.2404
12850   2.2588
12851   2.2172
12852   2.2644
12853   2.2565
12854   2.2428
12855   2.2512
12856   2.2060
12857   2.1866
12858   2.1768
12859   2.1958
12860   2.1497
12861   2.1612
12862   2.1847
12863   2.2205
12864   2.2560
12865   2.1950
12866   2.1685
12867   2.2053
12868   2.2380
12869   2.2050
12870   2.2314
12871   2.1793
12872   2.2103
12873   2.1885
12874   2.2406
12875   2.2091
12876   2.1942
12877   2.2142
12878   2.2309
12879   2.2499
12880   2.2333
12881   2.2592
12882   2.2787
12883   2.2620
12884   2.2158
12885   2.2012
12886   2.2204
12887   2.1724
12888   2.1322
12889   2.1900
12890   2.2234
12891   2.1633
12892   2.1365
12893   2.1929
12894   2.2042
12895   2.2237
12896   2.1715
12897   2.1418
12898   2.1352
12899   2.1232
12900   2.1020
12901   2.1346
12902   2.1218
12903   2.1833
12904   2.2081
12905   2.1654
12906   2.1769
12907   2.1442
12908   2.1687
12909   2.1019
12910   2.0834
12911   2.0829
12912   2.1068
12913   2.0419
12914   2.0181
12915   2.0287
12916   2.0506
12917   2.0681
12918   2.0200
12919   2.0789
12920   2.0526
12921   2.1332
12922   2.0731
12923   2.0921
12924   2.0454
12925   2.0344
12926   2.0326
12927   2.0616
12928   2.0003
12929   2.0121
12930   1.9694
12931   1.9986
12932   1.9903
12933   2.0156
12934   2.0058
12935   2.0140
12936   2.0240
12937   1.9957
12938   1.9979
12939   2.0192
12940   2.0177
12941   2.0033
12942   2.0061
12943   1.9964
12944   2.0052
12945   2.0655
12946   2.0770
12947   2.0821
12948   2.0806
12949   1.9508
12950   1.9423
12951   1.9231
12952   1.9314
12953   1.8817
12954   1.8744
12955   1.8746
12956   1.8766
12957   1.8631
12958   1.8886
12959   1.8569
12960   1.8679
12961   1.8245
12962   1.8192
12963   1.7976
12964   1.8097
12965   1.7910
12966   1.7694
12967   1.8159
12968   1.7857
12969   1.8089
12970   1.8345
12971   1.7959
12972   1.8063
12973   1.7638
12974   1.7556
12975   1.7248
12976   1.7186
12977   1.7031
12978   1.6808
12979   1.7426
12980   1.7505
12981   1.7122
12982   1.6972
12983   1.7629
12984   1.7411
12985   1.7604
12986   1.7801
12987   1.7347
12988   1.7271
12989   1.7026
12990   1.6903
12991   1.7115
12992   1.6800
12993   1.6731
12994   1.7560
12995   1.7820
12996   1.7497
12997   1.7290
12998   1.7762
12999   1.7879
13000   1.8063
13001   1.8137
13002   1.8125
13003   1.8250
13004   1.7634
13005   1.7351
13006   1.7871
13007   1.8108
13008   1.7847
13009   1.7749
13010   1.7610
13011   1.7374
13012   1.7732
13013   1.7584
13014   1.7418
13015   1.8256
13016   1.8519
13017   1.8343
13018   1.8143
13019   1.8741
13020   1.8890
13021   1.9002
13022   1.9051
13023   1.9185
13024   1.9062
13025   1.8729
13026   1.8462
13027   1.9035
13028   1.9254
13029   1.9087
13030   1.9043
13031   1.8804
13032   1.8904
13033   1.8496
13034   1.8792
13035   1.9535
13036   1.9780
13037   1.9673
13038   1.9482
13039   2.0110
13040   2.0347
13041   2.0266
13042   2.0313
13043   2.0023
13044   2.1065
13045   2.0686
13046   2.1384
13047   2.1739
13048   2.1233
13049   2.1411
13050   2.0787
13051   2.0587
13052   2.0115
13053   1.9845
13054   2.0448
13055   2.0683
13056   2.0478
13057   2.0143
13058   2.0688
13059   2.0617
13060   2.0537
13061   2.1199
13062   2.1434
13063   2.1395
13064   2.0747
13065   2.0782
13066   2.0968
13067   2.0934
13068   2.1295
13069   2.1192
13070   2.1337
13071   2.1764
13072   2.2030
13073   2.1891
13074   2.1680
13075   2.2349
13076   2.2575
13077   2.2639
13078   2.2515
13079   2.2738
13080   2.2602
13081   2.3070
13082   2.3169
13083   2.3210
13084   2.3248
13085   2.2283
13086   2.2553
13087   2.1933
13088   2.1712
13089   2.1891
13090   2.1986
13091   2.2238
13092   2.2577
13093   2.2110
13094   2.2353
13095   2.2593
13096   2.1394
13097   2.1092
13098   2.1313
13099   2.1577
13100   2.0886
13101   2.0623
13102   2.0910
13103   2.1183
13104   2.0602
13105   2.1005
13106   2.1402
13107   2.1714
13108   2.1359
13109   2.1592
13110   2.0927
13111   2.0690
13112   2.0250
13113   2.0074
13114   2.0055
13115   1.9730
13116   2.0739
13117   2.0938
13118   2.0300
13119   2.0164
13120   2.0765
13121   2.1044
13122   2.0345
13123   2.0141
13124   2.0157
13125   2.0413
13126   1.9919
13127   2.0165
13128   1.9686
13129   1.9700
13130   1.9500
13131   1.9993
13132   2.0016
13133   2.0165
13134   2.0110
13135   1.9479
13136   1.9430
13137   1.9501
13138   1.9434
13139   1.9850
13140   1.9590
13141   1.9897
13142   2.0129
13143   1.9643
13144   1.9393
13145   1.9911
13146   1.9959
13147   2.0165
13148   2.0336
13149   1.9959
13150   2.0014
13151   1.9990
13152   2.0031
13153   1.9446
13154   1.9665
13155   1.9036
13156   1.8878
13157   1.8808
13158   1.9011
13159   1.8451
13160   1.8244
13161   1.8244
13162   1.8138
13163   1.8304
13164   1.8221
13165   1.8603
13166   1.8739
13167   1.8814
13168   1.8376
13169   1.8370
13170   1.8346
13171   1.8348
13172   1.8678
13173   1.8510
13174   1.8781
13175   1.8943
13176   1.8703
13177   1.8478
13178   1.8979
13179   1.8590
13180   1.8796
13181   1.8279
13182   1.8130
13183   1.8137
13184   1.8293
13185   1.7722
13186   1.7570
13187   1.7626
13188   1.7609
13189   1.7619
13190   1.7666
13191   1.7636
13192   1.7812
13193   1.7711
13194   1.7285
13195   1.7232
13196   1.7235
13197   1.7226
13198   1.8228
13199   1.8160
13200   1.8415
13201   1.8483
13202   1.8537
13203   1.8337
13204   1.8958
13205   1.8979
13206   1.9183
13207   1.9076
13208   1.9168
13209   1.8541
13210   1.8500
13211   1.8613
13212   1.8683
13213   1.8623
13214   1.8902
13215   1.8585
13216   1.8333
13217   1.8124
13218   1.8338
13219   1.8610
13220   1.8604
13221   1.8908
13222   1.8079
13223   1.8090
13224   1.8245
13225   1.8064
13226   1.8414
13227   1.8509
13228   1.8409
13229   1.8752
13230   1.7694
13231   1.7647
13232   1.7437
13233   1.7508
13234   1.7072
13235   1.7016
13236   1.6894
13237   1.6983
13238   1.6628
13239   1.6992
13240   1.7049
13241   1.7096
13242   1.6968
13243   1.6779
13244   1.7130
13245   1.7294
13246   1.7102
13247   1.6862
13248   1.7135
13249   1.7129
13250   1.6928
13251   1.7476
13252   1.7629
13253   1.7650
13254   1.7572
13255   1.7882
13256   1.7389
13257   1.7444
13258   1.7620
13259   1.7598
13260   1.7950
13261   1.7920
13262   1.8180
13263   1.8067
13264   1.8425
13265   1.7790
13266   1.7524
13267   1.7866
13268   1.8080
13269   1.7522
13270   1.7510
13271   1.7480
13272   1.7416
13273   1.8041
13274   1.7977
13275   1.8304
13276   1.8371
13277   1.8532
13278   1.8416
13279   1.8954
13280   1.8927
13281   1.9302
13282   1.9451
13283   1.9466
13284   1.9383
13285   1.9185
13286   1.9259
13287   1.9275
13288   1.9326
13289   1.8524
13290   1.8582
13291   1.8464
13292   1.8434
13293   1.8498
13294   1.8440
13295   1.8214
13296   1.8185
13297   1.8159
13298   1.8174
13299   1.8934
13300   1.9112
13301   1.9142
13302   1.9017
13303   1.9577
13304   1.9738
13305   1.9826
13306   1.9680
13307   2.0291
13308   2.0400
13309   2.0480
13310   2.0437
13311   1.9846
13312   1.9805
13313   1.9931
13314   1.9914
13315   1.9594
13316   1.9419
13317   1.9830
13318   1.9987
13319   1.9907
13320   1.9670
13321   1.9904
13322   2.0185
13323   1.9987
13324   1.9481
13325   1.9414
13326   1.9526
13327   1.9571
13328   1.9555
13329   1.9607
13330   1.9193
13331   1.9158
13332   1.9154
13333   1.9157
13334   2.0366
13335   2.0703
13336   2.0409
13337   2.0145
13338   2.0862
13339   2.1134
13340   2.0898
13341   2.0711
13342   2.1071
13343   2.1043
13344   2.1299
13345   2.0937
13346   2.1080
13347   2.0994
13348   2.0833
13349   2.1574
13350   2.1677
13351   2.1841
13352   2.1610
13353   2.1631
13354   2.1652
13355   2.1637
13356   2.0982
13357   2.0719
13358   2.1404
13359   2.1620
13360   2.1589
13361   2.1432
13362   2.1557
13363   2.1213
13364   2.1781
13365   2.1688
13366   2.2139
13367   2.2390
13368   2.2284
13369   2.2645
13370   2.1974
13371   2.2137
13372   2.1862
13373   2.1380
13374   2.1048
13375   2.1519
13376   2.1292
13377   2.2070
13378   2.2339
13379   2.2199
13380   2.1985
13381   2.2645
13382   2.2634
13383   2.3026
13384   2.3024
13385   2.3331
13386   2.3060
13387   2.2962
13388   2.3266
13389   2.3392
13390   2.3328
13391   2.2788
13392   2.3185
13393   2.2480
13394   2.2173
13395   2.2595
13396   2.2355
13397   2.2918
13398   2.2619
13399   2.2715
13400   2.2546
13401   2.2481
13402   2.2610
13403   2.2642
13404   2.3074
13405   2.3097
13406   2.3516
13407   2.3660
13408   2.3585
13409   2.3713
13410   2.3139
13411   2.3404
13412   2.3023
13413   2.3088
13414   2.3100
13415   2.3100
13416   2.3112
13417   2.2179
13418   2.1897
13419   2.2123
13420   2.2362
13421   2.1755
13422   2.1444
13423   2.1679
13424   2.2005
13425   2.1310
13426   2.1202
13427   2.1234
13428   2.1292
13429   2.1575
13430   2.1259
13431   2.1846
13432   2.1567
13433   2.1569
13434   2.1597
13435   2.1608
13436   2.1881
13437   2.2228
13438   2.1623
13439   2.1354
13440   2.1740
13441   2.2121
13442   2.1597
13443   2.1602
13444   2.1216
13445   2.1092
13446   2.1907
13447   2.2042
13448   2.2063
13449   2.1929
13450   2.1539
13451   2.1799
13452   2.1095
13453   2.0909
13454   2.0886
13455   2.1149
13456   2.0746
13457   2.0970
13458   2.0403
13459   2.0828
13460   2.0918
13461   2.0882
13462   2.0484
13463   2.0355
13464   2.0303
13465   2.0431
13466   1.9929
13467   1.9765
13468   2.0054
13469   1.9762
13470   2.0320
13471   2.0318
13472   2.0336
13473   2.0461
13474   2.0391
13475   2.0459
13476   1.9608
13477   1.9747
13478   1.9183
13479   1.9099
13480   1.8850
13481   1.8997
13482   1.8548
13483   1.8401
13484   1.8216
13485   1.8161
13486   1.8246
13487   1.8080
13488   1.8795
13489   1.8870
13490   1.8931
13491   1.8862
13492   1.8910
13493   1.8910
13494   1.8936
13495   1.8618
13496   1.8488
13497   1.8593
13498   1.8719
13499   1.8407
13500   1.8456
13501   1.8634
13502   1.8579
13503   1.8514
13504   1.9141
13505   1.9242
13506   1.9312
13507   1.9356
13508   1.9413
13509   1.9497
13510   1.9458
13511   1.9554
13512   1.9400
13513   1.9654
13514   1.9736
13515   1.9719
13516   1.9743
13517   1.7944
13518   1.7792
13519   1.7732
13520   1.7880
13521   1.7336
13522   1.7157
13523   1.7217
13524   1.7125
13525   1.7523
13526   1.6977
13527   1.6932
13528   1.7313
13529   1.7559
13530   1.7042
13531   1.6845
13532   1.7050
13533   1.7277
13534   1.7116
13535   1.7231
13536   1.7316
13537   1.6844
13538   1.6699
13539   1.6764
13540   1.6490
13541   1.6406
13542   1.6495
13543   1.6724
13544   1.6820
13545   1.7015
13546   1.6683
13547   1.6781
13548   1.6348
13549   1.6188
13550   1.6443
13551   1.6351
13552   1.6746
13553   1.6788
13554   1.6466
13555   1.6448
13556   1.6225
13557   1.6269
13558   1.5947
13559   1.5959
13560   1.5784
13561   1.5917
13562   1.6088
13563   1.5764
13564   1.5907
13565   1.5670
13566   1.5905
13567   1.6355
13568   1.6724
13569   1.6420
13570   1.6075
13571   1.5748
13572   1.6207
13573   1.6939
13574   1.7272
13575   1.7029
13576   1.6230
13577   1.6107
13578   1.6412
13579   1.6495
13580   1.6540
13581   1.6693
13582   1.6765
13583   1.6649
13584   1.6882
13585   1.7039
13586   1.7260
13587   1.7122
13588   1.7043
13589   1.7323
13590   1.6323
13591   1.6351
13592   1.6133
13593   1.6124
13594   1.5972
13595   1.6138
13596   1.5680
13597   1.5686
13598   1.5456
13599   1.5767
13600   1.5929
13601   1.5778
13602   1.5763
13603   1.5889
13604   1.5925
13605   1.5675
13606   1.6195
13607   1.6400
13608   1.6230
13609   1.6488
13610   1.6066
13611   1.5816
13612   1.6207
13613   1.6290
13614   1.6271
13615   1.6277
13616   1.6138
13617   1.6374
13618   1.6108
13619   1.5992
13620   1.6000
13621   1.5976
13622   1.6006
13623   1.6192
13624   1.5963
13625   1.6450
13626   1.6640
13627   1.6505
13628   1.6317
13629   1.6863
13630   1.6874
13631   1.7061
13632   1.7001
13633   1.6994
13634   1.6805
13635   1.6752
13636   1.6769
13637   1.6854
13638   1.7404
13639   1.7548
13640   1.7531
13641   1.7541
13642   1.6509
13643   1.6694
13644   1.6326
13645   1.6194
13646   1.6301
13647   1.6532
13648   1.6055
13649   1.6074
13650   1.6142
13651   1.5721
13652   1.5693
13653   1.5681
13654   1.5574
13655   1.5665
13656   1.5668
13657   1.5273
13658   1.5127
13659   1.5177
13660   1.4919
13661   1.4812
13662   1.4858
13663   1.5348
13664   1.5563
13665   1.5273
13666   1.6263
13667   1.6188
13668   1.6357
13669   1.6436
13670   1.6389
13671   1.6250
13672   1.6755
13673   1.6850
13674   1.6818
13675   1.6738
13676   1.7005
13677   1.7156
13678   1.7156
13679   1.7005
13680   1.6261
13681   1.6130
13682   1.6313
13683   1.6454
13684   1.6188
13685   1.5965
13686   1.6317
13687   1.6476
13688   1.6245
13689   1.6458
13690   1.6391
13691   1.6636
13692   1.6592
13693   1.6736
13694   1.6580
13695   1.6495
13696   1.6692
13697   1.6255
13698   1.6087
13699   1.6535
13700   1.6668
13701   1.6691
13702   1.6926
13703   1.6570
13704   1.6335
13705   1.6709
13706   1.6625
13707   1.6755
13708   1.6581
13709   1.6638
13710   1.6694
13711   1.6683
13712   1.6758
13713   1.6753
13714   1.6851
13715   1.6888
13716   1.6932
13717   1.7107
13718   1.6614
13719   1.6670
13720   1.6415
13721   1.6578
13722   1.6592
13723   1.7157
13724   1.7218
13725   1.7325
13726   1.7304
13727   1.7580
13728   1.7801
13729   1.7763
13730   1.7691
13731   1.7895
13732   1.7972
13733   1.8174
13734   1.7901
13735   1.8120
13736   1.7932
13737   1.8461
13738   1.7447
13739   1.7162
13740   1.7682
13741   1.7917
13742   1.7658
13743   1.7360
13744   1.7869
13745   1.7962
13746   1.7656
13747   1.8307
13748   1.7812
13749   1.8072
13750   1.7666
13751   1.7461
13752   1.7815
13753   1.7918
13754   1.7514
13755   1.7485
13756   1.7468
13757   1.7456
13758   1.8164
13759   1.8185
13760   1.8476
13761   1.8473
13762   1.8868
13763   1.8839
13764   1.9246
13765   1.9318
13766   1.9544
13767   1.9166
13768   1.9002
13769   1.8974
13770   1.9175
13771   1.9227
13772   1.9347
13773   1.9399
13774   1.9054
13775   1.9043
13776   1.9272
13777   1.9388
13778   1.9375
13779   1.9306
13780   1.8583
13781   1.8545
13782   1.8472
13783   1.8470
13784   1.9817
13785   1.9889
13786   2.0172
13787   2.0105
13788   2.0666
13789   2.0869
13790   2.0764
13791   2.0569
13792   2.1133
13793   2.0682
13794   2.0658
13795   2.0707
13796   2.0786
13797   2.0688
13798   2.0901
13799   2.1152
13800   2.0844
13801   2.0666
13802   2.1077
13803   2.1095
13804   2.1441
13805   2.0827
13806   2.1013
13807   2.0407
13808   2.0281
13809   2.0126
13810   2.0282
13811   2.0084
13812   2.0147
13813   1.9903
13814   2.0300
13815   2.0462
13816   1.9650
13817   1.9458
13818   1.9470
13819   1.9631
13820   1.9066
13821   1.8931
13822   1.9157
13823   1.9310
13824   1.8864
13825   1.9530
13826   1.8732
13827   1.8853
13828   1.8317
13829   1.8244
13830   1.7975
13831   1.8086
13832   1.7776
13833   1.7681
13834   1.7514
13835   1.8091
13836   1.8375
13837   1.8367
13838   1.8698
13839   1.8930
13840   1.8739
13841   1.9009
13842   1.8131
13843   1.7930
13844   1.8453
13845   1.8501
13846   1.7668
13847   1.7603
13848   1.7495
13849   1.7566
13850   1.7220
13851   1.7065
13852   1.7425
13853   1.7657
13854   1.7198
13855   1.7222
13856   1.7619
13857   1.7685
13858   1.7741
13859   1.7685
13860   1.6934
13861   1.7016
13862   1.6612
13863   1.6598
13864   1.6320
13865   1.6384
13866   1.5988
13867   1.5908
13868   1.5784
13869   1.5757
13870   1.5796
13871   1.5765
13872   1.6044
13873   1.6080
13874   1.6119
13875   1.6093
13876   1.6296
13877   1.6323
13878   1.6278
13879   1.6287
13880   1.6251
13881   1.6208
13882   1.6585
13883   1.6694
13884   1.6507
13885   1.6940
13886   1.6864
13887   1.7082
13888   1.7338
13889   1.7654
13890   1.7781
13891   1.7763
13892   1.7746
13893   1.5966
13894   1.5894
13895   1.5823
13896   1.5914
13897   1.5561
13898   1.5521
13899   1.5272
13900   1.5307
13901   1.5271
13902   1.5145
13903   1.5020
13904   1.4953
13905   1.5108
13906   1.4945
13907   1.5681
13908   1.5868
13909   1.5602
13910   1.5474
13911   1.5702
13912   1.5742
13913   1.6023
13914   1.6194
13915   1.6005
13916   1.6198
13917   1.6465
13918   1.6101
13919   1.5451
13920   1.5244
13921   1.5486
13922   1.5688
13923   1.5288
13924   1.5437
13925   1.5180
13926   1.5082
13927   1.5047
13928   1.4983
13929   1.5039
13930   1.4931
13931   1.5279
13932   1.4851
13933   1.5003
13934   1.4824
13935   1.4668
13936   1.4936
13937   1.4955
13938   1.4884
13939   1.5125
13940   1.4607
13941   1.4445
13942   1.4611
13943   1.4780
13944   1.4420
13945   1.4379
13946   1.4555
13947   1.4677
13948   1.4545
13949   1.4680
13950   1.4672
13951   1.4193
13952   1.3985
13953   1.4301
13954   1.4546
13955   1.4166
13956   1.3973
13957   1.4490
13958   1.4690
13959   1.4485
13960   1.4686
13961   1.4923
13962   1.4721
13963   1.4633
13964   1.4913
13965   1.4071
13966   1.4078
13967   1.4068
13968   1.4101
13969   1.4086
13970   1.4075
13971   1.4196
13972   1.4104
13973   1.4189
13974   1.4118
13975   1.4132
13976   1.4204
13977   1.4206
13978   1.4179
13979   1.4143
13980   1.4473
13981   1.3964
13982   1.4060
13983   1.3840
13984   1.3997
13985   1.4066
13986   1.4104
13987   1.4174
13988   1.4201
13989   1.4410
13990   1.4701
13991   1.4313
13992   1.4116
13993   1.4528
13994   1.4703
13995   1.4483
13996   1.4518
13997   1.4477
13998   1.4545
13999   1.4625
14000   1.4501
14001   1.4891
14002   1.5010
14003   1.5050
14004   1.4906
14005   1.5338
14006   1.5270
14007   1.5517
14008   1.5524
14009   1.5664
14010   1.5186
14011   1.5270
14012   1.5233
14013   1.5206
14014   1.5340
14015   1.5402
14016   1.5130
14017   1.5298
14018   1.5079
14019   1.4872
14020   1.4928
14021   1.5161
14022   1.4784
14023   1.4899
14024   1.4591
14025   1.4555
14026   1.4493
14027   1.4680
14028   1.4717
14029   1.4546
14030   1.4489
14031   1.5645
14032   1.5687
14033   1.5901
14034   1.5886
14035   1.6243
14036   1.6245
14037   1.6489
14038   1.6559
14039   1.6382
14040   1.6867
14041   1.6882
14042   1.7046
14043   1.7104
14044   1.7185
14045   1.7137
14046   1.7295
14047   1.7377
14048   1.7350
14049   1.7448
14050   1.7483
14051   1.7522
14052   1.7570
14053   1.6402
14054   1.6390
14055   1.6580
14056   1.6618
14057   1.6763
14058   1.6686
14059   1.6665
14060   1.6735
14061   1.6668
14062   1.6625
14063   1.6775
14064   1.6726
14065   1.6542
14066   1.6524
14067   1.6596
14068   1.6452
14069   1.6475
14070   1.6459
14071   1.6463
14072   1.7205
14073   1.7376
14074   1.7426
14075   1.7302
14076   1.7858
14077   1.7990
14078   1.7948
14079   1.7803
14080   1.8288
14081   1.7808
14082   1.7427
14083   1.7230
14084   1.7328
14085   1.7059
14086   1.7606
14087   1.7547
14088   1.8092
14089   1.8408
14090   1.7991
14091   1.8228
14092   1.8103
14093   1.7979
14094   1.8484
14095   1.8586
14096   1.8798
14097   1.8671
14098   1.8964
14099   1.8691
14100   1.9099
14101   1.9324
14102   1.9614
14103   1.9201
14104   1.9497
14105   1.9234
14106   1.9641
14107   1.9859
14108   2.0134
14109   1.9752
14110   2.0045
14111   2.0114
14112   2.0126
14113   2.0122
14114   1.9192
14115   1.9391
14116   1.9330
14117   1.9180
14118   1.9692
14119   1.9864
14120   1.9528
14121   1.9595
14122   1.9648
14123   1.9238
14124   1.9340
14125   1.9242
14126   1.8919
14127   1.8678
14128   1.8668
14129   1.8667
14130   1.8688
14131   2.0060
14132   1.9975
14133   2.0503
14134   2.0582
14135   2.0905
14136   2.0803
14137   2.1195
14138   2.0986
14139   2.1315
14140   2.1620
14141   2.1845
14142   2.1523
14143   2.1923
14144   2.2069
14145   2.2095
14146   2.1223
14147   2.1390
14148   2.1317
14149   2.1193
14150   2.1604
14151   2.1558
14152   2.2151
14153   2.2244
14154   2.2368
14155   2.2323
14156   2.2005
14157   2.2419
14158   2.2868
14159   2.3212
14160   2.2882
14161   2.3037
14162   2.2934
14163   2.3173
14164   2.3258
14165   2.3372
14166   2.3284
14167   2.3369
14168   2.1446
14169   2.1740
14170   2.0979
14171   2.0764
14172   2.0782
14173   2.0441
14174   2.0994
14175   2.0760
14176   2.0656
14177   2.0881
14178   2.0993
14179   2.0907
14180   2.0801
14181   2.1429
14182   2.1524
14183   2.1562
14184   2.1750
14185   2.1792
14186   2.1832
14187   2.2046
14188   2.1972
14189   2.2263
14190   2.2290
14191   2.2463
14192   2.2293
14193   2.2438
14194   2.2539
14195   2.2486
14196   2.2494
14197   2.0581
14198   2.0560
14199   2.0325
14200   2.0369
14201   2.0002
14202   1.9803
14203   1.9672
14204   1.9874
14205   1.9353
14206   1.9254
14207   1.9247
14208   1.9400
14209   1.9415
14210   1.9386
14211   1.9360
14212   1.9398
14213   2.0274
14214   2.0568
14215   2.0206
14216   1.9986
14217   2.0461
14218   2.0809
14219   2.0598
14220   2.0613
14221   2.0757
14222   2.0868
14223   2.0835
14224   2.0806
14225   2.0677
14226   2.0675
14227   2.0755
14228   2.0770
14229   2.0179
14230   2.0398
14231   1.9703
14232   1.9547
14233   1.9415
14234   1.9570
14235   1.9401
14236   1.9768
14237   1.9203
14238   1.9238
14239   1.8925
14240   1.9388
14241   1.9365
14242   1.9706
14243   1.9256
14244   1.9272
14245   1.9218
14246   1.9196
14247   1.9483
14248   1.9575
14249   1.9567
14250   1.9570
14251   1.8931
14252   1.8782
14253   1.8691
14254   1.8838
14255   1.8225
14256   1.8086
14257   1.8162
14258   1.7924
14259   1.8301
14260   1.8338
14261   1.8564
14262   1.7992
14263   1.8197
14264   1.7580
14265   1.7441
14266   1.7344
14267   1.7510
14268   1.7315
14269   1.7184
14270   1.7428
14271   1.7561
14272   1.7392
14273   1.7555
14274   1.7498
14275   1.7629
14276   1.7521
14277   1.7613
14278   1.6912
14279   1.6725
14280   1.6768
14281   1.6953
14282   1.6365
14283   1.6253
14284   1.6388
14285   1.6630
14286   1.6490
14287   1.6024
14288   1.5801
14289   1.5966
14290   1.6066
14291   1.6400
14292   1.5835
14293   1.6105
14294   1.6229
14295   1.5776
14296   1.5699
14297   1.5560
14298   1.5721
14299   1.5436
14300   1.5310
14301   1.5399
14302   1.5607
14303   1.5695
14304   1.5526
14305   1.5612
14306   1.5526
14307   1.5535
14308   1.5902
14309   1.6048
14310   1.6010
14311   1.6020
14312   1.5273
14313   1.5138
14314   1.5211
14315   1.5361
14316   1.4963
14317   1.4868
14318   1.5143
14319   1.5328
14320   1.5114
14321   1.5258
14322   1.5365
14323   1.5370
14324   1.4737
14325   1.4818
14326   1.4554
14327   1.4612
14328   1.4372
14329   1.4468
14330   1.4408
14331   1.4391
14332   1.4516
14333   1.4486
14334   1.4104
14335   1.3983
14336   1.4040
14337   1.4236
14338   1.4302
14339   1.4432
14340   1.3822
14341   1.3815
14342   1.3893
14343   1.3787
14344   1.3962
14345   1.4132
14346   1.4126
14347   1.4299
14348   1.3610
14349   1.3603
14350   1.3477
14351   1.3518
14352   1.3318
14353   1.3281
14354   1.3212
14355   1.3281
14356   1.3168
14357   1.3158
14358   1.3165
14359   1.3224
14360   1.3336
14361   1.3231
14362   1.3362
14363   1.3295
14364   1.3509
14365   1.3591
14366   1.3594
14367   1.3495
14368   1.3778
14369   1.3891
14370   1.3875
14371   1.3737
14372   1.3761
14373   1.3817
14374   1.3762
14375   1.3813
14376   1.3748
14377   1.3789
14378   1.3783
14379   1.3737
14380   1.3770
14381   1.3748
14382   1.3795
14383   1.3698
14384   1.3793
14385   1.3715
14386   1.3661
14387   1.3862
14388   1.4000
14389   1.3821
14390   1.3792
14391   1.3732
14392   1.4146
14393   1.3995
14394   1.4299
14395   1.4468
14396   1.4275
14397   1.4411
14398   1.4098
14399   1.4107
14400   1.3935
14401   1.3829
14402   1.4153
14403   1.4263
14404   1.4292
14405   1.4181
14406   1.4497
14407   1.4633
14408   1.4630
14409   1.4393
14410   1.4424
14411   1.4526
14412   1.4351
14413   1.4401
14414   1.4245
14415   1.4206
14416   1.4192
14417   1.4290
14418   1.4291
14419   1.4215
14420   1.4163
14421   1.4457
14422   1.4622
14423   1.4463
14424   1.4349
14425   1.4673
14426   1.4839
14427   1.4574
14428   1.4439
14429   1.4588
14430   1.4745
14431   1.4872
14432   1.4833
14433   1.4751
14434   1.4896
14435   1.4722
14436   1.4826
14437   1.4752
14438   1.5071
14439   1.5140
14440   1.5253
14441   1.5461
14442   1.5246
14443   1.5056
14444   1.5410
14445   1.5331
14446   1.5483
14447   1.5288
14448   1.5340
14449   1.5407
14450   1.5374
14451   1.5261
14452   1.5248
14453   1.5316
14454   1.5364
14455   1.5326
14456   1.5124
14457   1.5377
14458   1.5601
14459   1.5419
14460   1.5092
14461   1.5580
14462   1.5835
14463   1.5526
14464   1.5332
14465   1.5752
14466   1.5972
14467   1.5688
14468   1.5508
14469   1.5841
14470   1.5726
14471   1.5596
14472   1.5794
14473   1.5588
14474   1.6091
14475   1.6276
14476   1.6192
14477   1.5997
14478   1.6339
14479   1.6562
14480   1.6446
14481   1.6068
14482   1.6475
14483   1.6706
14484   1.6491
14485   1.6321
14486   1.6771
14487   1.6995
14488   1.6683
14489   1.6921
14490   1.6656
14491   1.6355
14492   1.6026
14493   1.6011
14494   1.5749
14495   1.5522
14496   1.5801
14497   1.5556
14498   1.5563
14499   1.6408
14500   1.6684
14501   1.6133
14502   1.6202
14503   1.6909
14504   1.6718
14505   1.7262
14506   1.7563
14507   1.7532
14508   1.7578
14509   1.7431
14510   1.7315
14511   1.7869
14512   1.8072
14513   1.7943
14514   1.7944
14515   1.8039
14516   1.8184
14517   1.7380
14518   1.7372
14519   1.7373
14520   1.7380
14521   1.7384
14522   1.7581
14523   1.6992
14524   1.6894
14525   1.6809
14526   1.7015
14527   1.7186
14528   1.6882
14529   1.6780
14530   1.6918
14531   1.7569
14532   1.7424
14533   1.7924
14534   1.8052
14535   1.8160
14536   1.8452
14537   1.7986
14538   1.7946
14539   1.7924
14540   1.8056
14541   1.8287
14542   1.8290
14543   1.8427
14544   1.8445
14545   1.8595
14546   1.8803
14547   1.8777
14548   1.8264
14549   1.8376
14550   1.7867
14551   1.7808
14552   1.7521
14553   1.7626
14554   1.7252
14555   1.7145
14556   1.7102
14557   1.7444
14558   1.7631
14559   1.7672
14560   1.7214
14561   1.7068
14562   1.7268
14563   1.7301
14564   1.7340
14565   1.7096
14566   1.7081
14567   1.6908
14568   1.6972
14569   1.7043
14570   1.6986
14571   1.6869
14572   1.6868
14573   1.6827
14574   1.6890
14575   1.7461
14576   1.7386
14577   1.7480
14578   1.8033
14579   1.8214
14580   1.8215
14581   1.8223
14582   1.6496
14583   1.6367
14584   1.6304
14585   1.6432
14586   1.5935
14587   1.5835
14588   1.5824
14589   1.5941
14590   1.5938
14591   1.6077
14592   1.5473
14593   1.5427
14594   1.5493
14595   1.5347
14596   1.5813
14597   1.5942
14598   1.5585
14599   1.5506
14600   1.5460
14601   1.5582
14602   1.5505
14603   1.5406
14604   1.5395
14605   1.5933
14606   1.5139
14607   1.4980
14608   1.5072
14609   1.5227
14610   1.4813
14611   1.4675
14612   1.4823
14613   1.5100
14614   1.4771
14615   1.4798
14616   1.4832
14617   1.4798
14618   1.4660
14619   1.4637
14620   1.4737
14621   1.4638
14622   1.4777
14623   1.4976
14624   1.4557
14625   1.4408
14626   1.4559
14627   1.4742
14628   1.4564
14629   1.4405
14630   1.4602
14631   1.4823
14632   1.4360
14633   1.4235
14634   1.4368
14635   1.4500
14636   1.4213
14637   1.4158
14638   1.4394
14639   1.4432
14640   1.4656
14641   1.4327
14642   1.4397
14643   1.4134
14644   1.4543
14645   1.4695
14646   1.4636
14647   1.4483
14648   1.4333
14649   1.4633
14650   1.4582
14651   1.4428
14652   1.4714
14653   1.4874
14654   1.4966
14655   1.5005
14656   1.4024
14657   1.4052
14658   1.3873
14659   1.3871
14660   1.3742
14661   1.3720
14662   1.3687
14663   1.3765
14664   1.3725
14665   1.3586
14666   1.3340
14667   1.3856
14668   1.3755
14669   1.3705
14670   1.3917
14671   1.4059
14672   1.3971
14673   1.4024
14674   1.4072
14675   1.4166
14676   1.4035
14677   1.4202
14678   1.4291
14679   1.4303
14680   1.4286
14681   1.4442
14682   1.3930
14683   1.4034
14684   1.3820
14685   1.3759
14686   1.3797
14687   1.3891
14688   1.3743
14689   1.3753
14690   1.3717
14691   1.3851
14692   1.4083
14693   1.4237
14694   1.4226
14695   1.4470
14696   1.4088
14697   1.3886
14698   1.3902
14699   1.3868
14700   1.4108
14701   1.4257
14702   1.4247
14703   1.4467
14704   1.4246
14705   1.4458
14706   1.3756
14707   1.3843
14708   1.3663
14709   1.3617
14710   1.3663
14711   1.3741
14712   1.3680
14713   1.3722
14714   1.3743
14715   1.3700
14716   1.3629
14717   1.3671
14718   1.3740
14719   1.3605
14720   1.3616
14721   1.3579
14722   1.3573
14723   1.3602
14724   1.3639
14725   1.3542
14726   1.3545
14727   1.3500
14728   1.3454
14729   1.3496
14730   1.3575
14731   1.3728
14732   1.3515
14733   1.3426
14734   1.3633
14735   1.3781
14736   1.3661
14737   1.3567
14738   1.3853
14739   1.3696
14740   1.3734
14741   1.3609
14742   1.3733
14743   1.3490
14744   1.3411
14745   1.3512
14746   1.3606
14747   1.3430
14748   1.3484
14749   1.3443
14750   1.3310
14751   1.3265
14752   1.3292
14753   1.3351
14754   1.3239
14755   1.3554
14756   1.3497
14757   1.3694
14758   1.3759
14759   1.3787
14760   1.3800
14761   1.3985
14762   1.3976
14763   1.4095
14764   1.4108
14765   1.4071
14766   1.4260
14767   1.4181
14768   1.4288
14769   1.4087
14770   1.4350
14771   1.4472
14772   1.4398
14773   1.4613
14774   1.4727
14775   1.4683
14776   1.4267
14777   1.4116
14778   1.4301
14779   1.3740
14780   1.3734
14781   1.3745
14782   1.3738
14783   1.3839
14784   1.3629
14785   1.3799
14786   1.3730
14787   1.3776
14788   1.3928
14789   1.3624
14790   1.3799
14791   1.3969
14792   1.3739
14793   1.4025
14794   1.4152
14795   1.4117
14796   1.4037
14797   1.4372
14798   1.4461
14799   1.4467
14800   1.4683
14801   1.4426
14802   1.4379
14803   1.4197
14804   1.4092
14805   1.4208
14806   1.4123
14807   1.4405
14808   1.4521
14809   1.4769
14810   1.4885
14811   1.4902
14812   1.5124
14813   1.4531
14814   1.4466
14815   1.4785
14816   1.4917
14817   1.4491
14818   1.4395
14819   1.4738
14820   1.4823
14821   1.4932
14822   1.4869
14823   1.4972
14824   1.4896
14825   1.5498
14826   1.5683
14827   1.5731
14828   1.5619
14829   1.4746
14830   1.4774
14831   1.4739
14832   1.4725
14833   1.5233
14834   1.5354
14835   1.5391
14836   1.5316
14837   1.5716
14838   1.5809
14839   1.5726
14840   1.5617
14841   1.5809
14842   1.5881
14843   1.5946
14844   1.5987
14845   1.5935
14846   1.6314
14847   1.6373
14848   1.6624
14849   1.6615
14850   1.6619
14851   1.6890
14852   1.6371
14853   1.6604
14854   1.6955
14855   1.7234
14856   1.6974
14857   1.7263
14858   1.6650
14859   1.6693
14860   1.6277
14861   1.6030
14862   1.6301
14863   1.6078
14864   1.7019
14865   1.7078
14866   1.7331
14867   1.7294
14868   1.7753
14869   1.7742
14870   1.7964
14871   1.8269
14872   1.7763
14873   1.8067
14874   1.8093
14875   1.8170
14876   1.8168
14877   1.8275
14878   1.8040
14879   1.7912
14880   1.8465
14881   1.8587
14882   1.8788
14883   1.8644
14884   1.9215
14885   1.9366
14886   1.9481
14887   1.9131
14888   1.9061
14889   1.8871
14890   1.9535
14891   1.9770
14892   1.9682
14893   1.9554
14894   1.9962
14895   1.8946
14896   1.9151
14897   1.8866
14898   1.8720
14899   1.8998
14900   1.9256
14901   1.9216
14902   1.9039
14903   1.9287
14904   1.9645
14905   1.9900
14906   1.9801
14907   1.9660
14908   2.0103
14909   1.8589
14910   1.8647
14911   1.8188
14912   1.8179
14913   1.7779
14914   1.7562
14915   1.7821
14916   1.8048
14917   1.7513
14918   1.7997
14919   1.8324
14920   1.8060
14921   1.8028
14922   1.8121
14923   1.8173
14924   1.7738
14925   1.7731
14926   1.7703
14927   1.7687
14928   1.7570
14929   1.7384
14930   1.7604
14931   1.7787
14932   1.7377
14933   1.7293
14934   1.7670
14935   1.7817
14936   1.7544
14937   1.8036
14938   1.8026
14939   1.8238
14940   1.8267
14941   1.8438
14942   1.8381
14943   1.6980
14944   1.7000
14945   1.6632
14946   1.6644
14947   1.6244
14948   1.6290
14949   1.6046
14950   1.5785
14951   1.6243
14952   1.5990
14953   1.5669
14954   1.5461
14955   1.5649
14956   1.5431
14957   1.5947
14958   1.5956
14959   1.6055
14960   1.6290
14961   1.6563
14962   1.6269
14963   1.6524
14964   1.5991
14965   1.6044
14966   1.5736
14967   1.5741
14968   1.5470
14969   1.5446
14970   1.5579
14971   1.5697
14972   1.5537
14973   1.5756
14974   1.5946
14975   1.5747
14976   1.5898
14977   1.5908
14978   1.6137
14979   1.6232
14980   1.6287
14981   1.5141
14982   1.5167
14983   1.4861
14984   1.4868
14985   1.4571
14986   1.4598
14987   1.4477
14988   1.4268
14989   1.4682
14990   1.4835
14991   1.4768
14992   1.4717
14993   1.4503
14994   1.4736
14995   1.4406
14996   1.4418
14997   1.4419
14998   1.4443
14999   1.4454
15000   1.4351
15001   1.4383
15002   1.4159
15003   1.4169
15004   1.3968
15005   1.3896
15006   1.4042
15007   1.3815
15008   1.3842
15009   1.3690
15010   1.3688
15011   1.3602
15012   1.3654
15013   1.3428
15014   1.3424
15015   1.3411
15016   1.3335
15017   1.3337
15018   1.3418
15019   1.3273
15020   1.3304
15021   1.3207
15022   1.3175
15023   1.3298
15024   1.3282
15025   1.3320
15026   1.3220
15027   1.3216
15028   1.3672
15029   1.3721
15030   1.3716
15031   1.3707
15032   1.3804
15033   1.3908
15034   1.3923
15035   1.3864
15036   1.4065
15037   1.4188
15038   1.4136
15039   1.4105
15040   1.4055
15041   1.4121
15042   1.4098
15043   1.4186
15044   1.4295
15045   1.4250
15046   1.4263
15047   1.3699
15048   1.3609
15049   1.3746
15050   1.3848
15051   1.3685
15052   1.3581
15053   1.3785
15054   1.3907
15055   1.3768
15056   1.3816
15057   1.3715
15058   1.3661
15059   1.3839
15060   1.3901
15061   1.3934
15062   1.3997
15063   1.4092
15064   1.4170
15065   1.4053
15066   1.4246
15067   1.4317
15068   1.3878
15069   1.3796
15070   1.3969
15071   1.4047
15072   1.4002
15073   1.3899
15074   1.4082
15075   1.4123
15076   1.4190
15077   1.4189
15078   1.4164
15079   1.4319
15080   1.4402
15081   1.4481
15082   1.4382
15083   1.4815
15084   1.4914
15085   1.4921
15086   1.5010
15087   1.4573
15088   1.4672
15089   1.4660
15090   1.4604
15091   1.4215
15092   1.4164
15093   1.4210
15094   1.4286
15095   1.4117
15096   1.3989
15097   1.4093
15098   1.4257
15099   1.4042
15100   1.3962
15101   1.4082
15102   1.4278
15103   1.3990
15104   1.4113
15105   1.3783
15106   1.3743
15107   1.3762
15108   1.3710
15109   1.3676
15110   1.3563
15111   1.4251
15112   1.4420
15113   1.4209
15114   1.4106
15115   1.4346
15116   1.4489
15117   1.4307
15118   1.4391
15119   1.4579
15120   1.4252
15121   1.4129
15122   1.4300
15123   1.4452
15124   1.4056
15125   1.3959
15126   1.3950
15127   1.4134
15128   1.4169
15129   1.4254
15130   1.4464
15131   1.4562
15132   1.4553
15133   1.4496
15134   1.4763
15135   1.4746
15136   1.5070
15137   1.5053
15138   1.5152
15139   1.5349
15140   1.5589
15141   1.5370
15142   1.5383
15143   1.5449
15144   1.4748
15145   1.4728
15146   1.4793
15147   1.4866
15148   1.4728
15149   1.5007
15150   1.4800
15151   1.4955
15152   1.4887
15153   1.4752
15154   1.5066
15155   1.4987
15156   1.4996
15157   1.5194
15158   1.4568
15159   1.4383
15160   1.4608
15161   1.4782
15162   1.4431
15163   1.4268
15164   1.4423
15165   1.4300
15166   1.4375
15167   1.4673
15168   1.4835
15169   1.4740
15170   1.4677
15171   1.4529
15172   1.4674
15173   1.4939
15174   1.4975
15175   1.5172
15176   1.5427
15177   1.5439
15178   1.5620
15179   1.5190
15180   1.5017
15181   1.5385
15182   1.4521
15183   1.4755
15184   1.4384
15185   1.4138
15186   1.4094
15187   1.4070
15188   1.4508
15189   1.4672
15190   1.4313
15191   1.4365
15192   1.4320
15193   1.4103
15194   1.4110
15195   1.3995
15196   1.4625
15197   1.4575
15198   1.4810
15199   1.4879
15200   1.4928
15201   1.5002
15202   1.5201
15203   1.5172
15204   1.5293
15205   1.5449
15206   1.5570
15207   1.5636
15208   1.5643
15209   1.5831
15210   1.4732
15211   1.4565
15212   1.4776
15213   1.4934
15214   1.4629
15215   1.4448
15216   1.4746
15217   1.4940
15218   1.4646
15219   1.4781
15220   1.4620
15221   1.5003
15222   1.4628
15223   1.4820
15224   1.4446
15225   1.4324
15226   1.4469
15227   1.4655
15228   1.4547
15229   1.4213
15230   1.4245
15231   1.4047
15232   1.4114
15233   1.3855
15234   1.3848
15235   1.3892
15236   1.3893
15237   1.4117
15238   1.4221
15239   1.3843
15240   1.3934
15241   1.3875
15242   1.3853
15243   1.3723
15244   1.3725
15245   1.3644
15246   1.3666
15247   1.3569
15248   1.3589
15249   1.3603
15250   1.3474
15251   1.3495
15252   1.3407
15253   1.3420
15254   1.3353
15255   1.3406
15256   1.3267
15257   1.3292
15258   1.3232
15259   1.3253
15260   1.3224
15261   1.3363
15262   1.3378
15263   1.3398
15264   1.3414
15265   1.3455
15266   1.3493
15267   1.3590
15268   1.3577
15269   1.3668
15270   1.3714
15271   1.3386
15272   1.3451
15273   1.3286
15274   1.3270
15275   1.3223
15276   1.3268
15277   1.3217
15278   1.3156
15279   1.3175
15280   1.3115
15281   1.3126
15282   1.3148
15283   1.3177
15284   1.3101
15285   1.3142
15286   1.3085
15287   1.3091
15288   1.3129
15289   1.3095
15290   1.3106
15291   1.3137
15292   1.3105
15293   1.3100
15294   1.3158
15295   1.3186
15296   1.3218
15297   1.3216
15298   1.3286
15299   1.3296
15300   1.3352
15301   1.3430
15302   1.3425
15303   1.3404
15304   1.3362
15305   1.3437
15306   1.3393
15307   1.3458
15308   1.3281
15309   1.3312
15310   1.3342
15311   1.3351
15312   1.3431
15313   1.3523
15314   1.3370
15315   1.3317
15316   1.3326
15317   1.3550
15318   1.3537
15319   1.3553
15320   1.3556
15321   1.3749
15322   1.3814
15323   1.3957
15324   1.3931
15325   1.4192
15326   1.4092
15327   1.4367
15328   1.4493
15329   1.4672
15330   1.4119
15331   1.4481
15332   1.3953
15333   1.3750
15334   1.4140
15335   1.3974
15336   1.4518
15337   1.4648
15338   1.4775
15339   1.4546
15340   1.4554
15341   1.4727
15342   1.4840
15343   1.4837
15344   1.4312
15345   1.4663
15346   1.4170
15347   1.3970
15348   1.4397
15349   1.4714
15350   1.4358
15351   1.4356
15352   1.4158
15353   1.4628
15354   1.4872
15355   1.4662
15356   1.4558
15357   1.4814
15358   1.4905
15359   1.4847
15360   1.4926
15361   1.4779
15362   1.4970
15363   1.4747
15364   1.4677
15365   1.4875
15366   1.4827
15367   1.5108
15368   1.5097
15369   1.5330
15370   1.5184
15371   1.5221
15372   1.5213
15373   1.5401
15374   1.5528
15375   1.5547
15376   1.5826
15377   1.5841
15378   1.5377
15379   1.5488
15380   1.5556
15381   1.5799
15382   1.4887
15383   1.5084
15384   1.4704
15385   1.4581
15386   1.4696
15387   1.4752
15388   1.4549
15389   1.4859
15390   1.5015
15391   1.4859
15392   1.4733
15393   1.5086
15394   1.5211
15395   1.5296
15396   1.5300
15397   1.5289
15398   1.5379
15399   1.5318
15400   1.5324
15401   1.5680
15402   1.5839
15403   1.5806
15404   1.5841
15405   1.5002
15406   1.4796
15407   1.5192
15408   1.5368
15409   1.5200
15410   1.5006
15411   1.5489
15412   1.5552
15413   1.5766
15414   1.5427
15415   1.5402
15416   1.5203
15417   1.5779
15418   1.5883
15419   1.6001
15420   1.5794
15421   1.5900
15422   1.5628
15423   1.6037
15424   1.6175
15425   1.6124
15426   1.6129
15427   1.5237
15428   1.5400
15429   1.5115
15430   1.5013
15431   1.5174
15432   1.5381
15433   1.5051
15434   1.5168
15435   1.5205
15436   1.5157
15437   1.5148
15438   1.5208
15439   1.5138
15440   1.5532
15441   1.5597
15442   1.5638
15443   1.5680
15444   1.5785
15445   1.5762
15446   1.5944
15447   1.6057
15448   1.5986
15449   1.6127
15450   1.5738
15451   1.5689
15452   1.5881
15453   1.5937
15454   1.5075
15455   1.4989
15456   1.5094
15457   1.5187
15458   1.5053
15459   1.5135
15460   1.4784
15461   1.4724
15462   1.4796
15463   1.4660
15464   1.4738
15465   1.5241
15466   1.5317
15467   1.5356
15468   1.5319
15469   1.5565
15470   1.5605
15471   1.5864
15472   1.5848
15473   1.6027
15474   1.6020
15475   1.6085
15476   1.6016
15477   1.6279
15478   1.6360
15479   1.6408
15480   1.6581
15481   1.6161
15482   1.6154
15483   1.6353
15484   1.6487
15485   1.5482
15486   1.5417
15487   1.5520
15488   1.5593
15489   1.5493
15490   1.5329
15491   1.5452
15492   1.5275
15493   1.5651
15494   1.5420
15495   1.5607
15496   1.5242
15497   1.5431
15498   1.5295
15499   1.5609
15500   1.5473
15501   1.5479
15502   1.5478
15503   1.5667
15504   1.5748
15505   1.5791
15506   1.5738
15507   1.5768
15508   1.6016
15509   1.5752
15510   1.5569
15511   1.6012
15512   1.6202
15513   1.6113
15514   1.5935
15515   1.6238
15516   1.6335
15517   1.6269
15518   1.6048
15519   1.6516
15520   1.6491
15521   1.6825
15522   1.7095
15523   1.7291
15524   1.6653
15525   1.6732
15526   1.6892
15527   1.7149
15528   1.5955
15529   1.5828
15530   1.6083
15531   1.6225
15532   1.6036
15533   1.6199
15534   1.6088
15535   1.5731
15536   1.5640
15537   1.5588
15538   1.5690
15539   1.5311
15540   1.5258
15541   1.5303
15542   1.5412
15543   1.5116
15544   1.5461
15545   1.5519
15546   1.5612
15547   1.5633
15548   1.5747
15549   1.5138
15550   1.4912
15551   1.5276
15552   1.5472
15553   1.5190
15554   1.5035
15555   1.5352
15556   1.5143
15557   1.5209
15558   1.5062
15559   1.5044
15560   1.5019
15561   1.5137
15562   1.4749
15563   1.4662
15564   1.4718
15565   1.4731
15566   1.4728
15567   1.4805
15568   1.4708
15569   1.4823
15570   1.4660
15571   1.4740
15572   1.5135
15573   1.5127
15574   1.5284
15575   1.5324
15576   1.5401
15577   1.5408
15578   1.5700
15579   1.5727
15580   1.5779
15581   1.5918
15582   1.6053
15583   1.6019
15584   1.6270
15585   1.6401
15586   1.6287
15587   1.6075
15588   1.6082
15589   1.5941
15590   1.6311
15591   1.6355
15592   1.6498
15593   1.6674
15594   1.6510
15595   1.6695
15596   1.5256
15597   1.5223
15598   1.5197
15599   1.5258
15600   1.5067
15601   1.5010
15602   1.4866
15603   1.4955
15604   1.4765
15605   1.4761
15606   1.4796
15607   1.4777
15608   1.4703
15609   1.4643
15610   1.4824
15611   1.4551
15612   1.4576
15613   1.4547
15614   1.4553
15615   1.5264
15616   1.5405
15617   1.5311
15618   1.5225
15619   1.5496
15620   1.5636
15621   1.5616
15622   1.5354
15623   1.5164
15624   1.5471
15625   1.5649
15626   1.5369
15627   1.5303
15628   1.5133
15629   1.5060
15630   1.4976
15631   1.5227
15632   1.5313
15633   1.5416
15634   1.5002
15635   1.4910
15636   1.4860
15637   1.5145
15638   1.5370
15639   1.5027
15640   1.5205
15641   1.5409
15642   1.5132
15643   1.4764
15644   1.4650
15645   1.4715
15646   1.5629
15647   1.5872
15648   1.5613
15649   1.5434
15650   1.5869
15651   1.6092
15652   1.5848
15653   1.6085
15654   1.5572
15655   1.5614
15656   1.5847
15657   1.5876
15658   1.5910
15659   1.5872
15660   1.5931
15661   1.5730
15662   1.6232
15663   1.6413
15664   1.6314
15665   1.6157
15666   1.6681
15667   1.6601
15668   1.6823
15669   1.7025
15670   1.7197
15671   1.6918
15672   1.7355
15673   1.7362
15674   1.7515
15675   1.7529
15676   1.7762
15677   1.7573
15678   1.7395
15679   1.7471
15680   1.7235
15681   1.7468
15682   1.6273
15683   1.6167
15684   1.6377
15685   1.6486
15686   1.6349
15687   1.6444
15688   1.6616
15689   1.6912
15690   1.6458
15691   1.6776
15692   1.7019
15693   1.5978
15694   1.5784
15695   1.5900
15696   1.6084
15697   1.5588
15698   1.5411
15699   1.5578
15700   1.5581
15701   1.5819
15702   1.5848
15703   1.5405
15704   1.5397
15705   1.5395
15706   1.5420
15707   1.5525
15708   1.5300
15709   1.5754
15710   1.5953
15711   1.5746
15712   1.5525
15713   1.5890
15714   1.6250
15715   1.5851
15716   1.5720
15717   1.5585
15718   1.5851
15719   1.6066
15720   1.5800
15721   1.5947
15722   1.6030
15723   1.6058
15724   1.5997
15725   1.6297
15726   1.6227
15727   1.6706
15728   1.6809
15729   1.6811
15730   1.6937
15731   1.7161
15732   1.6268
15733   1.6118
15734   1.6437
15735   1.6581
15736   1.6443
15737   1.6195
15738   1.6467
15739   1.6676
15740   1.6462
15741   1.6266
15742   1.6096
15743   1.6317
15744   1.6289
15745   1.6567
15746   1.6337
15747   1.5919
15748   1.5752
15749   1.5815
15750   1.5507
15751   1.5362
15752   1.5459
15753   1.6043
15754   1.6311
15755   1.5984
15756   1.6785
15757   1.6967
15758   1.6918
15759   1.6818
15760   1.7250
15761   1.7437
15762   1.7525
15763   1.7547
15764   1.7739
15765   1.7595
15766   1.7764
15767   1.7147
15768   1.6901
15769   1.7365
15770   1.7588
15771   1.7330
15772   1.7568
15773   1.7346
15774   1.7002
15775   1.6758
15776   1.7012
15777   1.7219
15778   1.6744
15779   1.6493
15780   1.6835
15781   1.6916
15782   1.7073
15783   1.6538
15784   1.6295
15785   1.6318
15786   1.6050
15787   1.5881
15788   1.6055
15789   1.5899
15790   1.6528
15791   1.6724
15792   1.6293
15793   1.6317
15794   1.6748
15795   1.7030
15796   1.6454
15797   1.6240
15798   1.6437
15799   1.6678
15800   1.6374
15801   1.6394
15802   1.6603
15803   1.6047
15804   1.6059
15805   1.5840
15806   1.6011
15807   1.5837
15808   1.6193
15809   1.6200
15810   1.5992
15811   1.6265
15812   1.6450
15813   1.6117
15814   1.5927
15815   1.6363
15816   1.6498
15817   1.6516
15818   1.6331
15819   1.6567
15820   1.6315
15821   1.6068
15822   1.6127
15823   1.6187
15824   1.6179
15825   1.6180
15826   1.6027
15827   1.6204
15828   1.5765
15829   1.5637
15830   1.5664
15831   1.5832
15832   1.5459
15833   1.5281
15834   1.5405
15835   1.5431
15836   1.5360
15837   1.5496
15838   1.5580
15839   1.5726
15840   1.5676
15841   1.5533
15842   1.5554
15843   1.5593
15844   1.5568
15845   1.5568
15846   1.5453
15847   1.5646
15848   1.5762
15849   1.5584
15850   1.5507
15851   1.5847
15852   1.5973
15853   1.5961
15854   1.5860
15855   1.5974
15856   1.6076
15857   1.5975
15858   1.6051
15859   1.5866
15860   1.5789
15861   1.5701
15862   1.5661
15863   1.5706
15864   1.5670
15865   1.5865
15866   1.5947
15867   1.5791
15868   1.5826
15869   1.5409
15870   1.5478
15871   1.5210
15872   1.5177
15873   1.5064
15874   1.5151
15875   1.4809
15876   1.4838
15877   1.4729
15878   1.4667
15879   1.4789
15880   1.4452
15881   1.5088
15882   1.5011
15883   1.5227
15884   1.5421
15885   1.5337
15886   1.5573
15887   1.5254
15888   1.5341
15889   1.5448
15890   1.5370
15891   1.5630
15892   1.5578
15893   1.5624
15894   1.5787
15895   1.5031
15896   1.4893
15897   1.5031
15898   1.5188
15899   1.4868
15900   1.4960
15901   1.4877
15902   1.4828
15903   1.4787
15904   1.5138
15905   1.5318
15906   1.5239
15907   1.5168
15908   1.5428
15909   1.4622
15910   1.4489
15911   1.4585
15912   1.4720
15913   1.4385
15914   1.4292
15915   1.4423
15916   1.4294
15917   1.4133
15918   1.4426
15919   1.4577
15920   1.4389
15921   1.4286
15922   1.4625
15923   1.4717
15924   1.4739
15925   1.4650
15926   1.4692
15927   1.4709
15928   1.4746
15929   1.4798
15930   1.4739
15931   1.4682
15932   1.4706
15933   1.4697
15934   1.4779
15935   1.4829
15936   1.4809
15937   1.4877
15938   1.4826
15939   1.4904
15940   1.4313
15941   1.4239
15942   1.4364
15943   1.4448
15944   1.4359
15945   1.4315
15946   1.4604
15947   1.4602
15948   1.4771
15949   1.4900
15950   1.4803
15951   1.4998
15952   1.4875
15953   1.4832
15954   1.4224
15955   1.4169
15956   1.4205
15957   1.4274
15958   1.4145
15959   1.4089
15960   1.4324
15961   1.4423
15962   1.4309
15963   1.4477
15964   1.4486
15965   1.4539
15966   1.4673
15967   1.4813
15968   1.4811
15969   1.4027
15970   1.4035
15971   1.3953
15972   1.3978
15973   1.3856
15974   1.3809
15975   1.3729
15976   1.3771
15977   1.3826
15978   1.3850
15979   1.3565
15980   1.3491
15981   1.3578
15982   1.3666
15983   1.4003
15984   1.4121
15985   1.4064
15986   1.4040
15987   1.4228
15988   1.4264
15989   1.4437
15990   1.4700
15991   1.4469
15992   1.4405
15993   1.4437
15994   1.4480
15995   1.4211
15996   1.4097
15997   1.4375
15998   1.4504
15999   1.4431
16000   1.4340
16001   1.4494
16002   1.4456
16003   1.4545
16004   1.4634
16005   1.4745
16006   1.4634
16007   1.4710
16008   1.4784
16009   1.4771
16010   1.5022
16011   1.5002
16012   1.5089
16013   1.5227
16014   1.5242
16015   1.4928
16016   1.4967
16017   1.5364
16018   1.5661
16019   1.5389
16020   1.5169
16021   1.5783
16022   1.5953
16023   1.6086
16024   1.6308
16025   1.6390
16026   1.5845
16027   1.5885
16028   1.6091
16029   1.5772
16030   1.5930
16031   1.5556
16032   1.5503
16033   1.5696
16034   1.5795
16035   1.5524
16036   1.5459
16037   1.5828
16038   1.5947
16039   1.5765
16040   1.5718
16041   1.5802
16042   1.5830
16043   1.5644
16044   1.5583
16045   1.5523
16046   1.5881
16047   1.5859
16048   1.6064
16049   1.6233
16050   1.6180
16051   1.6115
16052   1.6469
16053   1.6706
16054   1.6692
16055   1.6741
16056   1.7039
16057   1.7157
16058   1.7148
16059   1.7212
16060   1.6656
16061   1.6669
16062   1.6692
16063   1.6721
16064   1.6329
16065   1.6086
16066   1.6513
16067   1.6728
16068   1.6434
16069   1.6289
16070   1.6271
16071   1.6255
16072   1.6055
16073   1.6473
16074   1.6487
16075   1.6696
16076   1.6472
16077   1.6328
16078   1.6609
16079   1.6636
16080   1.6826
16081   1.6599
16082   1.6790
16083   1.6928
16084   1.6827
16085   1.6855
16086   1.6763
16087   1.7010
16088   1.6794
16089   1.6604
16090   1.7117
16091   1.7299
16092   1.7263
16093   1.7400
16094   1.7267
16095   1.7357
16096   1.7319
16097   1.7454
16098   1.7511
16099   1.7346
16100   1.7893
16101   1.8086
16102   1.8015
16103   1.7107
16104   1.6890
16105   1.7371
16106   1.7546
16107   1.7446
16108   1.7188
16109   1.7712
16110   1.7985
16111   1.7788
16112   1.7548
16113   1.7468
16114   1.7574
16115   1.7643
16116   1.7894
16117   1.7545
16118   1.7354
16119   1.7713
16120   1.7908
16121   1.7433
16122   1.7242
16123   1.7642
16124   1.7707
16125   1.7727
16126   1.7754
16127   1.7220
16128   1.7073
16129   1.7059
16130   1.7436
16131   1.7520
16132   1.7540
16133   1.7515
16134   1.7946
16135   1.8260
16136   1.7831
16137   1.7595
16138   1.8078
16139   1.8377
16140   1.8004
16141   1.7742
16142   1.8140
16143   1.8171
16144   1.8218
16145   1.8247
16146   1.8224
16147   1.8232
16148   1.8332
16149   1.8386
16150   1.8046
16151   1.7735
16152   1.8393
16153   1.8649
16154   1.8459
16155   1.8297
16156   1.8934
16157   1.9085
16158   1.9035
16159   1.9135
16160   1.8316
16161   1.8261
16162   1.8281
16163   1.8356
16164   1.8136
16165   1.7849
16166   1.8049
16167   1.7784
16168   1.8470
16169   1.8647
16170   1.8603
16171   1.8600
16172   1.7976
16173   1.8259
16174   1.7951
16175   1.7700
16176   1.7663
16177   1.7711
16178   1.7637
16179   1.8449
16180   1.8353
16181   1.8856
16182   1.8947
16183   1.9211
16184   1.9244
16185   1.9704
16186   1.9965
16187   1.9706
16188   1.9757
16189   1.9905
16190   1.9961
16191   1.9985
16192   2.0025
16193   1.9116
16194   1.9303
16195   1.8852
16196   1.8701
16197   1.8831
16198   1.9038
16199   1.9001
16200   1.8855
16201   1.8960
16202   1.9471
16203   1.9688
16204   1.9688
16205   1.8392
16206   1.8080
16207   1.8383
16208   1.8652
16209   1.8019
16210   1.7823
16211   1.8112
16212   1.8401
16213   1.8112
16214   1.7954
16215   1.7897
16216   1.7952
16217   1.7853
16218   1.7875
16219   1.7871
16220   1.7948
16221   1.8085
16222   1.8224
16223   1.8118
16224   1.8286
16225   1.7903
16226   1.7906
16227   1.8017
16228   1.8090
16229   1.7840
16230   1.8043
16231   1.7476
16232   1.7334
16233   1.7289
16234   1.7491
16235   1.7083
16236   1.7444
16237   1.7094
16238   1.6574
16239   1.6460
16240   1.7076
16241   1.6940
16242   1.7087
16243   1.7225
16244   1.6918
16245   1.6860
16246   1.7105
16247   1.6604
16248   1.6376
16249   1.6616
16250   1.6817
16251   1.6395
16252   1.6156
16253   1.6475
16254   1.6743
16255   1.6422
16256   1.6318
16257   1.6210
16258   1.6275
16259   1.6064
16260   1.6012
16261   1.6031
16262   1.5898
16263   1.5865
16264   1.6321
16265   1.6466
16266   1.6180
16267   1.6221
16268   1.6437
16269   1.6699
16270   1.6200
16271   1.5996
16272   1.6270
16273   1.6535
16274   1.6164
16275   1.6247
16276   1.6286
16277   1.5867
16278   1.5789
16279   1.6151
16280   1.5953
16281   1.6312
16282   1.6495
16283   1.6267
16284   1.6021
16285   1.6383
16286   1.6451
16287   1.6605
16288   1.6469
16289   1.6377
16290   1.6641
16291   1.6733
16292   1.6429
16293   1.6598
16294   1.6230
16295   1.6297
16296   1.6469
16297   1.6963
16298   1.7012
16299   1.7213
16300   1.7193
16301   1.7529
16302   1.7469
16303   1.7841
16304   1.8068
16305   1.7734
16306   1.8031
16307   1.7882
16308   1.7617
16309   1.8105
16310   1.8020
16311   1.8466
16312   1.8650
16313   1.8401
16314   1.8543
16315   1.8611
16316   1.8902
16317   1.7645
16318   1.7551
16319   1.7869
16320   1.7948
16321   1.8015
16322   1.7932
16323   1.7929
16324   1.8088
16325   1.7586
16326   1.7580
16327   1.7502
16328   1.7525
16329   1.8029
16330   1.8053
16331   1.8118
16332   1.8095
16333   1.8424
16334   1.8596
16335   1.8615
16336   1.8480
16337   1.9038
16338   1.9171
16339   1.9187
16340   1.9060
16341   1.9520
16342   1.9103
16343   1.9231
16344   1.8786
16345   1.9303
16346   1.9370
16347   1.9434
16348   1.9403
16349   1.9586
16350   1.9204
16351   1.9031
16352   1.9574
16353   1.9734
16354   1.9770
16355   1.9581
16356   1.9879
16357   1.9987
16358   2.0141
16359   1.9492
16360   1.9542
16361   1.9192
16362   1.9092
16363   1.9047
16364   1.8837
16365   1.9277
16366   1.9257
16367   2.0159
16368   2.0336
16369   2.0327
16370   2.0184
16371   2.0291
16372   1.9843
16373   2.0644
16374   2.0487
16375   2.0781
16376   2.1070
16377   2.0852
16378   2.0434
16379   2.0604
16380   2.0235
16381   2.1043
16382   2.1171
16383   2.1264
16384   2.1177
16385   2.1671
16386   2.1904
16387   2.1883
16388   2.1851
16389   2.2080
16390   2.1939
16391   2.2075
16392   2.1745
16393   2.2157
16394   2.2297
16395   2.2261
16396   2.1633
16397   2.1949
16398   2.1256
16399   2.1011
16400   2.1192
16401   2.1523
16402   2.0840
16403   2.0927
16404   2.0507
16405   2.0838
16406   2.0822
16407   2.1236
16408   2.1300
16409   2.1378
16410   2.1413
16411   2.0496
16412   2.0485
16413   2.0375
16414   2.0464
16415   2.1058
16416   2.1268
16417   2.0727
16418   2.0566
16419   2.0574
16420   2.0554
16421   2.0121
16422   2.0155
16423   1.9811
16424   1.9672
16425   1.9947
16426   1.9939
16427   1.9883
16428   1.9971
16429   2.0912
16430   2.1005
16431   2.1132
16432   2.1107
16433   2.1444
16434   2.1691
16435   2.1614
16436   2.1233
16437   2.1425
16438   2.0849
16439   2.0731
16440   2.0611
16441   2.0799
16442   2.0221
16443   2.0130
16444   1.9992
16445   2.0297
16446   2.0527
16447   2.0118
16448   2.0114
16449   2.0113
16450   2.0104
16451   2.0349
16452   2.0454
16453   2.0373
16454   2.0367
16455   2.0508
16456   2.0512
16457   2.0440
16458   2.0458
16459   2.0404
16460   2.0578
16461   2.0622
16462   2.0794
16463   2.0653
16464   2.0683
16465   2.0698
16466   2.0817
16467   1.9962
16468   1.9920
16469   1.9644
16470   1.9719
16471   1.9217
16472   1.9177
16473   1.8992
16474   1.8678
16475   1.9095
16476   1.9105
16477   1.9058
16478   1.9253
16479   1.8715
16480   1.8570
16481   1.8550
16482   1.8770
16483   1.8304
16484   1.8086
16485   1.8200
16486   1.8187
16487   1.8264
16488   1.8164
16489   1.8482
16490   1.8694
16491   1.8603
16492   1.8269
16493   1.8255
16494   1.8238
16495   1.8250
16496   1.8357
16497   1.8139
16498   1.8457
16499   1.8636
16500   1.8347
16501   1.8254
16502   1.8662
16503   1.8851
16504   1.8750
16505   1.8671
16506   1.8437
16507   1.8885
16508   1.8817
16509   1.9100
16510   1.8571
16511   1.8997
16512   1.8883
16513   1.9304
16514   1.9517
16515   1.9473
16516   1.9737
16517   1.9428
16518   1.9291
16519   1.9653
16520   1.8090
16521   1.8189
16522   1.7784
16523   1.7642
16524   1.7805
16525   1.7650
16526   1.7521
16527   1.7541
16528   1.7176
16529   1.6984
16530   1.7090
16531   1.7283
16532   1.7306
16533   1.7123
16534   1.7593
16535   1.7722
16536   1.7531
16537   1.7451
16538   1.7607
16539   1.7606
16540   1.7994
16541   1.7998
16542   1.8058
16543   1.8385
16544   1.7322
16545   1.7113
16546   1.7324
16547   1.7505
16548   1.7098
16549   1.7039
16550   1.6758
16551   1.6602
16552   1.6631
16553   1.6806
16554   1.6843
16555   1.6841
16556   1.6907
16557   1.6969
16558   1.6918
16559   1.6988
16560   1.6821
16561   1.6813
16562   1.6870
16563   1.6895
16564   1.7313
16565   1.7602
16566   1.7196
16567   1.6973
16568   1.7396
16569   1.7596
16570   1.7606
16571   1.7770
16572   1.7811
16573   1.7403
16574   1.7367
16575   1.7482
16576   1.7191
16577   1.7157
16578   1.7100
16579   1.7242
16580   1.7242
16581   1.7385
16582   1.7081
16583   1.7106
16584   1.6934
16585   1.6846
16586   1.6921
16587   1.6818
16588   1.7177
16589   1.6870
16590   1.7362
16591   1.7620
16592   1.7240
16593   1.6993
16594   1.7219
16595   1.7479
16596   1.7118
16597   1.7218
16598   1.7099
16599   1.7067
16600   1.6991
16601   1.7109
16602   1.6877
16603   1.6919
16604   1.7525
16605   1.7863
16606   1.7412
16607   1.7150
16608   1.7663
16609   1.7921
16610   1.7509
16611   1.7470
16612   1.7250
16613   1.7756
16614   1.7833
16615   1.8011
16616   1.7593
16617   1.7257
16618   1.7823
16619   1.7765
16620   1.7546
16621   1.8135
16622   1.8316
16623   1.8320
16624   1.8139
16625   1.8687
16626   1.8882
16627   1.8869
16628   1.8605
16629   1.8410
16630   1.8969
16631   1.8984
16632   1.9048
16633   1.9242
16634   1.8464
16635   1.8468
16636   1.8481
16637   1.8442
16638   1.8446
16639   1.8724
16640   1.8257
16641   1.8060
16642   1.8342
16643   1.8446
16644   1.7994
16645   1.7800
16646   1.7823
16647   1.7819
16648   1.7789
16649   1.7830
16650   1.8087
16651   1.8294
16652   1.8162
16653   1.7861
16654   1.7822
16655   1.7850
16656   1.7847
16657   1.8676
16658   1.8714
16659   1.8961
16660   1.8951
16661   1.9319
16662   1.9330
16663   1.9702
16664   1.9699
16665   1.9979
16666   1.9775
16667   1.9548
16668   2.0064
16669   1.9806
16670   1.9530
16671   1.9897
16672   2.0116
16673   2.0048
16674   2.0501
16675   2.0756
16676   2.0649
16677   2.1044
16678   2.0666
16679   2.0538
16680   2.0970
16681   1.9345
16682   1.9246
16683   1.9515
16684   1.9617
16685   1.9598
16686   1.9920
16687   1.9556
16688   1.9347
16689   1.9206
16690   1.9326
16691   1.9461
16692   1.9147
16693   1.9305
16694   1.9277
16695   1.9373
16696   1.9379
16697   1.9308
16698   1.9293
16699   1.9308
16700   1.9495
16701   1.9650
16702   1.9492
16703   1.9612
16704   1.9607
16705   1.9813
16706   1.9917
16707   1.9866
16708   2.0104
16709   2.0016
16710   2.0031
16711   2.0212
16712   1.8688
16713   1.8490
16714   1.8522
16715   1.8105
16716   1.7996
16717   1.7990
16718   1.8730
16719   1.8958
16720   1.8408
16721   1.8484
16722   1.8389
16723   1.8047
16724   1.8035
16725   1.7821
16726   1.8951
16727   1.9195
16728   1.8896
16729   1.8720
16730   1.9095
16731   1.9074
16732   1.8896
16733   1.8829
16734   1.9039
16735   1.8698
16736   1.8738
16737   1.8837
16738   1.8428
16739   1.8477
16740   1.8344
16741   1.8358
16742   1.8401
16743   1.8343
16744   1.8413
16745   1.8462
16746   1.8484
16747   1.8453
16748   1.9564
16749   1.9833
16750   1.9697
16751   1.9500
16752   2.0139
16753   2.0331
16754   2.0216
16755   2.0086
16756   2.0560
16757   2.0037
16758   2.0163
16759   1.9709
16760   2.0153
16761   1.9877
16762   2.0573
16763   2.0313
16764   2.0072
16765   2.0767
16766   2.0965
16767   2.1030
16768   2.0844
16769   2.1545
16770   2.1652
16771   2.1796
16772   2.1654
16773   2.1889
16774   2.1106
16775   2.1314
16776   2.0971
16777   2.0828
16778   2.1034
16779   2.1351
16780   2.0931
16781   2.0914
16782   2.0637
16783   2.0526
16784   2.1247
16785   2.1381
16786   2.1348
16787   2.1347
16788   2.0827
16789   2.0594
16790   2.0926
16791   2.1155
16792   2.0731
16793   2.0594
16794   2.1000
16795   2.0884
16796   2.1164
16797   2.1204
16798   2.1245
16799   2.1264
16800   2.1309
16801   2.1464
16802   2.1237
16803   2.1573
16804   2.1673
16805   2.1665
16806   2.1675
16807   2.0442
16808   2.0256
16809   2.0417
16810   2.0583
16811   2.0181
16812   2.0012
16813   2.0449
16814   2.0289
16815   2.0587
16816   2.0787
16817   2.1154
16818   2.1249
16819   2.1402
16820   2.1688
16821   2.1195
16822   2.0808
16823   2.0547
16824   2.0267
16825   2.0679
16826   2.0502
16827   2.1324
16828   2.1631
16829   2.1060
16830   2.1166
16831   1.9908
16832   2.0008
16833   1.9571
16834   1.9521
16835   1.9275
16836   1.9369
16837   1.8871
16838   1.8757
16839   1.8898
16840   1.8906
16841   1.8613
16842   1.8554
16843   1.8632
16844   1.8552
16845   1.9256
16846   1.9245
16847   1.9280
16848   1.9291
16849   1.9298
16850   1.9134
16851   1.9754
16852   1.9940
16853   1.9902
16854   1.9798
16855   2.0050
16856   1.9094
16857   1.9018
16858   1.9013
16859   1.9103
16860   1.8833
16861   1.8788
16862   1.8590
16863   1.9075
16864   1.9262
16865   1.9090
16866   1.8961
16867   1.9277
16868   1.9445
16869   1.9566
16870   1.9851
16871   1.9560
16872   1.9567
16873   1.9617
16874   1.8980
16875   1.8680
16876   1.9071
16877   1.9316
16878   1.8843
16879   1.8598
16880   1.8847
16881   1.8630
16882   1.8996
16883   1.9046
16884   1.9224
16885   1.8948
16886   1.9285
16887   1.8668
16888   1.8418
16889   1.8716
16890   1.9001
16891   1.8676
16892   1.8667
16893   1.9044
16894   1.9142
16895   1.9148
16896   1.9214
16897   1.8337
16898   1.8362
16899   1.8100
16900   1.8303
16901   1.8361
16902   1.8291
16903   1.8337
16904   1.8445
16905   1.8141
16906   1.8569
16907   1.8822
16908   1.8365
16909   1.8076
16910   1.8481
16911   1.8304
16912   1.8483
16913   1.8835
16914   1.8996
16915   1.8418
16916   1.8698
16917   1.8158
16918   1.7955
16919   1.8146
16920   1.8413
16921   1.7864
16922   1.7616
16923   1.7840
16924   1.7984
16925   1.7943
16926   1.7808
16927   1.8122
16928   1.8122
16929   1.8333
16930   1.8501
16931   1.8176
16932   1.8221
16933   1.8351
16934   1.8527
16935   1.8066
16936   1.7870
16937   1.8238
16938   1.8404
16939   1.8213
16940   1.7997
16941   1.8580
16942   1.8807
16943   1.8596
16944   1.8694
16945   1.8145
16946   1.8269
16947   1.7958
16948   1.7874
16949   1.7892
16950   1.7764
16951   1.7751
16952   1.8221
16953   1.8461
16954   1.8260
16955   1.8077
16956   1.8589
16957   1.8761
16958   1.8840
16959   1.8962
16960   1.8819
16961   1.8865
16962   1.8888
16963   1.8808
16964   1.9079
16965   1.9170
16966   1.9174
16967   1.9201
16968   1.8495
16969   1.8172
16970   1.8804
16971   1.9086
16972   1.8768
16973   1.8496
16974   1.9083
16975   1.9311
16976   1.8996
16977   1.9328
16978   1.9487
16979   1.9478
16980   1.9429
16981   1.9713
16982   1.8819
16983   1.8831
16984   1.8882
16985   1.8902
16986   1.8953
16987   1.8926
16988   1.9361
16989   1.9450
16990   1.9470
16991   1.9609
16992   1.9731
16993   1.8693
16994   1.8570
16995   1.8630
16996   1.8753
16997   1.8443
16998   1.8191
16999   1.8377
17000   1.8532
17001   1.7986
17002   1.8703
17003   1.9107
17004   1.8638
17005   1.8651
17006   1.8972
17007   1.8486
17008   1.8238
17009   1.8661
17010   1.8952
17011   1.8614
17012   1.8697
17013   1.8264
17014   1.8254
17015   1.8943
17016   1.9129
17017   1.9081
17018   1.8991
17019   1.8555
17020   1.8293
17021   1.8802
17022   1.9036
17023   1.8788
17024   1.8583
17025   1.9199
17026   1.9517
17027   1.9349
17028   1.9423
17029   1.9370
17030   1.9507
17031   1.9202
17032   1.9260
17033   1.9274
17034   1.9211
17035   1.8673
17036   1.8772
17037   1.8481
17038   1.8414
17039   1.8409
17040   1.8277
17041   1.8265
17042   1.8746
17043   1.9033
17044   1.8739
17045   1.8511
17046   1.9081
17047   1.9228
17048   1.9379
17049   1.9391
17050   1.9284
17051   1.9820
17052   2.0042
17053   1.9927
17054   2.0460
17055   2.0697
17056   2.0513
17057   2.0123
17058   2.0110
17059   1.9839
17060   2.0490
17061   2.0508
17062   2.0884
17063   2.1195
17064   2.0868
17065   2.1164
17066   1.8954
17067   1.8638
17068   1.9222
17069   1.9496
17070   1.9143
17071   1.8830
17072   1.9312
17073   1.9212
17074   1.9653
17075   1.9188
17076   1.9390
17077   1.9368
17078   1.9729
17079   1.9183
17080   1.8897
17081   1.9402
17082   1.9727
17083   1.9263
17084   1.8937
17085   1.9385
17086   1.9423
17087   1.9773
17088   1.9996
17089   1.9819
17090   2.0058
17091   1.9492
17092   1.9238
17093   1.8897
17094   1.8713
17095   1.8816
17096   1.8571
17097   1.9411
17098   1.9619
17099   1.9071
17100   1.9020
17101   1.9361
17102   1.9139
17103   1.9580
17104   1.9890
17105   2.0136
17106   1.9746
17107   1.9568
17108   1.9268
17109   1.9756
17110   1.9897
17111   1.9520
17112   2.0090
17113   2.0387
17114   2.0179
17115   1.9855
17116   2.0069
17117   1.9889
17118   1.9715
17119   2.0205
17120   2.0236
17121   2.0042
17122   1.9741
17123   1.9994
17124   2.0369
17125   2.0545
17126   2.0485
17127   2.0675
17128   2.1088
17129   2.0677
17130   2.0415
17131   2.1099
17132   2.1041
17133   2.1237
17134   2.1475
17135   2.1880
17136   2.1387
17137   2.1088
17138   2.1746
17139   2.2052
17140   2.1658
17141   2.1604
17142   2.1695
17143   2.1684
17144   2.1847
17145   2.1560
17146   2.2285
17147   2.2522
17148   2.2459
17149   2.2232
17150   2.2954
17151   2.2920
17152   2.3220
17153   2.3195
17154   2.3323
17155   2.3024
17156   2.3610
17157   2.3764
17158   2.3868
17159   2.2496
17160   2.2723
17161   2.2286
17162   2.2128
17163   2.2280
17164   2.2483
17165   2.1773
17166   2.1576
17167   2.1799
17168   2.1500
17169   2.1465
17170   2.1030
17171   2.1015
17172   2.0884
17173   2.0917
17174   2.1768
17175   2.1922
17176   2.1782
17177   2.1886
17178   2.2533
17179   2.2562
17180   2.2742
17181   2.2946
17182   2.3252
17183   2.2680
17184   2.2844
17185   2.2510
17186   2.3083
17187   2.3452
17188   2.2879
17189   2.3138
17190   2.3518
17191   2.2966
17192   2.3199
17193   2.3474
17194   2.3225
17195   2.3020
17196   2.3557
17197   2.3580
17198   2.3429
17199   2.3408
17200   2.3712
17201   2.2989
17202   2.2909
17203   2.3157
17204   2.2540
17205   2.2498
17206   2.2252
17207   2.1995
17208   2.2689
17209   2.2764
17210   2.2328
17211   2.2129
17212   2.4059
17213   2.4108
17214   2.4500
17215   2.4510
17216   2.5011
17217   2.4933
17218   2.5305
17219   2.5742
17220   2.5371
17221   2.5644
17222   2.5023
17223   2.5067
17224   2.4990
17225   2.4900
17226   2.5486
17227   2.5819
17228   2.5607
17229   2.5381
17230   2.6139
17231   2.6436
17232   2.6420
17233   2.6354
17234   2.6935
17235   2.7094
17236   2.7112
17237   2.7082
17238   2.6414
17239   2.6460
17240   2.6156
17241   2.6801
17242   2.6952
17243   2.6930
17244   2.6908
17245   2.6157
17246   2.6274
17247   2.6139
17248   1.9587
17249   1.9597
17250   1.9628
17251   1.9551
17252   1.9681
17253   1.9872
17254   2.0063
17255   1.9960
17256   2.0591
17257   2.0834
17258   2.0724
17259   2.0744
17260   2.0230
17261   2.0298
17262   2.0390
17263   2.0266
17264   1.9236
17265   1.8999
17266   1.9149
17267   1.9368
17268   1.8781
17269   1.8703
17270   1.8877
17271   1.8653
17272   1.9000
17273   1.9227
17274   1.9522
17275   1.9190
17276   1.9369
17277   1.9295
17278   1.9422
17279   1.9667
17280   1.9804
17281   1.9722
17282   1.9866
17283   1.9961
17284   1.9965
17285   1.9924
17286   1.8440
17287   1.8520
17288   1.8079
17289   1.8052
17290   1.7751
17291   1.7876
17292   1.7416
17293   1.7351
17294   1.7199
17295   1.7515
17296   1.7751
17297   1.7319
17298   1.7268
17299   1.7357
17300   1.7294
17301   1.7592
17302   1.7631
17303   1.7681
17304   1.7645
17305   1.7598
17306   1.7460
17307   1.7654
17308   1.7787
17309   1.7577
17310   1.7675
17311   1.7848
17312   1.7894
17313   1.7992
17314   1.7973
17315   1.7149
17316   1.7014
17317   1.6947
17318   1.7083
17319   1.6557
17320   1.6469
17321   1.6412
17322   1.6504
17323   1.6205
17324   1.6827
17325   1.7071
17326   1.6882
17327   1.6655
17328   1.7296
17329   1.7242
17330   1.7469
17331   1.7660
17332   1.7837
17333   1.7893
17334   1.7851
17335   1.8172
17336   1.6869
17337   1.6886
17338   1.6860
17339   1.6884
17340   1.6843
17341   1.6994
17342   1.7087
17343   1.7215
17344   1.7064
17345   1.7304
17346   1.7473
17347   1.6429
17348   1.6158
17349   1.6395
17350   1.6643
17351   1.6048
17352   1.5812
17353   1.6077
17354   1.6159
17355   1.6080
17356   1.6141
17357   1.6212
17358   1.5993
17359   1.6262
17360   1.5664
17361   1.5457
17362   1.5622
17363   1.5720
17364   1.5249
17365   1.5166
17366   1.5265
17367   1.4996
17368   1.4992
17369   1.4683
17370   1.4640
17371   1.4654
17372   1.4642
17373   1.5105
17374   1.5169
17375   1.5172
17376   1.5178
17377   1.5869
17378   1.5933
17379   1.6046
17380   1.6027
17381   1.6308
17382   1.6530
17383   1.6512
17384   1.6312
17385   1.6703
17386   1.6816
17387   1.6143
17388   1.5855
17389   1.6329
17390   1.6682
17391   1.6893
17392   1.6672
17393   1.6212
17394   1.6002
17395   1.6501
17396   1.6647
17397   1.6404
17398   1.6801
17399   1.7138
17400   1.6796
17401   1.6137
17402   1.6305
17403   1.5913
17404   1.5813
17405   1.5819
17406   1.6002
17407   1.5624
17408   1.5685
17409   1.5757
17410   1.5810
17411   1.5873
17412   1.5839
17413   1.5371
17414   1.5343
17415   1.5384
17416   1.5313
17417   1.5338
17418   1.5349
17419   1.5348
17420   1.5720
17421   1.5611
17422   1.5787
17423   1.5918
17424   1.5697
17425   1.5497
17426   1.5979
17427   1.6193
17428   1.5988
17429   1.6071
17430   1.6099
17431   1.6247
17432   1.6327
17433   1.6370
17434   1.5635
17435   1.5540
17436   1.5720
17437   1.5829
17438   1.5694
17439   1.5505
17440   1.5879
17441   1.5722
17442   1.5854
17443   1.5645
17444   1.5585
17445   1.5677
17446   1.5736
17447   1.5385
17448   1.5335
17449   1.5468
17450   1.5089
17451   1.4879
17452   1.4895
17453   1.4682
17454   1.4547
17455   1.4757
17456   1.5009
17457   1.5161
17458   1.5374
17459   1.5053
17460   1.5184
17461   1.4656
17462   1.4497
17463   1.4805
17464   1.4755
17465   1.5957
17466   1.6024
17467   1.6167
17468   1.6149
17469   1.6456
17470   1.6483
17471   1.6747
17472   1.6912
17473   1.6823
17474   1.6836
17475   1.6500
17476   1.6368
17477   1.6714
17478   1.6813
17479   1.6855
17480   1.6663
17481   1.7119
17482   1.7273
17483   1.6942
17484   1.6960
17485   1.6958
17486   1.6882
17487   1.7394
17488   1.7491
17489   1.7512
17490   1.7494
17491   1.7032
17492   1.7203
17493   1.7028
17494   1.6901
17495   1.7237
17496   1.7406
17497   1.7009
17498   1.6829
17499   1.6868
17500   1.7234
17501   1.7467
17502   1.7487
17503   1.7702
17504   1.7906
17505   1.7699
17506   1.7952
17507   1.8063
17508   1.7245
17509   1.7099
17510   1.7472
17511   1.7498
17512   1.7512
17513   1.7851
17514   1.7409
17515   1.7154
17516   1.7697
17517   1.7959
17518   1.7771
17519   1.7699
17520   1.7640
17521   1.8174
17522   1.8212
17523   1.7637
17524   1.7340
17525   1.7963
17526   1.8196
17527   1.8036
17528   1.7829
17529   1.8019
17530   1.7678
17531   1.8221
17532   1.8209
17533   1.8585
17534   1.8066
17535   1.8140
17536   1.7803
17537   1.8340
17538   1.8304
17539   1.8212
17540   1.8622
17541   1.8246
17542   1.8247
17543   1.8286
17544   1.8256
17545   1.8487
17546   1.8865
17547   1.8493
17548   1.8213
17549   1.8922
17550   1.9116
17551   1.8916
17552   1.9229
17553   1.8852
17554   1.8605
17555   1.8340
17556   1.8654
17557   1.9176
17558   1.9542
17559   1.9011
17560   1.8721
17561   1.9252
17562   1.9039
17563   1.9530
17564   1.9748
17565   1.9709
17566   1.9307
17567   1.9032
17568   1.9461
17569   1.9685
17570   1.9381
17571   1.9523
17572   1.9891
17573   1.9362
17574   1.9070
17575   1.9617
17576   1.9841
17577   1.9357
17578   1.9209
17579   1.9538
17580   1.9127
17581   1.8945
17582   1.9896
17583   2.0281
17584   1.9733
17585   1.9436
17586   2.0000
17587   2.0166
17588   1.9727
17589   1.9564
17590   2.0038
17591   2.0101
17592   2.0187
17593   2.0145
17594   1.9377
17595   1.9194
17596   1.9189
17597   1.9527
17598   1.9586
17599   1.9637
17600   1.9559
17601   2.0380
17602   2.0765
17603   2.0301
17604   2.0007
17605   2.0650
17606   2.0812
17607   2.0434
17608   2.0138
17609   2.0355
17610   2.0720
17611   2.0997
17612   2.0829
17613   2.0529
17614   2.0259
17615   2.0490
17616   2.0807
17617   2.1020
17618   2.0739
17619   2.0958
17620   2.1180
17621   2.0936
17622   2.0475
17623   2.0351
17624   2.0440
17625   2.1036
17626   2.1447
17627   2.0925
17628   2.0605
17629   2.1266
17630   2.1511
17631   2.1062
17632   2.0795
17633   2.1423
17634   2.1518
17635   2.1548
17636   2.1555
17637   2.0877
17638   2.1153
17639   2.0660
17640   2.0657
17641   2.0642
17642   2.0589
17643   2.0654
17644   2.1540
17645   2.1959
17646   2.1327
17647   2.0995
17648   2.1561
17649   2.1768
17650   2.1312
17651   2.1882
17652   2.2144
17653   2.1892
17654   2.1665
17655   2.2244
17656   2.2252
17657   2.2140
17658   2.1781
17659   2.2161
17660   2.2470
17661   2.2566
17662   2.2740
17663   2.3079
17664   2.2809
17665   2.2552
17666   2.3266
17667   2.3535
17668   2.3441
17669   2.3441
17670   2.3218
17671   2.3924
17672   2.3952
17673   2.4163
17674   2.4117
17675   2.4129
17676   2.3928
17677   2.4606
17678   2.4858
17679   2.4695
17680   2.4700
17681   2.4718
17682   2.4762
17683   2.4766
17684   2.3250
17685   2.3578
17686   2.2877
17687   2.2615
17688   2.2830
17689   2.3134
17690   2.2565
17691   2.2738
17692   2.2657
17693   2.2758
17694   2.2845
17695   2.2699
17696   2.2763
17697   2.3043
17698   2.3000
17699   2.3006
17700   2.3526
17701   2.3833
17702   2.3649
17703   2.2229
17704   2.2202
17705   2.1867
17706   2.1929
17707   2.1394
17708   2.1319
17709   2.1122
17710   2.1243
17711   2.0601
17712   2.0601
17713   2.0372
17714   2.0520
17715   2.1242
17716   2.1304
17717   2.1336
17718   2.1252
17719   2.1287
17720   2.1475
17721   2.1009
17722   2.0877
17723   2.0871
17724   2.1180
17725   2.0586
17726   2.0333
17727   2.0428
17728   2.0868
17729   2.0838
17730   2.0622
17731   2.1100
17732   2.1091
17733   2.1392
17734   2.1600
17735   2.1171
17736   2.1216
17737   2.1431
17738   2.1673
17739   2.0607
17740   2.0326
17741   2.0698
17742   2.0950
17743   2.0408
17744   2.0269
17745   2.0694
17746   2.0945
17747   2.0934
17748   2.1042
17749   2.1036
17750   2.1004
17751   2.0484
17752   2.0428
17753   2.0485
17754   2.0482
17755   1.9995
17756   2.0116
17757   1.9503
17758   1.9423
17759   1.9092
17760   1.9151
17761   1.8897
17762   1.8598
17763   1.9230
17764   1.9234
17765   1.9370
17766   1.9426
17767   1.8805
17768   1.9110
17769   1.8611
17770   1.8606
17771   1.8586
17772   1.8600
17773   1.8585
17774   1.8782
17775   1.8840
17776   1.8460
17777   1.8453
17778   1.8105
17779   1.8022
17780   1.8235
17781   1.8619
17782   1.8209
17783   1.7977
17784   1.8136
17785   1.7700
17786   1.7937
17787   1.8084
17788   1.8132
17789   1.7472
17790   1.7335
17791   1.7273
17792   1.6910
17793   1.6796
17794   1.6810
17795   1.7463
17796   1.7740
17797   1.7321
17798   1.7730
17799   1.7769
17800   1.7383
17801   1.7386
17802   1.7022
17803   1.6817
17804   1.6903
17805   1.7080
17806   1.6608
17807   1.6987
17808   1.6862
17809   1.7292
17810   1.6916
17811   1.7071
17812   1.6790
17813   1.7016
17814   1.6971
17815   1.7084
17816   1.7154
17817   1.6926
17818   1.7389
17819   1.7137
17820   1.7300
17821   1.7375
17822   1.7336
17823   1.7691
17824   1.7277
17825   1.7071
17826   1.7530
17827   1.6769
17828   1.6526
17829   1.6767
17830   1.7005
17831   1.6485
17832   1.6336
17833   1.6217
17834   1.6019
17835   1.6099
17836   1.6380
17837   1.6399
17838   1.6316
17839   1.6553
17840   1.6592
17841   1.6688
17842   1.6823
17843   1.6529
17844   1.6546
17845   1.6682
17846   1.6816
17847   1.6681
17848   1.7023
17849   1.6500
17850   1.6241
17851   1.6700
17852   1.6989
17853   1.6668
17854   1.6389
17855   1.6938
17856   1.7071
17857   1.7022
17858   1.7031
17859   1.6770
17860   1.6747
17861   1.6756
17862   1.7028
17863   1.7132
17864   1.7155
17865   1.7123
17866   1.6586
17867   1.6281
17868   1.6854
17869   1.7114
17870   1.6804
17871   1.6573
17872   1.6779
17873   1.6580
17874   1.7013
17875   1.6740
17876   1.6572
17877   1.7137
17878   1.7434
17879   1.7122
17880   1.6894
17881   1.7441
17882   1.7680
17883   1.7380
17884   1.7171
17885   1.7645
17886   1.7258
17887   1.7584
17888   1.7384
17889   1.7964
17890   1.8135
17891   1.8172
17892   1.7995
17893   1.8569
17894   1.8703
17895   1.8508
17896   1.8871
17897   1.9092
17898   1.8265
17899   1.8053
17900   1.8617
17901   1.8798
17902   1.8801
17903   1.8574
17904   1.9052
17905   1.9209
17906   1.8839
17907   1.9322
17908   1.9400
17909   1.9702
17910   1.9780
17911   2.0015
17912   2.0334
17913   1.9828
17914   2.0020
17915   1.9108
17916   1.9288
17917   1.9197
17918   1.9073
17919   1.9519
17920   1.9619
17921   1.9865
17922   1.9939
17923   1.9841
17924   2.0265
17925   2.0186
17926   2.0596
17927   2.0754
17928   2.0694
17929   2.0719
17930   2.0601
17931   2.0768
17932   2.0702
17933   2.0700
17934   1.9433
17935   1.9644
17936   1.9143
17937   1.8983
17938   1.9098
17939   1.9200
17940   1.9384
17941   1.9527
17942   1.9538
17943   1.9402
17944   1.9331
17945   1.9323
17946   1.9726
17947   1.9919
17948   1.9867
17949   1.8657
17950   1.8418
17951   1.8558
17952   1.8765
17953   1.8183
17954   1.8010
17955   1.7927
17956   1.8114
17957   1.7688
17958   1.7753
17959   1.8312
17960   1.8626
17961   1.8104
17962   1.7854
17963   1.8259
17964   1.8506
17965   1.8422
17966   1.8190
17967   1.8552
17968   1.8753
17969   1.8983
17970   1.8648
17971   1.8948
17972   1.9155
17973   1.8732
17974   1.9176
17975   1.9081
17976   1.9548
17977   1.9743
17978   1.9607
17979   2.0034
17980   1.9755
17981   1.9647
17982   2.0045
17983   1.7964
17984   1.7624
17985   1.8122
17986   1.8408
17987   1.7948
17988   1.7644
17989   1.8132
17990   1.8457
17991   1.8094
17992   1.8268
17993   1.7962
17994   1.7993
17995   1.7950
17996   1.7918
17997   1.8045
17998   1.8374
17999   1.7777
18000   1.7518
18001   1.7852
18002   1.8151
18003   1.7572
18004   1.7284
18005   1.7595
18006   1.7676
18007   1.7587
18008   1.7435
18009   1.7727
18010   1.7692
18011   1.7940
18012   1.8064
18013   1.7891
18014   1.7982
18015   1.8015
18016   1.8192
18017   1.7824
18018   1.7571
18019   1.8118
18020   1.8338
18021   1.8174
18022   1.7896
18023   1.8417
18024   1.8466
18025   1.8255
18026   1.8831
18027   1.9177
18028   1.9156
18029   1.9571
18030   1.9850
18031   1.9626
18032   1.9939
18033   1.8900
18034   1.8664
18035   1.9297
18036   1.9368
18037   1.8384
18038   1.8601
18039   1.8347
18040   1.8175
18041   1.8573
18042   1.8714
18043   1.8312
18044   1.8163
18045   1.8519
18046   1.8001
18047   1.7907
18048   1.7659
18049   1.7610
18050   1.7636
18051   1.7583
18052   1.8212
18053   1.8292
18054   1.8296
18055   1.8309
18056   1.8933
18057   1.8879
18058   1.9334
18059   1.9378
18060   1.9740
18061   1.9675
18062   2.0023
18063   1.9837
18064   2.0424
18065   2.0358
18066   2.0158
18067   2.0252
18068   2.0104
18069   2.0313
18070   2.0001
18071   1.9920
18072   2.0343
18073   2.0406
18074   2.0654
18075   2.0489
18076   2.0825
18077   2.1012
18078   2.1088
18079   2.0446
18080   2.0237
18081   2.0294
18082   2.0618
18083   2.0757
18084   2.0683
18085   2.0619
18086   2.0838
18087   2.1093
18088   2.1420
18089   2.1126
18090   2.0862
18091   2.1555
18092   2.1446
18093   2.1747
18094   2.1920
18095   2.2355
18096   2.1768
18097   2.1427
18098   2.2092
18099   2.2481
18100   2.2128
18101   2.2157
18102   2.2093
18103   2.2249
18104   2.1897
18105   2.1455
18106   2.2243
18107   2.2606
18108   2.2142
18109   2.1814
18110   2.2556
18111   2.2897
18112   2.2479
18113   2.2659
18114   2.2760
18115   2.3037
18116   2.3099
18117   2.3190
18118   2.3188
18119   2.2317
18120   2.2208
18121   2.2264
18122   2.2311
18123   2.2082
18124   2.2262
18125   2.1834
18126   2.1701
18127   2.1791
18128   2.1689
18129   2.1416
18130   2.1245
18131   2.1647
18132   2.1027
18133   2.1173
18134   2.0656
18135   2.0677
18136   2.0598
18137   2.0519
18138   2.0935
18139   2.0963
18140   2.0927
18141   2.0953
18142   2.2282
18143   2.2548
18144   2.2434
18145   2.2236
18146   2.2899
18147   2.2899
18148   2.2945
18149   2.2857
18150   2.3029
18151   2.3041
18152   2.3000
18153   2.3221
18154   2.3273
18155   2.3333
18156   2.3368
18157   2.3713
18158   2.3407
18159   2.3143
18160   2.3840
18161   2.4188
18162   2.3700
18163   2.3614
18164   2.3375
18165   2.4131
18166   2.4357
18167   2.4304
18168   2.3995
18169   2.3689
18170   2.4509
18171   2.4754
18172   2.4765
18173   2.4627
18174   2.5382
18175   2.5356
18176   2.5622
18177   2.5821
18178   2.5778
18179   2.5856
18180   2.6402
18181   2.6557
18182   2.6422
18183   2.6871
18184   2.6896
18185   2.7083
18186   2.7168
18187   2.7271
18188   2.7296
18189   2.7246
18190   2.4652
18191   2.4673
18192   2.4532
18193   2.4542
18194   2.4420
18195   2.4667
18196   2.4582
18197   2.4978
18198   2.4348
18199   2.4917
18200   2.4603
18201   2.4910
18202   2.5128
18203   2.4616
18204   2.4565
18205   2.4420
18206   2.4198
18207   2.3840
18208   2.3702
18209   2.3499
18210   2.3634
18211   2.2939
18212   2.2818
18213   2.2646
18214   2.2903
18215   2.2452
18216   2.2399
18217   2.2277
18218   2.2801
18219   2.2440
18220   2.3122
18221   2.3440
18222   2.3056
18223   2.2743
18224   2.3487
18225   2.3812
18226   2.3528
18227   2.3481
18228   2.3199
18229   2.3856
18230   2.4125
18231   2.3885
18232   2.3021
18233   2.3199
18234   2.2852
18235   2.2796
18236   2.2798
18237   2.3022
18238   2.2881
18239   2.2370
18240   2.2065
18241   2.2377
18242   2.2659
18243   2.2034
18244   2.1982
18245   2.2141
18246   2.1995
18247   2.2637
18248   2.2689
18249   2.2079
18250   2.1979
18251   2.2152
18252   2.2177
18253   2.1708
18254   2.1725
18255   2.1454
18256   2.1493
18257   2.1165
18258   2.1295
18259   2.1140
18260   2.1235
18261   2.1452
18262   2.1580
18263   2.1642
18264   2.1492
18265   2.0845
18266   2.0815
18267   2.0812
18268   2.0800
18269   2.0788
18270   2.0841
18271   2.0435
18272   2.0440
18273   2.0064
18274   1.9928
18275   2.0306
18276   2.0350
18277   2.0338
18278   2.0583
18279   2.0733
18280   2.0573
18281   2.0823
18282   2.0841
18283   2.0935
18284   2.1039
18285   2.1132
18286   2.1072
18287   2.1244
18288   2.1352
18289   2.1318
18290   2.1315
18291   1.9612
18292   1.9657
18293   1.9181
18294   1.9163
18295   1.8743
18296   1.8732
18297   1.8336
18298   1.8381
18299   1.8024
18300   1.8328
18301   1.8343
18302   1.8382
18303   1.8721
18304   1.8591
18305   1.8890
18306   1.9003
18307   1.8924
18308   1.8741
18309   1.8753
18310   1.8975
18311   1.8789
18312   1.8270
18313   1.8079
18314   1.8253
18315   1.8076
18316   1.8095
18317   1.7744
18318   1.8354
18319   1.8561
18320   1.8369
18321   1.8667
18322   1.8839
18323   1.8689
18324   1.8120
18325   1.7899
18326   1.8161
18327   1.9407
18328   1.9652
18329   1.9608
18330   1.9466
18331   2.0075
18332   2.0271
18333   2.0284
18334   2.0410
18335   2.0110
18336   2.0616
18337   2.0718
18338   2.0143
18339   1.9852
18340   2.0541
18341   2.0903
18342   2.1040
18343   2.0757
18344   2.0674
18345   2.0375
18346   2.1099
18347   2.1378
18348   2.0967
18349   2.1324
18350   2.1607
18351   2.1502
18352   2.0850
18353   2.0933
18354   2.0936
18355   2.0900
18356   2.1104
18357   2.1362
18358   2.1358
18359   2.1100
18360   2.1529
18361   2.2071
18362   2.1759
18363   2.2390
18364   2.2720
18365   2.2304
18366   2.2505
18367   2.1922
18368   2.1836
18369   2.0722
18370   2.0843
18371   2.0272
18372   2.0205
18373   1.9887
18374   1.9993
18375   1.9471
18376   1.9531
18377   1.9280
18378   1.9301
18379   1.9265
18380   1.9547
18381   1.8941
18382   1.9107
18383   1.8710
18384   1.8724
18385   1.8887
18386   1.8338
18387   1.8197
18388   1.8400
18389   1.7925
18390   1.8109
18391   1.8236
18392   1.7848
18393   1.9788
18394   1.9789
18395   1.9734
18396   1.9752
18397   1.9719
18398   1.9646
18399   2.0162
18400   2.0340
18401   2.0360
18402   2.0611
18403   2.0254
18404   2.0358
18405   2.0243
18406   2.0338
18407   1.9378
18408   1.9325
18409   1.9165
18410   1.9235
18411   1.8891
18412   1.8766
18413   1.8555
18414   1.8397
18415   1.8709
18416   1.8259
18417   1.8432
18418   1.7974
18419   1.7916
18420   1.7970
18421   1.7917
18422   1.8054
18423   1.8024
18424   1.8029
18425   1.8056
18426   1.9146
18427   1.9394
18428   1.9107
18429   1.8915
18430   1.9354
18431   1.9481
18432   1.9722
18433   1.9603
18434   1.9899
18435   2.0046
18436   2.0106
18437   1.9913
18438   2.0580
18439   2.0926
18440   2.1044
18441   2.1034
18442   2.1046
18443   1.9085
18444   1.8737
18445   1.9259
18446   1.9545
18447   1.9055
18448   1.8829
18449   1.8839
18450   1.8649
18451   1.8637
18452   1.9140
18453   1.9112
18454   1.9376
18455   1.9768
18456   1.9232
18457   1.8925
18458   1.9527
18459   1.9816
18460   1.9677
18461   2.0184
18462   1.9538
18463   1.9442
18464   1.9619
18465   1.9322
18466   1.8987
18467   1.9511
18468   1.9913
18469   2.0067
18470   2.0004
18471   1.9356
18472   1.9191
18473   1.9728
18474   1.9835
18475   1.9717
18476   2.0012
18477   2.0282
18478   2.0019
18479   1.9097
18480   1.9174
18481   1.8806
18482   1.8769
18483   1.8556
18484   1.8472
18485   1.8221
18486   1.8147
18487   1.8316
18488   1.8430
18489   1.8381
18490   1.8304
18491   1.7916
18492   1.7934
18493   1.7854
18494   1.7826
18495   1.8756
18496   1.8991
18497   1.8694
18498   1.8524
18499   1.8887
18500   1.8717
18501   1.8929
18502   1.9290
18503   1.9519
18504   1.9406
18505   1.9236
18506   1.9786
18507   1.9963
18508   2.0023
18509   1.9851
18510   2.0288
18511   2.0174
18512   2.0369
18513   1.9955
18514   2.0408
18515   2.0054
18516   2.1020
18517   1.9735
18518   1.9452
18519   2.0026
18520   2.0264
18521   2.0043
18522   1.9732
18523   2.0379
18524   2.0490
18525   2.0560
18526   2.0422
18527   2.0184
18528   2.0494
18529   2.0004
18530   1.9599
18531   1.9703
18532   1.9319
18533   2.0109
18534   2.0127
18535   1.9709
18536   1.9829
18537   1.9499
18538   1.9471
18539   1.9619
18540   1.9133
18541   2.0585
18542   2.0662
18543   2.0935
18544   2.0886
18545   2.1423
18546   2.1465
18547   2.1746
18548   2.1727
18549   2.1847
18550   2.1986
18551   2.1857
18552   2.1591
18553   2.1419
18554   2.1942
18555   2.2159
18556   2.2259
18557   2.1948
18558   2.2158
18559   2.1906
18560   2.2547
18561   2.2878
18562   2.2477
18563   2.2587
18564   2.2892
18565   2.2634
18566   2.2363
18567   2.2477
18568   2.2436
18569   2.2368
18570   2.2677
18571   2.2918
18572   2.2960
18573   2.2723
18574   2.3217
18575   2.3248
18576   2.3249
18577   2.3048
18578   2.3516
18579   2.3522
18580   2.3789
18581   2.4070
18582   2.3990
18583   2.3531
18584   2.3552
18585   2.3797
18586   2.4019
18587   2.2366
18588   2.2541
18589   2.1922
18590   2.1801
18591   2.1631
18592   2.1832
18593   2.1459
18594   2.1300
18595   2.1740
18596   2.1164
18597   2.1079
18598   2.1029
18599   2.1116
18600   2.0832
18601   2.1253
18602   2.1056
18603   2.1166
18604   2.1351
18605   2.0799
18606   2.0543
18607   2.0649
18608   2.0920
18609   2.0373
18610   2.0534
18611   2.0803
18612   2.0899
18613   2.1262
18614   2.0587
18615   2.0309
18616   2.0619
18617   2.0897
18618   2.0498
18619   2.0638
18620   2.0517
18621   2.0282
18622   2.0204
18623   2.0329
18624   2.0206
18625   2.0239
18626   2.0335
18627   2.0036
18628   2.0049
18629   1.9948
18630   1.9922
18631   1.9987
18632   1.9909
18633   1.9967
18634   2.0075
18635   1.9917
18636   2.0417
18637   2.0076
18638   2.0642
18639   2.0929
18640   2.0489
18641   2.0360
18642   2.0884
18643   2.1136
18644   2.1040
18645   2.0788
18646   2.0785
18647   2.0854
18648   2.0728
18649   2.0756
18650   2.0660
18651   2.0627
18652   2.0737
18653   2.0774
18654   2.0666
18655   2.0640
18656   2.0147
18657   2.0217
18658   1.9791
18659   1.9746
18660   1.9473
18661   1.9548
18662   1.9054
18663   1.8987
18664   1.8839
18665   1.9017
18666   1.9245
18667   1.8742
18668   1.9063
18669   1.9141
18670   1.9049
18671   1.9470
18672   1.9578
18673   1.9368
18674   1.9328
18675   1.9336
18676   1.9598
18677   1.8900
18678   1.8821
18679   1.8649
18680   1.8941
18681   1.8708
18682   1.9410
18683   1.9353
18684   1.9565
18685   1.9624
18686   1.9640
18687   1.9721
18688   2.0032
18689   2.0030
18690   2.0112
18691   2.0181
18692   2.0157
18693   2.0168
18694   2.0432
18695   2.0499
18696   2.0652
18697   2.0546
18698   1.9232
18699   1.9077
18700   1.9054
18701   1.9196
18702   1.8647
18703   1.8627
18704   1.8322
18705   1.8288
18706   1.8227
18707   1.8313
18708   1.8583
18709   1.8759
18710   1.8338
18711   1.8243
18712   1.8215
18713   1.8330
18714   1.8435
18715   1.8305
18716   1.8776
18717   1.8458
18718   1.8828
18719   1.9145
18720   1.8752
18721   1.8969
18722   1.8326
18723   1.8128
18724   1.7710
18725   1.7570
18726   1.7489
18727   1.7178
18728   1.8110
18729   1.8275
18730   1.7687
18731   1.7527
18732   1.7748
18733   1.7614
18734   1.7511
18735   1.7638
18736   1.7098
18737   1.7032
18738   1.6849
18739   1.6929
18740   1.6922
18741   1.6472
18742   1.6419
18743   1.7050
18744   1.7272
18745   1.6804
18746   1.6625
18747   1.6852
18748   1.6945
18749   1.7152
18750   1.7291
18751   1.7290
18752   1.7214
18753   1.6525
18754   1.6258
18755   1.6573
18756   1.6797
18757   1.6361
18758   1.6284
18759   1.6052
18760   1.5989
18761   1.6120
18762   1.5811
18763   1.5741
18764   1.6617
18765   1.6894
18766   1.6565
18767   1.6352
18768   1.6822
18769   1.6918
18770   1.7143
18771   1.7343
18772   1.7247
18773   1.7186
18774   1.6674
18775   1.6433
18776   1.6842
18777   1.7036
18778   1.6789
18779   1.6788
18780   1.6464
18781   1.6488
18782   1.6249
18783   1.6396
18784   1.7119
18785   1.7337
18786   1.7197
18787   1.7042
18788   1.7524
18789   1.7717
18790   1.7723
18791   1.7823
18792   1.7570
18793   1.8352
18794   1.8040
18795   1.8624
18796   1.8930
18797   1.8512
18798   1.8704
18799   1.8134
18800   1.7988
18801   1.7434
18802   1.7180
18803   1.7664
18804   1.7878
18805   1.7612
18806   1.7324
18807   1.7691
18808   1.7595
18809   1.7531
18810   1.8121
18811   1.8349
18812   1.8298
18813   1.7879
18814   1.7900
18815   1.8116
18816   1.8095
18817   1.8438
18818   1.8437
18819   1.8419
18820   1.8848
18821   1.9176
18822   1.8867
18823   1.8622
18824   1.9264
18825   1.9508
18826   1.9390
18827   1.9290
18828   1.9400
18829   1.9229
18830   1.9750
18831   1.9807
18832   1.9883
18833   1.9946
18834   1.9282
18835   1.9593
18836   1.8971
18837   1.8727
18838   1.9015
18839   1.9160
18840   1.9293
18841   1.9537
18842   1.9141
18843   1.9495
18844   1.9695
18845   1.8619
18846   1.8306
18847   1.8651
18848   1.8924
18849   1.8345
18850   1.8093
18851   1.8496
18852   1.8770
18853   1.8292
18854   1.8590
18855   1.8955
18856   1.9233
18857   1.8929
18858   1.9166
18859   1.8542
18860   1.8321
18861   1.7935
18862   1.7780
18863   1.7770
18864   1.7487
18865   1.8383
18866   1.8567
18867   1.7993
18868   1.7878
18869   1.8236
18870   1.8481
18871   1.7878
18872   1.7694
18873   1.7742
18874   1.7974
18875   1.7442
18876   1.7587
18877   1.7237
18878   1.7263
18879   1.7163
18880   1.7512
18881   1.7597
18882   1.7597
18883   1.7640
18884   1.7021
18885   1.6945
18886   1.7033
18887   1.7019
18888   1.7609
18889   1.7386
18890   1.7778
18891   1.7978
18892   1.7724
18893   1.7504
18894   1.8095
18895   1.8328
18896   1.8336
18897   1.8564
18898   1.7986
18899   1.7990
18900   1.8000
18901   1.8006
18902   1.7617
18903   1.7812
18904   1.7321
18905   1.7176
18906   1.7209
18907   1.7366
18908   1.6818
18909   1.6673
18910   1.6742
18911   1.6786
18912   1.6747
18913   1.6738
18914   1.6735
18915   1.6824
18916   1.6882
18917   1.6434
18918   1.6422
18919   1.6386
18920   1.6388
18921   1.7312
18922   1.7216
18923   1.7546
18924   1.7637
18925   1.7703
18926   1.7542
18927   1.8001
18928   1.7720
18929   1.7856
18930   1.7612
18931   1.7510
18932   1.7644
18933   1.7700
18934   1.7292
18935   1.7281
18936   1.7355
18937   1.7416
18938   1.7383
18939   1.7411
18940   1.6937
18941   1.7030
18942   1.6901
18943   1.6616
18944   1.6570
18945   1.6571
18946   1.6591
18947   1.8007
18948   1.8065
18949   1.8286
18950   1.8243
18951   1.8672
18952   1.8624
18953   1.9036
18954   1.8928
18955   1.9153
18956   1.9381
18957   1.9397
18958   1.8807
18959   1.8616
18960   1.9165
18961   1.9329
18962   1.9346
18963   1.9674
18964   1.9183
18965   1.9350
18966   1.9201
18967   1.9546
18968   1.9749
18969   1.9525
18970   2.0036
18971   1.9574
18972   1.9707
18973   1.9906
18974   1.9849
18975   2.0239
18976   1.9912
18977   1.9719
18978   2.0244
18979   1.9131
18980   1.8839
18981   1.9094
18982   1.9359
18983   1.8695
18984   1.8463
18985   1.8818
18986   1.9094
18987   1.8547
18988   1.8974
18989   1.9064
18990   1.9079
18991   1.8489
18992   1.8092
18993   1.8784
18994   1.9116
18995   1.8667
18996   1.8383
18997   1.8999
18998   1.8942
18999   1.9013
19000   1.9444
19001   1.9564
19002   1.9755
19003   1.9696
19004   2.0073
19005   1.8618
19006   1.8466
19007   1.8784
19008   1.8931
19009   1.8821
19010   1.8687
19011   1.9144
19012   1.8640
19013   1.8754
19014   1.8384
19015   1.8338
19016   1.8211
19017   1.8450
19018   1.7927
19019   1.7924
19020   1.7924
19021   1.7821
19022   1.8044
19023   1.7857
19024   1.8143
19025   1.8302
19026   1.8072
19027   1.7869
19028   1.8455
19029   1.8603
19030   1.8702
19031   1.8801
19032   1.8811
19033   1.8813
19034   1.8525
19035   1.8573
19036   1.8570
19037   1.8618
19038   1.7900
19039   1.8035
19040   1.7615
19041   1.7524
19042   1.7468
19043   1.7521
19044   1.7061
19045   1.7006
19046   1.7025
19047   1.6948
19048   1.7693
19049   1.7717
19050   1.7894
19051   1.7892
19052   1.8175
19053   1.8229
19054   1.8608
19055   1.8702
19056   1.8772
19057   1.8848
19058   1.8791
19059   1.8924
19060   1.8853
19061   1.8947
19062   1.9004
19063   1.8913
19064   1.8009
19065   1.7892
19066   1.8020
19067   1.8124
19068   1.7916
19069   1.7745
19070   1.7713
19071   1.7890
19072   1.7698
19073   1.7345
19074   1.7298
19075   1.7391
19076   1.7425
19077   1.7432
19078   1.7471
19079   1.7104
19080   1.7078
19081   1.7163
19082   1.7022
19083   1.8297
19084   1.8576
19085   1.8338
19086   1.8126
19087   1.8708
19088   1.8919
19089   1.8915
19090   1.8934
19091   1.8940
19092   1.9174
19093   1.9228
19094   1.9214
19095   1.9412
19096   1.9470
19097   1.9249
19098   1.9816
19099   1.9793
19100   2.0002
19101   2.0044
19102   2.0115
19103   2.0110
19104   2.0149
19105   1.8653
19106   1.8398
19107   1.8922
19108   1.9135
19109   1.8949
19110   1.8814
19111   1.8779
19112   1.8490
19113   1.8954
19114   1.8774
19115   1.9062
19116   1.9281
19117   1.9087
19118   1.9330
19119   1.8817
19120   1.8878
19121   1.8649
19122   1.8498
19123   1.8288
19124   1.8516
19125   1.8320
19126   1.9388
19127   1.9617
19128   1.9534
19129   1.9352
19130   1.9960
19131   1.9985
19132   2.0164
19133   2.0151
19134   2.0423
19135   2.0114
19136   2.0064
19137   2.0182
19138   2.0245
19139   2.0203
19140   2.0225
19141   2.0580
19142   2.0083
19143   1.9808
19144   2.0350
19145   2.0223
19146   2.0649
19147   2.0427
19148   2.0667
19149   2.0245
19150   2.0071
19151   2.0330
19152   2.0497
19153   2.0614
19154   2.0661
19155   2.1034
19156   2.1180
19157   2.1193
19158   2.1130
19159   2.0497
19160   2.0708
19161   2.0391
19162   2.0326
19163   2.0336
19164   2.0304
19165   2.0305
19166   1.9931
19167   1.9611
19168   1.9958
19169   2.0232
19170   1.9620
19171   1.9339
19172   1.9732
19173   2.0032
19174   1.9404
19175   1.9363
19176   1.9419
19177   1.9277
19178   1.9830
19179   1.9745
19180   2.0153
19181   1.9745
19182   1.9774
19183   1.9750
19184   1.9770
19185   1.9545
19186   1.9818
19187   1.9191
19188   1.8981
19189   1.9101
19190   1.9380
19191   1.8863
19192   1.8785
19193   1.8540
19194   1.8364
19195   1.9131
19196   1.9169
19197   1.9311
19198   1.9209
19199   1.8904
19200   1.9014
19201   1.8635
19202   1.8573
19203   1.8439
19204   1.8654
19205   1.8131
19206   1.8228
19207   1.7890
19208   1.8072
19209   1.7953
19210   1.8220
19211   1.8313
19212   1.8329
19213   1.8220
19214   1.8220
19215   1.8134
19216   1.8051
19217   1.8482
19218   1.8495
19219   1.8624
19220   1.8717
19221   1.8745
19222   1.8761
19223   1.8926
19224   1.8845
19225   1.7823
19226   1.7820
19227   1.7575
19228   1.7595
19229   1.7297
19230   1.7342
19231   1.6922
19232   1.6875
19233   1.6732
19234   1.6618
19235   1.6738
19236   1.6804
19237   1.6859
19238   1.6977
19239   1.6886
19240   1.6751
19241   1.6798
19242   1.6776
19243   1.6741
19244   1.7369
19245   1.7398
19246   1.7441
19247   1.7438
19248   1.7562
19249   1.7662
19250   1.7911
19251   1.8132
19252   1.8067
19253   1.7898
19254   1.7761
19255   1.7843
19256   1.8245
19257   1.8415
19258   1.8378
19259   1.8334
19260   1.8318
19261   1.8370
19262   1.8551
19263   1.8631
19264   1.8643
19265   1.8639
19266   1.7265
19267   1.7007
19268   1.7328
19269   1.7550
19270   1.7137
19271   1.6861
19272   1.7342
19273   1.7360
19274   1.7402
19275   1.7566
19276   1.7684
19277   1.7119
19278   1.7346
19279   1.6858
19280   1.6697
19281   1.6807
19282   1.7046
19283   1.6518
19284   1.6534
19285   1.6590
19286   1.6170
19287   1.5966
19288   1.6028
19289   1.5700
19290   1.5529
19291   1.5729
19292   1.6022
19293   1.6144
19294   1.6384
19295   1.5966
19296   1.6077
19297   1.5551
19298   1.5345
19299   1.5671
19300   1.5557
19301   1.6769
19302   1.6853
19303   1.6684
19304   1.6614
19305   1.6743
19306   1.6817
19307   1.6422
19308   1.6366
19309   1.6546
19310   1.6060
19311   1.5990
19312   1.5853
19313   1.6109
19314   1.6326
19315   1.6002
19316   1.6150
19317   1.6320
19318   1.6101
19319   1.6017
19320   1.5976
19321   1.6075
19322   1.6275
19323   1.6438
19324   1.6324
19325   1.7084
19326   1.7278
19327   1.7199
19328   1.7034
19329   1.7565
19330   1.7578
19331   1.7928
19332   1.7962
19333   1.8199
19334   1.7924
19335   1.7951
19336   1.7981
19337   1.8060
19338   1.7995
19339   1.7615
19340   1.7929
19341   1.7326
19342   1.7087
19343   1.7366
19344   1.7707
19345   1.7196
19346   1.7078
19347   1.7046
19348   1.7502
19349   1.7653
19350   1.7722
19351   1.7714
19352   1.7978
19353   1.7147
19354   1.6870
19355   1.7304
19356   1.7550
19357   1.7183
19358   1.7432
19359   1.7178
19360   1.6926
19361   1.7128
19362   1.7199
19363   1.7136
19364   1.7121
19365   1.7593
19366   1.7837
19367   1.7696
19368   1.7608
19369   1.7663
19370   1.7659
19371   1.7620
19372   1.6811
19373   1.6498
19374   1.6864
19375   1.7121
19376   1.6588
19377   1.6347
19378   1.6755
19379   1.6827
19380   1.7024
19381   1.6537
19382   1.6467
19383   1.6212
19384   1.6166
19385   1.6193
19386   1.6148
19387   1.6800
19388   1.6849
19389   1.6920
19390   1.6934
19391   1.6507
19392   1.6776
19393   1.6159
19394   1.5963
19395   1.6086
19396   1.6301
19397   1.6073
19398   1.6043
19399   1.6346
19400   1.5812
19401   1.5623
19402   1.5742
19403   1.5959
19404   1.6203
19405   1.6038
19406   1.5720
19407   1.5566
19408   1.5756
19409   1.5576
19410   1.5422
19411   1.5630
19412   1.5989
19413   1.6149
19414   1.6037
19415   1.5787
19416   1.5579
19417   1.5793
19418   1.5970
19419   1.5582
19420   1.5383
19421   1.5770
19422   1.5870
19423   1.5603
19424   1.5546
19425   1.6069
19426   1.6185
19427   1.6192
19428   1.6172
19429   1.5454
19430   1.5467
19431   1.5340
19432   1.5382
19433   1.5163
19434   1.4943
19435   1.5133
19436   1.5346
19437   1.5069
19438   1.4974
19439   1.4793
19440   1.5069
19441   1.4992
19442   1.5126
19443   1.4899
19444   1.4807
19445   1.4978
19446   1.5322
19447   1.5177
19448   1.5643
19449   1.5770
19450   1.5853
19451   1.6110
19452   1.5963
19453   1.5727
19454   1.6149
19455   1.6198
19456   1.6431
19457   1.6077
19458   1.6364
19459   1.6376
19460   1.6586
19461   1.5717
19462   1.5700
19463   1.5640
19464   1.5683
19465   1.5542
19466   1.5716
19467   1.5206
19468   1.5199
19469   1.5049
19470   1.5162
19471   1.5039
19472   1.5615
19473   1.5688
19474   1.5643
19475   1.5590
19476   1.5783
19477   1.6036
19478   1.5892
19479   1.5968
19480   1.5964
19481   1.5953
19482   1.5977
19483   1.6005
19484   1.6065
19485   1.6387
19486   1.5865
19487   1.5572
19488   1.5309
19489   1.5711
19490   1.5937
19491   1.5579
19492   1.5350
19493   1.5738
19494   1.5699
19495   1.5649
19496   1.6158
19497   1.5588
19498   1.5756
19499   1.5433
19500   1.5327
19501   1.5443
19502   1.5567
19503   1.5132
19504   1.5090
19505   1.5203
19506   1.4982
19507   1.5644
19508   1.5635
19509   1.5867
19510   1.5895
19511   1.6129
19512   1.6071
19513   1.6482
19514   1.6581
19515   1.6678
19516   1.6495
19517   1.6191
19518   1.6214
19519   1.6252
19520   1.6260
19521   1.6362
19522   1.6465
19523   1.6090
19524   1.6000
19525   1.6284
19526   1.6439
19527   1.6290
19528   1.6381
19529   1.5784
19530   1.5728
19531   1.5714
19532   1.5787
19533   1.6679
19534   1.6670
19535   1.6997
19536   1.7003
19537   1.7362
19538   1.7574
19539   1.7394
19540   1.7254
19541   1.7565
19542   1.7465
19543   1.7645
19544   1.7424
19545   1.7550
19546   1.7338
19547   1.7511
19548   1.7667
19549   1.7491
19550   1.7392
19551   1.7657
19552   1.7691
19553   1.7932
19554   1.7444
19555   1.7599
19556   1.7109
19557   1.7009
19558   1.6902
19559   1.7057
19560   1.6814
19561   1.6832
19562   1.6717
19563   1.6947
19564   1.7018
19565   1.6575
19566   1.6429
19567   1.6486
19568   1.6614
19569   1.6236
19570   1.6123
19571   1.6413
19572   1.6550
19573   1.6241
19574   1.6733
19575   1.5972
19576   1.6021
19577   1.5702
19578   1.5683
19579   1.5435
19580   1.5505
19581   1.5216
19582   1.5162
19583   1.5023
19584   1.5369
19585   1.5576
19586   1.5618
19587   1.5761
19588   1.5953
19589   1.5728
19590   1.5895
19591   1.5340
19592   1.5211
19593   1.5512
19594   1.5505
19595   1.5302
19596   1.5297
19597   1.5226
19598   1.5245
19599   1.5149
19600   1.5033
19601   1.5434
19602   1.5579
19603   1.5497
19604   1.5483
19605   1.5542
19606   1.5564
19607   1.5627
19608   1.5642
19609   1.4963
19610   1.4937
19611   1.4850
19612   1.4906
19613   1.4691
19614   1.4682
19615   1.4425
19616   1.4457
19617   1.4294
19618   1.4360
19619   1.4266
19620   1.4282
19621   1.4301
19622   1.4286
19623   1.4315
19624   1.4341
19625   1.4869
19626   1.4977
19627   1.4945
19628   1.4875
19629   1.5157
19630   1.5206
19631   1.5469
19632   1.5460
19633   1.5633
19634   1.5641
19635   1.5650
19636   1.5557
19637   1.6040
19638   1.6090
19639   1.6136
19640   1.6159
19641   1.6154
19642   1.5059
19643   1.4899
19644   1.5194
19645   1.5347
19646   1.5155
19647   1.5030
19648   1.5022
19649   1.5189
19650   1.4759
19651   1.4647
19652   1.4976
19653   1.5028
19654   1.4950
19655   1.5034
19656   1.5480
19657   1.5707
19658   1.5538
19659   1.5369
19660   1.5865
19661   1.6024
19662   1.6060
19663   1.6068
19664   1.5934
19665   1.6449
19666   1.6511
19667   1.6753
19668   1.5809
19669   1.5539
19670   1.6094
19671   1.6332
19672   1.6103
19673   1.6377
19674   1.5881
19675   1.6093
19676   1.6094
19677   1.6120
19678   1.6176
19679   1.5924
19680   1.6428
19681   1.6163
19682   1.6472
19683   1.6114
19684   1.5824
19685   1.6287
19686   1.6280
19687   1.6185
19688   1.6603
19689   1.5923
19690   1.5606
19691   1.6104
19692   1.6388
19693   1.5944
19694   1.5771
19695   1.6280
19696   1.6366
19697   1.6391
19698   1.6490
19699   1.6604
19700   1.5722
19701   1.5544
19702   1.5761
19703   1.5939
19704   1.5615
19705   1.5479
19706   1.5909
19707   1.6069
19708   1.5842
19709   1.6146
19710   1.6368
19711   1.6196
19712   1.6116
19713   1.6375
19714   1.5398
19715   1.5471
19716   1.5182
19717   1.5183
19718   1.4993
19719   1.4944
19720   1.4963
19721   1.4991
19722   1.5131
19723   1.4889
19724   1.4824
19725   1.4934
19726   1.4701
19727   1.5200
19728   1.5430
19729   1.5464
19730   1.4987
19731   1.5016
19732   1.4779
19733   1.5229
19734   1.5407
19735   1.5393
19736   1.5352
19737   1.5645
19738   1.5104
19739   1.5406
19740   1.4940
19741   1.4712
19742   1.5109
19743   1.5382
19744   1.5146
19745   1.5195
19746   1.5204
19747   1.5194
19748   1.4936
19749   1.4759
19750   1.5026
19751   1.5194
19752   1.4911
19753   1.4774
19754   1.5152
19755   1.5339
19756   1.5267
19757   1.5105
19758   1.5024
19759   1.4782
19760   1.4914
19761   1.4556
19762   1.4487
19763   1.4436
19764   1.4538
19765   1.4207
19766   1.4154
19767   1.4107
19768   1.4238
19769   1.4232
19770   1.4199
19771   1.4315
19772   1.4344
19773   1.4405
19774   1.4545
19775   1.4604
19776   1.4320
19777   1.4354
19778   1.4403
19779   1.4503
19780   1.4448
19781   1.4359
19782   1.4605
19783   1.4694
19784   1.4717
19785   1.4622
19786   1.5042
19787   1.5198
19788   1.5279
19789   1.4969
19790   1.4909
19791   1.4801
19792   1.5308
19793   1.5443
19794   1.5421
19795   1.5411
19796   1.5306
19797   1.5480
19798   1.5711
19799   1.5770
19800   1.5892
19801   1.5807
19802   1.4702
19803   1.4757
19804   1.4663
19805   1.4646
19806   1.4692
19807   1.4700
19808   1.4508
19809   1.4576
19810   1.4672
19811   1.4739
19812   1.4811
19813   1.4741
19814   1.4222
19815   1.4249
19816   1.4228
19817   1.4050
19818   1.4032
19819   1.4084
19820   1.4040
19821   1.4967
19822   1.5075
19823   1.5116
19824   1.5042
19825   1.5414
19826   1.5473
19827   1.5627
19828   1.5568
19829   1.5857
19830   1.5665
19831   1.5578
19832   1.5484
19833   1.5669
19834   1.5647
19835   1.5842
19836   1.5941
19837   1.5852
19838   1.5971
19839   1.5937
19840   1.6114
19841   1.5499
19842   1.5405
19843   1.5716
19844   1.5792
19845   1.5889
19846   1.5804
19847   1.5907
19848   1.5667
19849   1.6001
19850   1.6142
19851   1.6398
19852   1.6068
19853   1.6187
19854   1.5976
19855   1.6274
19856   1.6448
19857   1.6686
19858   1.6410
19859   1.6523
19860   1.6595
19861   1.6561
19862   1.6578
19863   1.6232
19864   1.6395
19865   1.6367
19866   1.6243
19867   1.6703
19868   1.6835
19869   1.6711
19870   1.6669
19871   1.6918
19872   1.6581
19873   1.6762
19874   1.6505
19875   1.6436
19876   1.6176
19877   1.6176
19878   1.6155
19879   1.6189
19880   1.6929
19881   1.6841
19882   1.7256
19883   1.7337
19884   1.7538
19885   1.7461
19886   1.7654
19887   1.7449
19888   1.7767
19889   1.7931
19890   1.8161
19891   1.7847
19892   1.8082
19893   1.8207
19894   1.8166
19895   1.7876
19896   1.8008
19897   1.8036
19898   1.7940
19899   1.8362
19900   1.8393
19901   1.8730
19902   1.8679
19903   1.8978
19904   1.8899
19905   1.8958
19906   1.8849
19907   1.9183
19908   1.9228
19909   1.9290
19910   1.9413
19911   1.9536
19912   1.9490
19913   1.9542
19914   1.9621
19915   1.9587
19916   1.9630
19917   1.8339
19918   1.8611
19919   1.8029
19920   1.7828
19921   1.8004
19922   1.7794
19923   1.8261
19924   1.7944
19925   1.7983
19926   1.7875
19927   1.7880
19928   1.7838
19929   1.7870
19930   1.8117
19931   1.8239
19932   1.8040
19933   1.8470
19934   1.8572
19935   1.8652
19936   1.8617
19937   1.8574
19938   1.8674
19939   1.8898
19940   1.9024
19941   1.9003
19942   1.9046
19943   1.9106
19944   1.9154
19945   1.9107
19946   1.7503
19947   1.7391
19948   1.7352
19949   1.7471
19950   1.7039
19951   1.6864
19952   1.6904
19953   1.7090
19954   1.6590
19955   1.6457
19956   1.6604
19957   1.6579
19958   1.6874
19959   1.6894
19960   1.6909
19961   1.6901
19962   1.7101
19963   1.7307
19964   1.6947
19965   1.6799
19966   1.7023
19967   1.7226
19968   1.7121
19969   1.7098
19970   1.7483
19971   1.7684
19972   1.7541
19973   1.7634
19974   1.7042
19975   1.7100
19976   1.7045
19977   1.7056
19978   1.6790
19979   1.6906
19980   1.6479
19981   1.6404
19982   1.6260
19983   1.6369
19984   1.6199
19985   1.6428
19986   1.6063
19987   1.6097
19988   1.6000
19989   1.6157
19990   1.6167
19991   1.6348
19992   1.6142
19993   1.6180
19994   1.6298
19995   1.6162
19996   1.6216
19997   1.6262
19998   1.6280
19999   1.6261
20000   1.5983
20001   1.5913
20002   1.5843
20003   1.5928
20004   1.5587
20005   1.5463
20006   1.5697
20007   1.5616
20008   1.5827
20009   1.5822
20010   1.5971
20011   1.5403
20012   1.5526
20013   1.5125
20014   1.5043
20015   1.4941
20016   1.5071
20017   1.4805
20018   1.4921
20019   1.4648
20020   1.4634
20021   1.4700
20022   1.4643
20023   1.4822
20024   1.4818
20025   1.4900
20026   1.4906
20027   1.4763
20028   1.4668
20029   1.4753
20030   1.4859
20031   1.4617
20032   1.4601
20033   1.4802
20034   1.5011
20035   1.4828
20036   1.4769
20037   1.4601
20038   1.4802
20039   1.5000
20040   1.5022
20041   1.5261
20042   1.4362
20043   1.4356
20044   1.4172
20045   1.4206
20046   1.3945
20047   1.3885
20048   1.3895
20049   1.4151
20050   1.3791
20051   1.3816
20052   1.3935
20053   1.3884
20054   1.4005
20055   1.3936
20056   1.3941
20057   1.3736
20058   1.3758
20059   1.3771
20060   1.3787
20061   1.3905
20062   1.4036
20063   1.3786
20064   1.3740
20065   1.3785
20066   1.3895
20067   1.3844
20068   1.3914
20069   1.3864
20070   1.3950
20071   1.4108
20072   1.4011
20073   1.3664
20074   1.3745
20075   1.3573
20076   1.3643
20077   1.3479
20078   1.3438
20079   1.3494
20080   1.3431
20081   1.3576
20082   1.3631
20083   1.3512
20084   1.3657
20085   1.3462
20086   1.3419
20087   1.3372
20088   1.3482
20089   1.3544
20090   1.3674
20091   1.3559
20092   1.3637
20093   1.3650
20094   1.3474
20095   1.3502
20096   1.3535
20097   1.3515
20098   1.3432
20099   1.3652
20100   1.3767
20101   1.3710
20102   1.3886
20103   1.3808
20104   1.3738
20105   1.3865
20106   1.4041
20107   1.4269
20108   1.4098
20109   1.4013
20110   1.4291
20111   1.3553
20112   1.3514
20113   1.3501
20114   1.3565
20115   1.3401
20116   1.3361
20117   1.3264
20118   1.3327
20119   1.3238
20120   1.3141
20121   1.3181
20122   1.3296
20123   1.3126
20124   1.3210
20125   1.3017
20126   1.3013
20127   1.3036
20128   1.3039
20129   1.3053
20130   1.2974
20131   1.2933
20132   1.3557
20133   1.3717
20134   1.3555
20135   1.3451
20136   1.3737
20137   1.3830
20138   1.3925
20139   1.3984
20140   1.3850
20141   1.4233
20142   1.4193
20143   1.4499
20144   1.4632
20145   1.4688
20146   1.4979
20147   1.4509
20148   1.4679
20149   1.3678
20150   1.3539
20151   1.3816
20152   1.3948
20153   1.3815
20154   1.3717
20155   1.3755
20156   1.3862
20157   1.3802
20158   1.3539
20159   1.3522
20160   1.3658
20161   1.3365
20162   1.3380
20163   1.3225
20164   1.3113
20165   1.3065
20166   1.3390
20167   1.3423
20168   1.3234
20169   1.3149
20170   1.4078
20171   1.4251
20172   1.4145
20173   1.4030
20174   1.4422
20175   1.4518
20176   1.4677
20177   1.4895
20178   1.4676
20179   1.4828
20180   1.4726
20181   1.4987
20182   1.5090
20183   1.5306
20184   1.5170
20185   1.4386
20186   1.4184
20187   1.4613
20188   1.4784
20189   1.4679
20190   1.4866
20191   1.4808
20192   1.4654
20193   1.4875
20194   1.5102
20195   1.5286
20196   1.5036
20197   1.5299
20198   1.5448
20199   1.5413
20200   1.4456
20201   1.4389
20202   1.4363
20203   1.4440
20204   1.4164
20205   1.4009
20206   1.4075
20207   1.4261
20208   1.3956
20209   1.3932
20210   1.4272
20211   1.4489
20212   1.4144
20213   1.3984
20214   1.4245
20215   1.4452
20216   1.4210
20217   1.4188
20218   1.4191
20219   1.4354
20220   1.4325
20221   1.4143
20222   1.3938
20223   1.4322
20224   1.4510
20225   1.4300
20226   1.4117
20227   1.4413
20228   1.4627
20229   1.4430
20230   1.4264
20231   1.4475
20232   1.4687
20233   1.4433
20234   1.4281
20235   1.4637
20236   1.4824
20237   1.4600
20238   1.4754
20239   1.4603
20240   1.4399
20241   1.4223
20242   1.4234
20243   1.4066
20244   1.3957
20245   1.4090
20246   1.3967
20247   1.4218
20248   1.4427
20249   1.4590
20250   1.4275
20251   1.4328
20252   1.4701
20253   1.4534
20254   1.4965
20255   1.5220
20256   1.5234
20257   1.5229
20258   1.5076
20259   1.4954
20260   1.5405
20261   1.5597
20262   1.5402
20263   1.5505
20264   1.5640
20265   1.5668
20266   1.5093
20267   1.5162
20268   1.5061
20269   1.5007
20270   1.5139
20271   1.5339
20272   1.4852
20273   1.4783
20274   1.4660
20275   1.4962
20276   1.5144
20277   1.4899
20278   1.4793
20279   1.5000
20280   1.5284
20281   1.5120
20282   1.5630
20283   1.5776
20284   1.5847
20285   1.6134
20286   1.5796
20287   1.5866
20288   1.5813
20289   1.5789
20290   1.5848
20291   1.5847
20292   1.5880
20293   1.5918
20294   1.5911
20295   1.6049
20296   1.6074
20297   1.5572
20298   1.5585
20299   1.5284
20300   1.5299
20301   1.4974
20302   1.4996
20303   1.4825
20304   1.5000
20305   1.4841
20306   1.4597
20307   1.4523
20308   1.4693
20309   1.4495
20310   1.4543
20311   1.4470
20312   1.4813
20313   1.4872
20314   1.4642
20315   1.4612
20316   1.4521
20317   1.4610
20318   1.4597
20319   1.4516
20320   1.4518
20321   1.4461
20322   1.4618
20323   1.4543
20324   1.4919
20325   1.5029
20326   1.5065
20327   1.5055
20328   1.5139
20329   1.5148
20330   1.5135
20331   1.4230
20332   1.4122
20333   1.4124
20334   1.4235
20335   1.3866
20336   1.3781
20337   1.3791
20338   1.3892
20339   1.3864
20340   1.4005
20341   1.3554
20342   1.3608
20343   1.3532
20344   1.3478
20345   1.3827
20346   1.3950
20347   1.3696
20348   1.3620
20349   1.3693
20350   1.3793
20351   1.3786
20352   1.3711
20353   1.3799
20354   1.4051
20355   1.3501
20356   1.3373
20357   1.3513
20358   1.3645
20359   1.3384
20360   1.3272
20361   1.3362
20362   1.3485
20363   1.3281
20364   1.3267
20365   1.3389
20366   1.3265
20367   1.3328
20368   1.3350
20369   1.3371
20370   1.3387
20371   1.3491
20372   1.3667
20373   1.3435
20374   1.3314
20375   1.3590
20376   1.3739
20377   1.3596
20378   1.3479
20379   1.3742
20380   1.3612
20381   1.3610
20382   1.3492
20383   1.3810
20384   1.3923
20385   1.3914
20386   1.3846
20387   1.4211
20388   1.4250
20389   1.4282
20390   1.4427
20391   1.4416
20392   1.4393
20393   1.4766
20394   1.4815
20395   1.4820
20396   1.5024
20397   1.4958
20398   1.5409
20399   1.5668
20400   1.5556
20401   1.5974
20402   1.5589
20403   1.5445
20404   1.5907
20405   1.3886
20406   1.3905
20407   1.3872
20408   1.3877
20409   1.3901
20410   1.3888
20411   1.3715
20412   1.3550
20413   1.3739
20414   1.3756
20415   1.3650
20416   1.3935
20417   1.4189
20418   1.4322
20419   1.4332
20420   1.4238
20421   1.4644
20422   1.4708
20423   1.4887
20424   1.4834
20425   1.5121
20426   1.4950
20427   1.5041
20428   1.4963
20429   1.4947
20430   1.5048
20431   1.4703
20432   1.4981
20433   1.4476
20434   1.4275
20435   1.4539
20436   1.4798
20437   1.4390
20438   1.4452
20439   1.4150
20440   1.4519
20441   1.4778
20442   1.4934
20443   1.4847
20444   1.5043
20445   1.4629
20446   1.4422
20447   1.4218
20448   1.4087
20449   1.4221
20450   1.4100
20451   1.4624
20452   1.4801
20453   1.4419
20454   1.4440
20455   1.4447
20456   1.4648
20457   1.4177
20458   1.4052
20459   1.4089
20460   1.4268
20461   1.4060
20462   1.4007
20463   1.4276
20464   1.3935
20465   1.3890
20466   1.3800
20467   1.3816
20468   1.3672
20469   1.3578
20470   1.3729
20471   1.3676
20472   1.3839
20473   1.3778
20474   1.3723
20475   1.3791
20476   1.3517
20477   1.3467
20478   1.3412
20479   1.3559
20480   1.3641
20481   1.3528
20482   1.3507
20483   1.3545
20484   1.3630
20485   1.3669
20486   1.3707
20487   1.3496
20488   1.4099
20489   1.4115
20490   1.3357
20491   1.3394
20492   1.3184
20493   1.3186
20494   1.3029
20495   1.3044
20496   1.2910
20497   1.2838
20498   1.2926
20499   1.2925
20500   1.3034
20501   1.2856
20502   1.2807
20503   1.2882
20504   1.3029
20505   1.3095
20506   1.2998
20507   1.2979
20508   1.3042
20509   1.3152
20510   1.3083
20511   1.3008
20512   1.3133
20513   1.3214
20514   1.3235
20515   1.3277
20516   1.3331
20517   1.3370
20518   1.3329
20519   1.3496
20520   1.3503
20521   1.3689
20522   1.3875
20523   1.3859
20524   1.4051
20525   1.3745
20526   1.3635
20527   1.3913
20528   1.2965
20529   1.2870
20530   1.3035
20531   1.3195
20532   1.3277
20533   1.3225
20534   1.2997
20535   1.2917
20536   1.3121
20537   1.3162
20538   1.3120
20539   1.3256
20540   1.3319
20541   1.3369
20542   1.3013
20543   1.3102
20544   1.2972
20545   1.2922
20546   1.3041
20547   1.3129
20548   1.3018
20549   1.3111
20550   1.3012
20551   1.2944
20552   1.2866
20553   1.2848
20554   1.2861
20555   1.2842
20556   1.2937
20557   1.2988
20558   1.3101
20559   1.3169
20560   1.3166
20561   1.3282
20562   1.3005
20563   1.3000
20564   1.3123
20565   1.3210
20566   1.3082
20567   1.3038
20568   1.3203
20569   1.3262
20570   1.3283
20571   1.3228
20572   1.3373
20573   1.3334
20574   1.3507
20575   1.3628
20576   1.3545
20577   1.3588
20578   1.3446
20579   1.3512
20580   1.3553
20581   1.3461
20582   1.3403
20583   1.3484
20584   1.3456
20585   1.3417
20586   1.3625
20587   1.3679
20588   1.3629
20589   1.3843
20590   1.3440
20591   1.3773
20592   1.3940
20593   1.3783
20594   1.3720
20595   1.4020
20596   1.4088
20597   1.4213
20598   1.4196
20599   1.4227
20600   1.4391
20601   1.4085
20602   1.4246
20603   1.4499
20604   1.4671
20605   1.4568
20606   1.4791
20607   1.4385
20608   1.4469
20609   1.4059
20610   1.3890
20611   1.4128
20612   1.4012
20613   1.4480
20614   1.4546
20615   1.4669
20616   1.4628
20617   1.4956
20618   1.4976
20619   1.5108
20620   1.5260
20621   1.5183
20622   1.5106
20623   1.4972
20624   1.5408
20625   1.5608
20626   1.5511
20627   1.5133
20628   1.5038
20629   1.5437
20630   1.5535
20631   1.5661
20632   1.5572
20633   1.5989
20634   1.6110
20635   1.6037
20636   1.6255
20637   1.6208
20638   1.6350
20639   1.6644
20640   1.6841
20641   1.6848
20642   1.6762
20643   1.7136
20644   1.5744
20645   1.5878
20646   1.5686
20647   1.5609
20648   1.5761
20649   1.5941
20650   1.5952
20651   1.5790
20652   1.5948
20653   1.6451
20654   1.6704
20655   1.6687
20656   1.6554
20657   1.7046
20658   1.5451
20659   1.5468
20660   1.5194
20661   1.5209
20662   1.4937
20663   1.4817
20664   1.5008
20665   1.5143
20666   1.4855
20667   1.5151
20668   1.5323
20669   1.5282
20670   1.5326
20671   1.5367
20672   1.5373
20673   1.5013
20674   1.4955
20675   1.5011
20676   1.5091
20677   1.4775
20678   1.4676
20679   1.4772
20680   1.4896
20681   1.4617
20682   1.4562
20683   1.4815
20684   1.4929
20685   1.4887
20686   1.4945
20687   1.5083
20688   1.4973
20689   1.5062
20690   1.5197
20691   1.5153
20692   1.4379
20693   1.4427
20694   1.4144
20695   1.4138
20696   1.3918
20697   1.3933
20698   1.3839
20699   1.3695
20700   1.3951
20701   1.3861
20702   1.3738
20703   1.3619
20704   1.3804
20705   1.3742
20706   1.3986
20707   1.4089
20708   1.4156
20709   1.4043
20710   1.4165
20711   1.4103
20712   1.4261
20713   1.3775
20714   1.3813
20715   1.3632
20716   1.3634
20717   1.3483
20718   1.3503
20719   1.3518
20720   1.3503
20721   1.3424
20722   1.3883
20723   1.3917
20724   1.4132
20725   1.4105
20726   1.4277
20727   1.4250
20728   1.4223
20729   1.4465
20730   1.3306
20731   1.3301
20732   1.3198
20733   1.3223
20734   1.3087
20735   1.3087
20736   1.3126
20737   1.3072
20738   1.3249
20739   1.3373
20740   1.3356
20741   1.3243
20742   1.3175
20743   1.3272
20744   1.3119
20745   1.3243
20746   1.3316
20747   1.3284
20748   1.3326
20749   1.2977
20750   1.2983
20751   1.2915
20752   1.2941
20753   1.2847
20754   1.2858
20755   1.2848
20756   1.2816
20757   1.2850
20758   1.2788
20759   1.2794
20760   1.2772
20761   1.2799
20762   1.2814
20763   1.2819
20764   1.2818
20765   1.2908
20766   1.2972
20767   1.2950
20768   1.3101
20769   1.3170
20770   1.3182
20771   1.3361
20772   1.3438
20773   1.2982
20774   1.2961
20775   1.3127
20776   1.3224
20777   1.2735
20778   1.2737
20779   1.2740
20780   1.2770
20781   1.2738
20782   1.2760
20783   1.2793
20784   1.2799
20785   1.2861
20786   1.2904
20787   1.2946
20788   1.2934
20789   1.2855
20790   1.3027
20791   1.2866
20792   1.2814
20793   1.2862
20794   1.2848
20795   1.2856
20796   1.2711
20797   1.2714
20798   1.2728
20799   1.2766
20800   1.2737
20801   1.2728
20802   1.2799
20803   1.2844
20804   1.2830
20805   1.2829
20806   1.2759
20807   1.2796
20808   1.2768
20809   1.2772
20810   1.2818
20811   1.2873
20812   1.2843
20813   1.2863
20814   1.2822
20815   1.2923
20816   1.2969
20817   1.2842
20818   1.2829
20819   1.2923
20820   1.2959
20821   1.3001
20822   1.2998
20823   1.3070
20824   1.3048
20825   1.3146
20826   1.3023
20827   1.2976
20828   1.3098
20829   1.3199
20830   1.3128
20831   1.3057
20832   1.3260
20833   1.3362
20834   1.3375
20835   1.3282
20836   1.3191
20837   1.3266
20838   1.3256
20839   1.3238
20840   1.3060
20841   1.2987
20842   1.3146
20843   1.3227
20844   1.3161
20845   1.3054
20846   1.3305
20847   1.3438
20848   1.3353
20849   1.3263
20850   1.3349
20851   1.3439
20852   1.3351
20853   1.3445
20854   1.3266
20855   1.3297
20856   1.3174
20857   1.3129
20858   1.3173
20859   1.3126
20860   1.3237
20861   1.3381
20862   1.3177
20863   1.3068
20864   1.3281
20865   1.3329
20866   1.3206
20867   1.3480
20868   1.3622
20869   1.3535
20870   1.3441
20871   1.3766
20872   1.3820
20873   1.3758
20874   1.3558
20875   1.3803
20876   1.4005
20877   1.4258
20878   1.4034
20879   1.3996
20880   1.3985
20881   1.4250
20882   1.4269
20883   1.4532
20884   1.4488
20885   1.4690
20886   1.4528
20887   1.4763
20888   1.5015
20889   1.5314
20890   1.4994
20891   1.5032
20892   1.4995
20893   1.4784
20894   1.4861
20895   1.4964
20896   1.5273
20897   1.5204
20898   1.5488
20899   1.4906
20900   1.4923
20901   1.5237
20902   1.5208
20903   1.5424
20904   1.5438
20905   1.5481
20906   1.5698
20907   1.4573
20908   1.4406
20909   1.4499
20910   1.4652
20911   1.4221
20912   1.4176
20913   1.3972
20914   1.3801
20915   1.3923
20916   1.4060
20917   1.4244
20918   1.4145
20919   1.3854
20920   1.3709
20921   1.3771
20922   1.4001
20923   1.4024
20924   1.4114
20925   1.4237
20926   1.4237
20927   1.4307
20928   1.4131
20929   1.4066
20930   1.4268
20931   1.4290
20932   1.4510
20933   1.4149
20934   1.3966
20935   1.3790
20936   1.4069
20937   1.4185
20938   1.4417
20939   1.4043
20940   1.3914
20941   1.4205
20942   1.3944
20943   1.3806
20944   1.4075
20945   1.4082
20946   1.3940
20947   1.4183
20948   1.4324
20949   1.4103
20950   1.4115
20951   1.4310
20952   1.4337
20953   1.4245
20954   1.4666
20955   1.4877
20956   1.4864
20957   1.4808
20958   1.5139
20959   1.3843
20960   1.3768
20961   1.3738
20962   1.3824
20963   1.3535
20964   1.3437
20965   1.3512
20966   1.3621
20967   1.3392
20968   1.3555
20969   1.3481
20970   1.3696
20971   1.3517
20972   1.3663
20973   1.3369
20974   1.3273
20975   1.3382
20976   1.3313
20977   1.3506
20978   1.3381
20979   1.3410
20980   1.3390
20981   1.3409
20982   1.3437
20983   1.3486
20984   1.3614
20985   1.3707
20986   1.3597
20987   1.3692
20988   1.3800
20989   1.3839
20990   1.3831
20991   1.4016
20992   1.3308
20993   1.3369
20994   1.3157
20995   1.3147
20996   1.3046
20997   1.3074
20998   1.2982
20999   1.3028
21000   1.3119
21001   1.2941
21002   1.2893
21003   1.2939
21004   1.2965
21005   1.3053
21006   1.3156
21007   1.3058
21008   1.3093
21009   1.3207
21010   1.2841
21011   1.2791
21012   1.2851
21013   1.2918
21014   1.2808
21015   1.2764
21016   1.2862
21017   1.2935
21018   1.2859
21019   1.2904
21020   1.2836
21021   1.2851
21022   1.2893
21023   1.2918
21024   1.2966
21025   1.2956
21026   1.3056
21027   1.2990
21028   1.2950
21029   1.3094
21030   1.3175
21031   1.3232
21032   1.3109
21033   1.3171
21034   1.3089
21035   1.3311
21036   1.3466
21037   1.3282
21038   1.3336
21039   1.3479
21040   1.3383
21041   1.3284
21042   1.3403
21043   1.3283
21044   1.3203
21045   1.3422
21046   1.3528
21047   1.3329
21048   1.3259
21049   1.3621
21050   1.3736
21051   1.3710
21052   1.3776
21053   1.3144
21054   1.3163
21055   1.3113
21056   1.3175
21057   1.3585
21058   1.3528
21059   1.3839
21060   1.3904
21061   1.4081
21062   1.4073
21063   1.4173
21064   1.4025
21065   1.4267
21066   1.4401
21067   1.4399
21068   1.4349
21069   1.4430
21070   1.4541
21071   1.4505
21072   1.4845
21073   1.4932
21074   1.4826
21075   1.5125
21076   1.4590
21077   1.4874
21078   1.4934
21079   1.5165
21080   1.5511
21081   1.5116
21082   1.4880
21083   1.5468
21084   1.5735
21085   1.5725
21086   1.5566
21087   1.5923
21088   1.6083
21089   1.6513
21090   1.6023
21091   1.5772
21092   1.6302
21093   1.5323
21094   1.5332
21095   1.5271
21096   1.5351
21097   1.5182
21098   1.4895
21099   1.5464
21100   1.5237
21101   1.5395
21102   1.5231
21103   1.5213
21104   1.5354
21105   1.5045
21106   1.5727
21107   1.5772
21108   1.6026
21109   1.5785
21110   1.5615
21111   1.5955
21112   1.5499
21113   1.5260
21114   1.5778
21115   1.6050
21116   1.6051
21117   1.5858
21118   1.6274
21119   1.6368
21120   1.6578
21121   1.6549
21122   1.6924
21123   1.7157
21124   1.7062
21125   1.7454
21126   1.7596
21127   1.6577
21128   1.6552
21129   1.6919
21130   1.7146
21131   1.5499
21132   1.5639
21133   1.5130
21134   1.5052
21135   1.4854
21136   1.4809
21137   1.4619
21138   1.4969
21139   1.5284
21140   1.4742
21141   1.4513
21142   1.4849
21143   1.5063
21144   1.4991
21145   1.5228
21146   1.4806
21147   1.4880
21148   1.4828
21149   1.4709
21150   1.5125
21151   1.5252
21152   1.5170
21153   1.5193
21154   1.4584
21155   1.4339
21156   1.4663
21157   1.4887
21158   1.4478
21159   1.4288
21160   1.4668
21161   1.4735
21162   1.4890
21163   1.4557
21164   1.4373
21165   1.4595
21166   1.4770
21167   1.4747
21168   1.4827
21169   1.5111
21170   1.5455
21171   1.4971
21172   1.5328
21173   1.5449
21174   1.5439
21175   1.5365
21176   1.4392
21177   1.4568
21178   1.4150
21179   1.4037
21180   1.4092
21181   1.4259
21182   1.4016
21183   1.3949
21184   1.3950
21185   1.3862
21186   1.3886
21187   1.3785
21188   1.3731
21189   1.3993
21190   1.3979
21191   1.4130
21192   1.4094
21193   1.4248
21194   1.4312
21195   1.4353
21196   1.4497
21197   1.4304
21198   1.4404
21199   1.4067
21200   1.3990
21201   1.4171
21202   1.4175
21203   1.3619
21204   1.3574
21205   1.3559
21206   1.3611
21207   1.3479
21208   1.3536
21209   1.3301
21210   1.3263
21211   1.3287
21212   1.3261
21213   1.3341
21214   1.3564
21215   1.3613
21216   1.3623
21217   1.3597
21218   1.3770
21219   1.3808
21220   1.4009
21221   1.3987
21222   1.4143
21223   1.4167
21224   1.4236
21225   1.4162
21226   1.4444
21227   1.4527
21228   1.4586
21229   1.4781
21230   1.4300
21231   1.4274
21232   1.4509
21233   1.4639
21234   1.3693
21235   1.3636
21236   1.3732
21237   1.3797
21238   1.3727
21239   1.3605
21240   1.3690
21241   1.3540
21242   1.3837
21243   1.3702
21244   1.3878
21245   1.3578
21246   1.3702
21247   1.3668
21248   1.3789
21249   1.3736
21250   1.3740
21251   1.3752
21252   1.3940
21253   1.4041
21254   1.4050
21255   1.4027
21256   1.3978
21257   1.4172
21258   1.4013
21259   1.3875
21260   1.4283
21261   1.4445
21262   1.4377
21263   1.4201
21264   1.4547
21265   1.4538
21266   1.4853
21267   1.4985
21268   1.5048
21269   1.5322
21270   1.4938
21271   1.5178
21272   1.5403
21273   1.4444
21274   1.4259
21275   1.4646
21276   1.4623
21277   1.4296
21278   1.4196
21279   1.4456
21280   1.4569
21281   1.4485
21282   1.4651
21283   1.4576
21284   1.4200
21285   1.4082
21286   1.4113
21287   1.4244
21288   1.3861
21289   1.3782
21290   1.3927
21291   1.4042
21292   1.3762
21293   1.4119
21294   1.4175
21295   1.4303
21296   1.4334
21297   1.4455
21298   1.3680
21299   1.3492
21300   1.3765
21301   1.3935
21302   1.3646
21303   1.3541
21304   1.3786
21305   1.3530
21306   1.3572
21307   1.3422
21308   1.3414
21309   1.3347
21310   1.3427
21311   1.3144
21312   1.3136
21313   1.3055
21314   1.3093
21315   1.3160
21316   1.2994
21317   1.3132
21318   1.3197
21319   1.3187
21320   1.3152
21321   1.3432
21322   1.3423
21323   1.3554
21324   1.3587
21325   1.3642
21326   1.3629
21327   1.3898
21328   1.3945
21329   1.3953
21330   1.4084
21331   1.4263
21332   1.4280
21333   1.4459
21334   1.4637
21335   1.4396
21336   1.4169
21337   1.4113
21338   1.3985
21339   1.4267
21340   1.4256
21341   1.4549
21342   1.4750
21343   1.4475
21344   1.4608
21345   1.3550
21346   1.3558
21347   1.3498
21348   1.3505
21349   1.3456
21350   1.3473
21351   1.3340
21352   1.3508
21353   1.3777
21354   1.3892
21355   1.3919
21356   1.4007
21357   1.2716
21358   1.2637
21359   1.2489
21360   1.2640
21361   1.2686
21362   1.2663
21363   1.2671
21364   1.3582
21365   1.3658
21366   1.3651
21367   1.3607
21368   1.3830
21369   1.3887
21370   1.3942
21371   1.3835
21372   1.3782
21373   1.3938
21374   1.3999
21375   1.3991
21376   1.4046
21377   1.3805
21378   1.3873
21379   1.3657
21380   1.3770
21381   1.3733
21382   1.3927
21383   1.3635
21384   1.3679
21385   1.3491
21386   1.3693
21387   1.3802
21388   1.3641
21389   1.3731
21390   1.3843
21391   1.3712
21392   1.3527
21393   1.3476
21394   1.3508
21395   1.4221
21396   1.4310
21397   1.4362
21398   1.4315
21399   1.4617
21400   1.4763
21401   1.4798
21402   1.5011
21403   1.4656
21404   1.4816
21405   1.4900
21406   1.4969
21407   1.4974
21408   1.4961
21409   1.4584
21410   1.4383
21411   1.4814
21412   1.4998
21413   1.4836
21414   1.4646
21415   1.5084
21416   1.5488
21417   1.5112
21418   1.4863
21419   1.4520
21420   1.4917
21421   1.5106
21422   1.5022
21423   1.5214
21424   1.5413
21425   1.5533
21426   1.5808
21427   1.5184
21428   1.5162
21429   1.5183
21430   1.5139
21431   1.4914
21432   1.4824
21433   1.5123
21434   1.5228
21435   1.5246
21436   1.5250
21437   1.5621
21438   1.5741
21439   1.5766
21440   1.5738
21441   1.5946
21442   1.5053
21443   1.4940
21444   1.5032
21445   1.5143
21446   1.4856
21447   1.4615
21448   1.4878
21449   1.5131
21450   1.4820
21451   1.4907
21452   1.4708
21453   1.4756
21454   1.4724
21455   1.4652
21456   1.4999
21457   1.4827
21458   1.5354
21459   1.5503
21460   1.5566
21461   1.5380
21462   1.5844
21463   1.6048
21464   1.6050
21465   1.5615
21466   1.5433
21467   1.5692
21468   1.5912
21469   1.5573
21470   1.5830
21471   1.6065
21472   1.5827
21473   1.5664
21474   1.6089
21475   1.6215
21476   1.6443
21477   1.6597
21478   1.6395
21479   1.6710
21480   1.6919
21481   1.5881
21482   1.5566
21483   1.6082
21484   1.6364
21485   1.5932
21486   1.5635
21487   1.6163
21488   1.6492
21489   1.6083
21490   1.6119
21491   1.5831
21492   1.6321
21493   1.6285
21494   1.6594
21495   1.6199
21496   1.6253
21497   1.6208
21498   1.6352
21499   1.6356
21500   1.6299
21501   1.6461
21502   1.6525
21503   1.6597
21504   1.6658
21505   1.5995
21506   1.5984
21507   1.6089
21508   1.6130
21509   1.6165
21510   1.6373
21511   1.6371
21512   1.6282
21513   1.6610
21514   1.6493
21515   1.6648
21516   1.5840
21517   1.5563
21518   1.5913
21519   1.6156
21520   1.5701
21521   1.5867
21522   1.5635
21523   1.5398
21524   1.5305
21525   1.5260
21526   1.5363
21527   1.4991
21528   1.4833
21529   1.5098
21530   1.5273
21531   1.5215
21532   1.4867
21533   1.4816
21534   1.4946
21535   1.4634
21536   1.4619
21537   1.4510
21538   1.4391
21539   1.4745
21540   1.4813
21541   1.4572
21542   1.4515
21543   1.4861
21544   1.5038
21545   1.4574
21546   1.4444
21547   1.4464
21548   1.4619
21549   1.4396
21550   1.4119
21551   1.4747
21552   1.4363
21553   1.4705
21554   1.4082
21555   1.4377
21556   1.4304
21557   1.4567
21558   1.4251
21559   1.4122
21560   1.4250
21561   1.4375
21562   1.4118
21563   1.4003
21564   1.4272
21565   1.4373
21566   1.4246
21567   1.4443
21568   1.4830
21569   1.4443
21570   1.4235
21571   1.4271
21572   1.4324
21573   1.4326
21574   1.4327
21575   1.4030
21576   1.4159
21577   1.3829
21578   1.3755
21579   1.3727
21580   1.3833
21581   1.3596
21582   1.3503
21583   1.3529
21584   1.3514
21585   1.3595
21586   1.3560
21587   1.3718
21588   1.3787
21589   1.3836
21590   1.3733
21591   1.3785
21592   1.3781
21593   1.3806
21594   1.3659
21595   1.3593
21596   1.3714
21597   1.3784
21598   1.3705
21599   1.3651
21600   1.3943
21601   1.4037
21602   1.4017
21603   1.4028
21604   1.4168
21605   1.4224
21606   1.4260
21607   1.4392
21608   1.4168
21609   1.4018
21610   1.3929
21611   1.3850
21612   1.3982
21613   1.3934
21614   1.4235
21615   1.4385
21616   1.4137
21617   1.4208
21618   1.3590
21619   1.3636
21620   1.3470
21621   1.3446
21622   1.3403
21623   1.3470
21624   1.3221
21625   1.3209
21626   1.3159
21627   1.3192
21628   1.3298
21629   1.3091
21630   1.3480
21631   1.3420
21632   1.3648
21633   1.3787
21634   1.3723
21635   1.3837
21636   1.3766
21637   1.3822
21638   1.3999
21639   1.4020
21640   1.4192
21641   1.4016
21642   1.4090
21643   1.4178
21644   1.3640
21645   1.3542
21646   1.3674
21647   1.3800
21648   1.3590
21649   1.3662
21650   1.3711
21651   1.3667
21652   1.3679
21653   1.4001
21654   1.4165
21655   1.4164
21656   1.4126
21657   1.4383
21658   1.3347
21659   1.3282
21660   1.3247
21661   1.3326
21662   1.3071
21663   1.3041
21664   1.3067
21665   1.2986
21666   1.2878
21667   1.3070
21668   1.3195
21669   1.3018
21670   1.2928
21671   1.3153
21672   1.3208
21673   1.3273
21674   1.3119
21675   1.3146
21676   1.3197
21677   1.3137
21678   1.3165
21679   1.3113
21680   1.3096
21681   1.3104
21682   1.3115
21683   1.3137
21684   1.3178
21685   1.3139
21686   1.3177
21687   1.3156
21688   1.3215
21689   1.3002
21690   1.2934
21691   1.3111
21692   1.3200
21693   1.3169
21694   1.3093
21695   1.3398
21696   1.3508
21697   1.3516
21698   1.3676
21699   1.3470
21700   1.3509
21701   1.3517
21702   1.3588
21703   1.3184
21704   1.3235
21705   1.3174
21706   1.3158
21707   1.3245
21708   1.3260
21709   1.3504
21710   1.3772
21711   1.3540
21712   1.3567
21713   1.3593
21714   1.3576
21715   1.3813
21716   1.3984
21717   1.3985
21718   1.3118
21719   1.3036
21720   1.3146
21721   1.3241
21722   1.3094
21723   1.3016
21724   1.3076
21725   1.3185
21726   1.2983
21727   1.2915
21728   1.3080
21729   1.3108
21730   1.3071
21731   1.3210
21732   1.3233
21733   1.3391
21734   1.3215
21735   1.3126
21736   1.3355
21737   1.3472
21738   1.3446
21739   1.3591
21740   1.3428
21741   1.3522
21742   1.3616
21743   1.3626
21744   1.3325
21745   1.3217
21746   1.3469
21747   1.3582
21748   1.3528
21749   1.3460
21750   1.3727
21751   1.3650
21752   1.3906
21753   1.3941
21754   1.4066
21755   1.3563
21756   1.3636
21757   1.3556
21758   1.3536
21759   1.3623
21760   1.3633
21761   1.3800
21762   1.3808
21763   1.4059
21764   1.3785
21765   1.3901
21766   1.3576
21767   1.3567
21768   1.3597
21769   1.3646
21770   1.3596
21771   1.3603
21772   1.3502
21773   1.3507
21774   1.3434
21775   1.3543
21776   1.3623
21777   1.3650
21778   1.3714
21779   1.3811
21780   1.3731
21781   1.3843
21782   1.3557
21783   1.3530
21784   1.3652
21785   1.3702
21786   1.3729
21787   1.3804
21788   1.3792
21789   1.3761
21790   1.3939
21791   1.3936
21792   1.4019
21793   1.4003
21794   1.3927
21795   1.4399
21796   1.4453
21797   1.4083
21798   1.4259
21799   1.4049
21800   1.3935
21801   1.4213
21802   1.4390
21803   1.4304
21804   1.4171
21805   1.4478
21806   1.4591
21807   1.4579
21808   1.4529
21809   1.4488
21810   1.4621
21811   1.4515
21812   1.4607
21813   1.4127
21814   1.3961
21815   1.4272
21816   1.4418
21817   1.4257
21818   1.4180
21819   1.4180
21820   1.4176
21821   1.4070
21822   1.4319
21823   1.4348
21824   1.4472
21825   1.4320
21826   1.4425
21827   1.4290
21828   1.4370
21829   1.4424
21830   1.4358
21831   1.4566
21832   1.4611
21833   1.4668
21834   1.4709
21835   1.4484
21836   1.4651
21837   1.4526
21838   1.4413
21839   1.4767
21840   1.4894
21841   1.4868
21842   1.4964
21843   1.4822
21844   1.5067
21845   1.5065
21846   1.5238
21847   1.5211
21848   1.5363
21849   1.5244
21850   1.5193
21851   1.5377
21852   1.4809
21853   1.4665
21854   1.5045
21855   1.5159
21856   1.5179
21857   1.5007
21858   1.5461
21859   1.5656
21860   1.5585
21861   1.5374
21862   1.5244
21863   1.5533
21864   1.5333
21865   1.5501
21866   1.5312
21867   1.5200
21868   1.5465
21869   1.5598
21870   1.5242
21871   1.5124
21872   1.5420
21873   1.5484
21874   1.5511
21875   1.5518
21876   1.5028
21877   1.4909
21878   1.4885
21879   1.5190
21880   1.5274
21881   1.5265
21882   1.5276
21883   1.5720
21884   1.5985
21885   1.5683
21886   1.5486
21887   1.5956
21888   1.6175
21889   1.5994
21890   1.5789
21891   1.6322
21892   1.6503
21893   1.6399
21894   1.6430
21895   1.6037
21896   1.5969
21897   1.6112
21898   1.6178
21899   1.5950
21900   1.5703
21901   1.6244
21902   1.6451
21903   1.6315
21904   1.6122
21905   1.6649
21906   1.6745
21907   1.6740
21908   1.6816
21909   1.6360
21910   1.6422
21911   1.6369
21912   1.6340
21913   1.6425
21914   1.6248
21915   1.6387
21916   1.6699
21917   1.6258
21918   1.6243
21919   1.6356
21920   1.6237
21921   1.6224
21922   1.5966
21923   1.6388
21924   1.6339
21925   1.6412
21926   1.6407
21927   1.6420
21928   1.6804
21929   1.6918
21930   1.7044
21931   1.6976
21932   1.7431
21933   1.7566
21934   1.7671
21935   1.7952
21936   1.7524
21937   1.7584
21938   1.7734
21939   1.7717
21940   1.7751
21941   1.7890
21942   1.7479
21943   1.7776
21944   1.7215
21945   1.6989
21946   1.7277
21947   1.7559
21948   1.7306
21949   1.7058
21950   1.7339
21951   1.7679
21952   1.8143
21953   1.7592
21954   1.6962
21955   1.6660
21956   1.7061
21957   1.7324
21958   1.6832
21959   1.6603
21960   1.7115
21961   1.7399
21962   1.6993
21963   1.7250
21964   1.7331
21965   1.7316
21966   1.7480
21967   1.7576
21968   1.7496
21969   1.7359
21970   1.7383
21971   1.7317
21972   1.7540
21973   1.7588
21974   1.7656
21975   1.7792
21976   1.7673
21977   1.7822
21978   1.6638
21979   1.6803
21980   1.6304
21981   1.6191
21982   1.6118
21983   1.6273
21984   1.5752
21985   1.5658
21986   1.5779
21987   1.5535
21988   1.5572
21989   1.6122
21990   1.6134
21991   1.6156
21992   1.6187
21993   1.6170
21994   1.6227
21995   1.6384
21996   1.5835
21997   1.5585
21998   1.5851
21999   1.6079
22000   1.5580
22001   1.5387
22002   1.5713
22003   1.5954
22004   1.5548
22005   1.5778
22006   1.5832
22007   1.5881
22008   1.5912
22009   1.6012
22010   1.5954
22011   1.6076
22012   1.6215
22013   1.5879
22014   1.5963
22015   1.5972
22016   1.6127
22017   1.5444
22018   1.5602
22019   1.5164
22020   1.5046
22021   1.5053
22022   1.5254
22023   1.4875
22024   1.4840
22025   1.5028
22026   1.4615
22027   1.4673
22028   1.4891
22029   1.4791
22030   1.4899
22031   1.5007
22032   1.4790
22033   1.4586
22034   1.4932
22035   1.4821
22036   1.4922
22037   1.4770
22038   1.4711
22039   1.4829
22040   1.4897
22041   1.4593
22042   1.4687
22043   1.4430
22044   1.4500
22045   1.4639
22046   1.5098
22047   1.5187
22048   1.5264
22049   1.5220
22050   1.5526
22051   1.5478
22052   1.5863
22053   1.6057
22054   1.5846
22055   1.6016
22056   1.5908
22057   1.5709
22058   1.6090
22059   1.6027
22060   1.6380
22061   1.6532
22062   1.6314
22063   1.6428
22064   1.6494
22065   1.6740
22066   1.5563
22067   1.5441
22068   1.5752
22069   1.5852
22070   1.5830
22071   1.5730
22072   1.5735
22073   1.5950
22074   1.5454
22075   1.5385
22076   1.5507
22077   1.5413
22078   1.5786
22079   1.5820
22080   1.5848
22081   1.5876
22082   1.6205
22083   1.6371
22084   1.6378
22085   1.6259
22086   1.6760
22087   1.6881
22088   1.6955
22089   1.6867
22090   1.7245
22091   1.6923
22092   1.7002
22093   1.6665
22094   1.7165
22095   1.7200
22096   1.7369
22097   1.7364
22098   1.7536
22099   1.6853
22100   1.6772
22101   1.7051
22102   1.7134
22103   1.7166
22104   1.6944
22105   1.7235
22106   1.7381
22107   1.7440
22108   1.6752
22109   1.6881
22110   1.6461
22111   1.6310
22112   1.6409
22113   1.6244
22114   1.6681
22115   1.6745
22116   1.7536
22117   1.7731
22118   1.7669
22119   1.7445
22120   1.7429
22121   1.7158
22122   1.8038
22123   1.7966
22124   1.8128
22125   1.8288
22126   1.8335
22127   1.7707
22128   1.7719
22129   1.7616
22130   1.8427
22131   1.8615
22132   1.8575
22133   1.8434
22134   1.8960
22135   1.9204
22136   1.9119
22137   1.8949
22138   1.9264
22139   1.9413
22140   1.9635
22141   1.9369
22142   1.9584
22143   1.9742
22144   1.9639
22145   1.8939
22146   1.9226
22147   1.8610
22148   1.8402
22149   1.8555
22150   1.8837
22151   1.8229
22152   1.8316
22153   1.7950
22154   1.8183
22155   1.8098
22156   1.8566
22157   1.8691
22158   1.8680
22159   1.8710
22160   1.7894
22161   1.7862
22162   1.7865
22163   1.7840
22164   1.8474
22165   1.8666
22166   1.8209
22167   1.8085
22168   1.8070
22169   1.8049
22170   1.7610
22171   1.7388
22172   1.7537
22173   1.7633
22174   1.7582
22175   1.7686
22176   1.7600
22177   1.7548
22178   1.8432
22179   1.8507
22180   1.8699
22181   1.8651
22182   1.9084
22183   1.9312
22184   1.9232
22185   1.9009
22186   1.9279
22187   1.8659
22188   1.8482
22189   1.8540
22190   1.8811
22191   1.8138
22192   1.7909
22193   1.8070
22194   1.8160
22195   1.8278
22196   1.7785
22197   1.7706
22198   1.7756
22199   1.7726
22200   1.8470
22201   1.8543
22202   1.8592
22203   1.8613
22204   1.8462
22205   1.8449
22206   1.8436
22207   1.8489
22208   1.8382
22209   1.8499
22210   1.8657
22211   1.8560
22212   1.8658
22213   1.9132
22214   1.9428
22215   1.9300
22216   1.7920
22217   1.7852
22218   1.7620
22219   1.7714
22220   1.7187
22221   1.7109
22222   1.7059
22223   1.6736
22224   1.7218
22225   1.7227
22226   1.6978
22227   1.7171
22228   1.6605
22229   1.6469
22230   1.6401
22231   1.6611
22232   1.6128
22233   1.5922
22234   1.5981
22235   1.5975
22236   1.5975
22237   1.5997
22238   1.6318
22239   1.6522
22240   1.6469
22241   1.6097
22242   1.6081
22243   1.6056
22244   1.6094
22245   1.6213
22246   1.6011
22247   1.6304
22248   1.6481
22249   1.6179
22250   1.6118
22251   1.6481
22252   1.6691
22253   1.6635
22254   1.6362
22255   1.6114
22256   1.6325
22257   1.6715
22258   1.7023
22259   1.6575
22260   1.6946
22261   1.6858
22262   1.7303
22263   1.7493
22264   1.7372
22265   1.7728
22266   1.7512
22267   1.7416
22268   1.7808
22269   1.5893
22270   1.5969
22271   1.5594
22272   1.5483
22273   1.5638
22274   1.5511
22275   1.5363
22276   1.5384
22277   1.5069
22278   1.4893
22279   1.5034
22280   1.5149
22281   1.5138
22282   1.5039
22283   1.5429
22284   1.5529
22285   1.5402
22286   1.5350
22287   1.5490
22288   1.5470
22289   1.5843
22290   1.5864
22291   1.5920
22292   1.6170
22293   1.5284
22294   1.5118
22295   1.5318
22296   1.5463
22297   1.5186
22298   1.5156
22299   1.4895
22300   1.4813
22301   1.4756
22302   1.4922
22303   1.4992
22304   1.5044
22305   1.5019
22306   1.5098
22307   1.4976
22308   1.5014
22309   1.4896
22310   1.4877
22311   1.4922
22312   1.4924
22313   1.5422
22314   1.5647
22315   1.5409
22316   1.5244
22317   1.5659
22318   1.5804
22319   1.5892
22320   1.6099
22321   1.6010
22322   1.5759
22323   1.5663
22324   1.5678
22325   1.5571
22326   1.5482
22327   1.5621
22328   1.5746
22329   1.5862
22330   1.5980
22331   1.5856
22332   1.5978
22333   1.5602
22334   1.5522
22335   1.5726
22336   1.5749
22337   1.5542
22338   1.5305
22339   1.5736
22340   1.5931
22341   1.5713
22342   1.5555
22343   1.5630
22344   1.5825
22345   1.5623
22346   1.5661
22347   1.5613
22348   1.5707
22349   1.5337
22350   1.5302
22351   1.5347
22352   1.5262
22353   1.6055
22354   1.6304
22355   1.6106
22356   1.5920
22357   1.6451
22358   1.6652
22359   1.6468
22360   1.6397
22361   1.6266
22362   1.6858
22363   1.6964
22364   1.7072
22365   1.6867
22366   1.6615
22367   1.7157
22368   1.6559
22369   1.6392
22370   1.6867
22371   1.7007
22372   1.7025
22373   1.6815
22374   1.7220
22375   1.7360
22376   1.7413
22377   1.7054
22378   1.6946
22379   1.7258
22380   1.7414
22381   1.7293
22382   1.7337
22383   1.6940
22384   1.6936
22385   1.6956
22386   1.6971
22387   1.7341
22388   1.7663
22389   1.7288
22390   1.7054
22391   1.7574
22392   1.7714
22393   1.7372
22394   1.7092
22395   1.7280
22396   1.7256
22397   1.7309
22398   1.7307
22399   1.7636
22400   1.7637
22401   1.7865
22402   1.7684
22403   1.7733
22404   1.7739
22405   1.7738
22406   1.7940
22407   1.7895
22408   1.8344
22409   1.8390
22410   1.8767
22411   1.8705
22412   1.9076
22413   1.9169
22414   1.9409
22415   1.8883
22416   1.8594
22417   1.9150
22418   1.8751
22419   1.8467
22420   1.8655
22421   1.9165
22422   1.9221
22423   1.9485
22424   1.9816
22425   1.9791
22426   2.0024
22427   1.9513
22428   1.9300
22429   1.9778
22430   1.9055
22431   1.9005
22432   1.9397
22433   1.9429
22434   1.9754
22435   2.0077
22436   1.9803
22437   1.9666
22438   1.9395
22439   1.9943
22440   2.0174
22441   1.9962
22442   2.0127
22443   2.0359
22444   2.0706
22445   2.0359
22446   2.0448
22447   2.0216
22448   2.0514
22449   2.0871
22450   2.0862
22451   2.0939
22452   2.1313
22453   2.1327
22454   2.1770
22455   2.1874
22456   2.1610
22457   2.2246
22458   2.2209
22459   2.2198
22460   2.2578
22461   1.9458
22462   1.9173
22463   1.9339
22464   1.8906
22465   1.8589
22466   1.8908
22467   1.9682
22468   2.0063
22469   1.9508
22470   1.9601
22471   1.9704
22472   1.8965
22473   1.8789
22474   1.8859
22475   1.9675
22476   1.9991
22477   1.9342
22478   1.9121
22479   1.9301
22480   1.9293
22481   1.8855
22482   1.8585
22483   1.8814
22484   1.8862
22485   1.9158
22486   1.8846
22487   1.8615
22488   1.8447
22489   1.8697
22490   1.8593
22491   1.8598
22492   1.8415
22493   1.8931
22494   1.9067
22495   1.9031
22496   1.9058
22497   1.9730
22498   1.9895
22499   1.9944
22500   1.9830
22501   2.0337
22502   2.0477
22503   2.0171
22504   2.0232
22505   2.0371
22506   1.9742
22507   1.9752
22508   1.9588
22509   1.9591
22510   1.9436
22511   1.9663
22512   2.0784
22513   2.0816
22514   2.1171
22515   2.1150
22516   2.1667
22517   2.1717
22518   2.2022
22519   2.2162
22520   2.2298
22521   2.1926
22522   2.2077
22523   2.1858
22524   2.2409
22525   2.1456
22526   2.1066
22527   2.1609
22528   2.1985
22529   2.1410
22530   2.1553
22531   2.1497
22532   2.1516
22533   2.1052
22534   2.0937
22535   2.1059
22536   2.1010
22537   2.1508
22538   2.1159
22539   2.1843
22540   2.2152
22541   2.1825
22542   2.1764
22543   2.2354
22544   2.2259
22545   2.2467
22546   2.2510
22547   2.2502
22548   2.2597
22549   2.3020
22550   2.3120
22551   2.3087
22552   2.3609
22553   2.3799
22554   2.3809
22555   2.3778
22556   2.1382
22557   2.1241
22558   2.1172
22559   2.1310
22560   2.0764
22561   2.0755
22562   2.0898
22563   2.0583
22564   2.1228
22565   2.1084
22566   2.1599
22567   2.1940
22568   2.1630
22569   2.1969
22570   2.1135
22571   2.0779
22572   2.0263
22573   1.9999
22574   2.0115
22575   1.9738
22576   2.0983
22577   2.1265
22578   2.0471
22579   2.0366
22580   2.0239
22581   2.0165
22582   1.9871
22583   1.9958
22584   1.9362
22585   1.9349
22586   1.9072
22587   1.9000
22588   1.9207
22589   1.9140
22590   1.8801
22591   1.8795
22592   1.8717
22593   1.8786
22594   1.9153
22595   1.9150
22596   1.9007
22597   1.9002
22598   1.8872
22599   1.8644
22600   1.9335
22601   1.9559
22602   1.9581
22603   1.9223
22604   1.9266
22605   1.8600
22606   1.8610
22607   1.8367
22608   1.8376
22609   1.8116
22610   1.8297
22611   1.7837
22612   1.8024
22613   1.7962
22614   1.8049
22615   1.8130
22616   1.8004
22617   1.8166
22618   1.8203
22619   1.8089
22620   1.8165
22621   1.8647
22622   1.8825
22623   1.7570
22624   1.7273
22625   1.7545
22626   1.7797
22627   1.7178
22628   1.6953
22629   1.7146
22630   1.7298
22631   1.7232
22632   1.6899
22633   1.6902
22634   1.7148
22635   1.7410
22636   1.6850
22637   1.6654
22638   1.6808
22639   1.7049
22640   1.6780
22641   1.6735
22642   1.7155
22643   1.7360
22644   1.7176
22645   1.7314
22646   1.6502
22647   1.6586
22648   1.6262
22649   1.6467
22650   1.6496
22651   1.6485
22652   1.6498
22653   1.6499
22654   1.6226
22655   1.6567
22656   1.6810
22657   1.6342
22658   1.6088
22659   1.6474
22660   1.6317
22661   1.6451
22662   1.6859
22663   1.6995
22664   1.6329
22665   1.6558
22666   1.6071
22667   1.5908
22668   1.6016
22669   1.6247
22670   1.5744
22671   1.5527
22672   1.5717
22673   1.5840
22674   1.5815
22675   1.5714
22676   1.5963
22677   1.5983
22678   1.6111
22679   1.6241
22680   1.5993
22681   1.6039
22682   1.6119
22683   1.6249
22684   1.5932
22685   1.5766
22686   1.6075
22687   1.6221
22688   1.6060
22689   1.5863
22690   1.6422
22691   1.6657
22692   1.6462
22693   1.6483
22694   1.5991
22695   1.5888
22696   1.6115
22697   1.6272
22698   1.6099
22699   1.6030
22700   1.6009
22701   1.6345
22702   1.6584
22703   1.6319
22704   1.6137
22705   1.6579
22706   1.6736
22707   1.6753
22708   1.6915
22709   1.6953
22710   1.6975
22711   1.7059
22712   1.7080
22713   1.6576
22714   1.6608
22715   1.6529
22716   1.6574
22717   1.6513
22718   1.6265
22719   1.6767
22720   1.6972
22721   1.6800
22722   1.6573
22723   1.7102
22724   1.7167
22725   1.7375
22726   1.7071
22727   1.7048
22728   1.7199
22729   1.7319
22730   1.7236
22731   1.6890
22732   1.6978
22733   1.6897
22734   1.6849
22735   1.6995
22736   1.7009
22737   1.7446
22738   1.7827
22739   1.7419
22740   1.7546
22741   1.7835
22742   1.6665
22743   1.6490
22744   1.6604
22745   1.6770
22746   1.6345
22747   1.6103
22748   1.6316
22749   1.5869
22750   1.6600
22751   1.6642
22752   1.6477
22753   1.7177
22754   1.6433
22755   1.6744
22756   1.6187
22757   1.5958
22758   1.6267
22759   1.6529
22760   1.6218
22761   1.6279
22762   1.6021
22763   1.6070
22764   1.6366
22765   1.6519
22766   1.6489
22767   1.6315
22768   1.6097
22769   1.5830
22770   1.6288
22771   1.6542
22772   1.6186
22773   1.5991
22774   1.6464
22775   1.6676
22776   1.6378
22777   1.6380
22778   1.6458
22779   1.6350
22780   1.6614
22781   1.6715
22782   1.6703
22783   1.6659
22784   1.6111
22785   1.6308
22786   1.5851
22787   1.5709
22788   1.5809
22789   1.5836
22790   1.5599
22791   1.6058
22792   1.6228
22793   1.6112
22794   1.5977
22795   1.6393
22796   1.6403
22797   1.6727
22798   1.6719
22799   1.6763
22800   1.7070
22801   1.7121
22802   1.6911
22803   1.7505
22804   1.7637
22805   1.7710
22806   1.7450
22807   1.7604
22808   1.7428
22809   1.8021
22810   1.8165
22811   1.8120
22812   1.8335
22813   1.8273
22814   1.8606
22815   1.6371
22816   1.6121
22817   1.6669
22818   1.6886
22819   1.6723
22820   1.6506
22821   1.6830
22822   1.6643
22823   1.7092
22824   1.6859
22825   1.7042
22826   1.7046
22827   1.7297
22828   1.7072
22829   1.6884
22830   1.7381
22831   1.7617
22832   1.7271
22833   1.7016
22834   1.7503
22835   1.7243
22836   1.7539
22837   1.7834
22838   1.7426
22839   1.7596
22840   1.7049
22841   1.6916
22842   1.6558
22843   1.6476
22844   1.6333
22845   1.6073
22846   1.6836
22847   1.6965
22848   1.6475
22849   1.6327
22850   1.7553
22851   1.7560
22852   1.7724
22853   1.7804
22854   1.7937
22855   1.7566
22856   1.7927
22857   1.7759
22858   1.8034
22859   1.8281
22860   1.7842
22861   1.8081
22862   1.8368
22863   1.8048
22864   1.8296
22865   1.8424
22866   1.8497
22867   1.8399
22868   1.8899
22869   1.8876
22870   1.8953
22871   1.9031
22872   1.8730
22873   1.9256
22874   1.9457
22875   1.9367
22876   1.9312
22877   1.9594
22878   1.9362
22879   1.9162
22880   1.9729
22881   1.9667
22882   1.9833
22883   2.0077
22884   2.0410
22885   2.0033
22886   1.9773
22887   2.0374
22888   2.0593
22889   2.0359
22890   2.0403
22891   2.0385
22892   2.0358
22893   2.0501
22894   2.0312
22895   2.0851
22896   2.1012
22897   2.1026
22898   2.0785
22899   2.1312
22900   2.1244
22901   2.1401
22902   2.1627
22903   2.1762
22904   2.1727
22905   2.1755
22906   2.1855
22907   2.1849
22908   2.1288
22909   2.1594
22910   2.1193
22911   2.0966
22912   2.1429
22913   2.1651
22914   2.1081
22915   2.0860
22916   2.1244
22917   2.0837
22918   2.0730
22919   2.0549
22920   2.0391
22921   2.0520
22922   2.0612
22923   2.1076
22924   2.1241
22925   2.1123
22926   2.1140
22927   2.1761
22928   2.1677
22929   2.2158
22930   2.2467
22931   2.2615
22932   2.2269
22933   2.2378
22934   2.2106
22935   2.2817
22936   2.3168
22937   2.2736
22938   2.2899
22939   2.3248
22940   2.2939
22941   2.2592
22942   2.2728
22943   2.2646
22944   2.2542
22945   2.2920
22946   2.2865
22947   2.2723
22948   2.2787
22949   2.2967
22950   2.2159
22951   2.1974
22952   2.2225
22953   2.1494
22954   2.1390
22955   2.1185
22956   2.0838
22957   2.1848
22958   2.2014
22959   2.1361
22960   2.1146
22961   2.3552
22962   2.3758
22963   2.3903
22964   2.3755
22965   2.4528
22966   2.4615
22967   2.4845
22968   2.4978
22969   2.4626
22970   2.4670
22971   2.5297
22972   2.5426
22973   2.5474
22974   2.5425
22975   2.4823
22976   2.4786
22977   2.5166
22978   2.5231
22979   2.5505
22980   2.5319
22981   2.5530
22982   2.5789
22983   2.5853
22984   2.5963
22985   2.5951
22986   2.5968
22987   2.4963
22988   2.4669
22989   2.4908
22990   2.4952
22991   2.4990
22992   2.4991
22993   2.4956
22994   2.6172
22995   2.6558
22996   2.6362
